# Supplementary material for: The crystal structures of six (2E)-3-aryl-1-(5-halogeno­thio­phen-2-yl)prop-2-en-1-ones
Source: Acta Crystallogr E Crystallogr Commun. 2015 Aug 26;71(Pt 9):1093–9. doi: 10.1107/S2056989015015534 (PMC4555379; doi:10.1107/S2056989015015534)
Supplement: Supplementary file 1 [file e-71-01093-sup1.cif]

##############################################################################
#                                                                            #
# This CIF contains the data in a paper accepted for publication in          #
# Acta Crystallographica Section E. It conforms to the requirements of       #
# Notes for Authors for Acta Crystallographica Section E, and has been       #
# peer reviewed under the auspices of the IUCr Commission on Journals.       #
#                                                                            #
# Full details of the Crystallographic Information File format               #
# are given in the paper "The Crystallographic Information File (CIF):       #
# a New Standard Archive File for Crystallography" by S. R. Hall, F. H.      #
# Allen and I. D. Brown [Acta Cryst. (1991), A47, 655-685].                  #
#                                                                            #
# The current version of the core CIF dictionary is obtainable from          #
# ftp://ftp.iucr.org/pub/cif_core.dic.                                       #
#                                                                            #
# Software is freely available for graphical display of the structure(s)     #
# in this CIF. For information consult the CIF software page                 #
# http://www.iucr.org/resources/cif/software.                                #
#                                                                            #
# This file may be used for bona fide research purposes within the           #
# scientific community so long as proper attribution is given to the journal # 
# article from which it was obtained.                                        #
#                                                                            #
##############################################################################
data_global
_audit_creation_method     'from SHELXL-2014'
_journal_date_recd_electronic     2015-08-15
_journal_date_accepted     2015-08-19
_journal_name_full     'Acta Crystallographica, Section E'
_journal_year     2015
_journal_volume     71
_journal_issue      9
_journal_page_first     1093
_journal_page_last     1099
_journal_paper_category     GO
_journal_paper_doi     10.1107/S2056989015015534
_journal_coeditor_code     SU5193
_publ_contact_author_name
;
Professor Jerry P Jasinski
;
_publ_contact_author_address
;
Department of Chemistry,
Keene State College,
229 Main Street, Keene,
NH 03435-2001, USA
;
_publ_contact_author_email     'jpjasinski@hotmail.com'
_publ_contact_author_fax     ?
_publ_contact_author_phone     ?
_publ_section_title
;
The crystal structures of six
(2<i>E</i>)-3-aryl-1-(5-halogenothiophen-2-yl)prop-2-en-1-ones
;
loop_
    _publ_author_name
    _publ_author_address
    'Naik, Vasant S.'
;
Department of Physics,
Government First Grade College,
Kumta 581 343,
India
Research and Development Centre,
Bharathiar University,
Coimbatore 641 046,
India
;
    'Yathirajan, Hemmige S.'
;  Department of Studies in Chemistry,
University of Mysore,
Manasagangotri, Mysore 570 006,
India
;
    'Jasinski, Jerry P.'
;  Department of Chemistry,
Keene State College,
229 Main Street, Keene,
NH 03435-2001, USA
;
    'Smolenski, Victoria A.'
;  Department of Chemistry,
Keene State College,
229 Main Street, Keene,
NH 03435-2001, USA
;
    'Glidewell, Christopher'
;    School of Chemistry, University of St Andrews,
     St Andrews, Fife KY16 9ST, UK
;
_publ_section_synopsis
;
Six closely related
(2<i>E</i>)-3-aryl-1-(5-halogenothiophen-2-yl)-prop-2-en-1-ones all have
nearly planar molecular skeletons. C---H...O hydrogen bonds are present in
only three of the structures but short Br...Br, Br...O and Cl...Cl contacts
are also present in some of the structures.
;
data_I
_audit_creation_method     SHELXL-2014
_chemical_name_systematic
;
(2<i>E</i>)-1-(5-Chlorothiophen-2-yl)-3-(4-ethylphenyl)prop-2-en-1-one
;
_chemical_name_common     ?
_chemical_formula_moiety     'C15 H13 Cl O S'
_chemical_formula_sum     'C15 H13 Cl O S'
_chemical_formula_iupac     'C15 H13 Cl O S'
_chemical_formula_weight     276.76
_chemical_melting_point     ?
_shelx_space_group_comment
;
The symmetry employed for this shelxl refinement is uniquely defined
by the following loop, which should always be used as a source of
symmetry information in preference to the above space-group names.
They are only intended as comments.
;
_space_group_crystal_system     triclinic
_space_group_name_H-M_alt     'P -1'
_space_group_name_Hall     '-P 1'
loop_
    _space_group_symop_operation_xyz
    'x, y, z'
    '-x, -y, -z'
_cell_length_a     6.0154(5)
_cell_length_b     8.6358(5)
_cell_length_c     14.0548(9)
_cell_angle_alpha     74.428(5)
_cell_angle_beta     88.225(6)
_cell_angle_gamma     70.417(6)
_cell_volume     661.23(8)
_cell_formula_units_Z     2
_cell_measurement_reflns_used     4320
_cell_measurement_theta_min     3.347
_cell_measurement_theta_max     32.562
_cell_measurement_temperature     173(2)
_exptl_crystal_description     needle
_exptl_crystal_colour     colourless
_exptl_crystal_size_max     0.580
_exptl_crystal_size_mid     0.320
_exptl_crystal_size_min     0.290
_exptl_crystal_density_diffrn     1.390
_exptl_crystal_density_meas     ?
_exptl_crystal_density_method     ?
_exptl_crystal_F_000     288
_exptl_absorpt_coefficient_mu     0.430
_exptl_absorpt_correction_type     multi-scan
_exptl_absorpt_process_details
;
(CrysAlis RED; Agilent, 2012)
;
_shelx_estimated_absorpt_T_min     0.788
_shelx_estimated_absorpt_T_max     0.885
_exptl_absorpt_correction_T_min     0.750
_exptl_absorpt_correction_T_max     0.883
_exptl_special_details     ?
_diffrn_ambient_temperature     173(2)
_diffrn_radiation_type     MoK\a
_diffrn_radiation_wavelength     0.71073
_diffrn_measurement_device_type     'Agilent Eos Gemini'
_diffrn_measurement_method     '\w scans'
_diffrn_detector_area_resol_mean     ?
_diffrn_reflns_number     6596
_diffrn_reflns_av_R_equivalents     0.0283
_diffrn_reflns_theta_min     3.347
_diffrn_reflns_theta_max     30.000
_diffrn_reflns_theta_full     25.242
_diffrn_measured_fraction_theta_max     0.998
_diffrn_measured_fraction_theta_full     0.997
_diffrn_reflns_limit_h_min     -7
_diffrn_reflns_limit_h_max     8
_diffrn_reflns_limit_k_min     -11
_diffrn_reflns_limit_k_max     12
_diffrn_reflns_limit_l_min     -19
_diffrn_reflns_limit_l_max     19
_diffrn_standards_number     0
_diffrn_standards_interval_count     0
_diffrn_standards_interval_time     0
_diffrn_standards_decay_%     0
_refine_special_details     ?
_reflns_number_total     3861
_reflns_number_gt     3262
_reflns_threshold_expression     'I > 2\s(I)'
_refine_ls_structure_factor_coef     Fsqd
_refine_ls_matrix_type     full
_refine_ls_R_factor_all     0.0509
_refine_ls_R_factor_gt     0.0416
_refine_ls_wR_factor_gt     0.1086
_refine_ls_wR_factor_ref     0.1186
_refine_ls_goodness_of_fit_ref     1.055
_refine_ls_restrained_S_all     1.055
_refine_ls_number_reflns     3861
_refine_ls_number_parameters     165
_refine_ls_number_restraints     0
_refine_ls_hydrogen_treatment     constr
_refine_ls_weighting_scheme     calc
_refine_ls_weighting_details
              'w=1/[\s^2^(Fo^2^)+(0.0573P)^2^+0.1938P] where P=(Fo^2^+2Fc^2^)/3'
_atom_sites_solution_hydrogens     geom
_atom_sites_solution_primary     ?
_atom_sites_solution_secondary     ?
_refine_ls_shift/su_max     0.001
_refine_ls_shift/su_mean     0.000
_refine_diff_density_max     0.570
_refine_diff_density_min     -0.339
_refine_ls_extinction_method     SHELXL
_refine_ls_extinction_coef     0.019(5)
_refine_ls_extinction_expression
                                  'Fc^*^=kFc[1+0.001xFc^2^\l^3^/sin(2\q)]^-1/4^'
loop_
    _atom_type_symbol
    _atom_type_description
    _atom_type_scat_dispersion_real
    _atom_type_scat_dispersion_imag
    _atom_type_scat_source
    'C' 'C' 0.0033 0.0016
                         'International Tables Vol C Tables 4.2.6.8 and 6.1.1.4'
    'H' 'H' 0.0000 0.0000
                         'International Tables Vol C Tables 4.2.6.8 and 6.1.1.4'
    'Cl' 'Cl' 0.1484 0.1585
                         'International Tables Vol C Tables 4.2.6.8 and 6.1.1.4'
    'O' 'O' 0.0106 0.0060
                         'International Tables Vol C Tables 4.2.6.8 and 6.1.1.4'
    'S' 'S' 0.1246 0.1234
                         'International Tables Vol C Tables 4.2.6.8 and 6.1.1.4'
_computing_data_collection
;
CrysAlis PRO (Agilent, 2012)
;
_computing_cell_refinement
;
CrysAlis PRO (Agilent, 2012)
;
_computing_data_reduction
;
CrysAlis RED (Agilent, 2012)
;
_computing_structure_solution
;
SHELXS-97 (Sheldrick, 2008)
;
_computing_structure_refinement
;
SHELXL-2014 (Sheldrick, 2015)
;
_computing_molecular_graphics
;
PLATON (Spek, 2009)
;
_computing_publication_material     'SHELXL-2014 and PLATON'
loop_
    _atom_site_type_symbol
    _atom_site_label
    _atom_site_fract_x
    _atom_site_fract_y
    _atom_site_fract_z
    _atom_site_U_iso_or_equiv
    _atom_site_adp_type
    _atom_site_calc_flag
    _atom_site_occupancy
    _atom_site_disorder_assembly
    _atom_site_disorder_group
    C C1 0.6919(3) 0.25997(18) 0.55004(11) 0.0231(3) Uani d 1 . .
    O O1 0.9071(2) 0.23082(16) 0.54537(9) 0.0327(3) Uani d 1 . .
    C C2 0.5468(3) 0.22773(19) 0.47997(11) 0.0238(3) Uani d 1 . .
    H H2 0.3798 0.2644 0.4831 0.029 Uiso calc 1 . .
    C C3 0.6465(3) 0.14771(18) 0.41211(11) 0.0240(3) Uani d 1 . .
    H H3 0.8144 0.1055 0.4146 0.029 Uiso calc 1 . .
    S S11 0.73786(7) 0.36484(5) 0.71337(3) 0.02478(12) Uani d 1 . .
    C C12 0.5682(3) 0.33247(18) 0.62836(11) 0.0213(3) Uani d 1 . .
    C C13 0.3333(3) 0.38074(19) 0.64782(11) 0.0240(3) Uani d 1 . .
    H H13 0.2138 0.3719 0.6091 0.029 Uiso calc 1 . .
    C C14 0.2884(3) 0.4450(2) 0.73162(11) 0.0261(3) Uani d 1 . .
    H H14 0.1363 0.4845 0.7557 0.031 Uiso calc 1 . .
    C C15 0.4915(3) 0.44302(19) 0.77353(11) 0.0236(3) Uani d 1 . .
    Cl Cl15 0.51445(8) 0.51198(6) 0.87520(3) 0.03470(13) Uani d 1 . .
    C C31 0.5211(3) 0.11904(18) 0.33424(11) 0.0224(3) Uani d 1 . .
    C C32 0.6526(3) 0.03119(19) 0.26918(11) 0.0263(3) Uani d 1 . .
    H H32 0.8199 -0.0166 0.2795 0.032 Uiso calc 1 . .
    C C33 0.5411(3) 0.0132(2) 0.18973(12) 0.0282(3) Uani d 1 . .
    H H33 0.6337 -0.0465 0.1464 0.034 Uiso calc 1 . .
    C C34 0.2974(3) 0.08041(19) 0.17246(11) 0.0264(3) Uani d 1 . .
    C C35 0.1656(3) 0.1642(2) 0.23891(12) 0.0292(3) Uani d 1 . .
    H H35 -0.0019 0.2096 0.2291 0.035 Uiso calc 1 . .
    C C36 0.2743(3) 0.1824(2) 0.31864(12) 0.0272(3) Uani d 1 . .
    H H36 0.1806 0.2385 0.3632 0.033 Uiso calc 1 . .
    C C37 0.1759(4) 0.0704(2) 0.08306(13) 0.0344(4) Uani d 1 . .
    H H37A 0.0277 0.0476 0.1022 0.041 Uiso calc 1 . .
    H H37B 0.2794 -0.0259 0.0594 0.041 Uiso calc 1 . .
    C C38 0.1187(4) 0.2345(3) -0.00031(15) 0.0464(5) Uani d 1 . .
    H H38A 0.0401 0.2232 -0.0568 0.070 Uiso calc 1 . .
    H H38B 0.2653 0.2563 -0.0204 0.070 Uiso calc 1 . .
    H H38C 0.0138 0.3299 0.0225 0.070 Uiso calc 1 . .
loop_
    _atom_site_aniso_label
    _atom_site_aniso_U_11
    _atom_site_aniso_U_22
    _atom_site_aniso_U_33
    _atom_site_aniso_U_12
    _atom_site_aniso_U_13
    _atom_site_aniso_U_23
    C1 0.0237(7) 0.0227(6) 0.0224(7) -0.0066(5) -0.0010(5) -0.0066(5)
    O1 0.0225(5) 0.0439(7) 0.0342(6) -0.0081(5) 0.0011(5) -0.0188(5)
    C2 0.0226(7) 0.0257(7) 0.0240(7) -0.0077(6) -0.0001(5) -0.0085(6)
    C3 0.0240(7) 0.0246(7) 0.0234(7) -0.0078(6) -0.0003(5) -0.0067(5)
    S11 0.02067(19) 0.0317(2) 0.0247(2) -0.00974(15) -0.00090(13) -0.01084(15)
    C12 0.0220(7) 0.0211(6) 0.0211(6) -0.0077(5) -0.0015(5) -0.0057(5)
    C13 0.0218(7) 0.0289(7) 0.0248(7) -0.0108(6) -0.0001(5) -0.0102(6)
    C14 0.0223(7) 0.0310(7) 0.0279(8) -0.0099(6) 0.0043(6) -0.0122(6)
    C15 0.0272(7) 0.0247(6) 0.0211(7) -0.0104(6) 0.0009(5) -0.0077(5)
    Cl15 0.0419(2) 0.0431(2) 0.0267(2) -0.01768(19) 0.00181(16) -0.01764(17)
    C31 0.0260(7) 0.0221(6) 0.0194(6) -0.0084(6) 0.0016(5) -0.0061(5)
    C32 0.0276(7) 0.0250(7) 0.0251(7) -0.0061(6) 0.0031(6) -0.0086(6)
    C33 0.0358(8) 0.0268(7) 0.0261(7) -0.0114(6) 0.0069(6) -0.0137(6)
    C34 0.0373(9) 0.0252(7) 0.0220(7) -0.0161(6) 0.0021(6) -0.0080(6)
    C35 0.0271(8) 0.0344(8) 0.0314(8) -0.0129(7) 0.0024(6) -0.0144(7)
    C36 0.0268(7) 0.0322(7) 0.0269(7) -0.0109(6) 0.0052(6) -0.0145(6)
    C37 0.0424(10) 0.0422(9) 0.0284(8) -0.0219(8) 0.0006(7) -0.0155(7)
    C38 0.0593(13) 0.0413(10) 0.0343(10) -0.0091(9) -0.0109(9) -0.0118(8)
_geom_special_details
;
All e.s.d.'s (except the e.s.d. in the dihedral angle between two l.s. planes)
are estimated using the full covariance matrix. The cell e.s.d.'s are taken
into account individually in the estimation of e.s.d.'s in distances, angles
and torsion angles; correlations between e.s.d.'s in cell parameters are only
used when they are defined by crystal symmetry. An approximate (isotropic)
treatment of cell e.s.d.'s is used for estimating e.s.d.'s involving l.s.
planes.
;
loop_
    _geom_bond_atom_site_label_1
    _geom_bond_atom_site_label_2
    _geom_bond_site_symmetry_2
    _geom_bond_distance
    _geom_bond_publ_flag
    C1 O1 . 1.2361(19) ?
    C1 C12 . 1.471(2) ?
    C1 C2 . 1.474(2) ?
    C2 C3 . 1.337(2) ?
    C2 H2 . 0.9500 ?
    C3 C31 . 1.466(2) ?
    C3 H3 . 0.9500 ?
    S11 C15 . 1.7105(16) ?
    S11 C12 . 1.7300(14) ?
    C12 C13 . 1.374(2) ?
    C13 C14 . 1.414(2) ?
    C13 H13 . 0.9500 ?
    C14 C15 . 1.365(2) ?
    C14 H14 . 0.9500 ?
    C15 Cl15 . 1.7146(15) ?
    C31 C32 . 1.401(2) ?
    C31 C36 . 1.401(2) ?
    C32 C33 . 1.390(2) ?
    C32 H32 . 0.9500 ?
    C33 C34 . 1.386(2) ?
    C33 H33 . 0.9500 ?
    C34 C35 . 1.399(2) ?
    C34 C37 . 1.509(2) ?
    C35 C36 . 1.385(2) ?
    C35 H35 . 0.9500 ?
    C36 H36 . 0.9500 ?
    C37 C38 . 1.519(3) ?
    C37 H37A . 0.9900 ?
    C37 H37B . 0.9900 ?
    C38 H38A . 0.9800 ?
    C38 H38B . 0.9800 ?
    C38 H38C . 0.9800 ?
loop_
    _geom_angle_atom_site_label_1
    _geom_angle_atom_site_label_2
    _geom_angle_atom_site_label_3
    _geom_angle_site_symmetry_1
    _geom_angle_site_symmetry_3
    _geom_angle
    _geom_angle_publ_flag
    O1 C1 C12 . . 119.59(13) ?
    O1 C1 C2 . . 123.61(14) ?
    C12 C1 C2 . . 116.79(13) ?
    C3 C2 C1 . . 121.02(14) ?
    C3 C2 H2 . . 119.5 ?
    C1 C2 H2 . . 119.5 ?
    C2 C3 C31 . . 126.11(14) ?
    C2 C3 H3 . . 116.9 ?
    C31 C3 H3 . . 116.9 ?
    C15 S11 C12 . . 90.59(7) ?
    C13 C12 C1 . . 131.06(13) ?
    C13 C12 S11 . . 111.68(11) ?
    C1 C12 S11 . . 117.26(11) ?
    C12 C13 C14 . . 112.81(13) ?
    C12 C13 H13 . . 123.6 ?
    C14 C13 H13 . . 123.6 ?
    C15 C14 C13 . . 111.43(14) ?
    C15 C14 H14 . . 124.3 ?
    C13 C14 H14 . . 124.3 ?
    C14 C15 S11 . . 113.49(11) ?
    C14 C15 Cl15 . . 126.35(13) ?
    S11 C15 Cl15 . . 120.16(9) ?
    C32 C31 C36 . . 117.93(14) ?
    C32 C31 C3 . . 119.01(14) ?
    C36 C31 C3 . . 122.99(13) ?
    C33 C32 C31 . . 120.75(15) ?
    C33 C32 H32 . . 119.6 ?
    C31 C32 H32 . . 119.6 ?
    C34 C33 C32 . . 121.34(14) ?
    C34 C33 H33 . . 119.3 ?
    C32 C33 H33 . . 119.3 ?
    C33 C34 C35 . . 117.93(14) ?
    C33 C34 C37 . . 121.69(15) ?
    C35 C34 C37 . . 120.34(16) ?
    C36 C35 C34 . . 121.33(16) ?
    C36 C35 H35 . . 119.3 ?
    C34 C35 H35 . . 119.3 ?
    C35 C36 C31 . . 120.66(14) ?
    C35 C36 H36 . . 119.7 ?
    C31 C36 H36 . . 119.7 ?
    C34 C37 C38 . . 111.86(14) ?
    C34 C37 H37A . . 109.2 ?
    C38 C37 H37A . . 109.2 ?
    C34 C37 H37B . . 109.2 ?
    C38 C37 H37B . . 109.2 ?
    H37A C37 H37B . . 107.9 ?
    C37 C38 H38A . . 109.5 ?
    C37 C38 H38B . . 109.5 ?
    H38A C38 H38B . . 109.5 ?
    C37 C38 H38C . . 109.5 ?
    H38A C38 H38C . . 109.5 ?
    H38B C38 H38C . . 109.5 ?
loop_
    _geom_torsion_atom_site_label_1
    _geom_torsion_atom_site_label_2
    _geom_torsion_atom_site_label_3
    _geom_torsion_atom_site_label_4
    _geom_torsion_site_symmetry_1
    _geom_torsion_site_symmetry_2
    _geom_torsion_site_symmetry_3
    _geom_torsion_site_symmetry_4
    _geom_torsion
    _geom_torsion_publ_flag
    O1 C1 C2 C3 . . . . 6.9(2) ?
    C12 C1 C2 C3 . . . . -173.77(13) ?
    C1 C2 C3 C31 . . . . -175.39(13) ?
    O1 C1 C12 C13 . . . . 177.79(15) ?
    C2 C1 C12 C13 . . . . -1.6(2) ?
    O1 C1 C12 S11 . . . . -2.53(19) ?
    C2 C1 C12 S11 . . . . 178.07(10) ?
    C15 S11 C12 C13 . . . . -0.13(12) ?
    C15 S11 C12 C1 . . . . -179.87(11) ?
    C1 C12 C13 C14 . . . . 179.89(14) ?
    S11 C12 C13 C14 . . . . 0.20(17) ?
    C12 C13 C14 C15 . . . . -0.18(19) ?
    C13 C14 C15 S11 . . . . 0.07(17) ?
    C13 C14 C15 Cl15 . . . . 179.21(11) ?
    C12 S11 C15 C14 . . . . 0.03(12) ?
    C12 S11 C15 Cl15 . . . . -179.17(9) ?
    C2 C3 C31 C32 . . . . -179.46(15) ?
    C2 C3 C31 C36 . . . . 3.6(2) ?
    C36 C31 C32 C33 . . . . 2.2(2) ?
    C3 C31 C32 C33 . . . . -174.90(13) ?
    C31 C32 C33 C34 . . . . -0.3(2) ?
    C32 C33 C34 C35 . . . . -1.4(2) ?
    C32 C33 C34 C37 . . . . 176.37(14) ?
    C33 C34 C35 C36 . . . . 1.1(2) ?
    C37 C34 C35 C36 . . . . -176.71(15) ?
    C34 C35 C36 C31 . . . . 0.9(2) ?
    C32 C31 C36 C35 . . . . -2.5(2) ?
    C3 C31 C36 C35 . . . . 174.48(14) ?
    C33 C34 C37 C38 . . . . -97.5(2) ?
    C35 C34 C37 C38 . . . . 80.2(2) ?
_shelx_hkl_file
;
   0   0   3 1906.58 127.838   6
   0   0   3 1739.71 140.874   2
   0   0   4 14052.0 510.413   6
   0   0   4 15585.9 571.189   2
   0   0  -5 111817. 2931.41   6
   0   0   5 113161. 2930.70   6
   0   0   5 117299. 3021.75   2
   0   0  -6 479.480 93.8755   6
   0   0   6 603.642 115.095   2
   0   0  -7 73598.8 2098.72   6
   0   0   7 76170.3 2224.23   2
   0   0   8 17326.3 818.994   2
   0   0  -8 17668.8 727.155   6
   0   0  -9 5725.56 396.265   6
   0   0   9 6465.60 484.063   2
   0   0 -10 356.391 111.830   6
   0   0  10-34.8018 120.305   2
   0   0 -11 16067.7 795.696   6
   0   0  11 16692.1 934.198   2
   0   0 -12 19657.1 926.948   6
   0   0  12 18196.6 1045.34   2
   0   0 -13 3649.45 388.040   6
   0   0  13 4706.11 538.324   2
   0   0  14 3569.05 472.462   2
   0   0 -14 3380.26 377.175   6
   0   0 -15 5318.76 503.758   6
   0   0  15 5837.81 644.120   2
   0   0  16 241.153 192.744   2
   0   0  17 11620.4 1016.98   2
   0   0  18 2204.47 468.267   2
   0   0  19 6303.16 794.785   2
   0  -1  19 2327.44 500.416   2
   0  -1  18 5517.38 743.228   2
   0  -1  17-78.0609 143.736   2
   0  -1  16 797.390 277.896   2
   0  -1  15 432.471 216.338   2
   0  -1  14 37563.1 1834.71   2
   0  -1  13 81343.6 2937.66   2
   0   1 -13 81219.0 2515.86   6
   0  -1  12 21791.9 1214.03   2
   0   1 -12 20131.0 914.289   6
   0   1 -11 487.470 124.547   6
   0  -1  11 112.905 151.126   2
   0   1 -10 22679.1 902.023   6
   0  -1  10 22379.8 1130.71   2
   0   1  -9 12904.4 600.365   6
   0  -1   9 13623.0 803.037   2
   0   1  -8 138303. 3588.29   6
   0  -1   8 136094. 3901.36   2
   0   1  -7 46530.3 1397.52   6
   0  -1   7 51461.3 1670.85   2
   0  -1   6 45797.4 1171.02   3
   0   1  -6 46064.2 1172.27   7
   0  -1   6 46900.1 1543.96   2
   0   1  -5 7703.83 320.414   6
   0  -1   5 7797.60 259.298   3
   0  -1   4 9995.51 487.236   2
   0   1  -4 10594.0 371.317   6
   0  -1   4 11178.3 354.345   3
   0  -1   3 7811.11 364.467   2
   0   1  -3 7251.14 331.816   4
   0   1  -3 6665.27 237.203   6
   0  -1   2 181865. 4503.70   2
   0  -1   1 12887.5 432.528   2
   0  -1  -3 2423.57 140.332   2
   0   1   3 2667.85 148.982   2
   0   1   3 2474.24 156.278   1
   0  -1  -4 20920.3 641.039   2
   0   1   4 21039.1 696.293   6
   0   1   5 225591. 5696.56   2
   0  -1  -5 234881. 5697.70   2
   0  -1  -5 230183. 5546.92   3
   0  -1  -6 9924.92 319.721   3
   0   1   6 8032.68 433.962   2
   0  -1  -7 34071.5 903.605   3
   0  -1  -7 37142.7 1208.01   6
   0   1   7 34839.5 905.158   7
   0   1   7 36734.9 1191.79   2
   0   1   8 72578.4 2209.26   2
   0  -1  -8 77309.8 2226.20   6
   0   1   9 175.817 91.4879   2
   0  -1  -9 99.0554 76.4248   6
   0   1  10 24232.5 1080.49   2
   0  -1 -10 26602.9 1075.37   6
   0   1  11 27413.1 1201.14   2
   0  -1 -11 25878.8 1118.76   6
   0  -1 -12 207847. 5630.82   6
   0   1  12 208604. 5763.63   2
   0  -1 -13 33736.3 1437.78   6
   0   1  13 38530.0 1617.24   2
   0  -1 -14 418.010 143.104   6
   0   1  14 611.763 192.184   2
   0  -1 -15 458.473 161.460   6
   0   1  15 678.864 201.788   2
   0   1  16 391.746 226.272   2
   0  -1 -16 290.309 163.571   6
   0   1  17 29848.0 1642.23   2
   0  -1 -17 29753.2 1472.66   6
   0   1  18 375.993 229.418   2
   0   1  19 1021.71 313.116   2
   0   1  20 839.083 294.295   2
   0  -2  18 716.556 298.690   2
   0  -2  17 865.904 314.870   2
   0  -2  16 32.5446 137.116   2
   0  -2  15 22795.6 1468.54   2
   0  -2  14 565.516 281.515   2
   0  -2  13 26898.2 1499.13   2
   0  -2  12 73.2163 148.072   2
   0   2 -11 3457.78 283.746   6
   0  -2  11 3176.71 438.809   2
   0  -2  10 7057.40 624.992   2
   0   2 -10 7389.15 412.743   6
   0   2  -9 10714.1 476.862   6
   0  -2   9 10534.2 731.449   2
   0  -2   9 9587.91 322.692   3
   0  -2   8 39391.8 1083.09   3
   0   2  -8 43201.8 1212.33   6
   0  -2   8 41560.9 1602.21   2
   0   2  -8 39207.9 1085.82   7
   0   2  -7 706.851 90.9821   6
   0  -2   7 796.176 88.5601   3
   0  -2   7 528.826 141.126   2
   0   2  -7 680.872 80.6282   7
   0  -2   6 28277.8 1137.47   2
   0  -2   6 26972.2 1017.62   4
   0   2  -6 27834.4 811.642   6
   0  -2   6 28241.4 847.542   3
   0   2  -5 7629.25 273.369   6
   0  -2   5 8125.31 347.679   3
   0  -2   5 7300.34 482.018   2
   0  -2   4 7242.32 443.256   2
   0  -2   4 7230.28 342.962   3
   0  -2   3 226797. 5727.43   2
   0  -2   2 804172. 19258.2   2
   0  -2   0 11021.4 409.147   2
   0   2   0 11764.0 378.542   6
   0  -2   0 11273.2 378.830   6
   0   2   1 136672. 3345.90   6
   0  -2  -1 134446. 3346.23   6
   0   2   1 137073. 3281.22   2
   0   2   1 126153. 3394.67   1
   0   2   2 39843.1 1138.12   1
   0   2   2 38322.4 1126.82   6
   0   2   3 3454.03 232.371   6
   0   2   3 2740.67 198.671   1
   0   2   4 448286. 10691.2   1
   0   2   4 439293. 10575.0   2
   0   2   5 45632.5 1431.71   1
   0   2   5 53390.0 1389.59   2
   0   2   6 21561.9 736.942   2
   0  -2  -6 20520.2 717.881   3
   0  -2  -7 9707.54 415.154   3
   0   2   7 9472.09 462.737   2
   0   2   8 8553.66 473.176   2
   0  -2  -8 9303.43 385.722   3
   0  -2  -9 1086.14 183.060   6
   0   2   9 1190.83 175.245   2
   0   2  10 30932.8 1200.36   2
   0  -2 -10 32389.7 918.868   3
   0   2  10 32483.1 922.723   7
   0  -2 -10 32896.0 1298.62   6
   0  -2 -11 8881.21 320.105   3
   0   2  11 9762.58 331.234   7
   0  -2 -11 9164.49 622.936   6
   0   2  11 9348.66 605.890   2
   0   2  12 9733.49 656.244   2
   0  -2 -12 9817.63 670.836   6
   0   2  13 40292.8 1595.10   2
   0  -2 -13 35785.1 1537.72   6
   0   2  14-30.6217 107.589   2
   0  -2 -14-20.1468 83.8223   6
   0   2  15 2831.36 399.993   2
   0  -2 -15 3240.63 416.047   6
   0   2  16 15729.9 1038.52   2
   0  -2 -16 14032.2 960.513   6
   0  -2 -17 7751.04 716.593   6
   0   2  17 8235.66 774.825   2
   0  -2 -18 1242.50 283.439   6
   0   2  18 2243.30 413.656   2
   0   2  19 7166.45 778.129   2
   0   2  20 1979.17 427.462   2
   0  -3  17 854.936 318.250   2
   0  -3  16 342.154 283.117   2
   0  -3  15 23646.0 1565.36   2
   0  -3  14 11041.2 994.733   2
   0  -3  13 2057.87 394.557   2
   0  -3  12 1109.77 312.527   2
   0  -3  11 21160.7 1267.14   2
   0  -3  10 8197.30 722.746   2
   0   3  -9 75186.0 2045.09   7
   0  -3   9 85983.9 2762.71   2
   0  -3   8 32024.0 1379.08   2
   0   3  -8 32006.5 938.110   7
   0  -3   7 2618.61 347.366   2
   0  -3   7 2662.44 290.662   4
   0  -3   6 337.103 98.0769   4
   0  -3   6 164.215 85.0041   2
   0  -3   5 135.826 70.1233   4
   0  -3   5 100.889 74.4597   2
   0  -3   4 3071.81 308.888   2
   0  -3   4 3452.88 298.573   4
   0  -3   3 299746. 7549.38   2
   0  -3   2 65.0058 62.3235   2
   0   3  -1 14836.5 455.131   6
   0  -3   1 13998.7 459.585   6
   0  -3   1 14092.6 597.579   2
   0   3   0 24505.2 805.046   2
   0   3   0 24528.1 890.014   1
   0  -3   0 24159.9 821.334   2
   0  -3   0 24433.8 763.939   6
   0   3   0 26103.1 757.150   6
   0   3   1 4623.24 234.685   2
   0  -3  -1 4441.96 202.148   5
   0   3   1 4262.47 292.924   1
   0  -3  -1 4267.77 251.337   6
   0   3   1 4709.74 258.547   6
   0   3   2 109646. 2688.23   5
   0  -3  -2 108970. 2894.51   6
   0   3   2 110510. 2941.31   1
   0   3   2 112302. 2746.26   2
   0   3   3 18645.1 728.911   1
   0  -3  -3 18824.2 730.276   6
   0   3   3 19687.6 558.539   5
   0   3   4 167473. 4308.71   1
   0   3   5 4272.17 207.553   2
   0   3   5 4065.55 292.954   1
   0   3   6 10517.9 422.235   2
   0   3   6 11210.9 533.994   1
   0   3   7 30200.6 967.226   2
   0   3   7 30670.5 1076.22   1
   0   3   8 11732.5 531.214   2
   0   3   9 102856. 2827.46   2
   0  -3 -10 1050.51 219.226   6
   0   3  10 1059.06 169.553   2
   0   3  11 197045. 5252.38   2
   0  -3 -11 201942. 5484.27   6
   0  -3 -12 14797.0 869.235   6
   0   3  12 14647.4 560.090   7
   0   3  12 13461.0 758.101   2
   0   3  13 2511.09 320.223   2
   0  -3 -13 2726.16 369.994   6
   0  -3 -14 11112.2 805.953   6
   0   3  14 11540.4 762.213   2
   0  -3 -15 943.603 247.540   6
   0   3  15 959.411 223.833   2
   0  -3 -16 44205.0 2002.43   6
   0   3  16 54242.5 2081.50   2
   0  -3 -17 1233.00 293.739   6
   0   3  17 1819.02 334.398   2
   0  -3 -18 687.950 208.325   6
   0   3  18 502.289 193.811   2
   0   3  19-197.601 188.807   2
   0  -3 -19-54.2662 131.618   6
   0  -3 -20 1018.94 295.405   6
   0  -4  16 14919.6 1319.82   2
   0  -4  15 8189.79 921.194   2
   0  -4  14 3112.06 540.537   2
   0  -4  13 518.911 232.248   2
   0  -4  12-340.772 273.895   2
   0  -4  11 6050.95 668.212   2
   0  -4  10 8966.57 796.988   2
   0   4  -9 15122.3 646.452   7
   0  -4   9 16929.0 1063.86   2
   0  -4   8 7612.60 567.684   4
   0  -4   8 7294.68 652.733   2
   0  -4   7 3332.16 407.876   2
   0  -4   7 3445.41 347.449   4
   0  -4   6 3924.89 421.260   2
   0  -4   6 3708.48 350.974   4
   0  -4   5 9018.52 622.584   2
   0  -4   5 8683.92 553.335   4
   0  -4   4 361.163 121.016   2
   0  -4   4 824.654 187.972   4
   0  -4   3 230207. 6015.37   2
   0  -4   2 196247. 5123.39   2
   0  -4   1 37028.3 1070.28   6
   0  -4   1 36394.6 1258.04   2
   0   4  -1 38480.8 1050.73   6
   0   4   0 13138.3 640.244   1
   0  -4   0 12508.9 504.616   5
   0  -4   0 13376.3 579.133   2
   0  -4   0 12624.4 511.156   6
   0   4   0 13538.7 505.510   6
   0  -4  -1 29764.7 883.556   5
   0  -4  -1 28903.5 973.909   6
   0   4   1 29288.6 1082.79   1
   0   4   1 30345.3 946.504   2
   0   4   2 35515.5 1033.17   2
   0  -4  -2 33882.8 1150.34   6
   0   4   2 36733.2 1240.96   1
   0   4   3 165915. 4317.98   1
   0   4   3 166623. 4034.12   2
   0  -4  -3 154877. 4257.23   6
   0   4   4 12059.4 399.869   5
   0   4   4 13310.5 625.345   1
   0  -4  -4 12461.6 616.613   6
   0   4   5 21426.9 877.093   1
   0  -4  -5 21617.8 905.693   6
   0   4   6 890.959 157.885   1
   0   4   6 1334.90 111.744   2
   0   4   7 3528.99 213.676   2
   0   4   7 3595.20 317.013   1
   0   4   8 37139.3 1120.23   2
   0   4   8 34548.3 1286.91   1
   0  -4  -9 82130.3 2714.36   6
   0   4   9 90061.1 2406.88   2
   0  -4 -10 1840.59 300.887   6
   0   4  10 1759.80 196.544   2
   0  -4 -11 7491.56 605.841   6
   0   4  11 7763.67 470.157   2
   0   4  12 45946.2 1571.66   2
   0  -4 -12 43456.4 1799.90   6
   0  -4 -13 5141.77 538.558   6
   0   4  13 5671.14 461.058   2
   0   4  13 5511.44 364.110   7
   0   4  14 20253.5 1000.13   2
   0  -4 -14 18186.6 1113.70   6
   0  -4 -15 10293.8 835.542   6
   0   4  15 12586.2 798.384   2
   0   4  16 23699.1 1198.05   2
   0  -4 -16 19454.0 1241.88   6
   0  -4 -17 1433.44 311.916   6
   0  -4 -18-176.681 158.185   6
   0  -4 -19-29.8944 143.789   6
   0  -4 -20 1076.66 318.085   6
   0  -4 -21 4121.80 620.452   6
   0  -5  15 1468.95 439.164   2
   0  -5  14-211.686 181.770   2
   0  -5  13 2155.45 467.788   2
   0  -5  12 3184.94 538.017   2
   0  -5  11 23437.8 1458.22   2
   0  -5  10 11824.2 964.989   2
   0  -5   9 4761.04 486.119   4
   0  -5   9 4842.57 578.624   2
   0  -5   8 990.812 252.705   2
   0  -5   8 438.875 142.866   4
   0  -5   7 896.563 211.489   4
   0  -5   7 790.522 226.606   2
   0  -5   6 5212.75 519.263   2
   0  -5   6 5403.41 468.333   4
   0  -5   5 12073.9 721.574   4
   0  -5   5 11567.2 776.686   2
   0  -5   4 146670. 4318.61   2
   0  -5   4 157630. 4278.91   4
   0  -5   3 6690.48 516.996   2
   0  -5   2 234.415 107.103   2
   0   5  -1 3073.21 326.128   1
   0  -5   1 2973.79 297.217   2
   0  -5   1 3294.46 271.533   5
   0  -5   1 3354.85 221.222   6
   0  -5   0 2183.61 194.943   5
   0  -5   0 2113.32 193.904   6
   0   5   0 1915.63 250.050   1
   0  -5  -1 73308.7 1975.84   5
   0   5   1 70597.4 2253.81   1
   0  -5  -1 73771.2 2098.36   6
   0  -5  -2 37370.1 1037.52   5
   0  -5  -2 36626.5 1257.98   6
   0   5   2 34854.0 1334.07   1
   0   5   3 34289.5 1289.90   1
   0  -5  -3 32532.6 1221.94   6
   0   5   3 35782.1 1033.08   2
   0   5   4 21726.7 659.535   2
   0  -5  -4 19910.8 891.324   6
   0   5   4 18857.8 883.057   1
   0   5   5 49759.1 1331.51   2
   0   5   5 49914.7 1307.98   5
   0  -5  -5 47850.3 1689.82   6
   0   5   6 10288.8 605.553   1
   0   5   6 9895.35 345.293   2
   0  -5  -6 9217.78 604.452   6
   0   5   6 10780.5 403.743   5
   0   5   7 245.412 47.5411   2
   0  -5  -7 456.876 154.277   6
   0   5   7 205.531 109.939   1
   0   5   8 69260.8 1887.79   2
   0   5   8 76519.9 2271.64   1
   0  -5  -8 74051.1 2392.76   6
   0   5   9 5906.05 314.327   2
   0   5   9 5143.97 438.465   1
   0   5  10 70188.8 2227.52   1
   0  -5 -10 70074.5 2393.48   6
   0   5  10 66522.1 1918.80   2
   0   5  11 3897.28 298.336   2
   0  -5 -11 2963.78 404.417   6
   0   5  12 4611.67 354.968   2
   0  -5 -12 3777.52 468.823   6
   0   5  13 28436.8 1122.77   2
   0  -5 -13 26868.0 1399.03   6
   0  -5 -14 10607.3 850.242   6
   0  -5 -15 16080.3 1102.26   6
   0  -5 -16 220.679 116.489   6
   0  -5 -17 3728.81 538.018   6
   0  -5 -18 1533.50 348.253   6
   0  -5 -19 503.760 249.040   6
   0  -5 -20 16941.1 1297.46   6
   0  -6  13-272.832 269.242   2
   0  -6  12 7033.65 850.811   2
   0  -6  11 7370.74 836.791   2
   0  -6  10 258.029 163.127   2
   0  -6   9-7.80607 137.994   4
   0  -6   9-12.5885 154.297   2
   0  -6   8-113.674 198.712   2
   0  -6   8 26.5344 132.693   4
   0  -6   7 2263.56 395.570   2
   0  -6   7 2073.56 321.081   4
   0  -6   6 1971.21 314.109   4
   0  -6   6 1803.46 333.664   2
   0  -6   5 473.277 185.412   4
   0  -6   5 989.061 241.051   2
   0  -6   4 36386.8 1496.39   4
   0  -6   4 36549.9 1578.23   2
   0  -6   3 111.199 89.3105   2
   0  -6   2 4611.02 427.328   2
   0  -6   2 5235.35 403.195   5
   0   6  -2 4667.47 465.823   1
   0  -6   1 1580.18 198.364   5
   0   6  -1 1581.04 243.581   1
   0  -6   1 1799.79 175.865   6
   0  -6   0 9110.41 473.850   6
   0  -6   0 8944.55 479.036   5
   0   6   0 9335.29 625.148   1
   0   6   1 23479.0 1082.74   1
   0  -6  -1 23303.1 917.424   6
   0  -6  -1 22557.1 802.478   5
   0  -6  -2 80953.7 2447.41   6
   0   6   2 84865.4 2617.89   1
   0  -6  -3 16141.1 801.655   6
   0   6   3 17792.5 893.142   1
   0  -6  -4 2714.80 310.245   6
   0   6   4 2286.37 286.345   1
   0   6   4 2464.71 174.438   2
   0  -6  -5 29786.1 1273.23   6
   0   6   5 29641.8 1259.20   1
   0   6   5 32555.2 905.846   2
   0   6   6 35948.3 960.648   2
   0   6   6 37440.1 1435.31   1
   0  -6  -6 34452.7 1430.69   6
   0  -6  -7 12738.2 777.437   6
   0   6   7 11688.6 697.957   1
   0   6   7 11160.8 343.271   2
   0  -6  -8 48690.7 1835.55   6
   0   6   8 46546.7 1210.02   2
   0   6   8 46871.2 1688.62   1
   0  -6  -9 502.868 187.683   6
   0   6   9 261.793 120.380   1
   0  -6 -10 15006.1 948.758   6
   0   6  10 15584.1 854.821   1
   0   6  11 6596.48 543.497   1
   0  -6 -11 6562.21 623.537   6
   0  -6 -12 9652.52 795.164   6
   0  -6 -13 68873.0 2638.75   6
   0  -6 -14 1331.09 330.339   6
   0  -6 -15 5912.28 671.942   6
   0  -6 -16 2418.37 434.566   6
   0  -6 -17-38.5858 161.628   6
   0  -6 -18 7716.33 837.970   6
   0  -6 -19 1920.05 440.605   6
   0  -7  12 6787.63 878.625   2
   0  -7  11 874.186 313.783   2
   0  -7  10 70.2441 164.067   2
   0  -7  10 138.491 121.740   4
   0  -7   9 1131.82 280.485   4
   0  -7   9 825.581 262.460   2
   0  -7   8 61.5470 124.874   2
   0  -7   8 371.777 180.375   4
   0  -7   7 5119.14 550.123   4
   0  -7   7 5598.09 659.430   2
   0  -7   6 20510.5 1247.89   2
   0  -7   6 20234.1 1141.01   4
   0  -7   5 32470.7 1450.54   5
   0  -7   5 29497.8 1500.79   2
   0  -7   5 29028.0 1411.99   4
   0  -7   4 1908.18 300.869   5
   0  -7   4 2130.48 346.010   2
   0  -7   4 2160.05 342.037   4
   0  -7   3-44.4201 101.068   5
   0  -7   3-484.184 170.717   2
   0   7  -3-87.9152 186.560   1
   0  -7   2 19.9707 55.4823   5
   0   7  -2 4.38348 120.314   1
   0  -7   1 1920.88 241.485   5
   0  -7   1 1867.26 192.891   6
   0   7  -1 2286.06 324.465   1
   0  -7   0 33013.6 1140.95   5
   0   7   0 31019.9 1399.07   1
   0  -7   0 29483.7 1098.11   6
   0  -7  -1 22392.2 810.610   5
   0  -7  -1 21673.8 922.198   6
   0   7   1 22417.4 1114.27   1
   0   7   2 679.419 177.068   1
   0  -7  -2 691.989 160.217   6
   0  -7  -3 35.8415 66.2597   6
   0   7   3-187.049 163.054   1
   0   7   4 4342.60 433.514   1
   0  -7  -4 4775.97 439.351   6
   0   7   5 29493.5 1305.36   1
   0  -7  -5 30526.4 1314.57   6
   0   7   6 5518.52 500.848   1
   0  -7  -6 5343.72 505.083   6
   0   7   7 20782.4 1038.98   1
   0  -7  -7 19635.1 1071.01   6
   0  -7  -8 8759.12 688.937   6
   0   7   8 8136.94 611.417   1
   0   7   9 848.285 194.779   1
   0  -7  -9 933.552 241.767   6
   0   7  10 10831.4 736.991   1
   0  -7 -10 10109.8 802.271   6
   0   7  11 11847.0 788.915   1
   0  -7 -11 12065.3 900.780   6
   0  -7 -12 13469.1 996.154   6
   0  -7 -13 4987.58 607.348   6
   0  -7 -14 3320.92 507.412   6
   0  -7 -15 3289.69 514.375   6
   0  -7 -16 1676.14 367.685   6
   0  -7 -17 8696.57 904.769   6
   0  -7 -18 10417.8 1021.20   6
   0  -8  11 710.285 319.136   2
   0  -8  10 138.038 139.318   4
   0  -8  10-103.733 174.321   2
   0  -8   9-87.8030 186.672   2
   0  -8   9-35.9151 107.864   5
   0  -8   9-169.318 180.479   4
   0  -8   8 1690.26 404.049   2
   0  -8   8 2225.40 398.631   4
   0  -8   8 2055.30 391.050   5
   0  -8   7 1192.17 303.238   4
   0  -8   7 1651.70 343.739   5
   0  -8   7 1767.53 379.864   2
   0   8  -6 2958.64 458.768   1
   0  -8   6 2790.01 457.017   2
   0  -8   6 3148.60 442.362   5
   0  -8   6 2975.21 440.855   4
   0  -8   5-198.422 186.552   4
   0   8  -5-127.989 185.285   1
   0  -8   4-89.9557 146.909   4
   0   8  -4-166.440 201.867   1
   0   8  -3 4314.03 530.144   1
   0   8  -2 5555.00 576.691   1
   0   8  -1 1211.66 259.488   1
   0   8   0 20951.2 1171.60   1
   0   8   1 13225.2 877.045   1
   0  -8  -1 12846.3 687.971   6
   0  -8  -2 16231.6 838.474   6
   0   8   2 16180.1 969.506   1
   0  -8  -3 12036.1 736.513   6
   0   8   3 11415.6 795.118   1
   0   8   4 3015.75 387.565   1
   0  -8  -4 3203.83 388.351   6
   0  -8  -5 41980.1 1677.36   6
   0   8   5 38238.6 1652.89   1
   0  -8  -6 1481.53 289.901   6
   0   8   6 1050.15 227.792   1
   0   8   7 37652.8 1589.59   1
   0  -8  -7 33782.2 1576.97   6
   0  -8  -8 2737.69 402.060   6
   0   8   8 3121.83 403.609   1
   0   8   9 7177.34 609.816   1
   0  -8  -9 7138.97 686.768   6
   0  -8 -10 8473.41 759.492   6
   0   8  10 8186.54 666.494   1
   0  -8 -11 1452.66 344.684   6
   0   8  11 1976.06 345.806   1
   0   8  12 36682.9 1613.88   1
   0  -8 -12 34793.7 1787.30   6
   0  -8 -13 6647.90 714.192   6
   0  -8 -14 612.356 223.268   6
   0  -8 -15 1963.71 422.771   6
   0  -8 -16-14.2261 173.560   6
   0  -8 -17 19758.2 1440.93   6
   0  -9   9 469.236 203.019   4
   0  -9   8 145.303 154.586   4
   0   9  -8-574.949 248.258   1
   0  -9   7 7009.94 730.451   4
   0   9  -7 7115.44 793.298   1
   0  -9   6 3699.17 516.625   4
   0   9  -6 2913.35 476.272   1
   0   9  -5 141.127 146.373   1
   0  -9   5-101.972 156.215   4
   0   9  -4-40.0980 104.909   1
   0  -9   4-27.4782 161.732   4
   0   9  -3 2531.79 425.085   1
   0  -9   3 1619.43 336.095   4
   0   9  -2 1895.05 372.141   1
   0   9  -1 5236.81 596.794   1
   0   9   0-110.066 150.620   1
   0   9   1-130.596 208.826   1
   0   9   2 1622.87 305.738   1
   0   9   3 1017.63 257.996   1
   0   9   4 18823.8 1120.77   1
   0  -9  -4 19524.8 1054.59   6
   0  -9  -5 13787.6 904.849   6
   0   9   5 13861.3 930.437   1
   0  -9  -6-92.5347 168.551   6
   0   9   6-172.631 195.701   1
   0   9   7 220.010 125.286   1
   0  -9  -7 38.2129 142.381   6
   0  -9  -8 38.8793 105.387   6
   0   9   8 51.5730 117.177   1
   0   9   9 7281.18 648.151   1
   0  -9  -9 7956.63 751.800   6
   0  -9 -10 9735.44 859.789   6
   0   9  10 10009.8 780.029   1
   0  -9 -11 3937.94 557.572   6
   0   9  11 4293.73 510.499   1
   0  -9 -12 1684.67 381.555   6
   0   9  12 2082.67 361.232   1
   0  -9 -13 491.031 228.485   6
   0   9  13-140.005 188.805   1
   0  -9 -14 13175.1 1112.57   6
   0  -9 -15 2671.56 507.563   6
   0  -9 -16 2434.10 503.183   6
   0 -10   6 428.837 219.164   4
   0 -10   5 628.228 255.231   4
   0  10  -5 596.165 237.684   1
   0  10  -5 950.626 269.576   7
   0  10  -4 438.866 188.023   1
   0 -10   4 774.677 248.149   4
   0 -10   3 3483.71 529.470   4
   0  10  -3 4744.72 617.993   1
   0  10  -2 2850.40 470.610   1
   0  10  -1 3741.43 534.134   1
   0  10   0 3321.59 489.843   1
   0  10   1 1079.06 273.552   1
   0  10   2 9439.67 824.033   1
   0  10   3 456.638 203.919   1
   0  10   4 17067.0 1113.63   1
   0  10   5 2241.34 383.809   1
   0  10   6 11684.1 905.081   1
   0 -10  -6 13432.0 947.587   6
   0 -10  -7 8297.95 758.529   6
   0  10   7 7535.56 710.751   1
   0 -10  -8 1140.94 308.112   6
   0  10   8 1219.69 287.738   1
   0  10   9 5696.32 612.066   1
   0 -10  -9 5807.44 668.285   6
   0  10  10 4985.47 559.571   1
   0 -10 -10 4678.50 626.436   6
   0 -10 -11 4717.04 639.319   6
   0  10  11 4965.26 572.185   1
   0  10  12 3496.76 484.250   1
   0 -10 -12 3152.62 529.520   6
   0 -10 -13 1114.63 357.780   6
   0  10  13 1029.00 292.886   1
   0 -10 -14-55.2177 167.496   6
   0  11  -1 1342.40 330.097   1
   0  11   0 966.706 288.606   1
   0  11   1 1104.76 304.555   1
   0  11   2 8824.98 832.601   1
   0  11   3 446.906 179.892   1
   0  11   4 2659.74 437.197   1
   0  11   5-120.250 180.486   1
   0  11   6 961.313 268.689   1
   0  11   7 851.922 253.541   1
   0  11   8 3391.23 484.135   1
   0 -11  -9 7822.31 803.011   6
   0  11   9 7596.17 734.853   1
   0  11  10-126.311 150.385   1
   0 -11 -10 132.667 182.314   6
   0 -11 -11 207.403 212.733   6
   0  11  11 136.003 118.536   1
   0  11  12 1034.97 298.323   1
   0 -11 -12 858.141 293.504   6
   0 -11 -13 3486.86 591.831   6
   0  12   3 1385.18 324.847   1
   0  12   4 1298.70 325.866   1
   0  12   5 5286.18 651.920   1
   0  12   6 2023.92 415.344   1
   0  12   7 2650.76 459.621   1
   0  12   8 1167.60 304.158   1
   1 -11 -11 415.256 228.878   6
   1 -11 -10-9.67194 159.411   6
  -1  11   9-289.146 220.183   1
  -1  11   8 4075.24 572.561   1
  -1  11   7 107.996 141.400   1
  -1  11   6 2021.16 416.723   1
  -1  11   5 10.3176 143.659   1
  -1  11   4 1499.34 362.151   1
  -1  11   3 189.245 113.030   1
  -1  11   2 1170.32 322.061   1
  -1  11   1 3167.73 541.407   1
  -1  11   0-218.490 174.059   1
  -1  11  -1 15304.6 1248.18   1
   1 -10 -13 14560.5 1238.28   6
  -1  10  13 15583.4 1124.73   1
   1 -10 -12 1589.00 410.808   6
  -1  10  12 1797.30 383.158   1
   1 -10 -11 1178.53 335.834   6
  -1  10  11 1577.80 349.856   1
   1 -10 -10 660.482 270.342   6
  -1  10  10 187.668 118.884   1
   1 -10  -9 5618.78 687.529   6
  -1  10   9 6301.93 685.971   1
  -1  10   8 1318.36 339.233   1
   1 -10  -8 1264.37 326.384   6
  -1  10   7 8106.67 799.314   1
   1 -10  -7 9303.05 838.566   6
  -1  10   6 1548.58 337.621   1
  -1  10   5 534.031 223.956   1
  -1  10   4 3151.96 493.156   1
  -1  10   3 748.305 272.423   1
  -1  10   2 678.408 269.929   1
  -1  10   1 1690.72 393.812   1
  -1  10   0 977.380 314.034   1
  -1  10  -1 659.171 235.326   1
  -1  10  -2 442.314 213.962   1
   1 -10   3 936.814 294.696   4
  -1  10  -3 839.355 289.543   1
   1 -10   4 3250.77 519.002   4
  -1  10  -4 3307.12 568.382   1
  -1  10  -5 226.171 173.443   1
   1 -10   5 541.992 239.871   4
   1  -9 -15 1231.71 369.524   6
   1  -9 -14 5955.68 774.376   6
  -1   9  14 7050.29 710.267   1
   1  -9 -13 1934.78 438.183   6
  -1   9  13 2801.17 456.916   1
  -1   9  12-142.527 122.633   1
   1  -9 -12-0.36502 143.915   6
  -1   9  11 1205.54 290.461   1
   1  -9 -11 1547.59 371.537   6
   1  -9 -10 192.640 147.085   6
  -1   9  10-101.734 174.187   1
   1  -9  -9 17817.5 1208.30   6
  -1   9   9 17243.7 1117.14   1
  -1   9   8 6089.72 652.641   1
   1  -9  -8 5014.82 596.353   6
  -1   9   7 258.416 157.741   1
   1  -9  -7 204.897 170.229   6
   1  -9  -6 983.521 253.890   6
  -1   9   6 631.452 233.087   1
   1  -9  -5 284.375 163.504   6
  -1   9   5 186.049 139.260   1
   1  -9  -4 14355.6 933.241   6
  -1   9   4 13793.0 1015.23   1
  -1   9   3 1670.77 363.441   1
  -1   9   2 12256.8 966.661   1
  -1   9   1 6225.46 680.259   1
  -1   9   0 19176.4 1273.52   1
  -1   9  -1 3711.49 548.917   1
  -1   9  -2 7625.50 795.576   1
  -1   9  -3 5320.65 670.792   1
  -1   9  -4 1400.97 349.633   1
   1  -9   4 1486.95 332.722   4
   1  -9   5 2484.81 434.740   4
  -1   9  -5 3841.51 588.507   1
   1  -9   6-33.1496 122.166   4
  -1   9  -6-208.312 236.837   1
  -1   9  -7 90.7897 137.982   1
   1  -9   7 488.993 203.270   4
   1  -9   8 1314.41 332.022   4
  -1   9  -8 1490.64 382.330   1
   1  -8 -16 308.179 165.551   6
   1  -8 -15 2331.20 489.203   6
   1  -8 -14 2726.75 501.474   6
   1  -8 -13 570.292 240.832   6
  -1   8  13 704.822 234.161   1
   1  -8 -12 2123.39 429.387   6
  -1   8  12 1706.73 330.571   1
  -1   8  11 5431.61 563.489   1
   1  -8 -11 4182.41 581.972   6
  -1   8  10 11217.3 834.551   1
   1  -8 -10 11905.9 953.346   6
  -1   8   9 8583.94 721.282   1
   1  -8  -9 8985.12 802.168   6
   1  -8  -8 16177.6 1079.25   6
  -1   8   8 16792.2 1060.92   1
   1  -8  -7 6148.66 618.076   6
  -1   8   7 5505.16 577.233   1
   1  -8  -6 3223.63 437.638   6
  -1   8   6 3151.09 425.015   1
   1  -8  -5 14247.0 925.373   6
  -1   8   5 13796.3 951.238   1
   1  -8  -4 20445.2 1105.59   6
  -1   8   4 21259.8 1214.46   1
  -1   8   3 1134.39 282.342   1
   1  -8  -3 1367.95 253.675   6
  -1   8   2 9182.93 778.358   1
   1  -8  -2 8999.53 650.313   6
  -1   8   1-40.6441 131.208   1
  -1   8   0 4688.32 575.286   1
  -1   8  -1 3645.24 500.534   1
  -1   8  -2 799.052 261.937   1
  -1   8  -3 16985.7 1171.77   1
   1  -8   4 1401.15 313.649   4
  -1   8  -4 773.557 221.352   1
  -1   8  -5 2727.80 463.961   1
   1  -8   5 2615.95 409.271   4
  -1   8  -6-264.938 284.145   1
   1  -8   6 65.5898 125.821   4
   1  -8   7-52.2652 134.120   4
   1  -8   8 4213.84 533.800   4
   1  -8   9-21.8369 149.758   4
   1  -7 -18 75.3685 162.354   6
   1  -7 -17 9705.11 986.661   6
   1  -7 -16 7473.17 834.704   6
   1  -7 -15 7112.22 793.283   6
   1  -7 -14 5542.00 681.280   6
   1  -7 -13-363.269 276.199   6
  -1   7  13-155.681 170.034   1
   1  -7 -12 17408.3 1190.20   6
  -1   7  12 18064.5 1062.47   1
   1  -7 -11 13471.7 999.593   6
  -1   7  11 11813.6 837.849   1
   1  -7 -10 12874.7 956.847   6
  -1   7  10 11460.3 812.232   1
  -1   7   9 7186.39 625.764   1
   1  -7  -9 8484.16 750.044   6
  -1   7   8 197.846 151.591   1
   1  -7  -8-91.5183 128.826   6
   1  -7  -7 4299.18 494.980   6
  -1   7   7 5040.76 508.800   1
  -1   7   6 1923.23 329.878   1
   1  -7  -6 6121.89 562.720   6
   1  -7  -5 67401.8 2348.03   6
  -1   7   5 64878.6 2374.68   1
  -1   7   4 8315.62 683.957   1
   1  -7  -4 9075.37 658.287   6
  -1   7   3 1.31319 164.254   1
   1  -7  -3 144.015 116.433   6
   1  -7  -2 5851.39 481.868   6
  -1   7   2 5326.13 540.953   1
   1  -7  -1 22984.5 1036.46   6
   1  -7  -1 23877.6 976.923   5
  -1   7   1 22250.1 1225.12   1
  -1   7   0 3930.38 478.150   1
   1  -7   0 3765.64 353.948   5
  -1   7  -1 14073.6 950.102   1
   1  -7   1 14315.5 800.163   5
   1  -7   2 7394.72 584.514   5
  -1   7  -2 8398.08 734.681   1
  -1   7  -3 8420.28 758.487   1
   1  -7   3 8965.01 674.267   5
   1  -7   4 504.309 180.228   4
   1  -7   4 754.023 210.782   5
  -1   7  -4 595.150 196.511   1
   1  -7   5 5748.72 571.912   4
   1  -7   5 6262.38 602.776   5
   1  -7   6 490.057 173.487   4
   1  -7   6 657.171 234.809   5
   1  -7   7 3579.72 460.123   4
   1  -7   7 2892.43 446.249   5
   1  -7   8 4155.63 507.782   4
   1  -7   8 4096.94 555.527   5
   1  -7   9 1015.00 259.878   4
   1  -7   9 1192.81 320.456   5
   1  -7  10 4896.36 574.297   4
   1  -7  10 4207.48 616.461   5
   1  -7  11 29.6000 165.771   5
   1  -7  12 2796.87 545.443   5
   1  -6 -19 4726.01 687.717   6
   1  -6 -18 5649.04 736.825   6
   1  -6 -17 795.659 245.453   6
   1  -6 -16 6906.71 784.086   6
   1  -6 -15 2975.66 485.950   6
   1  -6 -14 538.021 186.616   6
   1  -6 -13 8533.86 796.789   6
   1  -6 -12 30687.6 1580.73   6
  -1   6  12 28814.0 1355.23   1
  -1   6  11 1520.43 296.505   1
   1  -6 -11 1169.68 311.448   6
  -1   6  10 17686.6 970.309   1
   1  -6 -10 18100.8 1106.68   6
   1  -6  -9 15306.1 983.497   6
  -1   6   9 15965.1 649.337   2
  -1   6   9 14685.8 875.805   1
  -1   6   8 5248.04 490.015   1
   1  -6  -8 5601.42 561.755   6
   1  -6  -7 63942.3 2255.56   6
  -1   6   7 57926.0 2128.37   1
   1  -6  -6 6158.09 552.357   6
  -1   6   6 6023.86 531.784   1
  -1   6   5 73780.7 2477.91   1
   1  -6  -5 73211.8 2463.06   6
  -1   6   4 1479.83 236.391   1
   1  -6  -4 2082.36 287.127   6
  -1   6   3 30956.9 1379.45   1
   1  -6  -3 32772.6 1316.07   6
   1  -6  -2 3297.11 338.048   6
  -1   6   2 3128.62 375.785   1
   1  -6  -1 156.442 89.2996   6
   1  -6  -1 333.096 92.8072   5
  -1   6   1 149.623 119.978   1
   1  -6   0 46148.2 1595.41   5
  -1   6   0 49067.1 1866.78   1
  -1   6  -1 6627.53 611.949   1
   1  -6   1 7088.70 512.156   5
  -1   6  -2 21104.8 1170.95   1
   1  -6   2 21483.9 1022.20   5
   1  -6   3 20783.3 1035.86   5
   1  -6   4 2189.25 328.364   5
   1  -6   5 949.891 230.219   4
   1  -6   5 1176.74 239.904   5
   1  -6   6 1723.20 325.829   5
   1  -6   6 1908.70 300.393   4
   1  -6   7 16896.4 1090.07   5
   1  -6   7 16538.8 964.478   4
   1  -6   8 2681.07 464.209   2
   1  -6   8 2337.64 354.266   4
   1  -6   8 2472.33 415.301   5
   1  -6   9 1893.78 406.714   2
   1  -6   9 1987.67 329.624   4
   1  -6   9 1737.00 363.415   5
   1  -6  10 709.707 260.414   5
   1  -6  10 713.987 284.813   2
   1  -6  11 10097.9 980.449   5
   1  -6  11 10256.7 1025.76   2
   1  -6  12 15009.6 1291.16   2
   1  -6  12 14625.8 1232.57   5
   1  -6  13 3165.10 584.224   2
   1  -6  13 2960.16 586.705   5
   1  -5 -19 1938.66 413.353   6
   1  -5 -18 6258.34 748.736   6
   1  -5 -17 14953.3 1156.08   6
   1  -5 -16 121.489 155.896   6
   1  -5 -15-71.9733 178.670   6
   1  -5 -14 6316.44 669.276   6
  -1   5  13 17953.7 861.179   2
   1  -5 -13 16180.3 1095.30   6
   1  -5 -12 14767.5 1025.14   6
  -1   5  12 16201.2 772.724   2
   1  -5 -11 11164.7 830.690   6
  -1   5  11 10519.2 713.182   1
  -1   5  11 11415.0 605.692   2
  -1   5  10 7939.55 466.773   2
  -1   5  10 7330.17 568.849   1
   1  -5 -10 7294.74 648.699   6
  -1   5   9 179.602 109.082   1
   1  -5  -9 61.1495 135.972   6
  -1   5   9 281.733 82.5576   2
   1  -5  -8 31096.0 1413.49   6
  -1   5   8 32643.1 1327.78   1
   1  -5  -7 90337.3 3050.76   6
  -1   5   7 106818. 3063.78   1
   1  -5  -6 37604.7 1451.35   6
  -1   5   6 29975.5 1307.33   1
  -1   5   5 10747.3 674.373   1
   1  -5  -5 11360.1 699.037   6
   1  -5  -4 11389.0 672.325   6
  -1   5   4 11390.1 706.154   1
   1  -5  -3 2035.47 259.613   6
  -1   5   3 2210.27 281.619   1
  -1   5   2 16209.9 874.560   1
   1  -5  -2 15633.3 764.291   6
  -1   5   1 32195.6 1337.96   1
   1  -5  -1 30314.2 1159.21   6
   1  -5  -1 33342.8 1140.85   5
  -1   5   0 55629.3 2012.42   1
   1  -5   0 58962.0 1773.84   6
   1  -5   0 55909.8 1798.73   5
   1  -5   1 3810.36 347.250   5
  -1   5  -1 3967.57 424.640   1
   1  -5   2 324.401 123.262   5
   1  -5   3 9593.69 616.525   5
   1  -5   4 23293.5 1099.60   5
   1  -5   5 10948.3 797.990   2
   1  -5   5 11439.0 760.914   5
   1  -5   5 11077.4 705.805   4
   1  -5   6 8552.97 721.387   2
   1  -5   6 7733.80 583.441   4
   1  -5   6 8369.54 678.370   5
   1  -5   7 21108.0 1060.02   4
   1  -5   7 23559.0 1263.52   5
   1  -5   7 25128.8 1351.99   2
   1  -5   8 1088.02 294.113   2
   1  -5   8 1201.61 236.244   4
   1  -5   9 3358.16 514.450   2
   1  -5   9 4016.26 438.664   4
   1  -5  10 7868.29 817.861   2
   1  -5  11 5011.50 681.332   2
   1  -5  12 885.013 333.255   2
   1  -5  13 39.8845 158.202   2
   1  -5  14 2212.52 512.847   2
   1  -4 -20 15287.9 1218.81   6
   1  -4 -19 133.028 172.858   6
   1  -4 -18 7.97044 154.965   6
   1  -4 -17 1317.55 308.511   6
  -1   4  16 9102.33 693.092   2
   1  -4 -16 8468.56 800.012   6
   1  -4 -15 15125.4 1091.39   6
  -1   4  15 18098.5 964.481   2
   1  -4 -14 510.057 209.833   6
  -1   4  14 918.517 198.532   2
   1  -4 -13 36148.7 1746.52   6
  -1   4  13 42381.5 1547.89   2
   1  -4 -12 22801.5 1243.39   6
  -1   4  12 23342.4 1020.14   2
   1  -4 -11 4215.12 482.923   6
  -1   4  11 4777.23 383.727   2
  -1   4  10 15044.2 713.678   2
   1  -4 -10 14706.5 906.938   6
  -1   4  10 15536.2 809.545   1
  -1   4   9 1465.77 185.145   2
  -1   4   9 1188.54 220.424   1
   1  -4  -9 1498.92 271.980   6
   1  -4  -8 161090. 4603.87   6
  -1   4   8 169350. 4445.03   1
  -1   4   8 158541. 4195.18   2
   1  -4  -7 12928.2 763.355   6
  -1   4   7 11188.4 653.197   1
   1  -4  -6 83341.3 2585.84   6
  -1   4   6 81469.0 2502.25   1
  -1   4   5 46430.0 1533.32   1
   1  -4  -5 37784.2 1487.92   6
   1  -4  -4 97397.5 2833.85   6
  -1   4   4 95644.6 2840.26   1
   1  -4  -3 40328.7 1367.27   6
  -1   4   3 35244.3 1366.69   1
  -1   4   2 51776.7 1739.68   1
   1  -4  -2 49459.6 1612.74   6
   1  -4  -1 62768.9 1857.07   5
  -1   4   1 63692.8 2049.33   1
   1  -4  -1 65097.0 1916.75   6
  -1   4   0 42110.4 1570.85   1
   1  -4   0 44659.6 1407.19   6
   1  -4   0 45238.1 1446.59   5
   1  -4   1 1102.44 170.356   5
   1  -4   2 49853.0 1621.34   5
  -1   4  -2 47994.9 1389.12   6
  -1   4  -3 847.597 99.3188   6
   1  -4   3 847.409 173.419   5
  -1   4  -4 9968.82 368.337   6
   1  -4   4 8729.65 640.482   2
  -1   4  -5 23217.8 641.226   6
   1  -4   5 25672.3 1208.49   2
   1  -4   5 23945.5 1018.88   4
   1  -4   6 8377.81 680.084   2
   1  -4   6 8666.75 562.195   4
   1  -4   7 11829.9 854.010   2
   1  -4   7 11790.2 691.181   4
   1  -4   8 47.7221 88.3655   4
   1  -4   8 23.5575 134.759   2
   1  -4   9 830.686 251.862   2
   1  -4  10 14928.4 1109.34   2
   1  -4  11 21623.7 1413.18   2
   1  -4  12 14270.2 1167.60   2
   1  -4  13 292.492 226.545   2
   1  -4  14-91.1915 251.161   2
   1  -4  15-4.21809 168.495   2
   1  -3 -20 7304.07 801.860   6
  -1   3  19-645.197 242.564   2
   1  -3 -19 84.1157 119.947   6
   1  -3 -18 2445.18 433.333   6
  -1   3  18 2321.09 405.130   2
  -1   3  17 206.251 93.5950   2
   1  -3 -17 292.342 161.967   6
  -1   3  16 656.717 194.114   2
   1  -3 -16 932.507 243.582   6
   1  -3 -15 16379.8 1079.80   6
  -1   3  15 16595.2 963.078   2
   1  -3 -14 18394.5 1134.25   6
  -1   3  14 21094.1 1054.64   2
   1  -3 -13 15654.4 1007.81   6
  -1   3  13 17315.9 914.984   2
  -1   3  12 5890.01 479.264   2
   1  -3 -12 5632.74 556.821   6
  -1   3  11 3440.81 341.198   2
   1  -3 -11 3540.55 416.693   6
  -1   3  10 34261.1 1274.12   2
   1  -3 -10 32341.9 1427.59   6
  -1   3   9 4903.58 398.174   1
  -1   3   9 5656.70 397.431   2
   1  -3  -9 5464.35 500.804   6
  -1   3   8 143246. 3702.50   2
  -1   3   8 134978. 3796.17   1
  -1   3   7 2002.59 237.987   1
  -1   3   6 11210.3 595.033   1
  -1   3   5 110463. 3072.40   1
  -1   3   4 38595.2 1324.34   1
   1  -3  -4 38364.4 1343.85   6
  -1   3   3 160822. 4018.22   5
   1  -3  -3 155353. 4154.42   6
  -1   3   3 153513. 4173.76   1
  -1   3   2 20710.3 739.045   5
  -1   3   2 18976.4 834.393   1
   1  -3  -2 20299.6 797.451   6
   1  -3  -1 13346.6 579.798   6
  -1   3   1 12963.8 638.737   1
   1  -3  -1 12494.7 543.992   5
   1  -3   0 36289.9 1148.77   6
  -1   3   0 35556.9 1283.03   1
   1  -3   0 35570.1 1172.52   5
  -1   3  -1 472.517 81.4296   6
   1  -3   1 617.870 119.085   5
   1  -3   2 49186.3 1556.82   5
  -1   3  -2 48427.3 1379.32   6
   1  -3   3 86154.0 2577.68   2
  -1   3  -3 85559.2 2211.11   6
   1  -3   3 82276.1 2490.01   5
   1  -3   4 108712. 3250.52   2
  -1   3  -4 111563. 2796.43   6
   1  -3   4 108519. 3042.93   4
  -1   3  -5 4484.44 229.088   6
   1  -3   5 3788.83 407.920   2
   1  -3   5 4523.60 352.967   4
  -1   3  -6 4974.83 224.271   6
   1  -3   6 4760.24 468.788   2
   1  -3   6 5031.03 378.916   4
  -1   3  -7 1020.26 94.0042   6
   1  -3   7 673.180 137.755   4
   1  -3   7 643.040 159.382   2
  -1   3  -8 23799.4 729.777   6
   1  -3   8 24000.6 1266.43   2
   1  -3   8 23802.9 1019.57   4
   1  -3   9 65150.1 2480.71   2
   1  -3  10 2167.18 391.123   2
   1  -3  11 20304.0 1294.70   2
   1  -3  12 2720.72 471.178   2
   1  -3  13 418.035 230.723   2
   1  -3  14 364.842 209.170   2
   1  -3  15-286.330 255.358   2
   1  -3  16 221.918 255.303   2
  -1   2  20 35.4298 99.9008   2
   1  -2 -19 517.243 223.881   6
  -1   2  19-86.3886 209.457   2
  -1   2  18 56.1179 119.823   2
   1  -2 -18 78.8852 108.429   6
  -1   2  17 1509.80 323.172   2
   1  -2 -17 1056.03 276.837   6
  -1   2  16 29562.0 1471.30   2
   1  -2 -16 27556.8 1464.00   6
   1  -2 -15 9455.50 769.708   6
  -1   2  15 9792.64 740.873   2
  -1   2  14 1341.68 269.236   2
   1  -2 -14 1157.00 265.536   6
   1  -2 -13 48639.8 1947.40   6
  -1   2  13 50261.9 1865.03   2
   1  -2 -12 25.0941 97.9200   6
  -1   2  12-76.0014 143.831   2
   1  -2 -11 7224.49 576.336   6
  -1   2  11 7570.35 540.895   2
   1  -2 -10 20169.4 1022.41   6
  -1   2  10 22493.6 968.794   2
   1  -2  -9 117129. 3627.25   6
  -1   2   9 134883. 3542.32   2
  -1   2   8 81301.0 2361.58   2
  -1   2   7 50.3043 46.4454   2
  -1   2   7 174.974 81.3326   1
  -1   2   6 83709.8 2345.51   1
  -1   2   5 251005. 6298.74   1
  -1   2   4 48694.0 1483.47   1
  -1   2   3 228881. 5763.69   1
  -1   2   2 17549.6 629.685   5
  -1   2   2 16266.4 683.782   1
  -1   2   1 45352.1 1450.51   1
  -1   2   1 45120.2 1386.12   6
   1  -2  -1 47740.8 1410.04   6
  -1   2   1 47724.3 1386.11   5
  -1   2   0 50001.4 1409.91   5
  -1   2   0 49108.1 1377.89   6
   1  -2   1 28492.7 966.959   5
  -1   2  -1 28661.6 886.661   6
  -1   2  -2 6895.46 320.713   6
   1  -2   2 6501.06 389.589   5
   1  -2   3 8109.78 489.061   2
   1  -2   4 23889.0 881.814   4
   1  -2   4 28420.8 1088.96   2
   1  -2   5 66.1835 68.2720   2
   1  -2   5-10.9343 42.4721   4
   1  -2   6 26665.4 1158.22   2
   1  -2   6 24476.8 927.659   4
   1  -2   7 4420.95 447.433   2
  -1   2  -7 4952.11 269.398   6
  -1   2  -8 22373.7 757.410   6
   1  -2   8 19268.6 1077.19   2
   1  -2   9 39889.0 1699.29   2
  -1   2  -9 40004.3 1240.58   6
   1  -2  10 9517.32 759.076   2
  -1   2 -10 8956.11 456.365   6
   1  -2  11 7970.48 734.008   2
   1  -2  12 1054.17 234.644   2
   1  -2  13 3673.52 541.541   2
   1  -2  14 3927.23 591.818   2
   1  -2  15 30636.5 1818.14   2
   1  -2  16 944.437 356.543   2
   1  -2  17 208.087 158.616   2
  -1   1  20 1144.06 331.949   2
  -1   1  19 1.48097 158.194   2
  -1   1  18 2072.41 408.072   2
  -1   1  17 3667.29 523.109   2
   1  -1 -17 3653.07 480.537   6
  -1   1  16 28280.4 1493.95   2
   1  -1 -16 27228.9 1403.04   6
  -1   1  15 2317.14 374.705   2
   1  -1 -15 2493.98 375.417   6
  -1   1  14 2818.55 398.015   2
   1  -1 -14 3513.90 429.978   6
  -1   1  13 40734.1 1653.91   2
   1  -1 -13 39086.4 1626.80   6
   1  -1 -12 1519.08 254.765   6
  -1   1  12 1821.31 265.654   2
   1  -1 -11 81714.5 2080.63   3
   1  -1 -11 89029.4 2713.24   6
   1  -1 -10 1498.71 243.637   6
   1  -1 -10 1400.17 114.918   3
  -1   1  10 1573.75 246.356   2
   1  -1  -9 102025. 2905.00   6
  -1   1   9 92386.4 2810.70   2
  -1   1   8 35381.5 1280.61   2
   1  -1  -8 36075.3 1321.20   6
   1  -1  -7 4795.17 380.099   6
  -1   1   7 6255.41 396.100   2
  -1   1   6 230.715 75.7890   2
  -1   1   5 3057.24 222.243   1
  -1   1   4 249057. 6132.63   1
  -1   1   3 56646.7 1576.22   1
  -1   1   2 1850.14 159.865   1
  -1   1   2 2513.88 192.695   6
  -1   1   1 356772. 8468.26   1
  -1   1   1 340692. 8452.47   6
  -1   1   0 49643.4 1451.94   6
   1  -1   0 56896.0 1497.83   5
   1  -1   1 415840. 10088.6   5
   1  -1   2 26866.2 912.288   5
   1  -1   3 69090.7 2013.29   2
   1  -1   3 69101.4 1822.94   4
   1  -1   4 21602.4 693.734   4
   1  -1   4 18036.8 817.335   2
   1  -1   5 1703.28 224.647   2
   1  -1   5 1290.37 144.416   4
   1  -1   6 979.708 183.432   2
  -1   1  -7 94838.0 2564.02   6
   1  -1   7 100618. 2956.80   2
  -1   1  -8 277472. 6646.27   6
   1  -1   8 244102. 7016.48   2
  -1   1  -9 40175.8 1275.21   6
   1  -1   9 40954.0 1631.21   2
   1  -1   9 38507.5 1055.28   3
  -1   1 -10 6963.48 430.065   6
   1  -1  10 7079.44 614.404   2
   1  -1  11 1714.63 321.921   2
  -1   1 -11 1500.46 199.519   6
  -1   1 -12 3478.43 316.463   6
   1  -1  12 3424.55 468.824   2
   1  -1  13 14645.5 1042.88   2
   1  -1  14 549.802 231.286   2
   1  -1  15 1472.16 353.132   2
   1  -1  16 6922.45 801.529   2
   1  -1  17 438.415 208.283   2
   1  -1  18 65.8523 157.440   2
  -1   0  19 3012.81 541.083   2
  -1   0  18 4399.64 631.366   2
  -1   0  17 9244.09 881.300   2
  -1   0  16 6540.76 690.449   2
   1   0 -16 5308.11 550.922   6
  -1   0  15 8267.41 744.605   2
   1   0 -15 6418.19 580.992   6
  -1   0  14 24887.2 1319.06   2
   1   0 -14 25232.6 1214.84   6
   1   0 -13 3944.00 418.333   6
  -1   0  13 2916.31 397.142   2
  -1   0  12 7141.01 589.603   2
   1   0 -12 6896.88 537.126   6
   1   0 -11 37180.3 1452.82   6
  -1   0  11 40450.3 1578.00   2
   1   0 -10 7965.28 537.894   6
  -1   0  10 8551.54 597.556   2
  -1   0   9 17801.2 507.473   7
   1   0  -9 18285.2 841.016   6
   1   0  -8 34516.5 1240.04   6
   1   0  -8 34957.9 924.547   3
  -1   0   8 31956.7 1258.77   2
   1   0  -7 33346.1 1185.12   6
   1   0  -7 34923.2 942.309   3
  -1   0   7 32878.6 1232.06   2
  -1   0   6 190764. 4747.65   2
   1   0  -6 177295. 4685.78   6
   1   0  -6 181294. 4447.30   3
  -1   0   5 63497.3 1834.27   2
   1   0  -5 63379.7 1823.39   6
  -1   0   4 201474. 5037.50   2
  -1   0   3 54592.2 1484.53   1
  -1   0   3 59905.2 1593.43   6
  -1   0   2 178359. 4542.24   1
  -1   0   2 201797. 4644.86   6
  -1   0   1 202506. 4875.51   1
  -1   0   1 198921. 4940.02   6
   1   0   0 452273. 10861.6   5
   1   0   1 45691.7 1293.69   5
   1   0   2 91095.5 2399.54   5
   1   0   3 40157.5 1305.15   2
  -1   0  -3 45677.7 1155.28   4
  -1   0  -4 70674.9 1879.70   4
   1   0   4 78715.3 2109.44   2
   1   0   5 1814.61 210.034   2
   1   0   5 1823.65 126.372   3
  -1   0  -5 1692.01 144.584   4
   1   0   6 19604.6 851.821   2
   1   0   6 19871.4 599.486   3
   1   0   7 31347.0 850.132   3
   1   0   7 30631.4 1201.24   2
  -1   0  -7 29541.5 1019.87   6
  -1   0  -8 29340.2 1014.65   6
   1   0   8 28887.1 757.192   3
  -1   0  -8 26575.2 742.387   7
  -1   0  -9 4590.65 339.947   6
   1   0   9 4338.06 419.781   2
  -1   0 -10 5220.63 387.442   6
   1   0  10 6018.05 524.611   2
   1   0  11 451.669 181.385   2
  -1   0 -11 389.223 114.305   6
   1   0  12 18970.6 1098.24   2
  -1   0 -12 17039.9 846.660   6
   1   0  13 63802.5 2468.13   2
  -1   0 -13 63440.6 2100.12   6
  -1   0 -14 23141.1 1087.23   6
   1   0  14 23469.3 1362.83   2
   1   0  15 1043.31 289.633   2
   1   0  16 58.2671 161.996   2
   1   0  17 271.682 191.765   2
   1   0  18 6137.86 776.293   2
   1   0  19 60.1975 116.259   2
  -1  -1  19 6042.11 797.278   2
  -1  -1  18-156.854 102.689   2
  -1  -1  17 9709.15 936.881   2
  -1  -1  16-884.992 290.056   2
  -1  -1  15 3441.98 505.074   2
   1   1 -14 50817.4 1857.48   6
  -1  -1  14 49281.5 2120.01   2
  -1  -1  13 256.100 169.190   2
   1   1 -13 281.117 129.333   6
  -1  -1  12 88064.8 2975.76   2
   1   1 -12 91879.1 2756.46   6
   1   1 -11 23238.3 1002.06   6
  -1  -1  11 23455.4 1160.52   2
  -1  -1  10 274.580 132.529   2
   1   1 -10 180.667 80.8362   6
   1   1  -9 11233.1 588.684   6
  -1  -1   9 11658.5 707.845   2
   1   1  -8 656.449 123.434   6
  -1  -1   8 395.016 119.134   2
  -1  -1   7 15193.9 749.140   2
   1   1  -7 15334.7 651.650   6
   1   1  -7 15828.7 491.429   3
  -1  -1   6 5293.51 237.829   7
  -1  -1   6 6111.44 416.503   2
   1   1  -6 5988.58 240.726   3
   1   1  -6 5394.23 325.740   6
  -1  -1   5 190605. 4583.20   6
   1   1  -5 176134. 4577.27   6
  -1  -1   5 187941. 4459.75   7
   1   1  -5 183613. 4440.89   3
  -1  -1   4 5039.22 333.855   2
   1   1  -4 6051.27 249.742   3
  -1  -1   4 6591.33 309.784   6
  -1  -1   4 5932.36 256.794   7
  -1  -1   4 5658.90 253.163   3
   1   1  -4 5756.27 297.377   6
  -1  -1   3 98326.7 2565.51   2
  -1  -1   3 93418.6 2442.96   7
  -1  -1   3 95356.5 2447.05   3
   1   1  -3 101262. 2501.70   6
   1   1  -3 97413.9 2438.30   3
  -1  -1   3 99203.6 2494.31   6
  -1  -1   2 125098. 3228.15   6
   1   1  -2 129037. 3186.72   3
   1   1  -2 132989. 3252.19   4
   1   1  -1 14930.8 490.671   3
   1   1  -1 15719.6 501.129   4
   1   1   0 167660. 4100.84   3
   1   1   1 44755.8 1186.99   5
   1   1   1 42105.9 1166.66   3
   1   1   2 11587.1 449.131   5
   1   1   2 13083.1 425.693   3
  -1  -1  -3 47851.6 1361.53   3
   1   1   3 51831.9 1357.14   3
  -1  -1  -3 49909.8 1360.73   7
  -1  -1  -4 61643.7 1638.01   7
   1   1   4 62105.3 1634.54   3
  -1  -1  -4 65704.8 1754.51   2
  -1  -1  -4 69608.9 1665.46   3
   1   1   4 56205.8 1741.40   2
  -1  -1  -5 51636.9 1329.03   3
   1   1   5 49428.2 1476.04   2
   1   1   5 48917.2 1292.80   3
  -1  -1  -5 46845.5 1292.88   7
  -1  -1  -6 516564. 12421.1   7
   1   1   6 518049. 12717.0   2
   1   1   6 524866. 12423.4   3
  -1  -1  -6 527796. 12637.8   6
   1   1   7 180269. 4343.87   3
   1   1   7 187755. 4718.70   2
   1   1   8 113141. 2759.05   3
   1   1   8 107995. 3166.52   2
  -1  -1  -8 108665. 3062.61   6
   1   1   9 146.190 101.751   2
  -1  -1  -9 55.9469 67.9010   6
  -1  -1 -10 79.5498 54.3954   6
   1   1  10 156.930 85.7166   2
   1   1  11 18040.6 972.927   2
  -1  -1 -11 17490.2 857.191   6
  -1  -1 -12 120952. 3595.04   6
   1   1  12 131172. 3862.90   2
  -1  -1 -13 3318.39 367.962   6
   1   1  13 3685.00 463.564   2
  -1  -1 -14 219.240 104.350   6
   1   1  14 364.048 166.125   2
  -1  -1 -15 1615.67 278.726   6
   1   1  15 1243.98 272.683   2
   1   1  16-86.8545 153.644   2
  -1  -1 -16 10.5320 96.4020   6
   1   1  17 1787.04 376.740   2
   1   1  18 3997.73 608.385   2
   1   1  19 4499.62 684.543   2
   1   1  20 5113.07 745.333   2
  -1  -2  18 1617.31 434.689   2
  -1  -2  17 726.185 293.897   2
  -1  -2  16 7804.38 836.227   2
  -1  -2  15 215.048 191.325   2
  -1  -2  14 611.418 258.711   2
  -1  -2  13 803.195 237.463   2
   1   2 -12 9874.93 584.803   6
  -1  -2  12 10290.9 793.665   2
  -1  -2  11 8.63166 116.663   2
   1   2 -11 271.165 106.438   6
  -1  -2  10 1254.81 245.953   2
   1   2 -10 1376.78 183.335   6
   1   2  -9 14715.7 645.951   6
  -1  -2   9 14289.5 837.937   2
  -1  -2   8 39.4224 81.7490   2
   1   2  -8 81.2214 47.5137   6
  -1  -2   8 72.8630 30.2152   3
   1   2  -7 141324. 3559.14   6
  -1  -2   7 140066. 3435.58   3
   1   2  -6 2975.78 210.977   6
   1   2  -6 3040.29 207.068   3
  -1  -2   6 3397.45 327.931   2
  -1  -2   6 2779.49 181.142   3
  -1  -2   6 3128.13 205.764   6
   1   2  -5 5878.89 300.821   3
  -1  -2   5 5503.21 272.531   3
  -1  -2   5 6097.47 282.003   6
  -1  -2   5 5702.97 400.383   2
   1   2  -4 3528.46 220.512   3
  -1  -2   4 3667.75 200.312   6
   1   2  -4 3472.66 210.755   7
  -1  -2   4 3626.76 210.054   3
  -1  -2   4 4299.79 309.125   2
  -1  -2   3 97605.4 2659.70   2
   1   2  -3 102089. 2541.15   3
  -1  -2   3 95563.5 2506.58   3
  -1  -2   3 96752.3 2462.52   6
   1   2  -3 98209.0 2519.55   7
   1   2  -2 946779. 22531.9   3
  -1  -2   0 701795. 16679.1   7
   1   2   0 695193. 16670.3   3
  -1  -2  -1 2413.18 127.170   1
   1   2   1 2552.19 186.153   3
  -1  -2  -1 2712.16 185.006   7
  -1  -2  -1 2532.67 147.206   5
   1   2   1 2173.29 115.760   1
   1   2   2 22473.2 771.391   3
   1   2   2 23375.1 714.628   5
   1   2   3 926.283 94.1792   5
  -1  -2  -3 1001.69 106.692   3
  -1  -2  -3 1079.99 90.9997   2
   1   2   3 999.698 107.311   3
  -1  -2  -3 1098.29 103.116   1
   1   2   4 11918.7 455.775   3
  -1  -2  -4 11543.5 446.788   3
  -1  -2  -4 12603.2 430.167   2
   1   2   5 132870. 3363.56   2
   1   2   5 131197. 3312.95   7
  -1  -2  -5 127566. 3307.11   3
   1   2   5 125573. 3316.62   3
   1   2   6 18167.7 596.512   7
   1   2   6 16446.2 594.242   3
  -1  -2  -6 17599.7 590.378   3
   1   2   6 15741.7 648.173   2
  -1  -2  -7 48318.0 1335.25   3
   1   2   7 45060.8 1475.91   2
   1   2   7 49000.8 1357.74   3
  -1  -2  -8 5553.42 404.767   6
   1   2   8 5237.97 377.952   2
  -1  -2  -8 5480.32 268.531   3
  -1  -2  -9 128.671 37.0268   3
  -1  -2  -9 120.337 78.2889   6
   1   2   9 229.947 94.2157   2
  -1  -2 -10 21208.6 664.806   3
  -1  -2 -10 21648.6 965.502   6
   1   2  10 21710.0 985.627   2
  -1  -2 -11 3580.35 379.789   6
   1   2  11 4747.36 436.002   2
  -1  -2 -12 87941.7 2630.94   6
   1   2  12 72575.8 2574.63   2
  -1  -2 -13 2614.52 345.847   6
   1   2  13 2497.41 356.344   2
   1   2  14 1978.24 321.586   2
  -1  -2 -14 1459.28 263.413   6
   1   2  15 398.275 128.373   2
  -1  -2 -15 604.529 165.367   6
   1   2  16 1076.46 274.065   2
  -1  -2 -16 583.707 196.635   6
   1   2  17 28802.0 1577.34   2
  -1  -2 -17 27796.9 1419.54   6
   1   2  18 10821.4 968.985   2
  -1  -2 -18 9454.49 798.374   6
   1   2  19 22021.1 1484.13   2
   1   2  20 7752.57 879.702   2
  -1  -3  17 46.8998 134.575   2
  -1  -3  16 4221.37 639.184   2
  -1  -3  15 34541.9 1890.23   2
  -1  -3  14 7680.24 801.167   2
  -1  -3  13 16835.2 1171.51   2
  -1  -3  12 4358.91 543.624   2
  -1  -3  11 11268.1 847.099   2
  -1  -3  10-82.1546 139.560   2
  -1  -3   9 398.289 177.127   2
  -1  -3   8 33669.0 1412.99   2
  -1  -3   7 40013.4 1497.66   2
   1   3  -7 38065.6 1175.91   7
   1   3  -6 8603.90 406.056   7
  -1  -3   6 8359.30 551.366   2
  -1  -3   6 8457.89 312.138   6
  -1  -3   5 845.902 162.696   2
  -1  -3   5 960.269 78.1267   6
   1   3  -5 783.066 110.984   7
   1   3  -4 7213.60 370.057   7
  -1  -3   4 6585.71 442.289   2
  -1  -3   4 7480.46 262.705   6
   1   3  -3 24877.7 879.802   3
   1   3  -3 23474.3 821.719   7
  -1  -3   3 24363.5 907.664   2
  -1  -3   3 23644.4 677.333   6
   1   3  -2 17479.2 674.075   7
   1   3  -2 19163.2 728.724   3
  -1  -3   2 18191.9 704.269   2
  -1  -3   1 70146.5 1924.25   2
   1   3  -1 70455.3 1962.34   7
   1   3  -1 70762.7 1991.81   3
  -1  -3   0 1557.91 130.973   2
   1   3   0 1574.16 170.105   3
   1   3   0 1279.81 121.646   1
  -1  -3  -1 42232.8 1196.35   1
   1   3   1 40616.9 1173.67   1
   1   3   1 43067.4 1305.79   3
  -1  -3  -1 41839.7 1121.22   2
   1   3   2 11388.7 440.954   1
  -1  -3  -2 11429.3 340.839   2
  -1  -3  -2 11474.6 350.862   5
   1   3   2 11068.1 512.817   3
  -1  -3  -2 11638.2 457.633   1
   1   3   3 8352.84 302.489   5
   1   3   3 9067.90 444.333   3
   1   3   3 9117.07 378.827   1
   1   3   4 20772.0 665.100   5
   1   3   4 20839.5 725.979   1
   1   3   4 21704.7 799.550   3
  -1  -3  -4 22358.8 586.961   2
   1   3   5 397131. 9991.16   3
   1   3   5 405912. 9967.16   7
  -1  -3  -5 414985. 9775.08   2
   1   3   6 23454.4 825.424   7
   1   3   6 22130.0 758.188   2
   1   3   7 102369. 2745.31   2
   1   3   7 105217. 2762.34   7
   1   3   8 16365.7 684.419   2
   1   3   8 16549.7 632.065   7
   1   3   9 26198.7 871.002   7
   1   3   9 24725.2 974.646   2
  -1  -3  -9 26590.8 1100.35   6
   1   3  10 173969. 4385.15   7
  -1  -3 -10 166501. 4747.76   6
   1   3  10 178835. 4655.54   2
  -1  -3 -11 158914. 4488.45   6
   1   3  11 158001. 4357.95   2
  -1  -3 -12 8132.70 621.617   6
   1   3  12 9270.47 620.019   2
   1   3  13 146.168 88.7525   2
  -1  -3 -13 8.56058 117.800   6
   1   3  14 79.7829 78.1660   2
  -1  -3 -14-42.2165 127.179   6
  -1  -3 -15 6058.02 587.422   6
   1   3  15 6947.13 627.761   2
  -1  -3 -16 5309.90 567.151   6
   1   3  16 5861.87 600.175   2
  -1  -3 -17 21811.4 1273.15   6
   1   3  17 24074.8 1358.90   2
  -1  -3 -18 623.481 234.349   6
   1   3  18 534.336 226.547   2
   1   3  19 576.504 231.574   2
  -1  -3 -19 611.005 235.003   6
  -1  -4  16 78.5276 197.903   2
  -1  -4  15 3801.27 615.194   2
  -1  -4  14 344.073 267.092   2
  -1  -4  13 2709.96 475.333   2
  -1  -4  12 347.082 146.751   2
  -1  -4  11 667.984 229.859   2
  -1  -4  10 2594.78 413.650   2
  -1  -4   9 5391.21 560.725   2
   1   4  -8 38369.1 1218.41   7
  -1  -4   8 34139.1 1544.06   2
   1   4  -7 593.702 118.877   7
  -1  -4   7 437.336 146.645   2
  -1  -4   7 733.276 164.517   4
  -1  -4   6 945.387 183.278   4
   1   4  -6 740.976 130.190   7
  -1  -4   6 700.041 169.086   2
  -1  -4   5 5914.69 472.722   2
   1   4  -5 6503.44 390.833   7
   1   4  -4 355.316 124.144   7
  -1  -4   4 505.522 184.416   2
   1   4  -3 980714. 23732.9   7
  -1  -4   3 999999. 23807.9   2
  -1  -4   2 72732.0 2157.02   2
  -1  -4   2 76108.7 1914.79   6
  -1  -4   1 256818. 6190.51   6
   1   4  -1 251355. 6349.96   1
  -1  -4   1 252522. 6325.39   2
   1   4   0 4168.60 248.714   2
  -1  -4   0 3982.11 250.422   2
  -1  -4   0 4313.96 248.818   6
   1   4   0 3698.32 266.232   1
  -1  -4  -1 1345.62 123.997   2
   1   4   1 1145.93 140.878   1
   1   4   2 4495.34 283.952   1
  -1  -4  -2 4199.22 285.236   6
  -1  -4  -2 4357.91 194.345   2
  -1  -4  -3 12917.4 591.586   6
   1   4   3 13651.6 565.671   1
  -1  -4  -4 214875. 5619.51   6
   1   4   4 223939. 5522.54   1
   1   4   5 56100.1 1504.83   5
   1   4   5 59539.4 1699.98   1
   1   4   6 222.216 83.5097   1
   1   4   7 2020.46 219.922   7
   1   4   7 2196.19 157.203   2
   1   4   8 21363.7 770.859   2
   1   4   8 24959.0 906.294   7
   1   4   9 18543.9 765.248   7
   1   4   9 19622.2 739.632   2
   1   4  10 49526.3 1495.37   7
  -1  -4 -10 45610.4 1740.07   6
   1   4  10 45282.8 1503.55   2
  -1  -4 -11 24337.8 1166.68   6
   1   4  11 22950.0 974.661   2
   1   4  11 25373.0 910.445   7
   1   4  12 13190.5 588.452   7
   1   4  12 13046.0 714.823   2
  -1  -4 -12 12238.3 808.019   6
  -1  -4 -13 4348.18 469.963   6
   1   4  13 3922.32 393.541   2
  -1  -4 -14 4728.43 513.524   6
   1   4  14 5357.10 489.847   2
  -1  -4 -15 5583.70 580.049   6
   1   4  15 5487.06 522.026   2
  -1  -4 -16 24071.9 1315.64   6
   1   4  16 21011.9 1173.70   2
  -1  -4 -17 19298.6 1213.28   6
  -1  -4 -18 4185.07 554.454   6
  -1  -4 -19 17137.1 1202.49   6
  -1  -4 -20-64.5665 114.214   6
  -1  -4 -21 1569.12 385.597   6
  -1  -5  15 3923.30 654.791   2
  -1  -5  14 1948.33 449.203   2
  -1  -5  13 507.797 271.941   2
  -1  -5  12 6120.59 733.374   2
  -1  -5  11 9536.19 870.787   2
  -1  -5  10 1850.63 364.807   2
   1   5  -9 8309.30 488.504   7
  -1  -5   9 9341.70 784.600   2
  -1  -5   8 11425.7 831.644   2
   1   5  -8 11090.8 573.223   7
  -1  -5   8 9553.53 701.795   4
  -1  -5   7 714.615 177.080   2
   1   5  -7 887.551 153.426   7
  -1  -5   7 490.215 134.776   4
  -1  -5   6 1405.57 251.792   2
   1   5  -6 1221.79 188.395   7
  -1  -5   6 1174.87 214.638   4
  -1  -5   5 5032.47 465.980   2
   1   5  -5 5955.57 413.825   7
  -1  -5   5 5011.44 450.258   4
   1   5  -4 4658.02 374.111   7
  -1  -5   4 4503.28 414.806   2
  -1  -5   4 4450.57 424.112   4
  -1  -5   3 62879.4 2014.32   2
  -1  -5   3 61047.2 2024.39   4
  -1  -5   2 1947.79 135.228   6
  -1  -5   2 1732.62 229.542   2
  -1  -5   1 5256.61 280.950   6
   1   5  -1 5176.38 375.224   1
  -1  -5   1 5436.13 369.914   2
  -1  -5   0 107.855 53.4472   6
  -1  -5   0-1.92668 53.5376   2
   1   5   0 9.64155 58.9220   1
  -1  -5  -1 2336.14 211.735   6
   1   5   1 2207.81 171.521   2
   1   5   1 1978.09 217.961   1
  -1  -5  -1 2008.88 177.254   2
   1   5   2 79406.2 2294.80   1
  -1  -5  -2 80197.8 2272.31   6
  -1  -5  -2 80257.6 2094.03   2
  -1  -5  -3 1059.68 162.238   6
   1   5   3 719.282 124.488   1
  -1  -5  -4 123497. 3361.64   6
   1   5   4 119820. 3284.46   1
  -1  -5  -5 17952.0 807.199   6
   1   5   5 15933.7 711.595   1
  -1  -5  -6 2990.11 309.332   6
   1   5   6 2588.49 151.436   5
   1   5   6 2791.73 265.725   1
  -1  -5  -7 666.133 174.438   6
   1   5   7 681.854 141.885   1
  -1  -5  -8 9328.19 635.157   6
   1   5   9 300425. 7789.52   7
  -1  -5  -9 292634. 7997.51   6
   1   5   9 313562. 7474.26   2
   1   5  10 138561. 3574.11   2
   1   5  10 135293. 3758.37   7
  -1  -5 -10 135650. 4047.52   6
  -1  -5 -11 16455.9 968.084   6
   1   5  11 18660.1 759.609   2
   1   5  11 17464.7 800.361   7
   1   5  12 264.155 92.3316   2
   1   5  12 72.8080 51.6202   7
   1   5  13 252.108 109.401   2
  -1  -5 -13-12.0371 160.988   6
   1   5  13 74.2372 48.4956   7
  -1  -5 -14 42801.8 1852.88   6
  -1  -5 -15 159.388 152.065   6
  -1  -5 -16 21732.0 1297.64   6
  -1  -5 -17 6208.89 672.546   6
  -1  -5 -18 1135.72 305.191   6
  -1  -5 -19 69.4566 118.429   6
  -1  -5 -20-15.5370 112.246   6
  -1  -6  14-33.7947 204.141   2
  -1  -6  13 258.973 192.950   2
  -1  -6  12 340.528 179.760   2
  -1  -6  11 3373.18 538.431   2
  -1  -6  10 4072.31 576.226   2
  -1  -6   9 6950.38 638.162   4
  -1  -6   9 8166.57 772.688   2
   1   6  -8 459.218 120.578   7
  -1  -6   8 579.035 208.126   2
  -1  -6   7 35.4297 138.194   4
  -1  -6   7 271.739 168.180   2
   1   6  -7 156.401 66.4624   7
   1   6  -6 6717.14 485.041   7
  -1  -6   6 6776.54 614.627   2
  -1  -6   6 6269.43 553.943   4
  -1  -6   5 52299.2 1997.59   2
  -1  -6   5 49843.8 1936.20   4
  -1  -6   4 223422. 6071.83   2
  -1  -6   4 221748. 6042.54   4
  -1  -6   3 287.738 198.398   4
  -1  -6   3 583.668 198.582   2
  -1  -6   2 50653.9 1749.84   2
  -1  -6   2 51305.4 1384.77   6
   1   6  -2 49567.2 1748.81   1
   1   6  -1 670.174 135.379   1
  -1  -6   1 545.381 130.535   2
  -1  -6   1 592.515 95.7228   6
  -1  -6   0 4847.10 314.071   6
  -1  -6   0 5193.81 366.564   2
   1   6   0 4647.17 392.525   1
  -1  -6  -1 31434.8 1077.91   2
  -1  -6  -1 30563.6 1094.11   6
  -1  -6  -1 32136.0 922.896   5
   1   6   1 30463.0 1182.61   1
  -1  -6  -2 24517.7 965.947   6
   1   6   2 24811.5 1010.46   1
  -1  -6  -3 11821.0 631.539   6
   1   6   3 11111.1 612.665   1
   1   6   4 16778.1 783.730   1
  -1  -6  -4 17284.0 823.769   6
  -1  -6  -5 3949.67 368.124   6
   1   6   5 3516.52 321.360   1
  -1  -6  -6 2165.43 288.275   6
   1   6   6 2095.51 252.763   1
  -1  -6  -7 29928.7 1267.77   6
   1   6   7 27220.0 1115.90   1
   1   6   8 14031.9 508.881   5
   1   6   8 14673.3 754.388   1
  -1  -6  -9 82765.2 2741.71   6
   1   6  10 22289.7 1025.76   7
  -1  -6 -10 22184.7 1162.64   6
  -1  -6 -11 818.200 222.802   6
   1   6  11 1016.47 200.412   7
  -1  -6 -12 145.098 102.007   6
   1   6  12 311.168 114.955   7
   1   6  13 7956.08 543.182   7
  -1  -6 -13 7082.27 663.384   6
  -1  -6 -14 17741.1 1127.20   6
  -1  -6 -15 7878.87 745.390   6
  -1  -6 -16 18436.3 1216.36   6
  -1  -6 -17 3252.82 503.034   6
  -1  -6 -18 1542.21 361.627   6
  -1  -6 -19 1080.65 318.872   6
  -1  -6 -20 1595.30 404.851   6
  -1  -7  13-88.4152 176.937   2
  -1  -7  12 4510.50 667.064   2
  -1  -7  11 1364.84 368.535   2
  -1  -7  10 1262.80 358.089   2
  -1  -7   9 1578.25 314.729   4
  -1  -7   9 1602.65 380.421   2
  -1  -7   8-83.3758 186.297   4
  -1  -7   8 491.614 196.131   2
   1   7  -7 515.663 161.626   7
  -1  -7   7 312.942 138.902   2
  -1  -7   7 297.309 150.311   4
  -1  -7   6 29725.9 1435.48   4
   1   7  -6 31419.4 1316.02   7
  -1  -7   6 32181.4 1546.61   2
   1   7  -5 437.474 153.670   7
  -1  -7   5 531.868 201.571   2
  -1  -7   5 723.777 240.619   4
  -1  -7   4 32349.3 1469.54   2
   1   7  -4 35141.2 1426.02   7
  -1  -7   4 32965.7 1497.44   4
   1   7  -4 35307.7 1487.57   1
  -1  -7   3-16.8809 74.9071   2
   1   7  -3 101.279 90.1955   1
  -1  -7   3-126.315 173.278   4
  -1  -7   2 203.566 102.372   2
   1   7  -2 173.263 85.3909   1
   1   7  -1 5678.04 486.258   1
  -1  -7   1 6414.04 355.947   6
  -1  -7   1 7099.73 510.849   2
   1   7   0 2319.24 301.879   1
  -1  -7   0 2169.28 260.030   2
  -1  -7   0 1994.88 212.821   6
  -1  -7   0 2251.15 203.553   5
  -1  -7  -1 78923.0 2044.93   5
  -1  -7  -1 74518.4 2267.27   6
   1   7   1 77666.0 2459.32   1
  -1  -7  -1 77077.2 2268.43   2
   1   7   2 12504.7 717.487   1
  -1  -7  -2 11989.2 641.132   6
   1   7   3 5475.18 445.665   1
  -1  -7  -3 5379.96 425.332   6
   1   7   4 12696.1 706.639   1
  -1  -7  -4 11614.5 689.019   6
  -1  -7  -5 828.548 162.359   6
   1   7   5 898.493 179.883   1
  -1  -7  -6 14955.5 840.970   6
   1   7   6 14258.5 758.998   1
  -1  -7  -7 3934.96 432.826   6
   1   7   7 3304.22 353.389   1
   1   7   8 193304. 5265.42   1
  -1  -7  -8 194194. 5456.85   6
  -1  -7  -9 28166.9 1356.93   6
   1   7   9 29688.0 1246.58   1
  -1  -7 -10 7684.07 659.083   6
  -1  -7 -11 3183.63 434.054   6
   1   7  11 3768.88 408.305   7
   1   7  12 3129.39 368.449   7
  -1  -7 -12 2227.57 389.111   6
  -1  -7 -13 43824.8 1960.25   6
   1   7  13 45062.1 1721.03   7
  -1  -7 -14 3992.08 540.948   6
   1   7  14 3185.63 366.421   7
  -1  -7 -15 2565.02 438.713   6
  -1  -7 -16 6073.52 700.636   6
  -1  -7 -17 3832.92 567.386   6
  -1  -7 -18 2178.04 443.436   6
  -1  -7 -19 1561.51 400.665   6
  -1  -8  11 3289.56 597.325   2
  -1  -8  10-167.083 178.927   2
  -1  -8   9 107.027 177.622   4
  -1  -8   9-34.2440 126.037   2
  -1  -8   8 409.959 215.135   2
  -1  -8   8 31.3177 132.506   4
  -1  -8   7 370.765 183.046   2
   1   8  -7 284.294 157.723   7
  -1  -8   7 574.932 254.314   4
  -1  -8   6 33379.8 1622.87   4
  -1  -8   6 32803.4 1692.07   2
   1   8  -6 34941.6 1651.81   1
   1   8  -6 36312.6 1515.79   7
  -1  -8   5 25726.2 1408.19   2
   1   8  -5 26187.8 1271.53   7
   1   8  -5 26919.3 1373.73   1
  -1  -8   5 28018.2 1414.50   4
  -1  -8   4 3566.14 467.491   4
   1   8  -4 4420.02 469.910   7
  -1  -8   4 3850.85 478.833   2
   1   8  -4 3798.38 453.509   1
   1   8  -3 432.882 133.869   1
  -1  -8   3 965.855 228.234   2
  -1  -8   3 580.465 192.187   4
   1   8  -2 2255.28 323.741   1
  -1  -8   2 2471.46 342.749   2
   1   8  -1 1653.14 282.851   1
  -1  -8   1 1500.72 246.442   2
   1   8   0 7353.38 592.435   1
  -1  -8  -1 312.917 111.907   6
   1   8   1 311.517 128.765   1
  -1  -8  -2-31.1544 76.7416   6
   1   8   2 300.457 140.971   1
   1   8   3 850.591 199.735   1
  -1  -8  -3 691.516 171.939   6
   1   8   4 5075.85 466.202   1
  -1  -8  -4 4317.90 424.591   6
   1   8   5 3495.21 387.095   1
  -1  -8  -5 3024.07 361.897   6
  -1  -8  -6 43512.1 1754.65   6
   1   8   6 46151.4 1714.06   1
   1   8   7 276.270 132.391   1
  -1  -8  -7 563.784 187.797   6
  -1  -8  -8 7703.93 655.008   6
   1   8   8 8054.68 594.185   1
  -1  -8  -9 21608.8 1198.83   6
   1   8   9 21441.8 1072.25   1
   1   8  10 277.558 139.158   1
  -1  -8 -10-3.73268 128.762   6
  -1  -8 -11 1846.35 365.336   6
  -1  -8 -12 7590.20 732.821   6
   1   8  12 7003.10 623.650   7
   1   8  13 45640.0 1818.76   7
  -1  -8 -13 41836.3 1989.45   6
   1   8  14 854.522 206.701   7
  -1  -8 -14 583.683 206.971   6
  -1  -8 -15 656.574 220.453   6
  -1  -8 -16 818.695 277.845   6
  -1  -8 -17-49.9046 166.047   6
  -1  -8 -18 3535.05 589.110   6
  -1  -9  10 301.675 216.285   2
  -1  -9   9 603.506 240.441   4
  -1  -9   9 524.031 239.583   2
  -1  -9   8 1217.09 313.847   4
  -1  -9   8 1542.49 386.846   2
  -1  -9   7 18571.6 1316.69   2
  -1  -9   7 20180.3 1266.67   4
  -1  -9   6 881.208 288.167   2
   1   9  -6 839.323 243.223   7
  -1  -9   6 748.719 270.228   4
   1   9  -5 8811.12 762.543   1
  -1  -9   5 9137.00 818.077   2
   1   9  -5 9473.96 746.249   7
  -1  -9   5 8581.83 795.796   4
   1   9  -4-59.8281 141.087   1
  -1  -9   4-41.3368 157.009   2
   1   9  -4 13.8544 122.506   7
  -1  -9   4-280.338 239.888   4
   1   9  -3 23.6306 140.018   7
  -1  -9   3 22.0639 114.791   2
  -1  -9   3-132.152 225.621   4
   1   9  -3 4.33359 107.227   1
   1   9  -2 4690.72 523.605   1
   1   9  -1 7653.98 656.986   1
   1   9   0 16816.8 995.541   1
   1   9   1 11476.3 801.289   1
   1   9   2 1328.78 254.248   1
  -1  -9  -3 34.1719 64.2768   6
   1   9   3 117.540 115.315   1
   1   9   4 189.786 137.775   1
  -1  -9  -4 43.4074 93.5562   6
   1   9   5 8101.69 641.451   1
  -1  -9  -5 7769.24 639.265   6
   1   9   6 20257.3 1063.75   1
  -1  -9  -6 17953.9 1055.64   6
  -1  -9  -7 41307.9 1768.60   6
   1   9   7 39755.2 1638.45   1
   1   9   8 2564.97 346.863   1
  -1  -9  -8 2911.85 422.749   6
   1   9   9 1615.76 275.645   1
  -1  -9  -9 1502.60 306.649   6
  -1  -9 -10 4320.17 537.228   6
   1   9  10 4200.15 465.981   1
   1   9  11 9462.38 722.664   1
  -1  -9 -11 8570.00 801.383   6
  -1  -9 -12 10156.4 895.875   6
   1   9  12 11742.0 869.227   7
   1   9  13 390.685 127.248   7
  -1  -9 -13 994.715 277.639   6
   1   9  14 1592.17 303.473   7
  -1  -9 -14 1711.92 397.463   6
  -1  -9 -15 70.3345 158.777   6
  -1  -9 -16 546.108 258.802   6
  -1  -9 -17 6629.09 817.533   6
  -1 -10   6 438.218 220.429   4
   1  10  -5-33.6037 131.578   7
  -1 -10   5-124.815 159.224   4
   1  10  -4 848.021 251.199   7
  -1 -10   4 637.661 206.265   4
   1  10  -3 309.200 153.677   7
  -1 -10   3 288.310 193.195   4
   1  10  -2 2544.54 421.914   7
  -1 -10   2 2861.63 462.205   4
   1  10  -2 2182.33 363.101   1
   1  10  -1 4348.35 545.520   7
   1  10  -1 3537.05 472.870   1
   1  10   0 198.360 146.776   1
   1  10   1 275.858 126.092   1
   1  10   2 3766.69 464.891   1
   1  10   3 1098.95 244.937   1
   1  10   4 306.409 157.712   1
   1  10   5 19619.1 1129.35   1
  -1 -10  -5 18711.9 1085.28   6
   1  10   6 2308.06 371.262   1
  -1 -10  -6 1644.64 306.092   6
   1  10   7 318.694 152.280   1
  -1 -10  -7 132.869 142.557   6
  -1 -10  -8 3911.71 516.374   6
   1  10   8 4945.85 509.276   1
   1  10   9 1005.35 237.229   1
  -1 -10  -9 1205.34 309.985   6
  -1 -10 -10 16603.0 1167.42   6
   1  10  10 18345.7 1086.20   1
   1  10  11 490.290 206.262   7
   1  10  11 835.292 259.652   1
  -1 -10 -11 976.572 315.724   6
  -1 -10 -12 18407.9 1287.76   6
   1  10  12 17921.9 1175.47   7
  -1 -10 -13 1478.70 365.924   6
   1  10  13 852.622 204.529   7
  -1 -10 -14-55.9584 203.604   6
   1  10  14 21.7789 105.851   7
  -1 -10 -15 25.4574 135.831   6
   1  11  -4 274.663 182.341   7
   1  11  -3 1096.50 314.084   7
  -1 -11   3 407.480 198.767   4
   1  11  -2 2742.65 462.029   7
  -1 -11   2 2174.92 433.111   4
   1  11  -1 78.7935 153.019   7
   1  11   0 748.632 248.288   7
   1  11   1 546.192 233.430   7
   1  11   2 494.085 173.926   1
   1  11   3 506.043 202.547   1
   1  11   4 893.668 253.749   1
   1  11   5 10348.6 826.204   1
   1  11   6 993.229 253.390   1
   1  11   7 1379.53 275.974   1
   1  11   8 803.560 235.871   1
  -1 -11  -8 583.444 206.120   6
  -1 -11  -9 1568.97 351.910   6
   1  11   9 1335.72 287.130   1
   1  11   9 1809.76 386.703   7
   1  11  10 5114.23 647.673   7
   1  11  10 5548.09 600.667   1
  -1 -11 -10 4834.90 639.009   6
   1  11  11 864.758 278.044   7
  -1 -11 -11 1509.36 385.372   6
   1  11  11 1070.11 267.876   1
   1  11  12 1179.51 297.733   7
  -1 -11 -12 747.275 276.816   6
   1  11  12 994.531 254.776   1
   1  11  13 2171.17 416.788   7
  -1 -11 -13 1809.93 414.457   6
   1  11  14 2581.14 448.730   7
   1  12   5 1465.90 373.187   7
   1  12   6-28.3617 142.959   7
   1  12   7 310.817 147.578   1
   1  12   8 846.463 250.173   1
   1  12   9 6454.00 659.411   1
   1  12  10 2647.00 428.334   1
  -1 -12 -11 2838.13 516.328   6
   1  12  11 2708.04 433.237   1
   2 -10 -11 8250.77 926.642   6
   2 -10 -10 124.829 163.281   6
  -2  10  10-237.038 243.433   1
   2 -10  -9 12.7293 125.538   6
  -2  10   9 213.560 137.766   1
   2 -10  -8 2310.84 452.450   6
  -2  10   8 2685.10 489.371   1
  -2  10   7 680.461 258.625   1
  -2  10   6 347.592 178.743   1
  -2  10   5 1013.31 329.598   1
  -2  10   4-178.873 216.767   1
  -2  10   3 148.525 182.747   1
  -2  10   2 1828.65 417.007   1
  -2  10   1 504.159 257.818   1
  -2  10   0 5453.36 729.353   1
  -2  10  -1-171.662 219.924   1
   2 -10   3-190.460 189.798   4
   2  -9 -13 5821.34 786.305   6
  -2   9  13 6507.26 734.487   1
  -2   9  12 733.475 268.613   1
   2  -9 -12 658.050 290.353   6
  -2   9  11-710.242 246.037   1
   2  -9 -11 41.5905 142.716   6
  -2   9  10 541.687 190.988   1
   2  -9 -10 873.158 273.583   6
  -2   9   9-53.3008 189.637   1
   2  -9  -9-120.885 160.979   6
  -2   9   8 8646.53 835.623   1
   2  -9  -8 9690.48 898.036   6
  -2   9   7 187.644 185.961   1
   2  -9  -7 112.693 130.573   6
   2  -9  -6 2348.11 423.922   6
  -2   9   6 2966.46 490.492   1
  -2   9   5 5497.21 667.317   1
   2  -9  -5 6327.64 656.362   6
  -2   9   4-116.512 193.184   1
  -2   9   3 1686.74 363.946   1
  -2   9   2 48.2554 153.448   1
  -2   9   1 27092.3 1627.39   1
  -2   9   0 14443.6 1168.39   1
  -2   9  -1 460.188 189.438   1
  -2   9  -2 1734.72 427.112   1
  -2   9  -3 18.4620 189.798   1
   2  -9   3-133.195 187.295   4
   2  -9   4 5083.73 615.311   4
  -2   9  -4 6260.65 788.750   1
  -2   9  -5-186.988 189.147   1
   2  -8 -15 18526.9 1435.96   6
   2  -8 -14 45019.1 2311.55   6
  -2   8  14 41879.8 1967.83   1
   2  -8 -13 4401.49 639.204   6
  -2   8  13 5392.79 623.558   1
  -2   8  12 2728.64 431.555   1
   2  -8 -12 2421.88 462.641   6
  -2   8  11-23.7216 115.674   1
   2  -8 -11 3.16830 168.009   6
   2  -8 -10 907.711 318.379   6
  -2   8  10 450.000 252.187   1
  -2   8   9 7084.31 709.757   1
   2  -8  -9 6224.09 705.780   6
  -2   8   8 546.820 237.591   1
   2  -8  -8 172.437 136.976   6
   2  -8  -7 755.484 224.994   6
  -2   8   7 579.474 203.658   1
   2  -8  -6 2695.64 432.942   6
  -2   8   6 2897.92 448.999   1
   2  -8  -5 1170.57 271.064   6
  -2   8   5 1194.68 295.832   1
  -2   8   4-151.174 155.851   1
   2  -8  -4 301.370 179.462   6
  -2   8   3 12912.5 999.210   1
  -2   8   2 2448.24 453.100   1
  -2   8   1 7613.03 774.329   1
  -2   8   0 2812.21 474.984   1
  -2   8  -1 251.006 164.044   1
  -2   8  -2 412.262 185.897   1
  -2   8  -3 4538.40 613.604   1
  -2   8  -4 4291.39 625.293   1
   2  -8   4 4919.77 564.013   4
  -2   8  -5 76.0871 195.456   1
   2  -8   5 81.6836 108.176   4
  -2   8  -6 417.694 150.691   1
   2  -8   6 534.389 203.338   4
  -2   8  -7-155.994 185.777   1
  -2   8  -8 497.711 295.161   1
   2  -7 -16 15904.5 1306.57   6
   2  -7 -15 2790.01 538.405   6
   2  -7 -14 5026.02 695.638   6
  -2   7  14 5934.06 628.726   1
   2  -7 -13 1248.55 349.242   6
  -2   7  13 1434.58 304.682   1
  -2   7  12-148.796 114.483   1
   2  -7 -12-61.0353 119.742   6
  -2   7  11 9590.09 771.282   1
   2  -7 -11 8385.19 831.164   6
   2  -7 -10 1676.27 356.141   6
  -2   7  10 1187.82 290.544   1
  -2   7   9 23488.1 1286.00   1
   2  -7  -9 21653.4 1328.92   6
  -2   7   8 6517.84 639.732   1
   2  -7  -8 4894.67 588.092   6
  -2   7   7 1916.11 328.094   1
   2  -7  -7 1490.24 319.113   6
   2  -7  -6 399.359 165.053   6
  -2   7   6 492.997 187.583   1
  -2   7   5 944.000 255.002   1
   2  -7  -5 636.632 201.769   6
   2  -7  -4 10886.9 804.423   6
  -2   7   4 11203.0 864.811   1
  -2   7   3 823.921 295.191   1
  -2   7   2 81954.7 2968.09   1
  -2   7   1 6693.55 685.144   1
  -2   7   0 3674.40 486.127   1
   2  -7   0 3284.04 384.378   5
   2  -7   1 17772.9 995.305   5
  -2   7  -1 18172.5 1170.67   1
  -2   7  -2 2001.26 398.584   1
   2  -7   2 2649.81 379.966   5
   2  -7   3 15135.5 985.851   5
  -2   7  -3 15377.5 1121.22   1
  -2   7  -4-50.4711 213.593   1
   2  -7   4 74.4654 117.293   5
   2  -7   4 73.7759 122.799   4
   2  -7   5-11.5431 117.548   4
  -2   7  -5 36.3672 179.630   1
   2  -7   5 127.345 150.894   5
   2  -7   6 484.149 192.946   4
   2  -7   6 485.187 192.831   5
   2  -7   7 513.870 230.876   5
   2  -7   7 494.447 186.343   4
   2  -7   8 4636.57 657.146   5
   2  -7   9 2673.96 512.922   5
   2  -7  10 159.860 161.117   5
   2  -7  11 1486.75 419.532   5
   2  -6 -18-129.768 265.890   6
   2  -6 -17-29.9878 162.567   6
   2  -6 -16 34515.7 1938.84   6
   2  -6 -15 2900.15 528.766   6
   2  -6 -14 3349.82 527.260   6
   2  -6 -13 125.896 129.538   6
  -2   6  13 176.775 131.747   1
  -2   6  12 2249.95 370.790   1
   2  -6 -12 2472.50 429.517   6
  -2   6  11 2894.89 398.030   1
   2  -6 -11 2839.19 442.988   6
   2  -6 -10 20523.2 1238.66   6
  -2   6  10 16957.8 1020.88   1
  -2   6   9-256.722 188.850   1
   2  -6  -9 55.6586 105.165   6
  -2   6   8 11569.9 808.727   1
   2  -6  -8 9154.01 777.898   6
  -2   6   7 2058.99 340.897   1
   2  -6  -7 2021.59 341.238   6
  -2   6   6 657.469 215.095   1
   2  -6  -6 290.138 163.794   6
  -2   6   5 2929.65 414.500   1
   2  -6  -5 2739.87 370.080   6
  -2   6   4 24764.4 1277.48   1
   2  -6  -4 24030.1 1205.45   6
  -2   6   3 4248.54 508.472   1
   2  -6  -3 4091.17 441.036   6
  -2   6   2 3169.17 421.884   1
  -2   6   1 10225.0 791.409   1
   2  -6  -1 9938.38 645.436   5
   2  -6   0 3843.33 401.546   5
  -2   6   0 2898.51 415.673   1
  -2   6  -1 28064.7 1463.70   1
   2  -6   1 28788.8 1291.06   5
  -2   6  -2 2868.34 433.948   1
   2  -6   2 2906.15 390.057   5
   2  -6   3 18962.4 1087.27   5
  -2   6  -3 18671.1 1180.89   1
   2  -6   4-21.2425 129.340   5
   2  -6   5-38.5420 124.408   5
   2  -6   5 58.1388 96.7902   4
   2  -6   6-55.1490 156.002   5
   2  -6   6 433.701 172.115   4
   2  -6   7 736.678 236.966   5
   2  -6   7 1186.97 252.834   4
   2  -6   8 4814.02 626.536   5
   2  -6   8 4750.23 496.583   4
   2  -6   9 534.666 230.223   5
   2  -6  10 3057.13 540.563   5
   2  -6  11 13210.8 1155.27   5
   2  -6  12 1622.64 419.840   5
   2  -5 -19 1942.70 454.690   6
   2  -5 -18 1531.33 392.406   6
   2  -5 -17 21341.2 1460.46   6
   2  -5 -16 5831.65 726.246   6
   2  -5 -15 3746.25 550.888   6
   2  -5 -14 637.651 258.836   6
   2  -5 -13 21.5789 157.412   6
  -2   5  13 193.572 102.923   2
  -2   5  12 35203.1 1387.38   2
  -2   5  12 34631.8 1512.59   1
   2  -5 -12 34382.1 1720.92   6
  -2   5  11 21931.8 970.606   2
   2  -5 -11 20145.1 1233.35   6
  -2   5  11 20835.3 1103.18   1
  -2   5  10 4953.04 494.686   1
   2  -5 -10 5393.72 599.836   6
  -2   5   9 2001.56 311.114   1
   2  -5  -9 2836.82 410.339   6
   2  -5  -8 6934.76 627.062   6
  -2   5   8 5387.84 512.115   1
  -2   5   7 10042.4 699.540   1
   2  -5  -7 9754.23 739.463   6
   2  -5  -6 390.564 156.455   6
  -2   5   6 485.826 169.134   1
  -2   5   5 33795.0 1452.67   1
   2  -5  -5 31481.8 1408.86   6
   2  -5  -4 31155.6 1306.16   6
  -2   5   4 23757.9 1229.43   1
  -2   5   3 38192.2 1597.95   1
   2  -5  -3 37794.9 1522.82   6
   2  -5  -2 8801.74 597.692   6
  -2   5   2 7433.51 618.628   1
   2  -5  -1 35157.5 1366.92   5
  -2   5   1 35591.8 1546.41   1
   2  -5   0 31982.3 1286.88   5
  -2   5   0 30374.4 1425.52   1
   2  -5   1 11594.0 719.541   5
  -2   5  -1 11802.8 829.292   1
   2  -5   2 28103.7 1284.64   5
   2  -5   3 151.576 124.307   5
   2  -5   4 6687.39 603.260   5
   2  -5   5 4511.27 428.890   4
   2  -5   5 3793.45 475.494   5
   2  -5   6 3549.05 476.323   5
   2  -5   6 3290.92 370.737   4
   2  -5   7 10526.9 694.087   4
   2  -5   7 11123.4 862.445   5
   2  -5   8 6735.66 705.423   5
   2  -5   8 8584.96 628.513   4
   2  -5   9 397.735 167.481   4
   2  -5   9 129.818 120.687   5
   2  -5  10 2976.74 490.986   5
   2  -5  11 4225.00 622.303   5
   2  -5  12 600.092 234.282   5
   2  -5  13 4406.03 689.403   5
   2  -4 -19 443.095 208.004   6
   2  -4 -18 3991.16 599.630   6
   2  -4 -17 11635.1 1030.03   6
  -2   4  16 3005.89 405.984   2
   2  -4 -16 1737.27 381.427   6
   2  -4 -15 374.307 176.104   6
  -2   4  15 444.097 154.134   2
  -2   4  14 1710.74 282.581   2
   2  -4 -14 1593.59 343.735   6
  -2   4  13 6528.39 549.198   2
   2  -4 -13 6656.99 683.844   6
   2  -4 -12 20219.6 1246.63   6
  -2   4  12 23948.4 1091.80   2
  -2   4  11 12941.7 726.122   2
   2  -4 -11 11694.9 892.979   6
  -2   4  11 13810.2 801.377   1
  -2   4  10 9458.67 579.999   2
   2  -4 -10 9592.49 756.954   6
  -2   4  10 9388.78 650.103   1
  -2   4   9 238.595 137.084   1
   2  -4  -9 348.997 149.421   6
   2  -4  -8 13708.8 871.853   6
  -2   4   8 13450.1 781.598   1
  -2   4   7 27838.9 1211.45   1
   2  -4  -7 26350.1 1271.12   6
  -2   4   6 13039.3 762.008   1
   2  -4  -6 12712.6 793.722   6
  -2   4   5 68715.6 2315.18   1
   2  -4  -5 73555.9 2385.50   6
   2  -4  -4 7622.84 559.140   6
  -2   4   4 6644.52 528.495   1
  -2   4   3 441.891 133.402   1
   2  -4  -3 570.317 156.316   6
   2  -4  -2 4016.20 378.820   6
  -2   4   2 3752.79 407.860   1
  -2   4   1 496.618 181.265   1
   2  -4  -1 188.069 74.5847   5
  -2   4   0 132583. 3924.95   1
   2  -4   0 133370. 3746.08   5
   2  -4   1 3000.34 328.162   5
   2  -4   2 40919.3 1576.72   5
   2  -4   3 2457.62 326.290   5
   2  -4   4-61.2233 113.859   5
   2  -4   5 31220.4 1221.46   4
   2  -4   5 31268.7 1420.90   5
   2  -4   6 182.836 92.7982   4
   2  -4   6 107.867 100.412   5
   2  -4   7 12755.5 904.036   5
   2  -4   7 14294.9 758.611   4
   2  -4   8 129.669 91.5825   4
   2  -4   8-3.43929 134.530   5
   2  -4   9 10705.5 901.500   5
   2  -4  10 40359.3 1974.41   5
   2  -4  11 395.162 260.921   5
   2  -4  12 27123.0 1677.90   5
   2  -4  13 2432.50 506.988   5
   2  -4  14 6133.35 820.817   5
   2  -3 -20 2625.06 515.404   6
   2  -3 -19 7027.23 802.613   6
   2  -3 -18 12381.2 1050.34   6
  -2   3  18 13280.4 976.577   2
   2  -3 -17 9423.77 883.382   6
  -2   3  17 9629.20 799.095   2
  -2   3  16 518.050 194.271   2
   2  -3 -16 567.573 243.979   6
   2  -3 -15 2141.84 392.195   6
  -2   3  15 2340.11 354.737   2
   2  -3 -14 6572.66 679.779   6
  -2   3  14 7699.67 625.149   2
  -2   3  13 23279.4 1159.91   2
   2  -3 -13 24485.4 1338.69   6
  -2   3  12 19258.8 974.232   2
   2  -3 -12 15843.9 1038.40   6
   2  -3 -11 551.282 194.952   6
  -2   3  11 598.128 151.269   2
  -2   3  10 46.0060 64.4671   2
   2  -3 -10 56.5401 86.2140   6
  -2   3  10 132.879 108.202   1
  -2   3   9 1338.01 215.137   1
   2  -3  -9 1374.30 268.319   6
   2  -3  -8 86804.7 2816.75   6
  -2   3   8 86617.7 2613.03   1
   2  -3  -7 27268.2 1242.70   6
  -2   3   7 27389.4 1134.62   1
  -2   3   6 71.1329 90.5988   1
   2  -3  -6 432.449 153.116   6
   2  -3  -5 31610.5 1317.92   6
  -2   3   5 34314.3 1296.18   1
   2  -3  -4 7082.56 510.580   6
  -2   3   4 6613.82 481.719   1
   2  -3  -3 2763.19 300.591   6
  -2   3   3 2399.36 266.767   1
   2  -3  -2 83995.5 2460.10   6
  -2   3   2 78140.8 2484.85   1
   2  -3  -1 66627.0 2034.32   5
  -2   3   1 62671.5 2097.45   1
   2  -3   0 72696.0 2218.79   5
  -2   3   0 71841.6 2321.09   1
   2  -3   1 1310.43 203.534   5
   2  -3   2 29337.2 1212.04   5
   2  -3   3 142.055 89.0906   5
   2  -3   4 18341.8 951.128   5
   2  -3   5 27724.6 1061.40   4
   2  -3   5 29373.9 1286.77   5
   2  -3   6 22344.0 1141.07   5
   2  -3   6 22527.2 920.369   4
   2  -3   7 34220.6 1522.72   5
   2  -3   7 31521.2 1192.74   4
   2  -3   8 723.940 147.225   4
   2  -3   8 937.191 260.162   5
   2  -3   9 1324.48 297.688   5
   2  -3  10 309.496 217.413   5
   2  -3  11 867.032 314.482   5
   2  -3  12 12294.4 1060.78   5
   2  -3  13 198.412 162.379   5
   2  -3  14 9472.81 1010.09   5
   2  -3  15 45.4492 167.496   5
  -2   2  20 694.310 235.682   2
   2  -2 -19 5039.44 661.596   6
  -2   2  19 5393.76 659.215   2
  -2   2  18 127.335 97.4603   2
   2  -2 -18 118.171 149.254   6
  -2   2  17 2055.52 381.399   2
   2  -2 -17 2428.28 425.358   6
   2  -2 -16 4459.05 561.503   6
  -2   2  16 4967.08 560.642   2
   2  -2 -15 14911.9 1047.55   6
  -2   2  15 16874.3 1031.87   2
  -2   2  14 87.4846 93.2434   2
   2  -2 -14 53.7898 120.911   6
   2  -2 -13 31716.5 1560.94   6
  -2   2  13 36602.6 1529.65   2
  -2   2  12 4819.86 479.676   2
   2  -2 -12 5054.67 527.714   6
  -2   2  11 13918.5 801.704   2
   2  -2 -11 12449.4 837.518   6
  -2   2  10 23478.6 1041.71   2
   2  -2 -10 22470.1 1141.36   6
  -2   2   9 7291.41 503.348   2
   2  -2  -9 8185.12 625.569   6
  -2   2   9 8889.41 535.541   1
   2  -2  -8 137602. 3961.46   6
  -2   2   8 135332. 3722.19   1
  -2   2   7-43.6129 89.6367   1
  -2   2   6 79298.6 2340.99   1
  -2   2   5 1710.38 223.174   1
  -2   2   4 14100.9 675.326   1
  -2   2   3 92351.8 2658.19   1
  -2   2   2 38107.6 1334.73   1
   2  -2  -1 246864. 6253.67   5
  -2   2   1 241830. 6277.56   1
   2  -2   0 92635.3 2661.06   5
   2  -2   1 32967.0 1224.95   5
   2  -2   2 6029.95 442.271   5
   2  -2   3 16077.5 817.350   5
   2  -2   4 144991. 3913.27   5
   2  -2   4 133153. 3548.17   4
   2  -2   5 11811.8 706.922   5
   2  -2   5 10336.6 500.183   4
   2  -2   6 9619.76 678.666   5
   2  -2   6 10052.8 499.851   4
   2  -2   7 6853.22 591.331   5
   2  -2   8 16557.9 1020.81   5
  -2   2  -9 83920.1 2409.28   6
   2  -2   9 92210.6 3081.20   5
   2  -2   9 89205.3 3080.61   2
  -2   2 -10 21044.7 843.444   6
   2  -2  10 20214.9 1242.02   2
   2  -2  10 21168.2 1278.78   5
   2  -2  11 30373.9 1634.53   2
   2  -2  12 16290.8 1191.75   2
   2  -2  13 67.9051 227.422   2
   2  -2  14-412.280 314.667   2
   2  -2  15-24.7777 209.709   2
   2  -2  15-278.608 291.959   5
   2  -2  16 672.100 239.898   2
   2  -2  16 662.561 297.812   5
  -2   1  20 8835.12 924.828   2
  -2   1  19-153.652 209.925   2
  -2   1  18 733.903 247.815   2
   2  -1 -18 1294.58 320.112   6
  -2   1  17 2692.89 439.216   2
   2  -1 -17 2598.52 440.000   6
   2  -1 -16 2977.96 446.144   6
  -2   1  16 3748.60 499.374   2
   2  -1 -15 6640.20 653.066   6
  -2   1  15 8346.64 725.422   2
   2  -1 -14 13830.4 941.129   6
  -2   1  14 14891.7 967.748   2
   2  -1 -13 3357.74 429.868   6
  -2   1  13 4033.91 453.901   2
  -2   1  12 22.3760 104.312   2
   2  -1 -12 92.0726 97.4320   6
  -2   1  11 12699.8 773.962   2
   2  -1 -11 10782.6 518.585   3
   2  -1 -11 11731.9 774.745   6
  -2   1  10 40729.8 1514.61   2
   2  -1 -10 34193.4 1483.33   6
  -2   1   9 53187.3 1794.32   2
   2  -1  -9 51358.9 1873.75   6
  -2   1   8 24752.2 1038.93   2
   2  -1  -8 28038.9 1168.06   6
  -2   1   7 17814.7 741.278   1
  -2   1   6 21325.1 813.323   1
  -2   1   5 8219.11 443.638   1
  -2   1   4 41636.6 1317.66   1
  -2   1   3 270560. 6759.81   1
  -2   1   2 968.422 149.141   1
  -2   1   1 30114.0 1048.21   1
   2  -1   0 4599.49 339.542   5
   2  -1   1 95094.5 2694.05   5
   2  -1   2 45705.4 1529.53   5
   2  -1   3 55449.8 1814.93   5
   2  -1   4 166804. 4553.60   5
   2  -1   4 169502. 4187.89   4
   2  -1   5 1442.34 235.305   5
   2  -1   5 1607.55 145.169   4
   2  -1   6 17284.3 909.840   5
   2  -1   7 31012.2 1360.31   5
   2  -1   8 658.885 187.037   2
   2  -1   9 22116.9 1175.63   2
   2  -1   9 20404.2 771.180   3
   2  -1  10 1459.44 155.433   3
  -2   1 -10 1173.72 179.888   6
   2  -1  10 1267.00 303.837   2
   2  -1  11 36926.9 1745.71   2
  -2   1 -11 36184.3 1310.38   6
  -2   1 -12 10519.0 611.365   6
   2  -1  12 11200.3 918.408   2
   2  -1  13 3294.62 502.571   2
   2  -1  14 1618.08 372.478   2
   2  -1  15 4574.82 659.085   2
   2  -1  16 8442.93 917.548   2
   2  -1  17 3514.03 604.998   2
  -2   0  19 837.252 280.934   2
  -2   0  18 246.517 170.727   2
  -2   0  17 433.312 217.600   2
   2   0 -16 18144.9 1122.44   6
  -2   0  16 17132.0 1156.08   2
   2   0 -15 19600.2 1139.53   6
  -2   0  15 18560.7 1165.36   2
   2   0 -14 17051.3 1023.56   6
  -2   0  14 16844.0 1070.38   2
   2   0 -13 258.144 82.7379   6
  -2   0  13 223.563 99.2595   2
  -2   0  12 1849.40 314.357   2
   2   0 -12 1648.55 285.349   6
  -2   0  11 68738.7 2361.00   2
   2   0 -11 68540.1 1829.71   3
   2   0 -11 64784.6 2290.27   6
  -2   0  10 6537.60 536.568   2
   2   0 -10 6157.82 515.318   6
   2   0 -10 6694.04 338.044   3
  -2   0   9 90767.7 2931.14   2
   2   0  -9 92214.5 2925.71   6
  -2   0   8 24583.8 1040.48   2
   2   0  -8 24938.8 848.585   3
  -2   0   7 62680.8 1920.24   2
   2   0  -7 59554.5 1735.05   3
   2   0  -7 58735.7 1943.26   6
   2   0  -6 18891.6 847.731   6
  -2   0   5 126133. 3254.43   1
  -2   0   4 141258. 3591.04   1
  -2   0   3 188475. 4700.70   1
  -2   0   2 49411.0 1342.88   1
   2   0  -2 42387.2 1334.92   1
  -2   0   1 151645. 3849.80   1
   2   0   0 2656.14 243.810   5
   2   0   1 833.156 136.951   5
   2   0   2 146689. 3920.63   5
   2   0   3 152276. 4088.80   5
   2   0   4 62757.8 1956.76   5
   2   0   5 4822.63 397.692   5
   2   0   6 17297.9 679.059   3
   2   0   6 19310.4 914.397   5
   2   0   7 31472.1 1047.10   3
   2   0   7 36050.7 1413.26   5
   2   0   8 101033. 2589.49   3
   2   0   8 86795.5 2960.43   2
   2   0   9 64720.2 1749.93   3
   2   0   9 55979.8 2190.80   2
   2   0  10 1065.34 266.543   2
  -2   0 -10 894.201 172.590   6
   2   0  10 1029.01 117.770   3
  -2   0 -11 12669.1 700.324   6
   2   0  11 14715.9 961.412   2
  -2   0 -12 4350.46 395.166   6
   2   0  12 3661.77 485.552   2
  -2   0 -13 10927.0 675.604   6
   2   0  13 11359.2 908.002   2
   2   0  14 529.951 201.141   2
  -2   0 -14 385.063 135.237   6
   2   0  15 103.976 141.088   2
   2   0  16 10861.9 1010.76   2
   2   0  17 239.565 184.126   2
   2   0  18 565.039 224.840   2
  -2  -1  19-128.072 208.926   2
  -2  -1  18 2868.79 510.151   2
  -2  -1  17 4060.03 597.098   2
  -2  -1  16 7462.69 758.901   2
  -2  -1  15 5531.80 624.149   2
   2   1 -14 4113.80 458.408   6
  -2  -1  14 3866.59 497.790   2
   2   1 -13 15960.8 923.416   6
  -2  -1  13 15329.1 1004.53   2
  -2  -1  12 3038.94 414.752   2
   2   1 -12 2858.31 352.971   6
   2   1 -11 74731.1 2431.41   6
  -2  -1  11 75121.2 2571.86   2
   2   1 -10 10583.5 420.461   3
   2   1 -10 9527.09 626.400   6
  -2  -1  10 10617.7 732.435   2
  -2  -1   9 26150.8 1165.04   2
   2   1  -9 23356.8 776.992   3
   2   1  -9 24106.9 1044.21   6
  -2  -1   8 32535.6 1334.13   2
   2   1  -8 34222.2 1038.88   3
   2   1  -8 33734.1 1275.80   6
  -2  -1   7 2633.51 295.734   2
   2   1  -7 2654.85 203.207   3
   2   1  -7 2903.36 286.907   6
   2   1  -6 15196.5 577.066   3
   2   1  -6 14477.8 684.308   6
   2   1  -5 4110.77 267.711   3
   2   1  -4 114572. 2921.65   1
   2   1  -4 112899. 2984.08   3
   2   1  -3 27841.9 841.043   1
   2   1  -3 27178.7 915.988   3
  -2  -1   3 27925.3 796.347   1
  -2  -1   2 49761.6 1264.38   1
   2   1  -2 45296.4 1405.53   3
   2   1  -2 46496.3 1284.77   1
  -2  -1   1 4560.90 211.721   1
   2   1  -1 4489.91 294.838   3
   2   1  -1 4086.82 229.279   4
   2   1   0 142794. 3780.49   3
   2   1   0 149828. 3625.73   4
   2   1   1 416426. 10185.1   3
   2   1   1 421920. 10251.5   5
   2   1   2 19368.8 723.319   3
   2   1   2 21794.0 812.876   5
   2   1   3 55109.2 1624.30   3
   2   1   3 60558.7 1775.71   5
   2   1   4 12245.9 504.042   3
   2   1   4 11250.3 580.324   5
  -2  -1  -4 10973.4 330.249   4
   2   1   5 82628.5 2489.26   5
   2   1   5 87982.2 2318.75   3
  -2  -1  -5 85595.6 2151.03   4
   2   1   6 166480. 4302.31   3
   2   1   6 167891. 4601.47   5
  -2  -1  -6 173629. 4206.55   4
   2   1   7 849.951 116.622   3
   2   1   7 1230.00 238.268   5
   2   1   8 158520. 4353.82   2
   2   1   8 153438. 3916.80   3
   2   1   9 27826.2 1217.00   2
  -2  -1  -9 24763.8 1018.05   6
   2   1   9 26085.8 837.166   3
   2   1  10 2978.85 196.467   3
   2   1  10 2371.78 338.267   2
  -2  -1 -10 2659.82 295.086   6
  -2  -1 -11 2330.73 292.217   6
   2   1  11 3226.32 193.526   3
   2   1  11 2760.98 381.031   2
  -2  -1 -12 5600.65 466.642   6
   2   1  12 5706.07 580.190   2
   2   1  13 739.192 224.175   2
  -2  -1 -13 911.135 199.010   6
  -2  -1 -14 10272.6 710.889   6
   2   1  14 11699.7 920.322   2
   2   1  15 9460.71 861.338   2
  -2  -1 -15 8933.38 680.664   6
   2   1  16 16894.4 1215.23   2
  -2  -1 -16 15318.0 942.895   6
   2   1  17 525.981 211.076   2
   2   1  18 1028.99 299.777   2
   2   1  19 806.331 269.846   2
  -2  -2  18 2025.71 461.779   2
  -2  -2  17 2312.15 461.853   2
  -2  -2  16 26687.9 1595.48   2
  -2  -2  15 2162.75 423.559   2
  -2  -2  14 255.501 182.595   2
  -2  -2  13 1554.75 319.847   2
  -2  -2  12 37384.2 1687.53   2
  -2  -2  11 29737.3 1425.22   2
   2   2 -10 9157.04 410.349   3
  -2  -2  10 8363.99 673.182   2
   2   2  -9 29826.4 942.323   3
  -2  -2   9 26515.4 1257.38   2
  -2  -2   8 26358.7 1188.18   2
   2   2  -8 27555.1 901.358   3
  -2  -2   7 13610.5 775.921   2
   2   2  -7 14788.8 574.245   3
  -2  -2   6 148821. 4326.40   2
   2   2  -6 164524. 4054.04   3
  -2  -2   5 25873.5 975.188   2
   2   2  -5 21279.7 772.230   3
   2   2  -4 73979.9 2012.87   3
   2   2  -4 70148.9 1892.90   1
   2   2  -3 24044.7 851.040   3
   2   2  -3 26196.7 725.156   1
  -2  -2   2 6845.60 358.863   4
   2   2  -2 6518.50 350.422   3
   2   2  -2 6051.59 212.837   1
   2   2  -1 7431.05 384.423   3
  -2  -2   1 7873.67 370.092   4
   2   2   0 4221.82 274.895   3
  -2  -2   0 3479.27 213.695   4
   2   2   1 209737. 5543.08   3
  -2  -2  -1 230272. 5428.27   4
   2   2   2 26014.2 857.624   3
   2   2   2 23729.0 870.114   5
   2   2   3 62433.3 1861.13   5
   2   2   3 65122.1 1800.45   3
   2   2   4 62824.4 1753.65   3
   2   2   4 61046.7 1852.79   5
   2   2   5 6210.55 334.649   3
   2   2   5 5795.55 390.887   5
   2   2   6 46725.5 1363.45   3
   2   2   6 44716.1 1527.11   5
   2   2   7 52153.2 1452.09   3
   2   2   7 44786.4 1649.71   5
   2   2   8 50875.2 1472.19   3
   2   2   9 17649.3 652.819   3
  -2  -2  -9 17991.8 839.205   6
   2   2   9 16984.0 868.461   2
   2   2  10-34.6806 118.975   2
  -2  -2 -10-89.6598 129.726   6
   2   2  10 63.3819 32.3961   3
   2   2  11-84.5226 164.432   2
  -2  -2 -11-116.234 133.559   6
   2   2  11 41.5161 36.8783   3
  -2  -2 -12 49935.2 1794.59   6
   2   2  12 46195.0 1879.47   2
  -2  -2 -13 6933.33 566.797   6
   2   2  13 8379.13 700.663   2
   2   2  14 1887.65 349.818   2
  -2  -2 -14 1192.51 234.757   6
   2   2  15 2732.85 439.375   2
  -2  -2 -15 2266.02 334.990   6
   2   2  16 1377.99 318.896   2
  -2  -2 -16 1233.24 251.972   6
   2   2  17-120.480 203.339   2
  -2  -2 -17-113.033 160.651   6
   2   2  18 21778.2 1457.18   2
   2   2  19 4146.53 624.241   2
  -2  -3  17 1918.04 451.287   2
  -2  -3  16 10309.5 986.154   2
  -2  -3  15 1411.02 347.921   2
  -2  -3  14 29288.6 1610.21   2
  -2  -3  13 317.661 157.459   2
  -2  -3  12 58265.9 2310.00   2
  -2  -3  11 4279.38 499.989   2
  -2  -3  10 706.865 199.880   2
  -2  -3   9 532.571 165.457   2
   2   3  -8 1114.92 144.869   3
  -2  -3   8 786.086 187.969   2
   2   3  -7 30523.7 1044.87   3
  -2  -3   7 29152.4 1251.43   2
   2   3  -6 20.8225 62.7456   3
  -2  -3   6-3.00119 80.7234   2
  -2  -3   5 37985.9 1395.29   2
   2   3  -5 37809.3 1223.34   3
  -2  -3   4 137366. 3640.25   2
   2   3  -4 128480. 3460.89   3
  -2  -3   3 9191.73 464.645   2
   2   3  -3 3066.28 257.559   3
  -2  -3   2 6182.95 372.029   2
   2   3  -2 6116.56 361.281   3
  -2  -3   2 6297.96 380.437   4
   2   3  -1 4916.73 325.546   3
  -2  -3   1 7968.65 408.694   4
   2   3   0 101992. 2705.31   3
  -2  -3   0 97735.9 2662.73   4
   2   3   1 28447.1 1003.76   3
  -2  -3  -1 30126.7 825.670   1
   2   3   2 3848.63 278.166   3
  -2  -3  -2 4291.10 282.231   5
  -2  -3  -2 4033.52 198.924   1
   2   3   3 61980.8 1850.34   3
   2   3   3 63307.8 1828.20   5
  -2  -3  -3 68183.2 1838.17   5
  -2  -3  -3 65886.0 1732.03   1
   2   3   4 90362.7 2499.59   3
   2   3   4 92974.6 2516.96   5
   2   3   5 506536. 12197.0   3
   2   3   5 497266. 12250.8   5
   2   3   6 150938. 3857.51   3
   2   3   6 144576. 3924.90   5
   2   3   7 62586.0 1790.60   3
   2   3   7 59018.8 1902.36   5
   2   3   8 20883.5 796.836   3
   2   3   8 21337.1 951.036   5
  -2  -3  -9 17.6281 71.9384   6
   2   3   9 78.3302 51.1905   3
   2   3  10 2254.12 212.364   3
  -2  -3 -10 1544.59 228.740   6
   2   3  11 267.751 83.7081   3
   2   3  11-17.0907 105.553   2
  -2  -3 -11 178.646 83.9998   6
  -2  -3 -12 10576.7 710.721   6
   2   3  12 10633.5 717.554   2
  -2  -3 -13 31010.1 1403.14   6
   2   3  13 34625.3 1498.23   2
   2   3  14 1919.78 328.242   2
  -2  -3 -14 1788.05 302.353   6
  -2  -3 -15 2290.08 357.730   6
   2   3  15 2644.79 398.243   2
   2   3  16-31.2391 120.143   2
  -2  -3 -16-98.6515 188.370   6
   2   3  17 2832.75 465.032   2
  -2  -3 -17 2483.81 403.132   6
  -2  -3 -18 5273.82 610.678   6
   2   3  18 5167.47 643.065   2
  -2  -3 -19 11333.8 923.158   6
  -2  -4  16-354.986 234.313   2
  -2  -4  15 199.438 235.782   2
  -2  -4  14 5965.43 723.239   2
  -2  -4  13 2790.87 475.575   2
  -2  -4  12 11346.6 916.734   2
  -2  -4  11 171.841 101.149   2
  -2  -4  10 9873.32 778.733   2
  -2  -4   9 11951.1 821.230   2
  -2  -4   8 4095.53 451.060   2
  -2  -4   7 71613.4 2409.07   2
  -2  -4   6 92.6795 90.2616   4
  -2  -4   6 239.786 115.409   2
   2   4  -6 140.198 77.7255   3
  -2  -4   6 161.129 51.6901   6
  -2  -4   5 1522.59 230.812   4
   2   4  -5 2283.27 244.074   3
  -2  -4   5 1847.50 166.247   6
  -2  -4   5 1561.79 235.392   2
   2   4  -4-73.2581 83.8973   7
  -2  -4   4 184.040 66.3154   6
   2   4  -4 26.5762 52.4728   3
  -2  -4   4 244.273 113.613   2
  -2  -4   3 146526. 3994.03   2
   2   4  -3 150448. 3967.84   3
   2   4  -3 146261. 3931.41   7
  -2  -4   2 43098.2 1396.14   2
   2   4  -2 39602.3 1375.54   7
   2   4  -2 43344.4 1412.09   3
  -2  -4   1 26455.4 922.830   2
   2   4  -1 25591.4 969.893   3
   2   4  -1 24832.9 956.638   7
  -2  -4   1 23652.8 948.450   4
   2   4  -1 24629.2 746.501   1
  -2  -4   0 116972. 3045.44   2
   2   4   0 114551. 3188.22   3
   2   4   0 116846. 2897.33   1
   2   4   1 13615.0 639.210   3
  -2  -4  -1 14220.7 564.606   5
  -2  -4  -1 13788.6 492.550   1
   2   4   1 12954.4 447.805   1
  -2  -4  -2 635.660 86.9402   1
   2   4   2 564.969 115.716   3
  -2  -4  -2 841.725 109.352   5
   2   4   2 569.139 78.0294   1
   2   4   3 1864.66 217.223   3
  -2  -4  -3 2150.43 178.250   5
   2   4   4 427.215 121.659   3
   2   4   4 1069.08 127.551   5
   2   4   5 66079.7 2007.81   3
   2   4   5 64104.3 1986.67   7
   2   4   5 63851.7 1889.38   5
  -2  -4  -5 70223.9 1786.13   2
   2   4   6 6685.05 432.333   3
   2   4   6 6887.70 431.523   7
   2   4   6 6524.18 398.154   5
  -2  -4  -6 7464.34 336.209   2
   2   4   7 5441.98 383.002   3
   2   4   7 6180.71 400.974   7
   2   4   7 4936.89 356.986   5
   2   4   8 15003.4 707.674   3
   2   4   8 15799.1 706.863   7
   2   4   8 16034.6 748.536   5
   2   4   9 2119.11 237.436   3
  -2  -4  -9 1517.02 223.100   6
   2   4   9 1863.67 244.106   5
   2   4  10 39909.0 1374.01   3
   2   4  10 42509.8 1546.98   5
  -2  -4 -11 26050.2 1208.84   6
  -2  -4 -12 11831.7 780.737   6
  -2  -4 -13 4338.02 475.253   6
  -2  -4 -14-1.59428 152.119   6
   2   4  14 57.5772 105.760   2
   2   4  15-99.0004 153.486   2
  -2  -4 -15-183.619 183.381   6
  -2  -4 -16 195.253 150.487   6
   2   4  16-3.70732 88.1040   2
  -2  -4 -17 78841.6 2907.06   6
  -2  -4 -18 510.055 231.344   6
  -2  -4 -19 8828.22 828.861   6
   2   4  20-84.6533 263.142   5
  -2  -4 -20 312.832 162.716   6
  -2  -5  15 17172.8 1358.11   2
  -2  -5  14 5848.10 759.745   2
  -2  -5  13 3878.80 593.702   2
  -2  -5  12 4476.48 599.388   2
  -2  -5  11 83.8215 147.400   2
  -2  -5  10 220.404 122.676   2
  -2  -5   9 3520.45 452.861   2
  -2  -5   8 22440.5 1175.26   2
  -2  -5   7 9037.61 666.627   2
  -2  -5   7 7899.90 614.498   4
  -2  -5   6 1930.72 283.944   4
   2   5  -6 1918.19 235.819   7
  -2  -5   6 1760.86 286.322   2
   2   5  -5 33262.1 1194.71   7
  -2  -5   5 31369.4 927.489   6
  -2  -5   5 31768.1 1320.52   2
  -2  -5   5 30666.7 1285.98   4
   2   5  -4 11465.3 661.159   3
  -2  -5   4 11069.1 453.121   6
  -2  -5   4 10983.3 672.705   4
  -2  -5   4 10697.8 650.865   2
   2   5  -4 11014.2 606.345   7
   2   5  -3 236.531 116.358   3
   2   5  -3 66.2565 70.1593   7
  -2  -5   3 100.762 77.9449   2
  -2  -5   3 234.834 123.565   4
   2   5  -2 7251.60 483.834   7
   2   5  -2 8354.12 543.051   3
   2   5  -2 7757.34 404.307   1
  -2  -5   2 8143.67 493.219   2
  -2  -5   2 7930.69 531.766   4
   2   5  -1 6590.58 491.371   3
   2   5  -1 7092.75 366.444   1
   2   5  -1 6287.43 454.504   7
  -2  -5   1 7409.82 436.057   2
   2   5   0 22186.7 977.654   3
   2   5   0 21214.3 916.401   7
   2   5   0 21984.7 749.908   1
  -2  -5   0 21775.1 814.554   2
   2   5   1 26370.8 1068.40   3
   2   5   1 25876.4 842.104   1
  -2  -5  -1 24586.9 849.425   2
  -2  -5  -2 1314.93 125.828   2
   2   5   2 1369.93 213.177   3
   2   5   2 1063.95 119.227   1
  -2  -5  -2 1385.55 131.771   5
  -2  -5  -3 167994. 4127.89   2
   2   5   3 166419. 4535.96   3
  -2  -5  -3 170737. 4153.62   5
   2   5   3 164631. 4250.37   1
   2   5   4 150557. 4140.46   3
  -2  -5  -4 148299. 3648.78   2
   2   5   4 156388. 3872.66   1
   2   5   5 131955. 3559.02   3
   2   5   5 130390. 3485.71   7
  -2  -5  -5 125146. 3487.06   6
  -2  -5  -5 123112. 3023.05   2
   2   5   6 8224.80 542.254   3
   2   5   6 8762.40 530.989   7
  -2  -5  -6 8731.86 559.736   6
   2   5   6 8237.13 402.806   5
  -2  -5  -6 8579.51 281.180   2
  -2  -5  -7 9686.38 612.655   6
   2   5   7 8968.28 572.682   3
   2   5   7 8847.82 539.734   7
   2   5   7 9197.88 474.405   5
  -2  -5  -7 9016.66 328.859   2
  -2  -5  -8 3047.21 190.239   2
   2   5   8 3374.10 340.688   3
   2   5   8 2680.35 285.594   7
   2   5   8 2811.62 265.223   5
  -2  -5  -8 2540.49 311.702   6
   2   5   9 117424. 3286.73   7
   2   5   9 121989. 3267.08   5
   2   5  10 10901.1 608.389   7
  -2  -5 -10 10708.7 722.244   6
   2   5  10 10776.3 635.056   5
  -2  -5 -11 2332.59 341.679   6
   2   5  11 2222.39 296.137   5
  -2  -5 -12 6574.23 590.181   6
   2   5  12 6797.20 551.169   5
  -2  -5 -13 1715.44 304.335   6
  -2  -5 -14-184.944 170.790   6
  -2  -5 -15 5163.45 572.890   6
  -2  -5 -16 5885.06 637.377   6
  -2  -5 -17 19132.5 1232.41   6
  -2  -5 -18 220.114 181.566   6
  -2  -5 -19 1508.26 356.530   6
   2   5  19 1877.27 391.430   5
  -2  -5 -20 271.318 162.805   6
  -2  -6  14 203.951 252.380   2
  -2  -6  13 2080.18 455.953   2
  -2  -6  12 199.807 149.620   2
  -2  -6  11 2037.05 408.773   2
  -2  -6  10 9375.77 855.965   2
  -2  -6   9-74.3174 170.754   2
  -2  -6   8 11109.8 838.763   2
  -2  -6   8 9955.75 763.349   4
  -2  -6   7-140.240 164.901   4
   2   6  -7 118.401 87.9136   7
  -2  -6   7-8.78508 144.459   2
  -2  -6   6 4759.29 486.192   2
  -2  -6   6 4454.04 470.490   4
   2   6  -6 4403.94 389.808   7
  -2  -6   5 30404.0 1348.29   2
  -2  -6   5 29960.5 1354.41   4
  -2  -6   4 95113.9 2471.03   6
   2   6  -4 110522. 2970.58   7
  -2  -6   4 104853. 3025.22   2
  -2  -6   4 97965.6 3044.86   4
   2   6  -3 84367.2 2560.38   7
  -2  -6   3 85126.4 2201.71   6
   2   6  -3 83647.9 2443.11   1
  -2  -6   3 79037.0 2526.80   2
  -2  -6   3 81528.8 2648.72   4
   2   6  -2 2920.45 320.476   7
   2   6  -2 2643.65 255.898   1
  -2  -6   2 3218.37 230.893   6
  -2  -6   2 2831.12 336.814   4
  -2  -6   2 3051.28 307.280   2
  -2  -6   1 10716.0 497.013   6
   2   6  -1 10434.8 532.464   1
   2   6  -1 11252.7 655.505   7
  -2  -6   1 10742.2 568.961   2
   2   6   0 4772.33 330.410   1
  -2  -6   0 5544.88 354.023   6
   2   6   0 5100.90 429.338   7
  -2  -6   0 5304.45 350.481   2
  -2  -6  -1 92.7133 60.5313   2
  -2  -6  -1-10.0657 81.0302   6
   2   6   1 128.103 100.734   7
   2   6   1 46.5182 50.1592   1
   2   6   2 23926.8 873.541   1
  -2  -6  -2 23245.7 768.371   2
  -2  -6  -2 23133.9 936.644   6
   2   6   2 23511.0 1038.58   7
  -2  -6  -2 22739.8 720.340   5
  -2  -6  -3 2990.17 297.600   6
  -2  -6  -3 3070.96 178.243   2
   2   6   3 2812.36 244.114   1
   2   6   4 59970.5 2049.95   7
  -2  -6  -4 63810.2 2027.82   6
   2   6   4 64102.4 1858.92   1
   2   6   5 3006.57 326.928   7
   2   6   5 2817.29 259.602   1
  -2  -6  -5 3166.75 334.123   6
  -2  -6  -6 718.531 169.360   6
   2   6   6 549.239 136.138   7
  -2  -6  -7 215.219 97.5453   6
   2   6   7 270.506 90.6584   7
   2   6   7 469.184 78.1120   5
  -2  -6  -8 15872.7 877.849   6
   2   6   8 16606.5 644.668   5
   2   6   9 67914.8 2223.70   7
   2   6   9 72364.1 2064.88   5
  -2  -6  -9 66122.2 2361.22   6
  -2  -6 -10 24.9205 87.2085   6
   2   6  10 55.8998 66.3300   5
  -2  -6 -11 2727.46 375.675   6
   2   6  11 1777.71 243.022   5
   2   6  11 2525.33 301.432   7
  -2  -6 -12 6464.49 608.029   6
   2   6  12 6316.71 492.951   7
   2   6  12 6718.16 512.155   5
  -2  -6 -13 3827.88 480.668   6
   2   6  13 4018.43 421.562   5
  -2  -6 -14 10553.7 848.592   6
   2   6  14 10625.1 753.441   5
  -2  -6 -15 11647.2 922.358   6
  -2  -6 -16 70004.2 2753.14   6
  -2  -6 -17 8926.77 837.957   6
  -2  -6 -18 8786.10 848.548   6
  -2  -6 -19 262.888 139.319   6
  -2  -7  13 693.491 289.436   2
  -2  -7  12 758.942 287.112   2
  -2  -7  11 1818.91 410.759   2
  -2  -7  10 7033.68 770.436   2
  -2  -7   9 1642.66 331.439   4
  -2  -7   9 2201.66 420.596   2
  -2  -7   8-76.2923 222.750   4
  -2  -7   8 53.4918 147.284   2
   2   7  -8 252.585 117.590   7
  -2  -7   7 1745.71 324.945   4
   2   7  -7 1895.63 273.375   7
  -2  -7   7 1485.17 288.253   2
  -2  -7   6 2166.04 355.532   2
   2   7  -6 2467.85 313.550   7
  -2  -7   6 2575.76 382.837   4
   2   7  -5 6730.56 521.758   7
  -2  -7   5 4946.37 520.447   4
  -2  -7   5 5627.34 549.359   2
  -2  -7   4 665.573 188.100   2
   2   7  -4 516.934 149.160   1
  -2  -7   4 813.422 234.290   4
   2   7  -3 7857.11 575.665   7
  -2  -7   3 7467.55 615.273   4
   2   7  -3 6765.93 483.987   1
  -2  -7   3 7641.65 581.034   2
  -2  -7   2 2993.23 226.617   6
   2   7  -2 2904.40 347.289   7
   2   7  -2 2536.87 280.551   1
  -2  -7   2 2933.71 329.750   2
  -2  -7   2 2476.19 337.514   4
   2   7  -1 863.019 185.677   7
   2   7  -1 706.920 134.583   1
  -2  -7   1 979.329 140.958   6
  -2  -7   1 771.798 157.331   2
   2   7   0-62.5429 118.225   1
   2   7   0 16.6068 111.811   7
  -2  -7   0 52.6109 69.6628   2
  -2  -7   0 79.8264 56.0539   6
  -2  -7  -1 132.567 57.1649   2
  -2  -7  -1 242.455 100.186   6
   2   7   1 174.265 138.743   7
   2   7   1-31.6093 95.0583   1
   2   7   2 86920.9 2508.77   1
  -2  -7  -2 81818.2 2545.64   6
   2   7   2 91000.0 2791.37   7
  -2  -7  -2 87574.8 2360.36   2
   2   7   3 17884.9 789.474   1
  -2  -7  -3 17077.0 843.072   6
   2   7   3 17522.7 932.926   7
  -2  -7  -3 17486.5 594.286   2
   2   7   4 53672.5 1934.74   7
  -2  -7  -4 55086.4 1856.27   6
   2   7   4 52825.2 1697.01   1
  -2  -7  -5 2195.45 292.330   6
   2   7   5 2539.56 261.367   1
   2   7   5 2348.96 324.107   7
   2   7   6 4504.95 439.664   7
  -2  -7  -6 4880.53 451.258   6
   2   7   6 5082.25 391.617   1
   2   7   7 23278.0 1126.29   7
   2   7   7 23749.1 1006.23   1
  -2  -7  -7 25956.8 1180.09   6
   2   7   8 138542. 4095.22   7
  -2  -7  -8 145807. 4205.43   6
  -2  -7  -9 8946.47 686.073   6
   2   7   9 8333.82 617.382   7
  -2  -7 -10 7943.35 662.202   6
   2   7  10 7058.96 558.685   7
   2   7  11 1210.49 220.842   7
  -2  -7 -11 967.799 249.222   6
  -2  -7 -12 61.0280 113.088   6
   2   7  12 244.906 129.300   7
   2   7  13 4629.90 445.282   7
  -2  -7 -13 4864.38 558.561   6
   2   7  14 45163.8 1674.80   7
  -2  -7 -14 39266.7 1906.19   6
  -2  -7 -15 880.201 299.044   6
  -2  -7 -16 8895.39 838.623   6
  -2  -7 -17 3088.14 498.013   6
  -2  -7 -18 206.981 198.700   6
  -2  -7 -19 3317.96 546.028   6
  -2  -8  11 2591.26 509.198   2
  -2  -8  10 522.963 281.471   2
  -2  -8   9 973.514 269.235   4
  -2  -8   9 846.672 276.934   2
  -2  -8   8-229.288 212.957   4
  -2  -8   8-133.780 176.467   2
  -2  -8   7-19.6031 146.455   4
  -2  -8   7 134.064 151.974   2
   2   8  -7 236.736 142.424   7
   2   8  -6 54797.3 1970.07   7
  -2  -8   6 48440.5 2119.18   2
  -2  -8   6 51979.9 2127.10   4
   2   8  -5 9571.14 692.262   7
  -2  -8   5 9050.56 752.048   2
  -2  -8   5 9205.39 765.872   4
   2   8  -4 33184.7 1440.24   7
   2   8  -4 32583.4 1360.07   1
  -2  -8   4 34197.0 1527.99   2
  -2  -8   4 32093.4 1547.39   4
  -2  -8   3 516.388 190.657   2
   2   8  -3 322.708 128.353   7
   2   8  -3 460.247 149.889   1
  -2  -8   3 300.951 154.373   4
   2   8  -2 374.891 135.244   7
   2   8  -2 201.194 92.5529   1
  -2  -8   2 357.873 143.934   2
  -2  -8   2 149.181 123.749   4
   2   8  -1 1212.67 208.961   1
   2   8  -1 1228.85 254.482   7
  -2  -8   1 1400.66 226.365   2
   2   8   0 154.418 145.040   7
  -2  -8   0 232.556 91.9820   6
  -2  -8   0 124.821 85.1423   2
   2   8   0 59.2271 91.3932   1
  -2  -8  -1 23854.7 1010.84   6
   2   8   1 24455.0 1048.18   1
  -2  -8  -1 24810.7 967.623   2
   2   8   1 25999.9 1252.11   7
   2   8   2 20509.6 924.023   1
  -2  -8  -2 19137.6 920.275   6
   2   8   3 8503.63 561.261   1
  -2  -8  -3 9616.42 615.365   6
   2   8   3 8128.46 661.375   7
  -2  -8  -4 1434.54 239.045   6
   2   8   4 1558.74 226.608   1
   2   8   4 1297.62 254.039   7
   2   8   5 560.418 178.793   7
   2   8   5 715.708 160.227   1
  -2  -8  -5 721.589 176.931   6
   2   8   6 2550.42 297.635   1
   2   8   6 2363.87 353.496   7
  -2  -8  -6 2612.60 351.696   6
   2   8   7 47862.1 1867.76   7
  -2  -8  -7 47902.2 1873.67   6
   2   8   7 46788.1 1674.22   1
   2   8   8 21444.3 1135.83   7
  -2  -8  -8 23993.7 1222.64   6
   2   8   8 22424.8 1028.63   1
  -2  -8  -9 19620.5 1104.37   6
   2   8   9 16232.5 966.715   7
  -2  -8 -10 5116.60 560.687   6
   2   8  10 5621.42 531.274   7
  -2  -8 -11-19.5753 169.717   6
   2   8  11 98.3380 95.4715   7
  -2  -8 -12 702.410 202.256   6
   2   8  12 887.167 222.210   7
   2   8  13 8397.56 663.250   7
  -2  -8 -13 9276.75 822.635   6
  -2  -8 -14 24276.3 1442.29   6
   2   8  14 26135.8 1266.43   7
  -2  -8 -15 19765.4 1298.14   6
  -2  -8 -16 21054.9 1380.69   6
  -2  -8 -17 773.664 288.553   6
  -2  -8 -18-634.064 263.152   6
  -2  -9  10 516.420 255.786   2
  -2  -9   9-373.971 244.733   4
  -2  -9   9 307.174 233.430   2
  -2  -9   8-242.502 181.404   4
  -2  -9   8-191.308 217.113   2
  -2  -9   7 852.173 265.398   4
  -2  -9   7 752.558 289.670   2
   2   9  -6 8188.19 673.292   7
  -2  -9   6 8133.51 782.215   2
  -2  -9   6 8109.68 765.293   4
   2   9  -5-31.6740 126.677   7
  -2  -9   5 170.957 142.010   2
  -2  -9   5 79.0640 137.498   4
   2   9  -4 541.398 160.674   7
  -2  -9   4 261.894 149.802   2
  -2  -9   4 144.470 142.488   4
   2   9  -3 11.7506 135.106   7
  -2  -9   3 2.82662 81.6309   2
  -2  -9   3-105.000 185.681   4
  -2  -9   2 767.808 199.405   2
   2   9  -2 1136.08 270.202   7
  -2  -9   2 276.410 158.128   4
   2   9  -1 6792.83 621.881   7
   2   9  -1 5848.33 501.379   1
   2   9   0 649.753 206.026   7
   2   9   0 320.888 117.881   1
   2   9   1 42459.5 1614.19   1
   2   9   1 45923.3 1872.77   7
   2   9   2 1666.69 318.235   7
   2   9   2 1015.65 200.112   1
  -2  -9  -2 1219.21 209.973   6
   2   9   3 3811.27 383.350   1
   2   9   3 4005.78 470.566   7
  -2  -9  -3 3560.93 376.969   6
   2   9   4-63.4583 86.2750   1
   2   9   4-167.095 161.021   7
  -2  -9  -4-104.591 137.880   6
   2   9   5 84.9883 109.338   1
   2   9   5 416.750 202.938   7
  -2  -9  -5 483.907 179.324   6
   2   9   6 57596.2 2276.73   7
  -2  -9  -6 63959.7 2274.79   6
   2   9   6 59209.4 2040.78   1
   2   9   7 76916.3 2720.09   7
  -2  -9  -7 72957.7 2645.66   6
   2   9   7 77806.7 2482.43   1
   2   9   8 12598.7 879.186   7
  -2  -9  -8 11150.2 849.352   6
   2   9   8 11280.0 722.778   1
   2   9   9 4007.93 487.810   7
  -2  -9  -9 5224.78 568.273   6
   2   9  10 76.2349 98.3336   7
  -2  -9 -10-87.0547 200.809   6
  -2  -9 -11 6786.52 686.746   6
   2   9  11 7681.50 670.466   7
   2   9  12 118.497 127.007   7
  -2  -9 -12 112.581 155.788   6
   2   9  13 29827.7 1438.05   7
  -2  -9 -13 27382.0 1561.01   6
   2   9  14 5610.51 573.643   7
  -2  -9 -14 5368.86 668.011   6
  -2  -9 -15 1690.02 393.971   6
  -2  -9 -16 4261.56 621.630   6
  -2  -9 -17-233.999 254.983   6
  -2 -10   6-78.9822 170.685   4
   2  10  -5 6802.67 666.216   7
  -2 -10   5 7318.93 752.762   4
   2  10  -4 92.1929 108.598   7
  -2 -10   4-394.817 246.053   4
   2  10  -3 211.519 148.181   7
  -2 -10   3-128.282 181.337   4
   2  10  -2 60.0319 127.572   7
  -2 -10   2-293.062 276.873   4
   2  10  -1 1506.00 323.973   7
  -2 -10   1 1525.63 333.389   4
   2  10   0 938.290 245.020   7
   2  10   1 5212.17 590.320   7
   2  10   2 75.7665 161.015   7
   2  10   3 382.854 172.583   7
   2  10   3 635.739 175.200   1
  -2 -10  -4 1250.45 247.245   6
   2  10   4 1692.60 338.657   7
   2  10   4 1510.71 260.265   1
   2  10   5 3837.00 508.841   7
  -2 -10  -5 3346.59 425.846   6
   2  10   5 2912.29 364.878   1
   2  10   6 38688.2 1827.22   7
  -2 -10  -6 40563.0 1744.03   6
   2  10   6 40816.4 1603.12   1
   2  10   7 302.964 172.380   1
   2  10   7 426.062 236.725   7
  -2 -10  -7 220.237 158.822   6
  -2 -10  -8 4356.98 525.677   6
   2  10   8 5398.57 606.641   7
   2  10   8 4117.12 444.898   1
   2  10   9 2071.85 377.916   7
  -2 -10  -9 2540.72 408.826   6
   2  10   9 2452.11 341.201   1
  -2 -10 -10 883.732 265.190   6
   2  10  10 1230.44 292.425   7
   2  10  11 7059.14 689.569   7
  -2 -10 -11 6461.97 700.544   6
  -2 -10 -12 3381.44 533.066   6
   2  10  12 3490.95 500.287   7
   2  10  13 20783.3 1246.80   7
  -2 -10 -13 22180.4 1430.11   6
   2  10  14 41.6129 117.572   7
  -2 -10 -14 33.6992 131.009   6
  -2 -10 -15 3661.73 575.664   6
   2  11  -4 279.599 165.816   7
   2  11  -3-137.029 147.902   7
  -2 -11   3-421.890 272.233   4
   2  11  -2 8152.88 777.255   7
  -2 -11   2 7164.69 774.753   4
   2  11  -1 4538.48 572.723   7
  -2 -11   1 4235.08 578.134   4
   2  11   0 6073.19 685.042   7
   2  11   1 1844.95 381.997   7
   2  11   2 145.040 164.249   7
   2  11   3 226.314 158.543   7
   2  11   4 2696.19 464.239   7
   2  11   5 42251.8 2004.15   7
   2  11   6 8223.50 801.662   7
   2  11   7 3387.13 522.044   7
  -2 -11  -7 3364.26 481.198   6
   2  11   7 3043.85 394.814   1
   2  11   8 3921.05 550.070   7
  -2 -11  -8 3124.47 462.636   6
   2  11   8 3449.93 428.380   1
   2  11   9 1039.02 289.369   7
  -2 -11  -9 939.907 281.772   6
   2  11   9 464.397 158.631   1
   2  11  10 5519.82 643.314   7
  -2 -11 -10 4719.29 612.194   6
   2  11  11 1787.12 390.569   7
  -2 -11 -11 3162.04 512.988   6
   2  11  12 4690.01 603.425   7
  -2 -11 -12 4857.67 653.590   6
   2  11  13 5210.91 617.190   7
  -2 -11 -13 5200.28 689.636   6
  -2 -11 -14 125.803 127.077   6
   2  11  14 75.4488 106.883   7
   2  12   0 378.691 212.831   7
   2  12   1 424.196 225.431   7
   2  12   2-138.373 184.794   7
   2  12   3 3583.27 552.837   7
   2  12   4 852.847 314.801   7
   2  12   5 8266.00 846.650   7
   2  12   6 695.010 255.934   7
   2  12   7 574.530 239.270   7
   2  12   8 53.4893 138.641   7
   2  12   9 1698.67 394.001   7
   2  12  10 15306.5 1160.79   7
  -2 -12 -10 13326.3 1103.72   6
  -2 -12 -11 378.897 205.787   6
  -2 -12 -12 4010.74 619.397   6
   3  -9 -11-36.5531 266.769   6
   3  -9 -10-175.592 204.212   6
  -3   9   9 151.564 119.298   1
  -3   9   8 456.072 224.314   1
  -3   9   7 13636.9 1116.60   1
  -3   9   6 4344.03 623.736   1
  -3   9   5 8035.72 850.669   1
  -3   9   4 271.785 184.423   1
  -3   9   3 402.845 174.799   1
  -3   9   2 3975.26 634.939   1
  -3   9   1 10113.7 1009.97   1
  -3   9   0-422.155 256.830   1
   3  -8 -13 14557.5 1288.50   6
  -3   8  13 13800.6 1072.02   1
  -3   8  12 1151.53 260.352   1
   3  -8 -12 1207.95 368.042   6
  -3   8  11 131.178 176.808   1
   3  -8 -11 284.393 229.618   6
  -3   8  10-214.913 219.504   1
   3  -8 -10-68.2040 131.000   6
   3  -8  -9 139.272 209.498   6
  -3   8   9-73.2881 164.570   1
  -3   8   8 8999.19 863.967   1
   3  -8  -8 9723.35 930.738   6
  -3   8   7 1935.79 424.986   1
  -3   8   6 1946.27 400.404   1
  -3   8   5 268.841 169.115   1
  -3   8   4 1776.46 385.753   1
  -3   8   3-69.4254 144.954   1
  -3   8   2 7729.75 830.471   1
  -3   8   1 19856.9 1380.59   1
  -3   8   0 60.5005 167.940   1
  -3   8  -1 33.2385 238.952   1
  -3   8  -2-169.377 265.360   1
  -3   8  -3 770.580 274.126   1
  -3   8  -4 2159.03 485.090   1
  -3   8  -5 1541.82 436.884   1
   3  -7 -15 10212.2 1077.59   6
  -3   7  15 10996.6 921.536   1
   3  -7 -14 634.599 296.264   6
  -3   7  14 751.884 275.780   1
  -3   7  13 1969.06 402.583   1
   3  -7 -13 1633.77 421.785   6
  -3   7  12 544.354 206.067   1
   3  -7 -12 163.686 190.584   6
  -3   7  11 162.598 111.908   1
   3  -7 -11-176.050 223.924   6
   3  -7 -10 5750.23 710.186   6
  -3   7  10 4420.16 562.274   1
  -3   7   9 380.453 240.730   1
   3  -7  -9 676.713 270.797   6
  -3   7   8 30542.0 1605.20   1
   3  -7  -8 32194.6 1737.99   6
  -3   7   7-67.2860 150.825   1
   3  -7  -7 435.388 243.408   6
  -3   7   6 11280.0 909.905   1
  -3   7   5 362.630 154.704   1
  -3   7   4-15.3626 158.528   1
  -3   7   3 35080.0 1777.04   1
  -3   7   2 39906.2 1955.58   1
  -3   7   1 899.619 299.290   1
  -3   7   0 215.278 125.964   1
   3  -7   1 7.01456 111.320   5
  -3   7  -1-34.2979 179.527   1
  -3   7  -2 1419.30 343.291   1
   3  -7   2 1491.29 314.300   5
  -3   7  -3-42.8678 218.426   1
   3  -7   3-209.395 188.615   5
   3  -7   4 6073.53 681.263   5
  -3   7  -4 6359.78 774.333   1
  -3   7  -5 1428.77 422.495   1
   3  -7   5 1177.46 304.583   5
  -3   7  -6 1085.01 370.640   1
   3  -7   6 886.525 280.343   5
   3  -7   7 1101.31 334.885   5
   3  -7   8 1251.83 384.448   5
   3  -7   9 1958.47 479.047   5
   3  -6 -16 51319.6 2585.92   6
   3  -6 -15 2350.75 515.900   6
   3  -6 -14 25495.3 1635.25   6
  -3   6  14 23655.3 1335.53   1
  -3   6  13 118.808 156.569   1
   3  -6 -13-7.65929 208.123   6
  -3   6  12-213.774 206.866   1
   3  -6 -12 182.907 141.331   6
  -3   6  11 1563.69 297.867   1
   3  -6 -11 1637.33 387.399   6
   3  -6 -10 6161.88 705.108   6
  -3   6  10 7285.72 672.721   1
  -3   6   9 8803.46 768.367   1
   3  -6  -9 8867.28 841.461   6
  -3   6   8 12123.3 900.064   1
   3  -6  -8 13061.0 1009.68   6
   3  -6  -7 757.735 237.743   6
  -3   6   7 632.829 183.176   1
  -3   6   6 5258.17 575.999   1
   3  -6  -6 5024.42 566.072   6
  -3   6   5 7189.28 680.938   1
  -3   6   4 2057.17 419.585   1
  -3   6   3 57761.0 2346.90   1
  -3   6   2 2710.70 466.415   1
  -3   6   1 4289.08 553.141   1
  -3   6   0-164.553 174.146   1
   3  -6   0-155.854 162.490   5
   3  -6   1-34.3721 100.315   5
  -3   6  -1-93.2702 200.283   1
  -3   6  -2 3620.05 525.074   1
   3  -6   2 2925.24 426.782   5
   3  -6   3 7815.88 723.216   5
  -3   6  -3 7947.25 793.299   1
   3  -6   4 13254.6 992.679   5
  -3   6  -4 15780.0 1172.06   1
   3  -6   5 262.988 181.946   5
   3  -6   6 10533.3 948.885   5
   3  -6   7 3095.72 520.475   5
   3  -6   8 423.790 228.914   5
   3  -6   9 4886.94 706.502   5
   3  -6  10 5164.63 751.737   5
   3  -6  11-92.3549 224.385   5
   3  -5 -17 412.974 297.597   6
   3  -5 -16 20589.2 1488.21   6
   3  -5 -15 733.173 303.471   6
   3  -5 -14 512.144 231.433   6
   3  -5 -13 236.151 198.773   6
  -3   5  13-73.1038 163.010   1
  -3   5  12 50.8705 111.452   1
   3  -5 -12 237.745 168.652   6
  -3   5  12 118.816 99.5785   2
   3  -5 -11 26124.0 1522.58   6
  -3   5  11 25439.7 1282.72   1
  -3   5  10 1861.01 323.385   1
   3  -5 -10 1121.94 335.353   6
  -3   5   9 26459.0 1323.31   1
   3  -5  -9 26255.7 1468.11   6
  -3   5   8 12554.9 855.924   1
   3  -5  -8 10685.9 882.230   6
  -3   5   7 2467.98 361.657   1
   3  -5  -7 1875.86 358.737   6
   3  -5  -6 205.906 164.143   6
  -3   5   6-64.2747 133.637   1
  -3   5   5 544.912 246.052   1
  -3   5   4 105724. 3459.65   1
  -3   5   3 58909.5 2268.09   1
  -3   5   2 6956.42 659.452   1
  -3   5   1 2971.31 410.929   1
   3  -5   0 95.1220 83.7327   5
  -3   5   0-227.212 221.136   1
   3  -5   1 26652.3 1309.52   5
  -3   5  -1 26688.9 1418.05   1
   3  -5   2 900.290 235.384   5
  -3   5  -2 439.244 146.532   1
   3  -5   3 9341.31 758.719   5
   3  -5   4 10266.6 839.373   5
   3  -5   5 4.29998 125.899   5
   3  -5   5 12.8069 76.4413   4
   3  -5   6 991.765 282.176   5
   3  -5   7 2012.32 394.823   5
   3  -5   8 8703.74 882.869   5
   3  -5   9 12431.6 1101.64   5
   3  -5  10 2227.55 481.982   5
   3  -5  11 940.936 323.612   5
   3  -5  12 169.036 181.927   5
   3  -4 -18 12381.9 1143.05   6
   3  -4 -17 41291.9 2200.52   6
   3  -4 -16 5179.79 690.375   6
  -3   4  15 6594.26 636.314   2
   3  -4 -15 6380.12 755.999   6
   3  -4 -14 18.0654 122.420   6
  -3   4  14 113.813 122.543   2
   3  -4 -13-104.073 129.030   6
  -3   4  13 117.975 93.8898   2
  -3   4  12 2934.97 364.098   2
   3  -4 -12 2662.68 471.802   6
  -3   4  12 2479.62 359.973   1
   3  -4 -11 6261.60 690.920   6
  -3   4  11 6384.54 562.616   1
  -3   4  10 852.100 213.158   1
   3  -4 -10 672.983 238.890   6
   3  -4  -9 24447.5 1359.02   6
  -3   4   9 24281.0 1179.21   1
  -3   4   8 6561.80 562.748   1
   3  -4  -8 7366.33 688.329   6
  -3   4   7 1098.64 213.877   1
   3  -4  -7 1714.33 326.380   6
  -3   4   6 34274.4 1509.87   1
   3  -4  -6 40148.3 1699.25   6
   3  -4  -5 761.662 262.697   6
  -3   4   5 640.693 240.686   1
  -3   4   4 72723.4 2521.63   1
  -3   4   3 7005.73 608.749   1
  -3   4   2 8436.94 664.723   1
  -3   4   1 712.491 182.033   1
   3  -4  -1 980.340 212.542   5
   3  -4   0 7432.92 604.743   5
  -3   4   0 8457.60 679.953   1
  -3   4  -1 44432.9 1863.61   1
   3  -4   1 43660.5 1750.69   5
   3  -4   2 1665.54 298.635   5
   3  -4   3 8800.56 710.975   5
   3  -4   4 2927.33 420.914   5
   3  -4   5 11420.0 878.763   5
   3  -4   5 11585.1 655.560   4
   3  -4   6 1842.96 342.472   5
   3  -4   6 2514.32 287.404   4
   3  -4   7 382.359 204.103   5
   3  -4   8 16796.3 1194.04   5
   3  -4   9 8127.55 851.125   5
   3  -4  10 4717.26 659.612   5
   3  -4  11 217.109 192.559   5
   3  -4  12 1378.21 405.875   5
   3  -4  13 4995.59 764.253   5
   3  -3 -19 8836.66 955.913   6
  -3   3  18 830.936 288.218   2
   3  -3 -18 866.138 317.117   6
   3  -3 -17 20770.9 1451.97   6
  -3   3  17 22786.1 1340.52   2
  -3   3  16 1049.81 266.075   2
   3  -3 -16 1139.78 307.154   6
  -3   3  15 470.863 171.033   2
   3  -3 -15-68.4256 167.042   6
   3  -3 -14 2013.82 394.286   6
  -3   3  14 1836.08 335.352   2
  -3   3  13 3333.27 416.648   2
   3  -3 -13 2979.89 479.212   6
  -3   3  12 54414.3 1963.33   2
   3  -3 -12 47072.6 2146.08   6
  -3   3  11 17608.2 952.988   2
   3  -3 -11 17386.8 1129.31   6
  -3   3  11 17851.2 943.798   1
  -3   3  10 1150.74 228.020   1
   3  -3 -10 790.926 238.577   6
   3  -3  -9 12105.3 882.512   6
  -3   3   9 13434.7 765.590   1
  -3   3   8-19.4989 85.7159   1
   3  -3  -8-88.9198 114.326   6
  -3   3   7 5090.78 460.477   1
   3  -3  -7 6322.34 589.287   6
  -3   3   6 15844.2 864.008   1
   3  -3  -6 17411.1 1010.71   6
  -3   3   5 177119. 4918.30   1
   3  -3  -5 177870. 5048.39   6
  -3   3   4 17680.3 927.397   1
  -3   3   3 4922.67 456.549   1
  -3   3   2 18362.8 963.245   1
  -3   3   1 9019.37 650.305   1
   3  -3  -1 9868.17 656.181   5
   3  -3   0 63629.9 2174.52   5
  -3   3   0 61871.9 2204.34   1
   3  -3   1 2196.44 305.606   5
   3  -3   2-71.8201 127.025   5
   3  -3   3 25446.7 1252.01   5
   3  -3   4 2955.36 402.741   5
   3  -3   5 3124.85 426.553   5
   3  -3   5 3892.40 314.700   4
   3  -3   6 15020.6 1026.33   5
   3  -3   6 16366.2 728.631   4
   3  -3   7 6770.04 680.237   5
   3  -3   7 6625.20 436.225   4
   3  -3   8 36654.4 1811.88   5
   3  -3   9 190.541 126.665   5
   3  -3  10 6011.95 701.147   5
   3  -3  11 739.358 248.444   5
   3  -3  12 7707.66 865.390   5
   3  -3  13 4373.93 666.569   5
   3  -3  14 2232.57 504.657   5
   3  -2 -19 24278.7 1623.08   6
  -3   2  19 26238.1 1553.40   2
  -3   2  18 2759.09 485.994   2
   3  -2 -18 2703.42 522.440   6
   3  -2 -17 3755.97 569.968   6
  -3   2  17 4973.80 617.916   2
  -3   2  16 285.054 159.988   2
   3  -2 -16 109.798 139.637   6
  -3   2  15 76.8081 127.007   2
   3  -2 -15 82.3855 127.008   6
  -3   2  14 1100.56 261.358   2
   3  -2 -14 1154.08 274.447   6
  -3   2  13 6474.97 600.418   2
   3  -2 -13 4976.47 602.212   6
   3  -2 -12 2931.04 437.592   6
  -3   2  12 2703.09 359.281   2
  -3   2  11 8378.02 635.709   2
   3  -2 -11 8665.78 735.672   6
   3  -2 -10 508.549 189.820   6
  -3   2  10 410.975 130.945   1
   3  -2  -9 3640.58 452.530   6
  -3   2   9 4628.53 402.309   1
  -3   2   8 343.328 128.822   1
   3  -2  -8 327.349 113.287   6
   3  -2  -7 55633.3 2082.90   6
  -3   2   7 54241.5 1830.41   1
   3  -2  -6-41.9746 124.062   6
  -3   2   6 98.1050 111.117   1
  -3   2   5 53183.5 1805.13   1
  -3   2   4 43489.9 1564.23   1
  -3   2   3 1274.03 208.973   1
  -3   2   2 43489.6 1583.44   1
  -3   2   1 5261.64 442.869   1
   3  -2   0 126189. 3649.44   5
  -3   2   0 123280. 3619.73   1
   3  -2   1-18.8855 97.0868   5
   3  -2   2 3549.34 387.080   5
   3  -2   3 9500.39 684.703   5
   3  -2   4-63.4543 116.355   5
   3  -2   4-50.1089 59.6186   4
   3  -2   5 25553.8 1293.06   5
   3  -2   5 27576.4 927.179   4
   3  -2   6 515.707 99.4539   4
   3  -2   6 622.460 192.286   5
   3  -2   7 13881.7 961.715   5
   3  -2   8 34493.3 1658.01   5
   3  -2   9 6203.27 649.039   5
   3  -2  10 19759.9 1269.10   5
   3  -2  11 3183.51 511.408   5
   3  -2  12 31653.0 1774.65   5
   3  -2  13 231.365 197.206   5
   3  -2  14 1091.31 320.710   5
   3  -2  15 191.061 140.305   5
  -3   1  19 3204.66 531.522   2
   3  -1 -18 12232.8 1052.80   6
  -3   1  18 12890.0 1046.25   2
  -3   1  17 852.382 277.871   2
   3  -1 -17 468.589 207.453   6
  -3   1  16-225.922 227.484   2
   3  -1 -16-41.7252 143.334   6
   3  -1 -15 6919.80 721.313   6
  -3   1  15 6916.62 680.150   2
  -3   1  14 15382.2 1016.38   2
   3  -1 -14 14974.4 1063.15   6
  -3   1  13 20333.2 1154.48   2
   3  -1 -13 18883.9 1183.22   6
  -3   1  12 17924.1 1046.87   2
   3  -1 -12 18423.4 822.756   3
   3  -1 -12 17072.1 1085.07   6
  -3   1  11 4160.96 440.168   2
   3  -1 -11 4314.46 365.717   3
   3  -1 -11 3789.23 478.049   6
   3  -1 -10 1069.42 247.468   6
  -3   1  10 1139.04 231.483   2
   3  -1  -9 282.909 128.553   6
  -3   1   9 280.917 91.2361   1
   3  -1  -8 13610.6 861.878   6
  -3   1   8 14076.3 687.632   1
   3  -1  -7 93036.6 2778.55   6
  -3   1   7 76709.1 2375.72   1
  -3   1   6 48398.8 1581.79   1
  -3   1   5 2998.33 282.940   1
  -3   1   4 14876.7 702.223   1
  -3   1   3 34802.1 1248.96   1
  -3   1   2 54766.1 1768.97   1
  -3   1   1 98644.8 2848.93   1
   3  -1   0 80.1875 98.5372   5
   3  -1   1 59628.3 2005.30   5
   3  -1   2-64.4356 113.056   5
   3  -1   3 292.262 149.599   5
   3  -1   4 18730.4 1029.06   5
   3  -1   4 22032.1 675.798   4
   3  -1   5 29869.4 1385.29   5
   3  -1   5 31411.8 925.938   4
   3  -1   6 2871.57 391.452   5
   3  -1   7 43723.7 1831.65   5
   3  -1   8 19187.0 1123.96   5
   3  -1   9 327.391 104.869   3
   3  -1   9 38.8725 119.705   5
   3  -1  10 17164.1 783.253   3
   3  -1  10 16198.2 1100.19   5
  -3   1 -11 9041.25 579.360   6
   3  -1  11 9520.19 853.184   5
   3  -1  12 15994.7 1176.76   5
   3  -1  13 1901.20 416.231   5
   3  -1  14 1011.23 301.640   5
   3  -1  15 4744.66 703.078   5
   3  -1  16 1219.32 390.751   5
  -3   0  19 1114.70 334.019   2
  -3   0  18 463.867 209.244   2
  -3   0  17 146.726 151.010   2
  -3   0  16 1045.43 298.586   2
   3   0 -16 736.489 256.931   6
   3   0 -15 12407.8 953.764   6
  -3   0  15 12271.2 957.194   2
  -3   0  14 579.131 195.112   2
   3   0 -14 886.294 260.425   6
  -3   0  13 1635.10 315.610   2
   3   0 -13 1223.37 274.495   6
  -3   0  12 3632.87 464.690   2
   3   0 -12 2972.47 420.670   6
  -3   0  11 6080.09 571.973   2
   3   0 -11 6874.55 427.473   3
   3   0 -11 6532.90 598.734   6
   3   0 -10 1348.34 190.121   3
   3   0 -10 1345.54 269.235   6
  -3   0  10 1184.92 239.173   2
   3   0  -9 616.639 186.312   6
   3   0  -9 731.079 144.070   3
  -3   0   9 471.912 147.869   2
   3   0  -8 84165.1 2476.67   3
   3   0  -7 366.013 119.310   3
  -3   0   7 344.880 107.388   1
  -3   0   6 6656.13 389.719   1
  -3   0   5 133.502 62.5001   1
  -3   0   4 1375.64 160.976   1
  -3   0   3 182510. 4693.21   1
  -3   0   2 41.9922 58.9153   1
  -3   0   1 234791. 5957.13   1
   3   0   0 25411.3 1073.51   5
   3   0   1 115.151 67.8308   5
   3   0   2 8917.09 574.763   5
   3   0   3 1391.16 233.350   5
   3   0   4 63664.0 2180.56   5
   3   0   5 6260.64 531.091   5
   3   0   6 13198.5 665.721   3
   3   0   6 14003.4 854.195   5
   3   0   7 43110.0 1440.81   3
   3   0   7 39280.0 1688.77   5
   3   0   8 3651.69 313.703   3
   3   0   8 2313.10 351.077   5
   3   0   9 114948. 3181.82   3
   3   0   9 117354. 3707.65   5
   3   0  10 11337.9 578.127   3
   3   0  10 12587.9 907.839   5
   3   0  11 32440.5 1640.50   5
  -3   0 -12 1595.99 256.812   6
   3   0  12 1708.13 376.154   5
   3   0  13 1171.49 296.599   5
  -3   0 -13 1109.74 221.935   6
   3   0  14 0.36616 113.802   5
   3   0  15 3519.09 595.047   5
   3   0  16 15012.0 1287.70   5
   3   0  17 5826.65 806.343   5
  -3  -1  18-57.6236 134.455   2
  -3  -1  17 1120.80 319.247   2
  -3  -1  16 2877.01 476.874   2
  -3  -1  15 8033.67 780.758   2
  -3  -1  14 2216.45 392.092   2
  -3  -1  13 3177.42 445.882   2
  -3  -1  12 6531.35 636.815   2
  -3  -1  11 8677.53 706.404   2
   3   1 -11 8969.89 472.132   3
  -3  -1  10 5387.39 525.818   2
   3   1 -10 5534.09 367.854   3
   3   1  -9 9.72955 49.0490   3
  -3  -1   9 15.2083 121.333   2
   3   1  -8 77957.1 2232.26   3
  -3  -1   8 72926.3 2433.77   2
   3   1  -7 53.2900 70.3360   3
   3   1  -6 149.363 60.6706   3
   3   1  -5 14331.7 688.952   3
  -3  -1   5 15572.3 580.380   1
   3   1  -4 57561.0 1733.51   3
  -3  -1   4 51746.7 1491.85   1
  -3  -1   3 181368. 4529.36   1
   3   1  -3 181131. 4763.45   3
  -3  -1   2 5508.82 299.175   1
   3   1  -2 5882.86 406.370   3
   3   1  -1 59681.5 1901.77   3
  -3  -1   1 63703.6 1744.70   1
   3   1   0 43693.9 1474.81   3
   3   1   0 45010.4 1243.18   4
   3   1   1 19157.6 826.567   3
   3   1   1 18087.8 864.235   5
   3   1   1 20062.9 586.836   4
   3   1   2 33221.3 1173.03   3
   3   1   2 30063.7 1211.93   5
   3   1   3 53301.2 1739.34   3
   3   1   3 59262.6 1891.64   5
   3   1   4 66678.5 2259.56   5
   3   1   4 73358.7 2124.37   3
   3   1   5 864.126 148.630   3
   3   1   5 781.013 172.772   5
   3   1   6 246.030 88.3495   3
   3   1   6 357.064 115.352   5
   3   1   7 335.974 100.245   3
   3   1   7 207.128 110.898   5
   3   1   8 69.0811 74.8481   3
   3   1   8 150.851 140.228   5
   3   1   9 58703.1 1788.92   3
   3   1   9 59769.8 2211.59   5
   3   1  10 5371.23 359.883   3
   3   1  10 4428.74 520.651   5
   3   1  11 53211.2 1601.99   3
   3   1  11 50097.5 2134.45   5
  -3  -1 -12 444.913 141.807   6
   3   1  12 58.5248 119.828   5
  -3  -1 -13 393.364 132.548   6
   3   1  13 1014.66 270.677   5
  -3  -1 -14 30656.0 1390.30   6
   3   1  14 30506.3 1712.99   5
  -3  -1 -15 555.417 181.939   6
   3   1  15 883.715 304.969   5
   3   1  16 17306.3 1335.93   5
   3   1  17 2418.76 501.986   5
   3   1  18 332.387 199.032   5
  -3  -2  17 246.516 212.324   2
  -3  -2  16 16470.4 1195.28   2
  -3  -2  15-60.4967 154.852   2
  -3  -2  14 3259.26 492.262   2
  -3  -2  13 29.5165 118.358   2
  -3  -2  12 7912.58 713.051   2
  -3  -2  11 25012.3 1307.46   2
   3   2 -10 2744.27 245.791   3
  -3  -2  10 2496.10 371.076   2
  -3  -2   9 40237.5 1682.24   2
   3   2  -9 41785.8 1342.14   3
   3   2  -8 1745.77 196.353   3
  -3  -2   8 1590.00 272.380   2
  -3  -2   7 6087.75 507.661   2
   3   2  -7 7190.14 427.956   3
  -3  -2   6 20951.7 982.322   2
   3   2  -6 23856.7 903.839   3
   3   2  -5 36781.6 1252.59   3
   3   2  -4 197931. 4885.78   1
   3   2  -4 194562. 5091.52   3
   3   2  -3 46606.4 1466.96   3
   3   2  -3 43777.1 1236.21   1
   3   2  -2 69840.9 2110.46   3
  -3  -2   2 72001.6 1804.79   1
   3   2  -1 17134.8 743.016   3
  -3  -2   1 16824.5 530.520   1
   3   2   0 10595.1 555.586   3
   3   2   1 76034.7 2231.82   3
   3   2   2 13870.2 650.628   3
   3   2   2 13625.4 697.115   5
   3   2   3 62887.3 1886.14   3
   3   2   3 60890.8 1965.94   5
   3   2   4 47159.1 1687.86   5
   3   2   4 52640.4 1608.06   3
   3   2   5 825.504 138.062   3
   3   2   5 822.434 162.318   5
   3   2   6 87431.2 2517.20   3
   3   2   6 91382.8 2779.74   5
   3   2   7 26974.6 989.979   3
  -3  -2  -7 25242.4 749.142   4
   3   2   8 102898. 2717.43   3
   3   2   8 101019. 3074.15   5
   3   2   9 47245.4 1558.52   3
   3   2   9 58728.0 2016.26   5
   3   2  10 3495.61 278.205   3
   3   2  10 3382.79 421.692   5
   3   2  11 6638.35 396.689   3
  -3  -2 -11 6077.38 507.747   6
   3   2  11 6956.43 640.309   5
  -3  -2 -12 85.5766 75.6707   6
   3   2  12 366.955 168.726   5
   3   2  13 3830.44 519.952   5
  -3  -2 -13 3235.70 397.167   6
  -3  -2 -14 29747.8 1391.80   6
   3   2  14 30394.3 1657.62   5
  -3  -2 -15 5595.17 551.871   6
   3   2  15 5357.94 673.744   5
  -3  -2 -16 11093.3 829.381   6
   3   2  16 10527.6 999.556   5
   3   2  17 202.017 152.583   5
   3   2  18 503.825 248.595   5
   3   2  19 155.945 204.195   5
  -3  -3  17 1166.26 347.909   2
  -3  -3  16 386.306 125.742   2
  -3  -3  15-263.277 221.303   2
  -3  -3  14 3129.01 489.843   2
  -3  -3  13 1467.49 317.898   2
  -3  -3  12 8576.80 771.081   2
  -3  -3  11 6355.76 618.129   2
   3   3 -10 2203.34 235.744   3
  -3  -3  10 1827.20 316.912   2
  -3  -3   9 22760.1 1223.29   2
   3   3  -9 26765.8 991.067   3
  -3  -3   8 8116.07 651.997   2
   3   3  -8 8738.79 488.201   3
  -3  -3   7 2824.96 357.223   2
   3   3  -7 3305.98 286.395   3
  -3  -3   6 45907.9 1655.67   2
   3   3  -6 43716.0 1447.31   3
   3   3  -5 1032.14 111.426   1
   3   3  -5 964.355 162.417   3
  -3  -3   5 1068.19 207.735   2
   3   3  -4 95122.9 2639.23   3
   3   3  -4 92137.3 2351.44   1
   3   3  -3 1314.23 183.834   3
   3   3  -2 40968.3 1369.27   3
  -3  -3   2 41116.0 1342.57   4
   3   3  -1 2085.77 227.333   3
  -3  -3   1 1488.30 175.597   4
   3   3   0 48378.4 1549.52   3
  -3  -3   0 47586.8 1425.01   4
   3   3   1 199364. 5214.69   3
  -3  -3  -1 202976. 5038.75   4
   3   3   2 357.095 116.349   3
  -3  -3  -2 217.124 57.9306   4
   3   3   3 20455.4 843.993   3
   3   3   3 20526.5 882.743   5
   3   3   4 24236.9 947.411   3
   3   3   4 25301.7 1020.22   5
   3   3   5 561.263 115.715   3
   3   3   5 616.845 152.243   5
   3   3   6 51075.1 1615.61   3
   3   3   6 51184.9 1780.63   5
   3   3   7 52.4496 60.0631   3
   3   3   7 41.5088 88.9520   5
   3   3   8 122865. 3298.91   3
   3   3   8 117253. 3574.01   5
   3   3   9 13828.7 656.181   3
   3   3   9 14959.7 862.865   5
   3   3  10 24876.0 928.276   3
   3   3  10 20019.1 1101.66   5
   3   3  11 482.845 104.340   3
  -3  -3 -11 270.164 117.598   6
   3   3  11 164.457 88.1475   5
   3   3  12 21961.2 875.472   3
  -3  -3 -12 20737.4 1097.85   6
   3   3  12 23843.6 1265.60   5
  -3  -3 -13 42156.4 1756.43   6
   3   3  13 44338.9 1942.34   5
  -3  -3 -14 8724.46 702.256   6
   3   3  14 8318.72 785.284   5
  -3  -3 -15 14843.4 969.626   6
   3   3  15 14876.9 1106.94   5
  -3  -3 -16 10714.9 831.211   6
   3   3  16 10854.3 966.164   5
  -3  -3 -17 176.713 116.073   6
   3   3  17 5.30579 202.705   5
  -3  -3 -18 22446.3 1347.97   6
   3   3  18 23783.2 1608.03   5
   3   3  19 2090.11 474.181   5
  -3  -4  16 408.979 257.007   2
  -3  -4  15 686.376 285.481   2
  -3  -4  14 4353.91 594.157   2
  -3  -4  13-102.717 183.358   2
  -3  -4  12 14496.8 1049.56   2
  -3  -4  11 10256.4 839.738   2
  -3  -4  10 18171.0 1112.17   2
   3   4  -9 1842.29 238.674   3
  -3  -4   9 2458.89 377.626   2
   3   4  -8 15349.6 740.189   3
  -3  -4   8 13730.9 888.598   2
  -3  -4   7 31843.9 1402.69   2
   3   4  -7 30867.3 1176.46   3
  -3  -4   6 73801.0 2417.06   2
   3   4  -6 69640.4 2168.44   3
  -3  -4   5 21780.7 1018.96   2
   3   4  -5 20784.4 900.657   3
   3   4  -5 20851.5 667.317   1
  -3  -4   4 24633.8 1038.39   2
   3   4  -4 24550.5 971.405   3
   3   4  -4 22561.4 667.348   1
  -3  -4   4 25278.4 1034.21   4
  -3  -4   3 2167.66 250.744   2
   3   4  -3 2278.40 249.256   3
  -3  -4   3 2514.89 269.601   4
   3   4  -2 262.839 104.695   3
  -3  -4   2 156.202 70.5668   4
   3   4  -1 48089.7 1567.45   3
  -3  -4   1 45260.7 1499.23   4
   3   4   0 77977.8 2279.86   3
  -3  -4   0 74659.2 2196.49   4
   3   4   1 51467.0 1664.37   3
  -3  -4  -1 50970.9 1284.95   1
  -3  -4  -1 49362.7 1552.05   4
  -3  -4  -2 552.315 69.7980   1
   3   4   2 594.313 151.734   3
   3   4   3 46378.3 1562.13   3
  -3  -4  -3 47638.8 1320.69   1
   3   4   4 4178.66 341.966   3
   3   4   4 3821.14 326.152   5
   3   4   5 31541.8 1166.57   3
   3   4   5 31413.9 1178.53   5
   3   4   6 65549.5 1979.35   3
   3   4   6 61503.4 2013.12   5
   3   4   7 26958.9 1040.08   3
   3   4   7 25473.5 1111.28   5
   3   4   8 79762.6 2374.85   3
   3   4   8 79207.7 2526.28   5
   3   4   9 18026.7 816.528   3
   3   4   9 18007.4 951.535   5
   3   4  10 759.877 147.559   3
  -3  -4 -10 787.890 191.990   6
   3   4  10 549.507 175.756   5
   3   4  11 1409.80 204.384   3
  -3  -4 -11 1272.22 253.309   6
   3   4  11 1176.13 253.839   5
   3   4  12 682.554 151.123   3
  -3  -4 -12 1181.00 271.588   6
   3   4  12 1059.55 268.020   5
  -3  -4 -13 51022.2 2010.90   6
   3   4  13 50078.6 2059.21   5
  -3  -4 -14 878.178 267.478   6
   3   4  14 872.989 251.429   5
  -3  -4 -15 6775.65 646.082   6
   3   4  15 6837.95 704.233   5
  -3  -4 -16 686.518 212.155   6
   3   4  16 1116.61 302.063   5
  -3  -4 -17 3289.29 482.688   6
   3   4  17 3774.64 570.553   5
  -3  -4 -18 3266.51 500.535   6
   3   4  18 3873.10 601.828   5
  -3  -4 -19 692.990 234.280   6
   3   4  19 575.852 274.511   5
   3   4  20 2161.76 460.730   5
  -3  -5  15 2036.02 464.930   2
  -3  -5  14 7443.40 833.856   2
  -3  -5  13 1981.80 403.475   2
  -3  -5  12 5163.22 623.233   2
  -3  -5  11 3791.58 512.863   2
  -3  -5  10 521.231 186.449   2
  -3  -5   9 370.315 170.261   2
   3   5  -8 183.222 115.953   3
  -3  -5   8-2.69755 106.576   2
   3   5  -7 24649.6 1082.85   3
  -3  -5   7 23668.7 1213.79   2
   3   5  -6 5109.66 429.744   3
  -3  -5   6 4971.19 476.794   4
  -3  -5   6 5327.85 494.593   2
  -3  -5   5 66695.0 2251.91   2
   3   5  -5 65530.5 2144.38   3
  -3  -5   5 66841.3 2245.09   4
  -3  -5   4 941.865 188.353   4
   3   5  -4 1195.52 202.031   3
  -3  -5   4 900.001 193.003   2
  -3  -5   3 10506.7 626.669   2
   3   5  -3 10236.4 617.170   3
   3   5  -3 9848.07 349.557   1
  -3  -5   3 10259.9 625.099   4
  -3  -5   2 31848.6 1197.61   2
   3   5  -2 31296.9 1227.17   3
  -3  -5   2 29648.1 1196.24   4
  -3  -5   1 1706.48 209.212   2
   3   5  -1 1720.10 247.227   3
  -3  -5   1 1682.49 247.263   4
   3   5   0 84519.4 2535.33   3
  -3  -5   0 86920.0 2380.97   2
   3   5   1 4464.14 389.398   3
   3   5   2 22629.4 1015.95   3
  -3  -5  -2 24534.3 763.922   1
   3   5   3 59348.1 1950.53   3
   3   5   4 707.289 183.590   3
   3   5   5 195468. 5241.84   3
   3   5   5 198016. 5105.50   5
   3   5   6 45721.9 1581.21   3
   3   5   6 42765.6 1472.04   5
   3   5   7 25972.2 1068.52   3
   3   5   7 23246.2 996.808   5
   3   5   8 16777.3 830.139   3
   3   5   8 16530.7 835.096   5
   3   5   9 11016.6 652.976   3
  -3  -5  -9 10313.9 703.708   6
   3   5   9 11522.0 699.919   5
   3   5  10 60.5170 88.7903   3
  -3  -5 -10-19.1177 87.1183   6
   3   5  10 119.454 89.3462   5
   3   5  11 42464.7 1553.43   3
  -3  -5 -11 41563.1 1725.19   6
   3   5  11 42131.6 1694.64   5
   3   5  12 33967.2 1313.63   3
  -3  -5 -12 30218.8 1454.71   6
   3   5  12 29506.3 1405.05   5
  -3  -5 -13 35122.6 1638.52   6
   3   5  13 39589.5 1685.00   5
  -3  -5 -14 90.0817 96.6837   6
   3   5  14 49.9154 82.4207   5
  -3  -5 -15 3281.47 453.629   6
   3   5  15 3131.42 456.137   5
  -3  -5 -16 1707.10 370.151   6
   3   5  16 2628.26 433.627   5
  -3  -5 -17 24211.7 1424.72   6
   3   5  17 22856.1 1427.96   5
  -3  -5 -18-30.1717 184.718   6
   3   5  18 73.4012 111.256   5
  -3  -5 -19 7286.40 781.444   6
   3   5  19 7224.53 813.655   5
  -3  -6  14 951.542 360.531   2
  -3  -6  13 2218.23 462.647   2
  -3  -6  12 6787.61 757.228   2
  -3  -6  11 4034.28 557.783   2
  -3  -6  10 707.211 231.729   2
  -3  -6   9 17125.0 1093.19   2
  -3  -6   8 3548.37 468.723   2
  -3  -6   7 27232.5 1348.43   2
  -3  -6   7 26793.1 1314.62   4
  -3  -6   6 670.040 208.523   4
   3   6  -6 699.371 186.362   3
  -3  -6   6 965.744 228.712   2
  -3  -6   5 345.557 137.258   4
   3   6  -5 316.007 86.8914   3
  -3  -6   5 444.030 178.335   2
  -3  -6   4 188.528 113.167   2
   3   6  -4 314.146 128.542   3
   3   6  -4 375.682 78.5375   1
  -3  -6   4 130.007 119.617   4
   3   6  -3 5943.14 506.523   3
   3   6  -3 5736.90 301.361   1
  -3  -6   3 5319.03 470.936   4
  -3  -6   3 5671.75 464.733   2
   3   6  -2 63370.1 2176.97   3
   3   6  -2 64825.3 1716.95   1
   3   6  -2 67125.8 2164.92   7
  -3  -6   2 66255.8 2175.18   4
  -3  -6   2 61369.8 2051.80   2
  -3  -6   1 10726.3 604.459   2
   3   6  -1 9885.72 660.331   3
   3   6  -1 11448.3 696.314   7
  -3  -6   1 9633.78 640.325   4
   3   6  -1 10417.1 383.722   1
  -3  -6   0 27743.4 1033.64   2
   3   6   0 26005.8 1161.61   3
   3   6   0 27114.8 1166.26   7
   3   6   0 25809.8 767.412   1
  -3  -6   0 25742.4 1111.27   4
  -3  -6  -1 5731.43 375.407   2
   3   6   1 5019.92 457.458   3
   3   6   1 5912.21 475.378   7
   3   6   1 5468.45 257.275   1
  -3  -6  -2 11493.5 525.649   2
   3   6   2 11112.1 704.659   3
   3   6   2 11703.6 705.911   7
   3   6   3 9871.32 650.268   3
  -3  -6  -3 9512.62 434.158   2
   3   6   3 8558.83 599.544   7
   3   6   4 3662.52 395.031   3
   3   6   4 3581.88 384.688   7
   3   6   5 49424.2 1771.20   3
   3   6   5 46494.1 1720.28   7
   3   6   6 3847.81 404.315   3
   3   6   6 3428.60 370.409   7
   3   6   7 13489.2 780.886   7
   3   6   7 14882.8 828.118   3
  -3  -6  -7 14145.9 810.439   6
   3   6   7 13951.5 667.261   5
   3   6   8 7904.93 583.654   3
  -3  -6  -8 7962.08 601.071   6
   3   6   8 7846.02 492.522   5
   3   6   9 6665.63 537.567   3
  -3  -6  -9 6848.41 584.187   6
   3   6   9 6112.36 463.708   5
   3   6  10 6326.30 531.044   3
  -3  -6 -10 5737.69 557.566   6
   3   6  10 5604.41 471.478   5
   3   6  11 970.698 214.632   3
  -3  -6 -11 1231.82 288.053   6
   3   6  11 1178.77 227.951   5
  -3  -6 -12 22418.5 1248.21   6
   3   6  12 25582.0 1221.82   5
  -3  -6 -13 13499.3 944.507   6
   3   6  13 12703.7 855.173   5
  -3  -6 -14-177.207 181.168   6
   3   6  14-57.9832 113.444   5
   3   6  15 19458.0 1147.25   5
  -3  -6 -15 15043.1 1076.29   6
  -3  -6 -16 7362.31 753.076   6
  -3  -6 -17 16707.3 1194.99   6
  -3  -6 -18 831.990 258.380   6
  -3  -6 -19-280.755 269.135   6
  -3  -7  13 520.131 236.142   2
  -3  -7  12 166.329 190.708   2
  -3  -7  11 537.099 237.372   2
  -3  -7  10 1273.15 322.394   2
  -3  -7   9 1785.92 366.241   2
  -3  -7   8 8000.41 733.644   2
  -3  -7   7 18740.1 1126.10   2
  -3  -7   7 21450.4 1200.69   4
  -3  -7   6 15316.9 950.343   2
  -3  -7   6 15315.6 972.143   4
  -3  -7   5 7.76333 121.753   4
  -3  -7   5 75.1431 95.6661   2
   3   7  -4 4890.62 460.060   7
  -3  -7   4 4473.21 445.278   2
  -3  -7   4 4036.63 451.383   4
   3   7  -3 7295.61 571.429   7
  -3  -7   3 7111.91 589.933   4
  -3  -7   3 6412.77 530.704   2
   3   7  -2 11451.8 783.915   3
   3   7  -2 11132.2 728.560   7
  -3  -7   2 9632.99 703.079   4
  -3  -7   2 10133.8 644.221   2
   3   7  -1 12488.4 846.395   3
   3   7  -1 13523.3 543.499   1
   3   7  -1 14316.2 826.082   7
  -3  -7   1 14048.1 830.805   4
  -3  -7   1 12628.1 697.293   2
   3   7   0 16763.9 981.369   3
   3   7   0 17682.8 940.947   7
  -3  -7   0 16623.6 778.395   2
   3   7   0 17286.0 632.226   1
   3   7   1 9021.44 697.000   3
   3   7   1 9101.05 651.081   7
   3   7   1 9075.30 415.214   1
  -3  -7  -1 9522.83 516.736   2
   3   7   2 69611.2 2424.95   3
   3   7   2 70327.6 2341.81   7
   3   7   2 68723.4 1923.95   1
  -3  -7  -2 68713.6 1985.09   2
   3   7   3 39816.1 1650.58   3
   3   7   3 40205.0 1578.54   7
  -3  -7  -3 38646.8 1199.71   2
   3   7   4 72100.7 2472.70   3
   3   7   4 68272.1 2364.30   7
  -3  -7  -4 72523.8 2303.92   6
  -3  -7  -4 70786.0 1886.89   2
   3   7   5 37925.7 1591.58   3
   3   7   5 34567.3 1486.59   7
  -3  -7  -5 38427.0 1479.42   6
   3   7   6-20.8248 154.679   3
  -3  -7  -6 32.9895 81.2171   6
   3   7   7 4508.69 476.982   3
  -3  -7  -7 3204.30 378.701   6
   3   7   7 3670.70 394.892   7
   3   7   8 452.598 157.028   3
   3   7   8 550.368 145.069   7
  -3  -7  -8 801.315 211.708   6
   3   7   9 3413.38 390.145   7
  -3  -7  -9 4450.41 479.993   6
   3   7  10 64496.0 2209.92   7
  -3  -7 -10 58736.4 2289.59   6
  -3  -7 -11 133.014 153.110   6
  -3  -7 -12 10879.4 847.756   6
  -3  -7 -13 236.542 135.824   6
  -3  -7 -14 112.537 127.032   6
  -3  -7 -15 9088.09 843.829   6
  -3  -7 -16 13063.1 1047.98   6
  -3  -7 -17 7171.31 783.252   6
  -3  -7 -18-277.261 286.478   6
  -3  -8  11 22.0604 126.950   2
  -3  -8  10 6744.59 779.598   2
  -3  -8   9-30.5658 134.549   2
  -3  -8   8 1559.29 334.973   4
  -3  -8   8 1403.63 335.406   2
  -3  -8   7 915.943 281.529   4
  -3  -8   7 401.979 196.582   2
  -3  -8   6 13267.6 945.580   2
  -3  -8   6 15375.4 1010.48   4
  -3  -8   5 1009.48 247.079   2
   3   8  -5 524.853 167.671   7
  -3  -8   5 910.303 267.795   4
   3   8  -4 4906.58 497.480   7
  -3  -8   4 4637.68 493.838   2
  -3  -8   4 5073.64 541.881   4
   3   8  -3 31666.3 1405.57   7
  -3  -8   3 28802.2 1332.17   2
  -3  -8   3 31017.0 1459.05   4
   3   8  -2 316.700 173.869   7
  -3  -8   2 395.924 139.222   2
  -3  -8   2 250.907 162.768   4
   3   8  -1 4173.71 453.143   7
  -3  -8   1 3950.21 334.022   6
  -3  -8   1 3628.81 362.842   2
  -3  -8   1 3240.16 419.192   4
   3   8   0 272.013 132.598   7
  -3  -8   0 275.641 103.477   2
  -3  -8   0 524.161 119.842   6
   3   8   1 1166.61 241.550   7
  -3  -8  -1 1238.81 178.518   2
  -3  -8  -1 1390.43 216.408   6
  -3  -8  -2 21261.4 987.183   6
   3   8   2 20527.5 1085.13   7
   3   8   2 19584.7 779.109   1
  -3  -8  -3 1338.75 241.973   6
   3   8   3 1265.74 279.043   7
   3   8   4 9436.27 705.010   7
  -3  -8  -4 9373.89 652.487   6
   3   8   4 8785.84 489.676   1
  -3  -8  -5 7898.71 616.153   6
   3   8   5 8224.30 655.148   7
   3   8   6 2632.45 357.666   7
  -3  -8  -6 2489.50 340.068   6
  -3  -8  -7 2922.16 386.523   6
   3   8   7 2571.89 356.178   7
   3   8   8 374.662 137.463   7
  -3  -8  -8 269.681 126.834   6
   3   8   9 5706.97 559.019   7
  -3  -8  -9 6293.55 608.924   6
   3   8  10 7502.62 641.818   7
  -3  -8 -10 8012.02 706.402   6
   3   8  11 1092.65 246.290   7
  -3  -8 -11 615.475 208.428   6
   3   8  12 7965.66 657.355   7
  -3  -8 -12 7443.68 715.125   6
  -3  -8 -13-81.4580 137.127   6
  -3  -8 -14 54707.4 2375.87   6
  -3  -8 -15 1216.65 345.898   6
  -3  -8 -16 27321.1 1632.14   6
  -3  -8 -17 1092.30 305.135   6
  -3  -9  10 1880.07 447.531   2
  -3  -9   9 413.524 244.953   2
  -3  -9   8 5265.87 667.227   2
  -3  -9   8 5941.46 684.460   4
  -3  -9   7 4174.52 577.285   2
  -3  -9   7 4318.74 576.205   4
  -3  -9   6 991.787 274.044   4
  -3  -9   6 641.150 220.994   2
   3   9  -5 4600.19 511.024   7
  -3  -9   5 5074.72 579.673   2
  -3  -9   5 5510.27 618.900   4
   3   9  -4 237.020 163.316   7
  -3  -9   4 229.770 133.830   2
  -3  -9   4-37.9322 156.240   4
   3   9  -3 7809.89 673.321   7
  -3  -9   3 6460.67 597.746   2
  -3  -9   3 6201.76 641.101   4
   3   9  -2 448.990 213.683   7
  -3  -9   2 212.265 131.549   4
  -3  -9   2 559.834 168.348   2
   3   9  -1 1628.79 308.667   7
  -3  -9   1 1417.27 311.405   4
   3   9   0 15131.4 971.200   7
  -3  -9  -1 13901.5 751.258   6
   3   9   1 12716.9 889.874   7
  -3  -9  -2 28326.8 1236.73   6
   3   9   2 30985.0 1454.82   7
  -3  -9  -3 8744.90 633.809   6
   3   9   3 8815.40 727.538   7
   3   9   4 10437.0 798.208   7
  -3  -9  -4 11996.5 765.954   6
   3   9   5 7463.55 665.620   7
  -3  -9  -5 7624.02 621.143   6
   3   9   5 7930.34 502.365   1
   3   9   6 14016.5 938.343   7
  -3  -9  -6 14945.3 925.243   6
   3   9   7 262.095 121.263   7
  -3  -9  -7 210.841 110.876   6
   3   9   8 1495.38 304.283   7
  -3  -9  -8 1532.31 290.825   6
   3   9   9 10631.8 811.658   7
  -3  -9  -9 10680.4 831.535   6
   3   9  10 1740.53 333.651   7
  -3  -9 -10 1791.15 343.409   6
  -3  -9 -11 624.699 212.773   6
   3   9  11 381.939 138.719   7
   3   9  12-96.2925 155.290   7
  -3  -9 -12-11.5173 151.859   6
  -3  -9 -13 1542.47 365.861   6
   3   9  13 1381.94 294.077   7
  -3  -9 -14 24088.7 1493.21   6
  -3  -9 -15 48.6246 176.568   6
  -3  -9 -16 766.065 281.003   6
  -3 -10   6 3393.29 524.902   4
   3  10  -5 963.569 269.546   7
  -3 -10   5 64.9803 123.949   4
   3  10  -4 5746.85 615.797   7
  -3 -10   4 4583.22 580.888   4
   3  10  -3 1328.79 308.484   7
  -3 -10   3 1135.58 294.638   4
   3  10  -2 354.622 177.688   7
  -3 -10   2 416.752 215.034   4
   3  10  -1 514.010 225.747   7
  -3 -10   1 438.479 201.038   4
   3  10   0 1857.17 363.712   7
  -3 -10   0 1987.96 378.650   4
   3  10   1 13822.1 975.656   7
   3  10   2 3035.05 451.756   7
   3  10   3 62.0197 141.505   7
  -3 -10  -4 971.784 226.749   6
   3  10   4 851.983 249.013   7
   3  10   5 5113.57 576.624   7
  -3 -10  -5 4903.13 525.236   6
   3  10   6 9908.62 821.648   7
  -3 -10  -6 10285.6 794.193   6
   3  10   7 4985.41 568.025   7
  -3 -10  -7 4807.61 556.976   6
   3  10   8 473.332 183.280   7
  -3 -10  -8 326.924 192.713   6
  -3 -10  -9 7535.08 718.576   6
   3  10   9 6576.01 664.982   7
   3  10  10 1873.01 352.067   7
  -3 -10 -10 1774.48 361.831   6
   3  10  11-168.976 182.095   7
  -3 -10 -11-135.965 167.629   6
   3  10  12 4656.15 570.469   7
  -3 -10 -12 4875.17 630.631   6
   3  10  13 37333.6 1787.34   7
  -3 -10 -13 38201.8 1965.76   6
   3  10  14 2149.39 402.258   7
  -3 -10 -14 3261.84 541.646   6
  -3 -10 -15 14198.4 1166.95   6
   3  11  -5 802.979 265.900   7
   3  11  -4 44.3823 108.501   7
   3  11  -3-48.5799 166.758   7
  -3 -11   3-114.286 196.675   4
   3  11  -2 402.204 175.130   7
  -3 -11   2 76.3189 147.444   4
   3  11  -1 9796.40 869.418   7
  -3 -11   1 10547.7 925.360   4
   3  11   0 830.635 253.962   7
  -3 -11   0 1144.83 326.067   4
   3  11   1 13566.4 1032.97   7
   3  11   2 221.433 179.149   7
   3  11   3 177.474 169.373   7
   3  11   4-50.0002 168.901   7
   3  11   5 21911.5 1333.56   7
   3  11   6 735.683 266.306   7
  -3 -11  -6 530.733 214.943   6
   3  11   7 5073.72 606.287   7
  -3 -11  -7 4741.26 560.816   6
   3  11   8 787.470 252.320   7
  -3 -11  -8 435.044 170.573   6
   3  11   9 294.073 153.988   7
  -3 -11  -9 433.701 188.434   6
  -3 -11 -10 429.228 163.979   6
   3  11  10 369.130 180.749   7
   3  11  11 6323.92 705.682   7
  -3 -11 -11 6626.12 733.252   6
   3  11  12 599.085 248.881   7
  -3 -11 -12 699.156 274.361   6
   3  11  13 12279.8 983.320   7
  -3 -11 -13 11915.4 1050.20   6
   3  11  14 1364.11 326.053   7
  -3 -11 -14 1818.79 440.407   6
   3  12   0 2118.42 429.452   7
   3  12   1 632.736 249.078   7
  -3 -12  -1 352.862 206.868   4
   3  12   2-48.1684 177.322   7
   3  12   3 179.002 170.816   7
   3  12   4 7420.92 788.324   7
   3  12   5 4330.43 598.897   7
   3  12   6 8781.64 862.807   7
   3  12   7 687.974 251.921   7
   3  12   8 768.607 279.422   7
   3  12   9 591.847 261.882   7
  -3 -12  -9 523.591 206.159   6
   3  12  10 290.853 180.616   7
  -3 -12 -10 118.659 120.348   6
   3  12  11 9892.29 923.863   7
  -3 -12 -11 8531.11 877.588   6
  -3 -12 -12 9532.49 954.892   6
  -4   8   8 1584.30 400.425   1
  -4   8   7 1454.76 369.614   1
  -4   8   6 693.441 290.433   1
  -4   8   5 876.559 315.819   1
  -4   8   4 3199.71 547.084   1
  -4   8   3 531.766 232.605   1
  -4   8   2 842.258 291.824   1
  -4   8   1 3159.75 555.015   1
  -4   8   0 196.506 258.554   1
  -4   7  12 971.163 281.841   1
  -4   7  11-148.384 231.701   1
  -4   7  10 426.119 186.917   1
  -4   7   9 6218.94 716.621   1
  -4   7   8 16614.3 1191.61   1
  -4   7   7 7441.27 780.071   1
  -4   7   6 7331.19 783.388   1
  -4   7   5 4156.00 591.257   1
  -4   7   4-210.089 212.660   1
  -4   7   3-3.88782 194.132   1
  -4   7   2 2002.43 466.641   1
  -4   7   1 230.794 128.858   1
  -4   7   0 2693.31 488.902   1
  -4   7  -1-300.736 269.303   1
  -4   7  -2 1905.74 437.053   1
  -4   7  -3 127.030 140.907   1
  -4   7  -4 223.128 222.508   1
   4  -6 -14 2044.95 470.697   6
  -4   6  14 2689.01 468.206   1
  -4   6  13 3184.63 488.560   1
   4  -6 -13 2163.33 466.694   6
  -4   6  12 352.356 171.618   1
   4  -6 -12-310.937 341.518   6
  -4   6  11 71.1494 145.000   1
  -4   6  10 7.12861 137.698   1
  -4   6   9 612.872 273.564   1
  -4   6   8 11274.4 927.012   1
  -4   6   7 288.609 220.764   1
  -4   6   6-136.488 195.272   1
  -4   6   5 3583.54 499.220   1
  -4   6   4 6065.19 668.315   1
  -4   6   3 16046.2 1146.39   1
  -4   6   2 3763.03 549.337   1
  -4   6   1 2304.09 452.359   1
  -4   6   0 1013.54 286.238   1
  -4   6  -1-43.3494 209.459   1
   4  -6   1-68.8998 133.830   5
   4  -6   2 508.163 224.271   5
  -4   6  -2 412.897 184.721   1
  -4   6  -3 2606.08 513.571   1
   4  -6   3 2703.51 451.557   5
   4  -6   4 25880.6 1560.28   5
  -4   6  -4 27315.0 1710.65   1
   4  -6   5 173.867 176.593   5
  -4   6  -5 90.9878 188.197   1
   4  -6   6 8426.68 894.532   5
  -4   6  -6 9391.16 995.558   1
   4  -6   7 37.7027 170.678   5
   4  -6   8 918.481 336.131   5
   4  -5 -15 5826.58 796.218   6
   4  -5 -14 204.840 175.931   6
  -4   5  14 371.089 199.315   1
   4  -5 -13 399.557 229.118   6
  -4   5  13 1629.38 321.137   1
  -4   5  12 290.541 141.932   1
   4  -5 -12 350.890 178.526   6
  -4   5  11 226.665 143.701   1
   4  -5 -11 304.230 213.042   6
  -4   5  10 19818.9 1169.48   1
  -4   5   9 23736.0 1323.76   1
  -4   5   8 24568.9 1347.33   1
  -4   5   7 364.192 205.655   1
  -4   5   6 1667.24 313.652   1
  -4   5   5 438.220 188.570   1
  -4   5   4 17677.5 1129.10   1
  -4   5   3 1843.02 363.860   1
  -4   5   2 3359.10 487.342   1
  -4   5   1 1812.02 350.085   1
  -4   5   0 1496.04 303.764   1
  -4   5  -1-3.65432 185.600   1
   4  -5   1 177.199 101.978   5
   4  -5   2 9428.16 825.210   5
  -4   5  -2 9745.63 875.882   1
  -4   5  -3 272.734 234.968   1
   4  -5   3-49.5186 124.851   5
   4  -5   4 11147.9 939.594   5
  -4   5  -4 12918.9 1071.69   1
   4  -5   5-137.900 182.884   5
   4  -5   6 3794.00 570.527   5
   4  -5   7 508.013 240.968   5
   4  -5   8 744.974 321.470   5
   4  -5   9 11213.4 1117.46   5
   4  -5  10 2726.42 563.548   5
   4  -4 -16 15566.6 1312.55   6
   4  -4 -15 1726.80 416.664   6
  -4   4  15 2245.61 410.331   2
   4  -4 -14 1558.10 360.105   6
  -4   4  14 2038.88 349.258   2
   4  -4 -13 877.028 279.364   6
  -4   4  13 1237.60 283.458   2
  -4   4  13 1588.13 306.170   1
  -4   4  12-54.9296 150.905   1
   4  -4 -12 229.682 218.168   6
   4  -4 -11 9971.35 927.913   6
  -4   4  11 8653.16 698.407   1
  -4   4  10 6936.19 625.835   1
  -4   4   9 15474.3 972.300   1
  -4   4   8 826.962 239.625   1
  -4   4   7 22.9873 149.148   1
  -4   4   6 2068.70 338.995   1
  -4   4   5 39180.9 1724.07   1
  -4   4   4 57758.7 2240.28   1
  -4   4   3 7502.11 679.850   1
  -4   4   2-51.8888 167.898   1
  -4   4   1 3802.30 472.792   1
   4  -4   0 959.018 235.795   5
  -4   4   0 808.207 209.373   1
  -4   4  -1 2401.08 401.821   1
   4  -4   1 1654.16 312.931   5
   4  -4   2 14537.1 1005.38   5
  -4   4  -2 14851.5 1057.38   1
   4  -4   3 43531.8 1947.40   5
   4  -4   4 15999.9 1100.18   5
   4  -4   5 9065.41 829.873   5
   4  -4   6 799.601 274.853   5
   4  -4   7 15648.4 1207.04   5
   4  -4   8 15307.5 1225.94   5
   4  -4   9 1512.54 410.167   5
   4  -4  10 287.572 240.641   5
   4  -4  11 8909.06 1011.83   5
  -4   3  17 162.916 170.241   2
   4  -3 -17 101.500 190.007   6
  -4   3  16 6733.62 724.930   2
   4  -3 -16 7316.82 855.492   6
  -4   3  15 204.705 123.056   2
   4  -3 -15 352.109 148.171   6
   4  -3 -14-164.946 188.033   6
  -4   3  14-25.4002 100.563   2
   4  -3 -13 346.598 187.988   6
  -4   3  13 181.989 139.751   2
   4  -3 -12 386.640 256.938   6
  -4   3  12 65.4697 113.043   1
  -4   3  11 47308.6 1851.63   1
   4  -3 -11 48437.2 2203.45   6
  -4   3  10 2247.04 330.972   1
  -4   3   9 21485.9 1088.28   1
  -4   3   8 1589.02 286.303   1
  -4   3   7-31.7205 151.072   1
  -4   3   6 17585.2 988.295   1
  -4   3   5 71870.2 2491.85   1
  -4   3   4 8329.38 659.256   1
  -4   3   3 4704.52 499.244   1
  -4   3   2 39.8921 141.668   1
  -4   3   1-57.1588 149.798   1
  -4   3   0 331.848 148.224   1
   4  -3   0 121.669 104.918   5
   4  -3   1 54623.3 2114.79   5
  -4   3  -1 49648.2 2056.35   1
   4  -3   2 2414.15 386.338   5
   4  -3   3 16645.6 1061.15   5
   4  -3   4 8587.57 758.466   5
   4  -3   5 4631.27 578.461   5
   4  -3   6 7438.93 761.253   5
   4  -3   7 11090.3 973.302   5
   4  -3   8 38912.2 2008.97   5
   4  -3   9 190.651 156.077   5
   4  -3  10 85.9972 173.720   5
   4  -3  11 1489.24 378.198   5
   4  -3  12-49.9792 235.255   5
   4  -3  13 1404.22 454.803   5
  -4   2  18 1168.98 335.581   2
  -4   2  17 17015.3 1210.69   2
  -4   2  16-26.0843 108.348   2
  -4   2  15-16.3425 112.636   2
  -4   2  14 342.157 181.462   2
  -4   2  13 2186.71 378.121   2
  -4   2  12 9690.93 759.097   2
  -4   2  11 20651.0 1025.54   1
  -4   2  10 10825.2 697.944   1
  -4   2   9 7273.22 549.813   1
  -4   2   8 54.4399 79.8746   1
  -4   2   7 259.836 135.869   1
  -4   2   6 142514. 4080.86   1
  -4   2   5 20318.3 1016.15   1
  -4   2   4 31798.5 1353.12   1
  -4   2   3 5158.85 474.975   1
  -4   2   2 9949.70 693.247   1
  -4   2   1 6880.67 558.103   1
   4  -2   0 13643.5 890.643   5
  -4   2   0 15965.8 923.255   1
   4  -2   1 67848.5 2445.37   5
   4  -2   2 3561.12 455.355   5
   4  -2   3 33266.2 1556.84   5
   4  -2   4 6422.78 621.575   5
   4  -2   5 8716.02 765.104   5
   4  -2   6 33000.2 1673.23   5
   4  -2   7 30912.0 1676.44   5
   4  -2   8 922.809 306.896   5
   4  -2   9 7106.96 773.504   5
   4  -2  10 284.326 164.222   5
   4  -2  11 342.367 183.994   5
   4  -2  12 892.244 289.010   5
   4  -2  13 3648.60 657.638   5
   4  -2  14 64.3219 164.943   5
  -4   1  18 568.206 266.521   2
  -4   1  17 3053.91 513.983   2
  -4   1  16 288.362 178.891   2
  -4   1  15-62.0330 144.492   2
  -4   1  14 12419.2 951.630   2
  -4   1  13 2453.58 408.455   2
  -4   1  12 47384.4 1946.47   2
   4  -1 -12 46528.1 1734.29   3
  -4   1  11 3731.60 457.467   2
   4  -1 -11 3921.69 411.603   3
   4  -1 -10 3811.55 407.572   3
  -4   1  10 4580.71 408.514   1
  -4   1   9 1653.55 239.395   1
  -4   1   8 1511.50 227.493   1
  -4   1   7 105731. 3065.72   1
  -4   1   6 59174.2 1959.02   1
  -4   1   5 12635.4 699.705   1
  -4   1   4 5505.97 443.374   1
  -4   1   3 335.478 95.9874   1
  -4   1   2 9898.42 631.851   1
  -4   1   1 9040.86 598.313   1
  -4   1   0 67715.0 2257.90   1
   4  -1   1 32398.1 1450.82   5
   4  -1   2 5779.79 552.546   5
   4  -1   3 21576.8 1150.21   5
   4  -1   4 11752.5 826.705   5
   4  -1   4 11419.5 386.500   4
   4  -1   5 24713.8 1329.63   5
   4  -1   6 57832.5 2343.40   5
   4  -1   7 41666.4 1922.30   5
   4  -1   8 21761.8 1040.98   3
   4  -1   8 20090.1 1293.13   5
   4  -1   9-11.6544 99.0837   3
   4  -1   9-171.547 200.319   5
   4  -1  10 59.8456 123.695   5
   4  -1  11 1407.37 388.898   5
   4  -1  12 6240.39 795.358   5
   4  -1  13 2917.83 562.437   5
   4  -1  14 1237.50 368.245   5
   4  -1  15 538.366 240.511   5
  -4   0  18 4568.94 655.487   2
  -4   0  17 127.301 183.869   2
  -4   0  16 221.715 149.748   2
  -4   0  15 42.5794 171.589   2
  -4   0  14 4043.12 549.303   2
  -4   0  13 886.171 261.759   2
  -4   0  12 24913.3 1342.51   2
   4   0 -11 601.935 144.839   3
  -4   0  11 209.243 155.820   2
  -4   0  10 3757.49 451.251   2
   4   0 -10 3140.80 344.621   3
   4   0  -9 8831.35 602.677   3
   4   0  -8 124.835 91.6587   3
  -4   0   8 164.966 109.011   1
   4   0  -7 133139. 3777.09   3
  -4   0   7 127214. 3517.72   1
  -4   0   6 1054.77 166.040   1
   4   0  -6 1334.58 257.167   3
  -4   0   5 31045.6 1147.02   1
  -4   0   4 24028.0 960.324   1
  -4   0   3 279.412 79.2671   1
  -4   0   2 95821.0 2782.99   1
  -4   0   1 5569.88 415.864   1
  -4   0   0 61458.5 1997.74   1
   4   0   1 12314.6 792.211   5
   4   0   2 34552.4 1492.10   5
   4   0   3 238.834 113.172   5
   4   0   4 4685.31 419.160   3
   4   0   4 6454.32 577.578   5
   4   0   5 83679.3 2629.13   3
   4   0   5 85731.1 2907.55   5
   4   0   6 19548.5 948.718   3
   4   0   6 19632.4 1164.51   5
   4   0   7 13379.6 756.440   3
   4   0   7 11727.9 899.200   5
   4   0   8 693.683 170.652   3
   4   0   8 311.557 176.460   5
   4   0   9 1245.76 198.798   3
   4   0   9 1257.61 307.559   5
   4   0  10 9731.32 616.625   3
   4   0  10 11265.3 948.814   5
   4   0  11 6930.52 772.260   5
   4   0  12 15621.0 1224.25   5
   4   0  13 6362.69 786.592   5
   4   0  14-184.118 170.901   5
   4   0  15 522.532 195.196   5
   4   0  16 138.000 230.766   5
  -4  -1  17 264.810 177.266   2
  -4  -1  16 210.805 180.921   2
  -4  -1  15 16331.1 1167.20   2
  -4  -1  14 13537.2 1036.27   2
  -4  -1  13 15544.5 1091.15   2
  -4  -1  12 13186.1 957.867   2
   4   1 -11 8.78095 93.4140   3
  -4  -1  11-13.1851 143.081   2
   4   1 -10 157.094 97.6590   3
  -4  -1  10 163.174 126.339   2
  -4  -1   9 23829.0 1232.97   2
   4   1  -9 28401.5 1144.83   3
   4   1  -8 114341. 3321.11   3
   4   1  -7 3989.00 380.466   3
   4   1  -6 3021.80 331.134   3
  -4  -1   6 2763.68 238.103   1
   4   1  -5 9927.98 624.847   3
  -4  -1   5 9210.02 458.977   1
  -4  -1   4 2951.08 248.972   1
   4   1  -4 2932.52 327.607   3
  -4  -1   3 22907.6 844.531   1
   4   1  -3 21180.5 1005.57   3
   4   1  -2 22832.2 1047.42   3
  -4  -1   2 24281.0 899.784   1
   4   1  -1 5591.59 469.271   3
  -4  -1   1 5874.19 382.767   1
   4   1   0 56614.3 2030.78   3
  -4  -1   0 66544.2 1936.42   1
   4   1   1 8322.52 570.195   3
   4   1   1 8410.40 334.103   4
   4   1   2 11557.8 680.949   3
   4   1   2 9914.64 692.020   5
   4   1   3 33590.2 1314.93   3
   4   1   3 30943.8 1395.75   5
   4   1   4 26900.2 1136.09   3
   4   1   4 25443.5 1232.41   5
   4   1   5 132978. 3915.11   3
   4   1   5 152315. 4272.29   5
   4   1   6 2042.08 281.884   3
   4   1   6 2775.31 406.385   5
   4   1   7 61073.3 2028.08   3
   4   1   7 63266.6 2386.21   5
   4   1   8 277.962 120.821   3
   4   1   8 150.776 127.156   5
   4   1   9 4224.56 379.880   3
   4   1   9 4170.71 524.057   5
   4   1  10 16962.3 836.195   3
   4   1  10 19928.7 1246.81   5
   4   1  11 6873.69 483.349   3
   4   1  11 6583.35 743.966   5
   4   1  12 4550.45 631.419   5
  -4  -1 -13 82.0183 103.670   6
   4   1  13 210.742 160.370   5
  -4  -1 -14-4.41089 120.509   6
   4   1  14-57.2971 196.265   5
   4   1  15 10219.8 1045.92   5
   4   1  16 1943.94 477.431   5
   4   1  17 11780.3 1202.16   5
  -4  -2  16 302.814 198.401   2
  -4  -2  15 2271.98 429.802   2
  -4  -2  14 2823.88 459.126   2
  -4  -2  13 2082.60 395.162   2
  -4  -2  12 1063.15 281.979   2
  -4  -2  11 1117.55 280.837   2
  -4  -2  10 11870.6 842.242   2
   4   2 -10 11147.4 637.631   3
   4   2  -9 56.2730 89.2358   3
  -4  -2   9 344.676 184.233   2
  -4  -2   8 69794.6 2439.77   2
   4   2  -8 72113.7 2241.49   3
   4   2  -7 3847.09 359.694   3
   4   2  -6 893.220 165.218   3
   4   2  -5 98.9109 68.7464   3
   4   2  -4 219.318 108.610   3
  -4  -2   4 48.7809 43.0772   1
   4   2  -3 131998. 3813.67   3
  -4  -2   3 137195. 3422.67   1
   4   2  -2 1107.61 218.375   3
  -4  -2   2 905.686 110.735   1
   4   2  -1 42006.8 1525.68   3
  -4  -2   1 41991.2 1262.98   1
   4   2   0 54361.6 1896.86   3
  -4  -2   0 59086.0 1679.74   1
   4   2   1 3060.95 326.886   3
   4   2   2 17523.2 928.106   5
   4   2   2 16894.8 845.197   3
   4   2   3 28953.2 1186.58   3
   4   2   3 29928.5 1310.92   5
   4   2   4 59569.6 1991.06   3
   4   2   4 63373.5 2172.22   5
   4   2   5 19231.8 899.525   3
   4   2   5 18573.5 1007.42   5
   4   2   6 28624.6 1163.73   3
   4   2   6 28813.4 1354.42   5
   4   2   7 7572.59 511.485   3
   4   2   7 6606.56 615.488   5
   4   2   8 6241.21 463.844   3
   4   2   8 5452.04 569.423   5
   4   2   9 83467.8 2513.15   3
   4   2   9 80411.5 2916.61   5
   4   2  10 284.739 87.6275   3
   4   2  10 203.573 175.155   5
   4   2  11 4107.96 357.055   3
   4   2  11 3489.18 503.946   5
   4   2  12 3023.25 477.769   5
  -4  -2 -13 296.519 133.209   6
   4   2  13 260.337 207.399   5
  -4  -2 -14 1225.76 264.051   6
   4   2  14 626.300 221.880   5
  -4  -2 -15 269.477 136.106   6
   4   2  15-74.8585 178.236   5
  -4  -2 -16 19534.5 1179.14   6
   4   2  16 18897.3 1446.59   5
   4   2  17 11487.0 1146.08   5
  -4  -3  16 4920.64 682.161   2
  -4  -3  15 10274.3 957.820   2
  -4  -3  14 783.925 281.019   2
  -4  -3  13 3981.79 544.348   2
  -4  -3  12 501.442 223.926   2
  -4  -3  11-101.580 155.003   2
  -4  -3  10 62300.6 2373.34   2
   4   3 -10 59534.1 1945.20   3
  -4  -3   9 30597.5 1464.94   2
   4   3  -9 29043.5 1155.60   3
   4   3  -8 1617.50 221.371   3
  -4  -3   8 1680.94 313.402   2
   4   3  -7 68.4966 57.3380   3
  -4  -3   7-17.6058 103.458   2
   4   3  -6 6960.68 490.752   3
   4   3  -5 14259.5 745.160   3
   4   3  -4 17362.1 845.577   3
   4   3  -3 20374.2 935.056   3
   4   3  -2 34966.3 1339.03   3
  -4  -3   1 4083.69 169.279   1
   4   3  -1 4098.09 380.441   3
   4   3   0 9189.79 589.179   3
  -4  -3   0 9477.84 363.753   1
   4   3   1 565.338 151.036   3
   4   3   2 50491.4 1733.84   3
   4   3   3 6849.63 493.929   3
   4   3   3 6033.81 505.947   5
   4   3   4 91211.3 2713.48   3
   4   3   4 88977.1 2835.81   5
   4   3   5 18088.2 856.714   3
   4   3   5 15240.5 881.520   5
   4   3   6 23020.1 992.617   3
   4   3   6 21551.2 1105.67   5
   4   3   7 6071.31 455.143   3
   4   3   7 6878.38 591.697   5
   4   3   8 11671.3 664.861   3
   4   3   8 12229.1 842.467   5
   4   3   9 46581.2 1624.05   3
   4   3   9 48172.1 1967.01   5
   4   3  10 4202.67 364.506   3
   4   3  10 3792.21 495.373   5
   4   3  11 5055.15 403.313   3
   4   3  11 4442.31 539.029   5
   4   3  12-155.353 205.526   5
  -4  -3 -13 2065.97 334.748   6
   4   3  13 2044.75 394.253   5
  -4  -3 -14 33398.5 1601.83   6
   4   3  14 35810.5 1880.29   5
  -4  -3 -15 151.723 155.979   6
   4   3  15 111.671 122.653   5
  -4  -3 -16 8577.12 769.501   6
   4   3  16 8721.24 924.195   5
  -4  -3 -17-229.162 199.223   6
   4   3  17-149.159 156.599   5
   4   3  18 10363.3 1084.16   5
  -4  -4  15 2872.40 509.939   2
  -4  -4  14 325.993 205.919   2
  -4  -4  13 382.362 204.755   2
  -4  -4  12 229.790 213.801   2
  -4  -4  11 17339.7 1137.49   2
  -4  -4  10 381.747 177.382   2
  -4  -4   9 10512.2 821.118   2
   4   4  -9 10863.1 650.877   3
   4   4  -8 840.616 169.633   3
  -4  -4   8 524.662 191.309   2
   4   4  -7 787.451 165.632   3
  -4  -4   7 777.298 211.034   2
  -4  -4   6 13366.2 832.394   2
   4   4  -6 14639.7 766.213   3
   4   4  -5 1750.90 248.361   3
  -4  -4   5 1274.29 254.749   2
   4   4  -4 105662. 3085.55   3
   4   4  -3 5288.02 430.557   3
   4   4  -2 2095.29 274.907   3
   4   4  -1 6961.43 506.032   3
  -4  -4   1 7142.11 451.954   4
   4   4   0 1765.65 255.530   3
  -4  -4   0 2168.65 229.369   4
   4   4   1 19656.3 913.130   3
  -4  -4  -1 18748.4 538.654   1
  -4  -4  -1 18542.0 749.491   4
  -4  -4  -1 19089.2 520.062   1
   4   4   2 36462.6 1391.43   3
  -4  -4  -2 38137.4 1029.74   1
  -4  -4  -2 34514.7 1164.22   4
   4   4   3 36396.1 1394.17   3
  -4  -4  -3 36448.5 1140.17   4
   4   4   4 3685.19 358.706   3
   4   4   4 3487.12 362.947   5
  -4  -4  -4 3246.05 228.309   4
   4   4   5 33773.2 1270.07   3
  -4  -4  -5 31589.7 975.301   4
   4   4   6 69855.4 2237.39   3
   4   4   6 72654.8 2388.51   5
   4   4   7 12595.6 697.507   3
   4   4   7 11747.3 763.612   5
   4   4   8 61262.3 2003.77   3
   4   4   8 60092.1 2205.45   5
   4   4   9 5363.62 440.256   3
   4   4   9 5665.79 556.487   5
   4   4  10-36.1326 92.9700   3
   4   4  10-15.1094 79.7593   5
   4   4  11 1877.75 251.576   3
   4   4  11 2035.83 351.736   5
   4   4  12 1964.22 263.325   3
  -4  -4 -12 1699.82 301.951   6
   4   4  12 1494.12 328.241   5
  -4  -4 -13 18596.4 1116.97   6
   4   4  13 22040.5 1337.57   5
  -4  -4 -14 14677.0 1006.32   6
   4   4  14 14255.3 1108.04   5
  -4  -4 -15 6382.76 661.542   6
   4   4  15 7269.70 800.432   5
  -4  -4 -16 12497.0 957.355   6
   4   4  16 11620.5 1055.39   5
  -4  -4 -17 798.183 252.776   6
   4   4  17 1086.62 333.569   5
  -4  -4 -18 5115.85 638.452   6
   4   4  18 7292.21 884.265   5
  -4  -4 -19 5781.96 702.188   6
   4   4  19 8617.77 991.806   5
  -4  -5  14 17.6191 118.246   2
  -4  -5  13-108.653 204.185   2
  -4  -5  12 1931.83 403.938   2
  -4  -5  11 35232.4 1779.68   2
  -4  -5  10 1044.35 288.558   2
   4   5  -9 2889.19 342.151   3
  -4  -5   9 2716.62 424.250   2
   4   5  -8-9.30984 71.0572   3
  -4  -5   8 71.7163 132.176   2
  -4  -5   7 5407.31 559.049   2
   4   5  -7 5335.26 472.251   3
  -4  -5   6 31186.0 1461.01   2
   4   5  -6 34970.5 1371.98   3
   4   5  -5 1441.58 256.824   3
  -4  -5   5 1367.27 262.802   2
   4   5  -4 303.137 133.714   3
  -4  -5   4 162.672 85.2160   2
  -4  -5   3 30398.7 1259.47   2
   4   5  -3 30551.5 1262.65   3
  -4  -5   3 31465.3 1266.20   4
   4   5  -2 3391.22 358.263   3
  -4  -5   2 3501.48 344.248   4
  -4  -5   1-35.9498 93.2967   4
   4   5  -1 257.315 111.407   3
   4   5   0 2817.35 331.117   3
  -4  -5   0 2808.51 282.169   4
   4   5   1 51205.5 1779.19   3
  -4  -5  -1 48530.5 1607.14   4
  -4  -5  -2 284.513 44.7948   1
   4   5   2 363.906 141.593   3
  -4  -5  -2 291.489 95.3212   4
  -4  -5  -3 893.024 102.186   1
   4   5   3 951.433 181.314   3
  -4  -5  -3 937.246 146.299   4
   4   5   4 2118.92 271.434   3
   4   5   5 1516.69 246.384   3
   4   5   6 44620.0 1638.26   3
   4   5   6 44435.7 1656.66   5
   4   5   7 6865.46 520.520   3
   4   5   7 6836.22 544.446   5
   4   5   8 70912.7 2295.03   3
   4   5   8 69787.5 2383.72   5
   4   5   9 530.560 152.425   3
   4   5   9 16.3481 83.7076   5
   4   5  10 2783.97 327.924   3
   4   5  10 2597.05 369.525   5
   4   5  11 16460.2 872.603   3
   4   5  11 16360.6 1034.76   5
   4   5  12 163.778 97.0415   3
  -4  -5 -12 340.901 198.853   6
   4   5  12 176.164 139.521   5
   4   5  13 45759.0 2055.71   5
  -4  -5 -13 47524.4 2002.64   6
  -4  -5 -14 4640.81 566.991   6
   4   5  14 5009.73 608.077   5
  -4  -5 -15 6312.42 672.073   6
   4   5  15 5781.50 686.946   5
  -4  -5 -16-86.5763 176.456   6
   4   5  16-129.511 201.964   5
  -4  -5 -17 19262.5 1283.60   6
   4   5  17 21323.7 1467.60   5
  -4  -5 -18 9340.26 894.315   6
   4   5  18 9009.68 973.901   5
  -4  -5 -19 277.742 201.906   6
  -4  -6  13 404.978 187.359   2
  -4  -6  12 6802.26 754.582   2
  -4  -6  11 605.940 253.591   2
  -4  -6  10 2996.44 478.938   2
  -4  -6   9 4076.02 527.426   2
   4   6  -8 3526.80 407.241   3
  -4  -6   8 2710.35 434.572   2
   4   6  -7 18370.3 983.455   3
  -4  -6   7 16110.3 1016.98   2
  -4  -6   6 15154.0 967.283   2
   4   6  -6 17576.1 953.428   3
  -4  -6   5 18252.5 1035.15   2
   4   6  -5 18728.2 990.024   3
  -4  -6   5 18358.0 1011.16   4
  -4  -6   4 1417.84 255.009   4
   4   6  -4 1007.57 208.813   3
  -4  -6   4 1486.57 257.705   2
  -4  -6   3 1243.36 228.026   4
   4   6  -3 1408.19 240.803   3
  -4  -6   3 1060.28 215.844   2
   4   6  -2 1304.18 243.207   3
  -4  -6   2 729.522 169.704   2
  -4  -6   2 936.591 171.823   4
  -4  -6   1 3220.45 332.029   2
   4   6  -1 2969.19 360.259   3
  -4  -6   1 3046.55 342.216   4
   4   6   0 11957.4 753.977   3
  -4  -6   0 11345.3 634.426   2
  -4  -6   0 11244.9 667.447   4
   4   6   1 52209.5 1883.48   3
  -4  -6  -1 49900.6 1739.98   4
   4   6   2 3194.50 379.508   3
  -4  -6  -2 3453.38 335.523   4
   4   6   3 4021.18 420.697   3
   4   6   4 606.190 167.370   3
   4   6   5 43635.8 1686.90   3
   4   6   6 45365.8 1736.62   3
   4   6   7 20542.1 1021.83   3
   4   6   7 17844.1 909.055   5
   4   6   8 16070.2 892.827   3
   4   6   8 15306.8 851.584   5
   4   6   9 9739.65 676.199   3
   4   6   9 8056.09 614.502   5
   4   6  10 1117.79 215.958   3
   4   6  10 1198.99 236.051   5
   4   6  11 29363.8 1308.72   3
  -4  -6 -11 26252.8 1375.26   6
   4   6  11 28868.3 1371.92   5
  -4  -6 -12 8100.54 744.375   6
   4   6  12 9160.55 677.436   3
   4   6  12 9895.36 774.798   5
   4   6  13 23043.7 1152.19   3
  -4  -6 -13 23464.6 1328.50   6
   4   6  13 22512.7 1296.06   5
  -4  -6 -14-95.6609 221.567   6
   4   6  14 37.5295 162.564   5
  -4  -6 -15 3012.55 463.347   6
   4   6  15 3235.48 486.763   5
  -4  -6 -16-111.973 180.876   6
  -4  -6 -17 1323.40 335.555   6
  -4  -6 -18 14841.6 1169.82   6
  -4  -7  12 9186.75 919.207   2
  -4  -7  11 253.045 178.089   2
  -4  -7  10-17.0693 130.492   2
  -4  -7   9 937.679 277.019   2
  -4  -7   8 360.293 181.998   2
   4   7  -7 24205.1 1263.72   3
  -4  -7   7 22997.3 1295.26   2
  -4  -7   6 651.881 220.665   4
   4   7  -6 751.061 237.955   3
  -4  -7   6 578.861 197.560   2
  -4  -7   5 338.465 177.433   4
   4   7  -5 81.9125 107.440   3
  -4  -7   5 160.549 105.260   2
   4   7  -4 5775.20 549.008   3
  -4  -7   4 4297.70 471.483   4
  -4  -7   4 4844.25 483.811   2
   4   7  -3 8135.58 667.348   3
  -4  -7   3 8067.25 634.134   4
  -4  -7   3 8412.49 627.257   2
  -4  -7   2 14342.3 822.385   2
   4   7  -2 14173.3 891.505   3
  -4  -7   2 13325.9 829.313   4
   4   7  -1 424.322 192.100   3
  -4  -7   1 123.644 73.0628   2
  -4  -7   1 159.875 106.120   4
  -4  -7   0 15957.7 809.132   2
   4   7   0 16180.2 958.599   3
  -4  -7   0 15936.2 887.131   4
  -4  -7  -1 1780.92 234.768   2
   4   7   1 2347.34 346.556   3
  -4  -7  -1 2439.61 316.814   4
   4   7   2 3813.48 439.073   3
  -4  -7  -2 4295.63 339.303   2
  -4  -7  -2 4033.86 399.182   4
   4   7   3 13674.9 861.904   3
  -4  -7  -3 12641.9 613.167   2
   4   7   4 708.858 226.119   3
   4   7   5 86201.2 2862.63   3
   4   7   6 5531.69 542.691   3
   4   7   7 29341.4 1367.00   3
   4   7   8 933.040 223.884   3
   4   7   9 18370.1 1042.37   3
  -4  -7  -9 17075.3 1036.95   6
   4   7  10 30922.0 1448.42   3
  -4  -7 -10 32046.8 1531.24   6
   4   7  11 9049.70 721.210   3
  -4  -7 -11 9087.02 775.396   6
   4   7  12 33172.2 1522.81   3
  -4  -7 -12 31224.8 1599.67   6
  -4  -7 -13 20383.8 1267.62   6
  -4  -7 -14 175.091 157.136   6
  -4  -7 -15 4635.26 600.401   6
  -4  -7 -16 3328.18 527.220   6
  -4  -7 -17 13497.8 1099.31   6
  -4  -8  11 563.874 230.570   2
  -4  -8  10 3300.75 545.751   2
  -4  -8   9 6390.39 708.670   2
  -4  -8   8 1144.12 285.005   2
  -4  -8   7 5670.68 617.832   2
  -4  -8   6 143.651 171.489   4
  -4  -8   6-67.9632 128.422   2
  -4  -8   5 101.437 125.788   4
  -4  -8   5 130.033 94.9340   2
  -4  -8   4 1629.23 321.523   4
   4   8  -4 1742.30 334.159   3
  -4  -8   4 1785.20 310.346   2
   4   8  -3 6915.32 657.974   3
  -4  -8   3 5676.81 565.669   4
  -4  -8   3 5925.42 544.049   2
   4   8  -2 9972.06 805.263   3
  -4  -8   2 9730.67 735.048   4
  -4  -8   2 9230.70 662.640   2
   4   8  -1-213.001 166.128   3
  -4  -8   1 165.224 102.743   2
  -4  -8   1-23.7085 119.631   4
   4   8   0 17999.6 1098.10   3
  -4  -8   0 18833.1 1027.86   4
  -4  -8   0 17248.8 864.583   2
   4   8   1 1020.79 235.384   3
  -4  -8  -1 1052.64 183.911   2
  -4  -8  -1 986.808 229.589   4
   4   8   2 138.051 112.846   3
  -4  -8  -2 173.760 72.6585   2
   4   8   3 7395.23 679.386   3
   4   8   4 6989.52 662.958   3
   4   8   5 47776.8 1981.54   3
  -4  -8  -6 409.872 187.190   6
   4   8   6 102.961 141.139   3
   4   8   7 1240.13 264.654   3
  -4  -8  -7 1650.00 303.947   6
   4   8   8 2420.06 376.930   3
  -4  -8  -8 2454.51 371.778   6
   4   8   9 101.495 172.495   3
  -4  -8  -9 73.7568 167.675   6
   4   8  10 36915.8 1705.46   3
  -4  -8 -10 35699.3 1699.78   6
  -4  -8 -11 458.738 237.705   6
  -4  -8 -12 17680.7 1165.49   6
  -4  -8 -13 28.4002 200.739   6
  -4  -8 -14 3509.86 522.586   6
  -4  -8 -15 3813.35 556.078   6
  -4  -8 -16 1100.63 320.525   6
  -4  -8 -17 9627.31 960.731   6
  -4  -9  10 1798.86 428.418   2
  -4  -9   9 1310.29 362.118   2
  -4  -9   8 11984.4 1008.56   2
  -4  -9   7 154.224 181.190   4
  -4  -9   7-122.490 158.996   2
  -4  -9   6-75.0273 178.685   4
  -4  -9   6 187.910 170.172   2
  -4  -9   5 344.460 194.855   4
  -4  -9   5 337.945 165.812   2
  -4  -9   4 20.0152 140.059   4
  -4  -9   4-33.5184 91.8381   2
  -4  -9   3 6821.51 596.186   2
  -4  -9   3 6758.03 652.259   4
  -4  -9   2 1455.57 314.243   4
  -4  -9   1 8389.31 716.927   4
  -4  -9   0 3758.67 468.347   4
  -4  -9  -1 1621.65 263.280   6
  -4  -9  -1 889.870 245.544   4
   4   9   2 37184.0 1810.19   3
   4   9   2 39527.8 1759.12   7
  -4  -9  -2 37161.2 1535.84   6
   4   9   3 13005.3 978.705   3
   4   9   3 14435.7 980.700   7
  -4  -9  -3 12497.4 822.001   6
   4   9   4 23856.1 1368.01   3
   4   9   4 21884.3 1259.38   7
  -4  -9  -4 22753.8 1166.84   6
   4   9   5 11811.5 926.667   3
   4   9   5 12228.3 895.459   7
  -4  -9  -5 11680.2 819.965   6
   4   9   6 4801.02 597.579   3
   4   9   6 5738.55 589.370   7
  -4  -9  -6 5169.67 551.072   6
  -4  -9  -7-134.111 121.750   6
  -4  -9  -8 24429.6 1339.53   6
  -4  -9  -9 19138.8 1185.39   6
  -4  -9 -10 31592.6 1614.10   6
  -4  -9 -11 1119.14 310.796   6
  -4  -9 -12 8777.70 831.385   6
  -4  -9 -13 2641.46 449.204   6
  -4  -9 -14 4143.26 587.218   6
  -4  -9 -15 223.317 154.599   6
  -4  -9 -16 5703.79 737.392   6
  -4 -10   6 2403.22 436.395   4
  -4 -10   5 2953.05 484.661   4
  -4 -10   4 1418.01 342.534   4
  -4 -10   3 3926.62 531.522   4
  -4 -10   2 283.225 166.185   4
  -4 -10   1 3102.79 465.661   4
   4  10   0 1547.39 334.851   7
  -4 -10   0 1608.02 332.569   4
   4  10   1-14.0118 129.987   7
  -4 -10  -1 114.523 159.824   4
   4  10   2 11075.8 887.753   7
  -4 -10  -2 8981.21 782.927   4
   4  10   3 1241.52 323.857   7
  -4 -10  -3 1279.59 276.458   6
   4  10   4 14538.1 1042.41   7
  -4 -10  -4 13955.6 908.636   6
  -4 -10  -5-199.972 173.889   6
   4  10   5-694.160 243.937   7
  -4 -10  -6 89.9793 113.963   6
   4  10   6 79.2879 132.052   7
   4  10   7-860.157 269.350   7
  -4 -10  -7-53.0824 139.212   6
   4  10   8 1844.43 360.485   7
  -4 -10  -8 1432.08 321.950   6
  -4 -10  -9 17959.8 1180.64   6
  -4 -10 -10 4787.75 599.706   6
  -4 -10 -11 2146.97 409.739   6
  -4 -10 -12 1327.85 342.074   6
  -4 -10 -13 7019.56 781.212   6
  -4 -10 -14 11088.0 1017.49   6
  -4 -11   3 2516.57 457.845   4
  -4 -11   2 1733.42 364.584   4
  -4 -11   1 4467.02 589.877   4
   4  11   0 2186.33 419.372   7
  -4 -11   0 2192.60 408.970   4
   4  11   1 10578.6 924.291   7
  -4 -11  -1 11064.6 928.484   4
   4  11   2 10714.6 923.607   7
  -4 -11  -2 9151.42 838.393   4
   4  11   3 920.015 297.746   7
   4  11   4 5127.40 623.631   7
   4  11   5 803.299 217.868   7
   4  11   6-55.9770 161.090   7
  -4 -11  -6-67.9985 102.972   6
   4  11   7 17032.1 1179.70   7
  -4 -11  -7 15243.0 1072.62   6
   4  11   8 342.257 211.042   7
  -4 -11  -8 564.518 232.434   6
   4  11   9 9390.37 873.837   7
  -4 -11  -9 9452.99 870.125   6
   4  11  10 65.6237 163.549   7
  -4 -11 -10 614.598 251.541   6
  -4 -11 -11 1620.71 388.707   6
  -4 -11 -12 2904.35 510.537   6
  -4 -11 -13 1150.16 348.591   6
   4  12   1 2288.66 465.575   7
  -4 -12  -1 2104.90 432.026   4
   4  12   2 2459.62 465.879   7
  -4 -12  -2 2575.06 467.881   4
   4  12   3 3802.14 571.094   7
  -4 -12  -3 2594.61 462.244   4
   4  12   4 924.138 279.976   7
   4  12   5 618.700 229.673   7
   4  12   6 936.898 299.193   7
   4  12   7 5897.30 728.463   7
   4  12   8 1503.18 365.165   7
   4  12   9 3632.81 556.931   7
  -4 -12  -9 3082.42 506.701   6
  -4 -12 -10 124.175 127.798   6
  -4 -12 -11 5844.17 730.948   6
  -5   7   6 881.157 312.436   1
  -5   7   5 5238.99 707.705   1
  -5   7   4 2063.25 482.258   1
  -5   7   3 8852.35 929.974   1
  -5   6  11 2015.06 388.526   1
  -5   6  10 8842.64 839.012   1
  -5   6   9 1144.22 310.028   1
  -5   6   8 318.474 165.540   1
  -5   6   7 7924.15 807.630   1
  -5   6   6 253.699 224.713   1
  -5   6   5 11076.8 980.358   1
  -5   6   4 416.277 206.905   1
  -5   6   3-155.583 282.942   1
  -5   6   2 54.6438 120.671   1
  -5   6   1-222.276 239.345   1
  -5   6   0 2669.96 512.071   1
  -5   6  -1 1942.46 429.856   1
  -5   6  -2 2147.57 491.379   1
  -5   6  -3-40.7053 193.639   1
   5  -6   3-554.977 240.735   5
   5  -6   4 151.789 151.631   5
   5  -6   5 929.886 346.899   5
   5  -6   6 526.794 238.156   5
  -5   5  14-35.0187 110.310   1
  -5   5  13 3126.36 470.729   1
  -5   5  12 2407.23 420.810   1
  -5   5  11 42.8037 126.093   1
  -5   5  10 2499.15 424.766   1
  -5   5   9 2912.70 481.659   1
  -5   5   8 21019.5 1303.26   1
  -5   5   7 4363.83 575.140   1
  -5   5   6 3065.66 489.516   1
  -5   5   5 11775.0 965.977   1
  -5   5   4 6184.57 684.678   1
  -5   5   3 1047.59 261.585   1
  -5   5   2 17397.3 1226.03   1
  -5   5   1 2465.05 455.689   1
  -5   5   0 5846.05 707.547   1
  -5   5  -1-315.662 220.378   1
   5  -5   2 5680.23 693.599   5
  -5   5  -2 5666.66 719.268   1
  -5   5  -3 3497.19 570.806   1
   5  -5   3 3535.90 560.446   5
   5  -5   4 7975.14 859.608   5
  -5   5  -4 7464.69 851.169   1
  -5   5  -5 608.873 267.136   1
   5  -5   5 639.648 283.295   5
  -5   5  -6 616.117 267.032   1
   5  -5   6 245.778 226.702   5
   5  -5   7 1184.44 331.276   5
  -5   4  14 707.383 232.887   2
  -5   4  13 310.526 162.595   1
  -5   4  12 4512.19 545.514   1
  -5   4  11 5281.33 572.513   1
  -5   4  10 2012.17 353.256   1
  -5   4   9 733.980 241.200   1
  -5   4   8 5072.11 586.686   1
  -5   4   7 10415.6 833.043   1
  -5   4   6 7880.74 724.199   1
  -5   4   5-137.809 209.702   1
  -5   4   4-310.795 233.317   1
  -5   4   3 1950.97 378.059   1
  -5   4   2 74.9045 125.724   1
  -5   4   1 1361.46 343.674   1
  -5   4   0 8375.01 790.334   1
  -5   4  -1 369.997 217.035   1
   5  -4   2 9370.10 869.893   5
  -5   4  -2 10255.5 920.081   1
   5  -4   3 2630.56 450.155   5
  -5   4  -3 2826.61 501.409   1
   5  -4   4 9012.13 893.452   5
  -5   4  -4 9541.62 937.038   1
   5  -4   5-47.8781 162.965   5
   5  -4   6 623.027 258.471   5
   5  -4   7 53.7510 186.997   5
   5  -4   8 352.998 204.124   5
   5  -4   9 6621.54 858.006   5
  -5   3  16 2452.96 455.132   2
  -5   3  15 3112.32 490.562   2
  -5   3  14 84.4074 115.200   2
  -5   3  13 2557.27 427.440   2
  -5   3  12 623.430 206.304   1
  -5   3  11 5751.14 569.416   1
  -5   3  10 8872.48 711.082   1
  -5   3   9 19139.5 1087.00   1
  -5   3   8 13577.5 910.254   1
  -5   3   7 2987.28 414.508   1
  -5   3   6 4855.18 527.279   1
  -5   3   5 2445.18 370.163   1
  -5   3   4 1257.61 290.055   1
  -5   3   3 16443.9 1044.48   1
  -5   3   2-130.228 196.222   1
  -5   3   1 7456.79 688.448   1
  -5   3   0 1373.93 307.575   1
  -5   3  -1 1156.93 276.221   1
   5  -3   2 20296.7 1302.53   5
  -5   3  -2 20437.6 1263.96   1
  -5   3  -3 3825.38 538.878   1
   5  -3   3 3620.59 527.017   5
   5  -3   4 2707.43 467.221   5
   5  -3   5 6.47758 134.023   5
   5  -3   6 3951.69 576.751   5
   5  -3   7 2333.76 466.107   5
   5  -3   8 4784.62 693.763   5
   5  -3   9 170.000 165.570   5
   5  -3  10 2391.72 529.496   5
  -5   2  16 6184.52 739.043   2
  -5   2  15-88.1457 177.811   2
  -5   2  14-10.0235 111.777   2
  -5   2  13 1886.77 370.257   2
   5  -2 -12 1271.29 264.780   3
  -5   2  11 9447.51 690.394   1
  -5   2  10 2173.48 326.216   1
  -5   2   9 255.077 123.529   1
  -5   2   8 13243.9 826.940   1
  -5   2   7 12592.1 819.303   1
  -5   2   6 7309.01 602.085   1
  -5   2   5 1169.26 229.873   1
  -5   2   4 13459.8 866.884   1
  -5   2   3 7589.69 638.590   1
  -5   2   2-32.3366 118.411   1
  -5   2   1 5178.90 530.963   1
  -5   2   0 5022.78 531.617   1
  -5   2  -1 50647.4 2067.14   1
  -5   2  -2 643.964 255.383   1
   5  -2   2 238.659 198.074   5
   5  -2   3 38020.5 1850.15   5
   5  -2   4 685.366 219.575   5
   5  -2   5 1433.95 341.994   5
   5  -2   6 5438.26 672.023   5
   5  -2   7 4090.88 606.888   5
   5  -2   8 9225.92 749.157   3
   5  -2   8 12400.0 1074.63   5
   5  -2   9 10926.1 1055.92   5
   5  -2  10 1565.19 438.262   5
   5  -2  11 9189.61 1036.69   5
   5  -2  12 1884.04 507.454   5
  -5   1  16 1986.85 420.645   2
  -5   1  15 959.176 310.902   2
  -5   1  14 1384.48 348.173   2
  -5   1  13 4947.36 590.495   2
  -5   1  12 5807.32 625.706   2
   5  -1 -12 5540.66 549.423   3
   5  -1 -11 23431.4 1225.40   3
   5  -1 -10 1905.95 331.296   3
  -5   1  10 2000.15 296.655   1
   5  -1  -9 3797.90 455.381   3
  -5   1   9 4342.71 414.838   1
  -5   1   8 7848.67 566.410   1
  -5   1   7 1958.18 285.169   1
  -5   1   6 219.751 127.676   1
  -5   1   5 7693.46 576.845   1
  -5   1   4 6448.37 528.498   1
  -5   1   3 6435.38 534.499   1
  -5   1   2 408.259 124.697   1
  -5   1   1 2702.88 348.770   1
  -5   1   0 358.699 181.093   1
  -5   1  -1 60006.8 2224.94   1
   5  -1   2 339.502 216.007   5
   5  -1   3 6295.26 656.650   5
   5  -1   4 1774.25 347.592   5
   5  -1   5 3421.53 497.998   5
   5  -1   6 38773.5 1657.78   3
   5  -1   6 38492.7 1902.95   5
   5  -1   7 4941.76 516.736   3
   5  -1   7 4548.68 623.078   5
   5  -1   8 394.604 147.322   3
   5  -1   8 511.873 269.715   5
   5  -1   9 6490.60 588.527   3
   5  -1   9 7392.18 840.635   5
   5  -1  10 2347.05 488.528   5
   5  -1  11 1192.96 396.288   5
   5  -1  12 1603.94 449.936   5
   5  -1  13 14142.1 1318.79   5
  -5   0  16 481.417 247.567   2
  -5   0  15 141.041 177.058   2
  -5   0  14 423.039 224.153   2
  -5   0  13 4401.90 568.299   2
  -5   0  12 13224.5 976.097   2
   5   0 -11 2609.65 354.275   3
  -5   0  11 2782.46 432.055   2
   5   0 -10 212.566 102.449   3
   5   0  -9 9446.75 707.636   3
  -5   0   9 8827.51 565.794   1
   5   0  -8 23564.9 1204.50   3
  -5   0   8 23420.5 1006.17   1
   5   0  -7 32954.9 1455.35   3
  -5   0   7 30194.9 1197.99   1
   5   0  -6 35876.5 1552.56   3
  -5   0   6 34672.7 1314.28   1
  -5   0   5 3334.87 337.155   1
   5   0  -5 3073.91 415.374   3
  -5   0   4 13058.8 712.553   1
   5   0  -4 13010.1 850.005   3
  -5   0   3 571.429 122.419   1
   5   0  -3 701.364 181.634   3
  -5   0   2 2061.88 266.814   1
   5   0  -2 958.920 222.644   3
   5   0  -1 26987.3 1293.45   3
  -5   0   1 27101.4 1182.76   1
   5   0   0 80019.8 2667.28   3
  -5   0   0 76162.0 2509.07   1
   5   0   1 19030.6 1074.05   3
  -5   0  -1 21898.7 1068.68   1
   5   0   2 22095.8 1164.75   3
   5   0   2 26044.2 1342.52   5
   5   0   3 3385.85 400.458   3
   5   0   3 3535.29 473.813   5
   5   0   4 15837.8 939.234   3
   5   0   4 15501.6 1051.72   5
   5   0   5 15656.3 928.373   3
   5   0   5 15113.0 1049.13   5
   5   0   6 4380.68 476.231   3
   5   0   6 5135.58 609.131   5
   5   0   7 5120.62 510.613   3
   5   0   7 5397.63 642.103   5
   5   0   8 21101.8 1093.68   3
   5   0   8 20739.8 1360.53   5
   5   0   9 2458.88 347.982   3
   5   0   9 3003.82 521.332   5
   5   0  10 2743.01 359.200   3
   5   0  10 3208.12 556.884   5
   5   0  11 8761.34 933.967   5
   5   0  12-73.4871 152.155   5
   5   0  13 17136.8 1436.85   5
   5   0  14 143.571 153.616   5
  -5  -1  16 165.375 171.600   2
  -5  -1  15 79.1334 138.388   2
  -5  -1  14 16122.9 1190.31   2
  -5  -1  13-1.59759 146.169   2
  -5  -1  12 14148.7 1039.53   2
   5   1 -11 38.1681 105.826   3
  -5  -1  11 312.618 141.565   2
   5   1 -10 22.3988 110.134   3
  -5  -1  10 154.286 179.991   2
   5   1  -9 136.003 114.419   3
   5   1  -8 22651.5 1133.66   3
   5   1  -7 1883.41 298.374   3
  -5  -1   7 2081.94 235.212   1
   5   1  -6 9551.28 694.696   3
  -5  -1   6 10063.4 531.320   1
  -5  -1   5 98.4733 57.5554   1
   5   1  -5 216.510 113.163   3
  -5  -1   4 2538.49 257.907   1
   5   1  -4 2068.59 333.096   3
   5   1  -3 244.845 108.528   3
  -5  -1   3 357.111 103.599   1
   5   1  -2 31615.1 1431.95   3
  -5  -1   2 33978.4 1238.46   1
   5   1  -1 1858.92 311.090   3
  -5  -1   1 2048.29 253.247   1
   5   1   0 94320.9 3041.80   3
  -5  -1   0 96032.8 2829.04   1
   5   1   1 8903.06 672.889   3
  -5  -1  -1 9281.86 600.081   1
   5   1   2 3515.43 398.730   3
   5   1   3 457.318 138.022   3
   5   1   3 228.564 158.884   5
   5   1   4 25954.7 1222.79   3
   5   1   4 25067.5 1347.68   5
   5   1   5 128523. 3890.09   3
   5   1   5 135692. 4221.30   5
   5   1   6 946.161 220.162   3
   5   1   6 801.024 258.028   5
   5   1   7 3933.97 423.487   3
   5   1   7 4061.00 524.652   5
   5   1   8 20798.7 1050.12   3
   5   1   8 18569.5 1254.90   5
   5   1   9 521.541 158.967   3
   5   1   9 703.248 251.009   5
   5   1  10 487.113 152.412   3
   5   1  10 105.960 217.185   5
   5   1  11 9996.62 978.173   5
   5   1  12 18640.3 1400.79   5
   5   1  13 249.368 160.400   5
   5   1  14 5046.54 754.537   5
   5   1  15 63.5067 158.503   5
  -5  -2  15 337.270 238.627   2
  -5  -2  14 7989.98 835.969   2
  -5  -2  13 7735.74 799.181   2
  -5  -2  12 3722.98 539.338   2
   5   2 -11 1237.22 220.971   3
  -5  -2  11 1235.65 274.829   2
   5   2 -10 1212.40 230.090   3
  -5  -2  10 1625.65 325.581   2
  -5  -2   9 49630.8 2020.27   2
   5   2  -9 47880.6 1804.26   3
   5   2  -8 17472.8 944.160   3
   5   2  -7 45990.6 1757.38   3
   5   2  -6 507.550 161.077   3
   5   2  -5 11901.6 771.448   3
  -5  -2   5 11906.3 514.424   1
  -5  -2   4 569.210 98.3339   1
   5   2  -4 592.994 171.604   3
  -5  -2   3 2529.41 217.061   1
   5   2  -3 2979.92 372.392   3
  -5  -2   2 101885. 2747.53   1
   5   2  -2 98170.3 3138.97   3
   5   2  -1 16972.2 943.752   3
  -5  -2   1 16265.7 713.570   1
   5   2   0 39741.7 1615.61   3
  -5  -2   0 41947.0 1386.23   1
   5   2   1 6110.57 529.761   3
  -5  -2  -1 6182.01 430.932   1
   5   2   2 17018.5 945.102   3
   5   2   3 39161.6 1570.04   3
   5   2   3 38314.1 1692.57   5
   5   2   4 28802.7 1271.40   3
   5   2   4 26022.0 1375.65   5
   5   2   5 3608.50 402.114   3
   5   2   5 4037.63 506.426   5
   5   2   6 2841.13 351.720   3
   5   2   6 3219.01 448.030   5
   5   2   7 384.643 142.658   3
   5   2   7 265.035 167.184   5
   5   2   8 3013.68 357.983   3
   5   2   8 2665.56 433.096   5
   5   2   9-11.0535 112.845   3
   5   2   9 205.998 123.339   5
   5   2  10 15247.2 860.021   3
   5   2  10 14961.9 1141.53   5
   5   2  11 64.3208 91.1163   3
   5   2  11 275.678 187.347   5
   5   2  12 27173.8 1681.25   5
   5   2  13 14324.9 1228.39   5
  -5  -2 -14 3328.40 470.406   6
   5   2  14 4751.11 699.549   5
  -5  -2 -15 2463.66 410.121   6
   5   2  15 2694.67 546.494   5
   5   2  16 646.261 343.247   5
  -5  -3  15 16132.3 1253.43   2
  -5  -3  14 619.027 258.618   2
  -5  -3  13 4021.04 585.471   2
  -5  -3  12 333.728 189.780   2
  -5  -3  11 234.870 192.505   2
  -5  -3  10 14187.7 1015.47   2
   5   3 -10 14516.6 819.172   3
  -5  -3   9 9757.81 790.595   2
   5   3  -9 10029.9 672.571   3
  -5  -3   8 3958.95 495.217   2
   5   3  -8 4018.96 419.585   3
   5   3  -7 6103.78 527.811   3
   5   3  -6 1492.31 264.101   3
   5   3  -5 2.61481 81.0351   3
   5   3  -4 7085.39 562.415   3
   5   3  -3 37316.1 1517.31   3
   5   3  -2 29938.9 1314.24   3
  -5  -3   2 29353.0 850.764   1
  -5  -3   1 33416.8 1008.46   1
   5   3  -1 34734.7 1433.64   3
   5   3   0 23045.1 1138.92   3
  -5  -3   0 25119.3 856.025   1
   5   3   1 5743.00 503.586   3
  -5  -3  -1 5539.08 356.442   1
   5   3   2 5391.27 500.932   3
   5   3   3 90301.6 2866.56   3
   5   3   4 153590. 4266.44   3
   5   3   4 140077. 4391.52   5
   5   3   5 48054.5 1750.04   3
   5   3   5 41827.8 1847.50   5
   5   3   6 445.137 165.672   3
   5   3   6 176.130 105.594   5
   5   3   7 18049.5 951.459   3
   5   3   7 16372.9 1062.08   5
   5   3   8 3927.06 410.624   3
   5   3   8 3012.21 434.668   5
   5   3   9 4029.81 414.769   3
   5   3   9 4915.90 576.794   5
   5   3  10 23410.7 1109.11   3
   5   3  10 22564.7 1385.66   5
   5   3  11 4544.61 438.748   3
   5   3  11 5505.82 665.930   5
   5   3  12 6932.11 792.674   5
   5   3  13 2501.74 486.743   5
  -5  -3 -14 696.601 232.645   6
   5   3  14 734.228 271.835   5
  -5  -3 -15 21535.3 1301.84   6
   5   3  15 19392.1 1494.13   5
  -5  -3 -16 9357.08 853.620   6
   5   3  16 10779.8 1115.94   5
   5   3  17 880.926 339.182   5
  -5  -4  14 627.158 292.313   2
  -5  -4  13 575.837 264.280   2
  -5  -4  12 208.146 212.970   2
  -5  -4  11 817.407 259.730   2
  -5  -4  10 30614.5 1616.13   2
   5   4 -10 30836.3 1319.72   3
   5   4  -9 4130.65 425.778   3
  -5  -4   9 3160.56 473.889   2
  -5  -4   8 23201.2 1282.24   2
   5   4  -8 23356.3 1103.00   3
  -5  -4   7 5262.89 554.241   2
   5   4  -7 5167.55 470.950   3
   5   4  -6 69.8029 80.9320   3
   5   4  -5 7252.32 569.863   3
   5   4  -4 505.681 181.681   3
   5   4  -3 81235.3 2646.85   3
   5   4  -2 335.152 158.399   3
   5   4  -1 35212.1 1458.31   3
   5   4   0 1627.36 268.588   3
   5   4   1 13238.2 799.575   3
  -5  -4  -1 13834.9 487.584   1
   5   4   2 88441.8 2816.45   3
   5   4   3 5676.00 512.607   3
   5   4   4 5573.98 501.754   3
   5   4   5 3410.33 394.175   3
   5   4   5 2998.26 403.359   5
   5   4   6 6120.31 527.904   3
   5   4   6 6262.51 597.026   5
   5   4   7 108.074 104.980   3
   5   4   7 15.3207 108.950   5
   5   4   8 1316.75 240.560   3
   5   4   8 998.878 256.563   5
   5   4   9 32828.7 1368.93   3
   5   4   9 31382.7 1592.18   5
   5   4  10 8039.26 601.821   3
   5   4  10 7936.67 756.619   5
   5   4  11 4349.05 429.813   3
   5   4  11 4320.52 571.554   5
   5   4  12 12692.1 769.040   3
   5   4  12 11296.6 978.708   5
   5   4  13 4197.97 609.577   5
  -5  -4 -14 6510.79 677.044   6
   5   4  14 6306.28 773.797   5
  -5  -4 -15 2323.70 427.222   6
   5   4  15 2705.52 526.280   5
  -5  -4 -16 28365.3 1619.38   6
   5   4  16 31501.9 1934.02   5
  -5  -4 -17 3973.28 568.975   6
   5   4  17 4620.81 726.891   5
  -5  -5  13 675.153 257.827   2
  -5  -5  12 4591.76 627.364   2
  -5  -5  11 21288.5 1358.38   2
  -5  -5  10 46.4699 194.791   2
   5   5  -9 3226.56 389.942   3
  -5  -5   9 2607.70 442.925   2
   5   5  -8 1971.98 299.266   3
  -5  -5   8 2160.34 387.951   2
   5   5  -7 548.682 175.950   3
  -5  -5   7 711.299 237.319   2
   5   5  -6 1207.31 230.810   3
  -5  -5   6 992.741 249.189   2
  -5  -5   5 19337.1 1075.69   2
   5   5  -5 21058.7 1066.90   3
   5   5  -4 2438.06 351.859   3
   5   5  -3 36358.2 1497.70   3
   5   5  -2 119.658 101.569   3
   5   5  -1 13835.5 837.861   3
   5   5   0 10599.3 710.268   3
   5   5   1 3029.96 387.067   3
  -5  -5  -1 2472.56 264.190   4
   5   5   2 122951. 3718.16   3
  -5  -5  -2 126377. 3409.59   4
   5   5   3 35690.0 1455.09   3
  -5  -5  -3 33092.3 1152.94   4
   5   5   4 59722.5 2134.73   3
  -5  -5  -4 60974.5 1773.04   4
   5   5   5 1155.14 234.277   3
  -5  -5  -5 1162.73 143.479   4
   5   5   6 5488.68 498.928   3
   5   5   7 11135.4 732.912   3
   5   5   7 10684.6 793.265   5
   5   5   8 7458.28 592.202   3
   5   5   8 7617.22 671.495   5
   5   5   9 25670.7 1205.04   3
   5   5   9 25074.5 1345.12   5
   5   5  10 2057.32 309.402   3
   5   5  10 1376.40 306.949   5
   5   5  11 3740.63 414.220   3
   5   5  11 2940.75 454.895   5
   5   5  12 3488.77 403.536   3
   5   5  12 3388.77 501.331   5
  -5  -5 -13 434.530 207.104   6
   5   5  13 411.721 226.699   5
  -5  -5 -14 36466.3 1801.76   6
   5   5  14 37486.0 1973.42   5
  -5  -5 -15 995.904 305.595   6
   5   5  15 1030.51 348.041   5
  -5  -5 -16-82.5968 129.990   6
   5   5  16 37.4521 151.346   5
  -5  -5 -17 10361.3 959.411   6
   5   5  17 11108.0 1105.29   5
   5   5  18 26.4527 115.769   5
  -5  -6  12-90.7864 140.131   2
  -5  -6  11 13969.8 1111.09   2
  -5  -6  10 555.266 229.625   2
  -5  -6   9 1773.66 363.319   2
   5   6  -8 31.9127 86.3065   3
  -5  -6   8 384.288 208.330   2
   5   6  -7 44.1067 103.529   3
  -5  -6   7 123.306 144.015   2
  -5  -6   6 15510.5 1011.77   2
   5   6  -6 15402.4 931.014   3
   5   6  -5 287.795 186.692   3
  -5  -6   5-109.734 124.202   2
  -5  -6   4 39063.7 1679.97   2
   5   6  -4 43964.2 1738.23   3
  -5  -6   3 9900.78 708.365   2
   5   6  -3 11928.4 787.317   3
   5   6  -2 4271.19 454.331   3
  -5  -6   1-27.8406 103.063   4
   5   6  -1 161.026 113.833   3
   5   6   0 28857.9 1329.29   3
  -5  -6   0 27980.9 1175.88   4
   5   6   1 63357.6 2265.34   3
  -5  -6  -1 64016.3 2065.29   4
   5   6   2 1102.52 252.063   3
  -5  -6  -2 581.638 170.027   4
   5   6   3 11111.8 755.803   3
  -5  -6  -3 10124.1 581.138   4
   5   6   4 379.490 153.416   3
  -5  -6  -4 288.380 87.5977   4
   5   6   5 14429.3 874.008   3
  -5  -6  -5 13593.4 663.637   4
   5   6   6 28094.5 1295.33   3
  -5  -6  -6 25802.8 991.749   4
   5   6   7 4849.62 498.700   3
   5   6   8 7261.92 611.777   3
   5   6   8 7654.68 647.700   5
   5   6   9 9932.71 721.994   3
   5   6   9 8904.78 730.076   5
   5   6  10 76.4455 107.823   3
   5   6  10 70.7579 106.724   5
   5   6  11 3167.68 408.629   3
   5   6  11 3099.08 452.089   5
   5   6  12 2242.49 342.965   3
   5   6  12 2777.47 431.236   5
  -5  -6 -13 17150.8 1161.61   6
   5   6  13 19153.9 1237.30   5
  -5  -6 -14 18183.5 1230.15   6
   5   6  14 17509.6 1232.37   5
  -5  -6 -15 14123.4 1102.53   6
   5   6  15 14308.6 1139.47   5
  -5  -6 -16 8163.88 849.176   6
  -5  -6 -17 5045.44 679.205   6
  -5  -7  11 2471.26 460.333   2
  -5  -7  10 506.955 256.786   2
  -5  -7   9 690.069 238.328   2
   5   7  -8 189.920 120.534   3
  -5  -7   8 16.3396 114.755   2
   5   7  -7 399.161 188.710   3
  -5  -7   7 246.907 137.002   2
  -5  -7   6 12048.5 904.066   2
   5   7  -6 13122.2 897.034   3
  -5  -7   5 4952.40 557.602   2
   5   7  -5 5331.02 555.023   3
  -5  -7   4 10156.9 773.135   2
   5   7  -4 10052.2 779.400   3
  -5  -7   3 4046.06 467.297   2
   5   7  -3 4949.78 528.228   3
  -5  -7   3 4599.44 480.558   4
  -5  -7   2 2585.65 346.763   4
   5   7  -2 3002.95 416.468   3
  -5  -7   2 2158.68 324.063   2
  -5  -7   1 11308.2 729.516   2
   5   7  -1 11941.9 831.878   3
  -5  -7   1 10609.7 723.399   4
   5   7   0 655.436 244.199   3
  -5  -7   0 366.769 153.122   2
  -5  -7   0 307.208 162.156   4
   5   7   1 49634.4 2002.89   3
  -5  -7  -1 50737.7 1810.61   4
   5   7   2 232.947 201.705   3
  -5  -7  -2 23.2180 77.8698   4
   5   7   3 14958.3 945.979   3
  -5  -7  -3 14034.9 773.022   4
   5   7   4-103.828 162.292   3
  -5  -7  -4 44.1902 90.6955   4
   5   7   5 50.3723 102.329   3
  -5  -7  -5-16.4277 66.7098   4
   5   7   6 22801.3 1212.70   3
   5   7   7 5891.21 575.570   3
   5   7   8 8177.85 687.315   3
   5   7   9 2997.33 404.249   3
   5   7  10 153.255 91.4239   3
   5   7  11 11603.9 837.279   3
  -5  -7 -11 10325.2 862.008   6
   5   7  12 487.844 214.611   3
  -5  -7 -12 678.239 248.827   6
   5   7  13 34685.5 1612.30   3
  -5  -7 -13 33100.6 1750.46   6
  -5  -7 -14 1074.84 331.467   6
  -5  -7 -15 8333.28 850.196   6
  -5  -7 -16 5627.09 716.298   6
  -5  -8  10 141.941 130.732   2
  -5  -8   9 495.953 194.868   2
  -5  -8   8 766.144 256.466   2
   5   8  -7 11351.3 896.264   3
  -5  -8   7 10421.9 885.350   2
   5   8  -6 2270.06 397.878   3
  -5  -8   6 2813.55 444.976   2
   5   8  -5 5039.95 571.975   3
  -5  -8   5 4085.75 512.913   2
  -5  -8   4 2020.16 365.472   4
   5   8  -4 2440.04 389.951   3
  -5  -8   4 2851.23 404.750   2
  -5  -8   3 1358.06 292.617   4
   5   8  -3 1449.14 308.355   3
  -5  -8   3 1230.28 275.690   2
  -5  -8   2 218.313 148.740   4
   5   8  -2 178.911 143.394   3
  -5  -8   2 326.149 143.083   2
  -5  -8   1 27004.6 1254.42   2
   5   8  -1 27652.8 1428.53   3
  -5  -8   1 24921.9 1255.75   4
  -5  -8   0 26724.9 1227.82   2
   5   8   0 27978.7 1447.23   3
  -5  -8   0 28102.2 1306.70   4
   5   8   1 960.032 256.196   3
  -5  -8  -1 943.402 189.788   2
  -5  -8  -1 984.866 218.025   4
  -5  -8  -2 9141.38 591.383   2
   5   8   2 10052.9 814.006   3
  -5  -8  -2 9983.63 697.374   4
   5   8   3 4257.35 517.077   3
  -5  -8  -3 5005.11 476.542   4
   5   8   4 278.062 180.193   3
  -5  -8  -4-141.582 135.156   4
   5   8   5 22743.8 1272.15   3
  -5  -8  -5 22161.0 1078.90   4
   5   8   6 10153.5 819.536   3
   5   8   7 36.1143 105.225   3
   5   8   8 8376.11 735.164   3
   5   8   9 878.363 230.791   3
   5   8  10 2602.19 409.898   3
  -5  -8 -10 2583.74 428.931   6
   5   8  11 16170.9 1076.83   3
  -5  -8 -11 15170.7 1090.07   6
   5   8  12 4194.49 536.541   3
  -5  -8 -12 4426.48 595.756   6
   5   8  13 13149.5 976.843   3
  -5  -8 -13 12992.8 1046.63   6
  -5  -8 -14 2352.15 466.373   6
  -5  -8 -15 7246.40 816.826   6
  -5  -9   9 854.979 288.005   2
  -5  -9   8-235.119 183.479   2
  -5  -9   7 1688.17 369.465   2
  -5  -9   6 5875.80 639.180   2
  -5  -9   5 357.945 230.367   4
  -5  -9   5 208.168 185.828   2
  -5  -9   4 2147.21 393.256   4
   5   9  -4 2188.24 409.045   3
  -5  -9   4 2608.56 402.469   2
  -5  -9   3 191.190 133.650   4
   5   9  -3 56.0269 171.758   3
  -5  -9   3 346.496 181.344   2
   5   9  -2 6392.06 707.141   3
  -5  -9   2 5466.18 581.866   4
   5   9  -1 1347.63 332.966   3
  -5  -9   1 1648.98 320.864   4
   5   9   0 2264.19 427.951   3
  -5  -9   0 2195.61 359.969   4
   5   9   1 261.461 127.145   3
  -5  -9  -1 126.010 126.743   4
   5   9   2-39.0845 194.242   3
  -5  -9  -2-100.865 141.314   4
   5   9   3 5640.32 639.686   3
  -5  -9  -3 4624.87 492.457   4
   5   9   4 117.121 139.496   3
  -5  -9  -4 13.3080 101.219   4
   5   9   5 22466.1 1351.89   3
   5   9   6 1870.98 385.949   3
  -5  -9  -7 515.796 176.969   6
   5   9   7 1132.00 285.422   3
   5   9   8 921.478 276.536   3
  -5  -9  -8 1451.56 328.128   6
   5   9   9 264.880 134.816   3
  -5  -9  -9 196.166 132.014   6
   5   9  10 15334.8 1131.96   3
  -5  -9 -10 17259.1 1170.88   6
   5   9  11 5284.27 644.209   3
  -5  -9 -11 5985.06 683.127   6
  -5  -9 -12 17702.8 1248.01   6
  -5  -9 -13 1532.06 374.367   6
  -5  -9 -14 12264.8 1065.67   6
  -5 -10   5 108.889 129.293   4
  -5 -10   4 328.193 188.299   4
  -5 -10   3 37.7085 117.766   4
  -5 -10   2 18125.8 1166.87   4
  -5 -10   1 3126.38 455.303   4
  -5 -10   0-37.8176 108.419   4
   5  10   1 269.993 149.644   3
  -5 -10  -1-64.3321 151.565   4
   5  10   2 1925.54 405.772   3
  -5 -10  -2 2139.81 367.000   4
   5  10   3 4606.17 624.125   3
  -5 -10  -3 4087.58 487.429   6
  -5 -10  -3 3164.85 446.987   4
   5  10   4 7587.31 796.900   3
  -5 -10  -4 7652.98 690.911   6
  -5 -10  -4 6563.73 640.139   4
   5  10   5 8112.19 828.139   3
  -5 -10  -5 7947.48 723.692   6
   5  10   6 3849.57 571.818   3
  -5 -10  -6 4686.92 562.043   6
   5  10   7 98.0381 160.843   3
  -5 -10  -7 40.4589 135.925   6
  -5 -10  -8 789.045 265.216   6
  -5 -10  -9 1135.05 312.842   6
  -5 -10 -10 14754.2 1114.77   6
  -5 -10 -11 22.6671 162.547   6
  -5 -10 -12 2797.89 489.115   6
  -5 -10 -13-6.34925 176.670   6
  -5 -11   2 86.0432 120.981   4
  -5 -11   1 306.833 195.309   4
  -5 -11   0 693.066 235.900   4
  -5 -11  -1 462.444 209.884   4
  -5 -11  -2 9115.43 820.838   4
  -5 -11  -3 1956.33 382.636   4
  -5 -11  -4 8032.27 757.984   4
  -5 -11  -5 1134.50 273.554   6
  -5 -11  -5 530.228 225.429   4
  -5 -11  -6 1578.48 332.505   6
  -5 -11  -7 4752.71 598.636   6
  -5 -11  -8 4178.22 581.808   6
  -5 -11  -9 8684.75 856.756   6
  -5 -11 -10 9751.89 923.387   6
  -5 -11 -11 4026.87 591.300   6
  -5 -12  -2 5198.46 652.262   4
  -5 -12  -3 475.389 224.031   4
  -5 -12  -4 478.224 216.294   4
  -5 -12  -5 677.166 221.587   4
  -5 -12  -8 332.998 222.649   6
  -5 -12  -9 6460.52 756.537   6
  -5 -12 -10 198.182 129.641   6
  -6   5  10 1149.28 311.018   1
  -6   5   9 100.211 129.965   1
  -6   5   8 270.378 195.791   1
  -6   5   7 8672.31 851.698   1
  -6   5   6 108.281 150.250   1
  -6   5   5 6760.21 766.877   1
  -6   5   4 1824.66 386.591   1
  -6   5   3 1197.79 335.883   1
  -6   5   2 2281.28 448.773   1
  -6   5   1 379.217 245.662   1
  -6   5   0 4355.46 642.891   1
  -6   5  -1 5338.72 728.004   1
  -6   4  13 369.644 204.699   1
  -6   4  12 8276.73 765.896   1
  -6   4  11 808.901 231.501   1
  -6   4  10 638.102 230.990   1
  -6   4   9 3434.22 496.060   1
  -6   4   8 4230.53 563.781   1
  -6   4   7 9622.17 848.500   1
  -6   4   6 1469.46 339.374   1
  -6   4   5 2771.24 453.973   1
  -6   4   4 607.884 207.713   1
  -6   4   3 769.537 238.642   1
  -6   4   2 5818.45 699.979   1
  -6   4   1-174.441 160.177   1
  -6   4   0 6542.79 768.500   1
  -6   4  -1 823.798 299.419   1
  -6   4  -2 5500.66 725.691   1
  -6   4  -3 2377.30 475.637   1
  -6   4  -4 939.239 285.797   1
   6  -4   4 1631.98 410.723   5
   6  -4   5 4940.67 732.807   5
  -6   4  -5 6107.22 810.765   1
   6  -4   6 1264.39 415.810   5
  -6   3  14 77.6302 124.086   2
   6  -3 -12 1195.78 318.860   3
  -6   3  12 1333.77 289.872   1
  -6   3  11 25.5788 114.759   1
  -6   3  10 5305.80 566.558   1
  -6   3   9 755.639 227.697   1
  -6   3   8 16874.7 1085.62   1
  -6   3   7 2333.56 392.226   1
  -6   3   6 12483.2 932.622   1
  -6   3   5-94.9232 190.182   1
  -6   3   4 8158.96 749.216   1
  -6   3   3 14499.5 1044.47   1
  -6   3   2 5530.66 647.021   1
  -6   3   1 1122.42 318.860   1
  -6   3   0 16376.2 1169.47   1
  -6   3  -1 5656.80 655.398   1
  -6   3  -2-46.2511 196.504   1
  -6   3  -3-140.560 162.009   1
  -6   3  -4 4361.88 642.587   1
   6  -3   4 5153.50 699.582   5
   6  -3   5 2635.26 526.929   5
  -6   3  -5 2549.24 497.636   1
   6  -3   6 547.461 277.288   5
   6  -3   7 1227.69 292.253   3
   6  -3   7 1272.86 383.184   5
  -6   2  14 1444.06 373.030   2
  -6   2  13 9776.28 904.001   2
   6  -2 -12 76.4220 113.143   3
   6  -2 -11 2918.70 459.001   3
  -6   2  11 2691.08 385.046   1
   6  -2 -10 9078.17 827.472   3
  -6   2  10 9256.24 713.513   1
  -6   2   9-100.142 119.800   1
   6  -2  -9 411.673 226.915   3
  -6   2   8 20201.5 1119.34   1
  -6   2   7 318.595 198.789   1
  -6   2   6 2679.59 388.469   1
  -6   2   5 86.0030 148.832   1
  -6   2   4 1221.71 273.210   1
  -6   2   3 11631.8 865.746   1
  -6   2   2 3166.26 456.589   1
  -6   2   1 6615.01 670.664   1
  -6   2   0 4075.24 517.264   1
  -6   2  -1 211.543 107.694   1
  -6   2  -2 4971.90 600.975   1
  -6   2  -3 437.348 204.842   1
   6  -2   3 768.771 300.588   5
   6  -2   4 4725.50 642.774   5
  -6   2  -4 5216.31 653.766   1
   6  -2   5 5179.56 606.713   3
   6  -2   5 5007.71 692.097   5
   6  -2   6 4188.85 543.945   3
   6  -2   6 4050.27 626.912   5
   6  -2   7 1876.66 347.683   3
   6  -2   7 2062.26 463.041   5
   6  -2   8 190.012 119.498   3
   6  -2   8 160.435 160.190   5
   6  -2   9 10179.4 1070.73   5
  -6   1  14 186.675 152.103   2
  -6   1  13 16.2584 112.746   2
   6  -1 -12 737.199 236.025   3
   6  -1 -11 13860.5 994.511   3
   6  -1 -10 4966.58 580.002   3
   6  -1  -9 10088.4 848.146   3
  -6   1   9 10349.9 704.107   1
   6  -1  -8 16629.9 1098.14   3
  -6   1   8 14089.2 843.208   1
   6  -1  -7 3777.16 511.833   3
  -6   1   7 3770.27 422.206   1
  -6   1   6-68.3327 116.873   1
   6  -1  -6-127.969 193.571   3
  -6   1   5 26814.4 1267.57   1
   6  -1  -5 24960.6 1408.54   3
  -6   1   4 8135.14 660.797   1
  -6   1   3 13773.2 890.094   1
  -6   1   2 385.441 176.943   1
  -6   1   1 29280.8 1441.76   1
  -6   1   0 4742.16 527.252   1
  -6   1  -1 1265.73 272.072   1
   6  -1   2 7538.88 726.252   3
  -6   1  -2 7795.78 717.171   1
  -6   1  -3-157.682 160.406   1
   6  -1   3 423.860 237.792   5
   6  -1   3 357.586 194.077   3
   6  -1   4 8531.54 766.163   3
   6  -1   4 8669.11 862.922   5
   6  -1   5 30.3608 106.751   3
   6  -1   5-1.09389 111.131   5
   6  -1   6 2584.49 421.162   3
   6  -1   6 2660.79 500.003   5
   6  -1   7-79.4510 146.189   3
   6  -1   7 91.1752 175.593   5
   6  -1   8 727.437 224.820   3
   6  -1   8 558.158 256.930   5
   6  -1   9 10443.9 829.359   3
   6  -1   9 10202.0 1056.99   5
   6  -1  10 1437.03 435.660   5
  -6   0  14 2639.23 487.131   2
  -6   0  13 266.831 161.793   2
  -6   0  12 3584.52 559.005   2
   6   0 -11 8607.36 744.352   3
   6   0 -10 5960.73 608.065   3
   6   0  -9 14897.9 1004.02   3
   6   0  -8 151.958 122.114   3
   6   0  -7 2873.46 436.363   3
  -6   0   7 2474.22 300.643   1
  -6   0   6 1741.90 264.046   1
   6   0  -6 1604.55 310.253   3
  -6   0   5 3697.18 385.268   1
   6   0  -5 3994.54 512.991   3
  -6   0   4 8652.35 618.736   1
   6   0  -4 9047.49 772.341   3
  -6   0   3 14347.6 834.949   1
   6   0  -3 13949.5 987.493   3
  -6   0   2 1257.98 240.567   1
   6   0  -2 1566.35 326.869   3
   6   0  -1-13.9886 108.587   3
  -6   0   1 0.19848 124.537   1
  -6   0   0 825.120 186.177   1
   6   0   0 990.752 264.017   3
   6   0   1 19321.3 1159.75   3
  -6   0  -1 17201.5 1019.32   1
  -6   0  -2-232.557 180.566   1
   6   0   2-1.00717 115.157   3
   6   0   3 1655.06 343.889   3
   6   0   4 6385.38 638.987   3
   6   0   4 6574.91 734.127   5
   6   0   5 1596.99 318.079   3
   6   0   5 1514.53 369.494   5
   6   0   6 11120.9 845.078   3
   6   0   6 9941.78 953.179   5
   6   0   7 6764.03 646.723   3
   6   0   7 6274.02 762.646   5
   6   0   8 16758.2 1060.58   3
   6   0   8 17788.4 1332.77   5
   6   0   9 8368.68 718.384   3
   6   0   9 8795.73 940.366   5
   6   0  10 2955.84 563.154   5
   6   0  11 2835.97 554.595   5
   6   0  12 5788.12 820.113   5
  -6  -1  14 462.895 228.409   2
  -6  -1  13 4301.23 605.343   2
  -6  -1  12 9483.97 888.325   2
  -6  -1  11 10119.1 887.807   2
   6   1 -11 11250.8 815.076   3
   6   1 -10 453.194 166.095   3
   6   1  -9 13044.7 905.891   3
   6   1  -8-91.4661 165.363   3
   6   1  -7 694.553 186.144   3
   6   1  -6 17247.3 1064.47   3
   6   1  -5 1357.80 308.121   3
  -6  -1   4 12135.3 670.214   1
   6   1  -4 11748.2 865.460   3
  -6  -1   3 11856.4 684.744   1
   6   1  -3 12768.8 899.838   3
  -6  -1   2 7917.01 553.565   1
   6   1  -2 7778.45 691.993   3
   6   1  -1 17029.6 1072.66   3
  -6  -1   1 17284.6 897.031   1
  -6  -1   0 458.978 161.627   1
   6   1   0 303.784 148.067   3
   6   1   1 11553.0 846.194   3
  -6  -1  -1 10921.3 731.026   1
   6   1   2 4801.30 536.634   3
  -6  -1  -2 3825.41 432.504   1
   6   1   3 9810.03 773.605   3
   6   1   4 2.59228 106.833   3
   6   1   4 169.766 141.887   5
   6   1   5-6.95733 134.454   3
   6   1   5 51.0891 186.402   5
   6   1   6 2490.57 382.062   3
   6   1   6 1958.79 416.483   5
   6   1   7 4684.96 530.183   3
   6   1   7 5860.15 711.133   5
   6   1   8 6795.25 630.105   3
   6   1   8 5474.69 707.732   5
   6   1   9 6342.70 607.272   3
   6   1   9 6291.47 767.208   5
   6   1  10 8321.31 693.417   3
   6   1  10 9016.51 948.175   5
   6   1  11 1917.27 428.456   5
   6   1  12 3945.14 669.864   5
   6   1  13 6123.96 851.631   5
  -6  -2  13 3804.51 591.561   2
  -6  -2  12 2415.62 438.206   2
  -6  -2  11 11649.0 968.220   2
  -6  -2  10 6697.05 708.348   2
   6   2 -10 6839.71 613.194   3
   6   2  -9 601.046 178.707   3
   6   2  -8 7583.20 668.200   3
   6   2  -7 9758.52 765.146   3
   6   2  -6 15544.1 990.313   3
   6   2  -5 352.764 148.926   3
   6   2  -4 15268.3 979.076   3
   6   2  -3 980.252 239.806   3
   6   2  -2 6853.04 633.742   3
  -6  -2   1 120.877 85.2380   1
   6   2  -1 162.102 167.394   3
   6   2   0 40310.6 1762.35   3
  -6  -2   0 42091.7 1506.23   1
   6   2   1 84.6153 145.557   3
  -6  -2  -1 32.2755 71.2678   1
  -6  -2  -2-190.474 126.885   1
   6   2   2-38.1262 108.800   3
   6   2   3 1202.07 259.188   3
   6   2   4 2948.33 402.476   3
   6   2   5 14034.1 921.385   3
   6   2   5 13922.9 1047.88   5
   6   2   6 18557.9 1078.55   3
   6   2   6 17615.2 1227.17   5
   6   2   7 6257.16 587.904   3
   6   2   7 5672.58 682.014   5
   6   2   8 22219.0 1181.94   3
   6   2   8 20853.1 1399.26   5
   6   2   9-159.600 173.101   3
   6   2   9 152.129 151.544   5
   6   2  10 119.536 143.386   3
   6   2  10 241.959 190.553   5
   6   2  11 22774.2 1565.12   5
   6   2  12 7818.30 909.108   5
   6   2  13 3834.84 655.642   5
   6   2  14 119.576 167.584   5
  -6  -3  13 340.015 195.145   2
  -6  -3  12 3605.29 563.495   2
  -6  -3  11 4815.73 622.175   2
   6   3 -10 946.593 230.338   3
  -6  -3  10 1177.64 305.393   2
  -6  -3   9 4101.00 551.443   2
   6   3  -9 3867.01 456.919   3
   6   3  -8-76.7953 116.263   3
   6   3  -7 5056.51 534.998   3
   6   3  -6 1622.13 307.470   3
   6   3  -5-12.4315 152.615   3
   6   3  -4 3345.33 425.182   3
   6   3  -3 890.256 238.037   3
   6   3  -2 32107.8 1505.63   3
   6   3  -1 624.380 208.439   3
   6   3   0 11170.4 805.675   3
   6   3   1 13532.4 898.744   3
  -6  -3  -2 1276.52 199.513   1
   6   3   2 1306.43 270.491   3
   6   3   3 20957.5 1157.59   3
   6   3   4 530.080 203.056   3
   6   3   5 10723.9 777.185   3
   6   3   5 8984.61 828.227   5
   6   3   6 10350.4 776.575   3
   6   3   6 12247.9 964.097   5
   6   3   7 4120.16 469.172   3
   6   3   7 4209.42 576.042   5
   6   3   8 13011.7 869.534   3
   6   3   8 11918.5 1006.78   5
   6   3   9 6768.83 605.684   3
   6   3   9 6818.06 758.686   5
   6   3  10 20777.9 1126.40   3
   6   3  10 20570.9 1402.74   5
   6   3  11 1040.83 235.624   3
   6   3  11 964.309 348.825   5
   6   3  12 5645.36 743.615   5
   6   3  13-90.8360 155.979   5
   6   3  14 747.580 314.115   5
  -6  -3 -15 2028.29 398.963   6
  -6  -4  12 6870.57 794.273   2
  -6  -4  11 4132.11 599.270   2
  -6  -4  10 3493.02 536.274   2
  -6  -4   9 17727.9 1163.08   2
   6   4  -9 16417.4 983.183   3
  -6  -4   8 4504.60 553.518   2
   6   4  -8 4531.89 495.323   3
   6   4  -7 15185.5 955.052   3
   6   4  -6 1885.73 323.517   3
   6   4  -5 5260.80 538.314   3
   6   4  -4 4632.86 497.285   3
   6   4  -3 20626.0 1140.43   3
   6   4  -2 12363.5 852.529   3
   6   4  -1 20866.8 1151.53   3
   6   4   0 249.910 169.558   3
   6   4   1 480.498 148.040   3
   6   4   2 121.215 135.777   3
   6   4   3 2126.63 352.713   3
   6   4   4 3303.93 418.714   3
   6   4   5 17772.9 1039.87   3
   6   4   6 3862.13 454.225   3
   6   4   7 10267.4 768.610   3
   6   4   7 10619.5 892.787   5
   6   4   8 543.802 162.400   3
   6   4   8 268.098 131.894   5
   6   4   9 10.1806 94.8246   3
   6   4   9 157.246 142.305   5
   6   4  10 41390.0 1720.84   3
   6   4  10 41210.3 2057.02   5
   6   4  11 1379.05 273.166   3
   6   4  11 1647.58 410.031   5
   6   4  12 16757.0 1279.68   5
   6   4  13 652.609 246.000   5
   6   4  14 402.531 225.769   5
  -6  -4 -15 14595.3 1119.99   6
   6   4  15 13321.5 1239.56   5
  -6  -5  12 1254.17 330.866   2
  -6  -5  11 961.853 330.926   2
  -6  -5  10 1270.75 339.866   2
   6   5  -9 240.516 135.719   3
  -6  -5   9 298.923 200.451   2
   6   5  -8 272.102 134.419   3
  -6  -5   8 362.570 185.434   2
   6   5  -7 787.711 205.867   3
  -6  -5   7 484.233 224.550   2
   6   5  -6-74.3815 131.114   3
  -6  -5   6-28.0504 120.957   2
   6   5  -5 45.1822 114.713   3
   6   5  -4 1901.24 329.244   3
   6   5  -3 43301.4 1817.17   3
   6   5  -2 1594.22 297.166   3
   6   5  -1 2545.21 390.752   3
   6   5   0 3305.03 426.790   3
   6   5   1 7654.74 657.949   3
   6   5   2 74571.9 2645.48   3
   6   5   3 1450.29 315.067   3
   6   5   4 25086.5 1280.76   3
   6   5   5 30444.2 1440.40   3
   6   5   6 91.9707 131.811   3
   6   5   7 2817.32 386.356   3
   6   5   8 22117.7 1182.28   3
   6   5   8 22731.3 1352.87   5
   6   5   9 23814.3 1247.86   3
   6   5   9 27605.3 1537.07   5
   6   5  10 1666.72 310.814   3
   6   5  10 1302.43 313.194   5
   6   5  11 5902.25 573.656   3
   6   5  11 5261.13 670.505   5
   6   5  12-145.495 128.744   3
   6   5  12-614.227 245.318   5
   6   5  13 3046.98 547.778   5
   6   5  14 11735.0 1090.15   5
  -6  -5 -15 1508.31 381.408   6
   6   5  15 1763.59 426.162   5
   6   5  16 2554.31 526.486   5
  -6  -6  11 700.906 273.453   2
  -6  -6  10 12975.7 1077.41   2
  -6  -6   9 506.484 277.095   2
  -6  -6   8 5372.49 663.366   2
   6   6  -8 6325.76 612.619   3
   6   6  -7 2936.17 414.847   3
  -6  -6   7 2681.41 452.093   2
   6   6  -6-45.7254 95.4536   3
  -6  -6   6 132.033 149.577   2
  -6  -6   5 16802.6 1071.30   2
   6   6  -5 16355.6 1019.51   3
  -6  -6   4 8098.22 698.985   2
   6   6  -4 8130.98 698.877   3
   6   6  -3 20603.9 1164.51   3
   6   6  -2 3692.81 465.075   3
   6   6  -1 1948.05 340.633   3
   6   6   0 4974.97 541.218   3
   6   6   1 2257.43 376.065   3
   6   6   2 2236.51 371.592   3
   6   6   3 2713.02 414.559   3
   6   6   4 189.649 141.360   3
   6   6   5 9837.45 767.880   3
   6   6   6 1953.55 336.757   3
   6   6   7 3784.96 465.811   3
   6   6   8 209.157 181.090   3
   6   6   9 41200.3 1807.77   3
   6   6   9 45019.7 2010.28   5
   6   6  10 4877.32 535.742   3
   6   6  10 5045.30 616.598   5
   6   6  11 10087.1 790.686   3
   6   6  11 9517.42 883.584   5
   6   6  12 130.770 107.750   3
   6   6  12-64.1521 154.116   5
   6   6  13 1482.91 392.203   5
  -6  -6 -14 34042.3 1828.71   6
   6   6  14 34623.8 1930.40   5
  -6  -6 -15 2109.56 458.099   6
  -6  -7  10 512.928 272.486   2
  -6  -7   9 566.242 212.145   2
   6   7  -8 69.8865 115.004   3
  -6  -7   8-7.87787 138.045   2
   6   7  -7 108.792 117.985   3
  -6  -7   7 550.102 227.628   2
   6   7  -6 2714.06 417.954   3
  -6  -7   6 2253.67 411.876   2
  -6  -7   5 11661.5 913.750   2
   6   7  -5 11449.0 889.881   3
  -6  -7   4 14019.1 969.930   2
   6   7  -4 15360.4 1021.21   3
   6   7  -3 2109.73 372.963   3
  -6  -7   3 2384.41 370.778   2
   6   7  -2 1409.53 305.768   3
  -6  -7   2 1741.00 315.692   2
   6   7  -1 232.889 144.576   3
   6   7   0 24826.9 1338.98   3
   6   7   1 69289.4 2603.59   3
  -6  -7  -1 70970.7 2326.73   4
   6   7   2 19927.5 1183.43   3
  -6  -7  -2 20979.2 985.641   4
   6   7   3 8501.46 744.051   3
   6   7   4 22551.0 1261.65   3
   6   7   5 27.6969 102.453   3
   6   7   6 487.682 195.399   3
   6   7   7 28277.7 1456.25   3
   6   7   8 9937.38 810.388   3
   6   7   9 12558.0 920.985   3
   6   7  10 223.546 164.541   3
   6   7  11-221.712 179.908   3
   6   7  12 19969.8 1214.85   3
  -6  -7 -13 8518.37 856.075   6
  -6  -7 -14 4787.74 650.289   6
  -6  -8   9 340.194 192.870   2
  -6  -8   8 392.784 245.805   2
   6   8  -7 30.2887 124.451   3
  -6  -8   7 80.7044 115.450   2
   6   8  -6 14480.6 1050.24   3
  -6  -8   6 13935.3 1051.23   2
   6   8  -5 771.193 258.211   3
  -6  -8   5 744.948 260.352   2
  -6  -8   4 13674.3 990.780   2
   6   8  -4 14157.3 1026.94   3
   6   8  -3 121.772 152.771   3
  -6  -8   3 11.8906 122.830   2
   6   8  -2 2270.83 413.349   3
  -6  -8   2 2374.89 377.182   2
  -6  -8   1 14925.0 946.330   2
   6   8  -1 16165.6 1103.22   3
  -6  -8   1 16307.1 976.262   4
  -6  -8   0 190.574 160.986   4
   6   8   0 476.764 244.139   3
  -6  -8   0 102.492 119.577   2
  -6  -8  -1 109.479 138.137   4
   6   8   1 252.561 196.780   3
  -6  -8  -1 142.700 101.115   2
   6   8   2 3796.96 525.199   3
  -6  -8  -2 4915.03 477.150   4
   6   8   3 7528.08 725.684   3
  -6  -8  -3 6402.99 526.191   4
   6   8   4 3443.15 482.686   3
   6   8   5 61.8810 105.594   3
   6   8   6 10843.8 881.874   3
   6   8   7 8610.07 785.636   3
   6   8   8 10541.8 872.181   3
   6   8   9 7292.04 723.366   3
   6   8  10 4986.19 595.413   3
   6   8  11 318.288 146.503   3
   6   8  12 4816.21 601.413   3
  -6  -8 -12 5696.79 701.623   6
   6   8  13 47231.1 2118.32   3
  -6  -8 -13 45516.5 2243.77   6
  -6  -9   8 1808.59 406.265   2
  -6  -9   7 309.020 214.965   2
   6   9  -6 12038.6 1012.24   3
  -6  -9   6 11052.7 947.592   2
   6   9  -5 1003.24 337.827   3
  -6  -9   5 1445.60 342.477   2
   6   9  -4 2917.88 486.232   3
  -6  -9   4 2208.37 388.236   2
   6   9  -3 487.267 192.888   3
  -6  -9   2 140.626 173.858   4
   6   9  -2 36.0838 126.494   3
   6   9  -1 27843.9 1576.74   3
  -6  -9   1 27245.8 1405.79   4
   6   9   0 12935.3 1025.53   3
  -6  -9   0 11629.6 843.242   4
   6   9   1 14599.5 1094.66   3
  -6  -9  -1 14883.8 943.384   4
   6   9   2 403.236 240.610   3
  -6  -9  -2 234.975 122.711   4
   6   9   3 8126.71 801.718   3
  -6  -9  -3 8367.57 660.694   4
   6   9   4 54.9271 128.315   3
   6   9   5-40.4241 127.154   3
   6   9   6 17245.7 1197.81   3
   6   9   7 258.847 198.389   3
   6   9   8 6793.58 733.400   3
   6   9   9 425.202 248.306   3
  -6  -9 -10 117.090 147.649   6
   6   9  10 279.730 205.807   3
   6   9  11 27218.6 1578.41   3
  -6  -9 -11 26675.9 1601.65   6
   6   9  12 1413.86 359.428   3
  -6  -9 -12 1159.75 365.298   6
   6   9  13 1290.31 339.585   3
   6  10  -4 166.236 145.714   3
   6  10  -3 5734.97 724.389   3
  -6 -10   3 6419.86 689.996   4
   6  10  -2 12184.1 1072.85   3
  -6 -10   2 10900.2 903.570   4
  -6 -10   1 143.396 146.022   4
   6  10  -1 222.777 227.515   3
  -6 -10   0-46.0567 131.129   4
   6  10   0 452.908 253.539   3
   6  10   1 1720.44 418.756   3
  -6 -10  -1 1536.43 309.177   4
   6  10   2 8701.06 880.543   3
  -6 -10  -2 6937.91 658.126   4
   6  10   3 197.269 171.743   3
  -6 -10  -3 180.094 94.6078   4
   6  10   4 2366.28 469.697   3
   6  10   5 2905.92 502.090   3
   6  10   6 10994.4 1004.85   3
  -6 -10  -7 371.663 211.547   6
   6  10   7 246.496 158.475   3
   6  10   8 4781.89 653.275   3
  -6 -10  -8 3629.16 542.576   6
   6  10   9 1621.41 381.868   3
  -6 -10  -9 2354.60 449.177   6
   6  10  10 1941.97 445.875   3
  -6 -10 -10 2553.11 474.594   6
   6  10  11 15422.0 1215.01   3
  -6 -10 -11 13839.9 1153.75   6
   6  10  12 14598.3 1175.58   3
  -6 -11   1 522.679 252.193   4
  -6 -11   0 1588.96 350.471   4
   6  11   1 124.314 172.736   3
  -6 -11  -1 19.7752 124.827   4
   6  11   2 638.443 248.460   3
  -6 -11  -2 468.595 209.341   4
   6  11   3 904.791 285.037   3
  -6 -11  -3 1055.70 266.882   4
   6  11   4 162.283 225.352   3
   6  11   5 2147.19 471.915   3
  -6 -11  -5 2571.78 445.636   6
   6  11   6 77.2180 129.997   3
  -6 -11  -6 105.837 141.177   6
   6  11   7 552.940 219.420   3
  -6 -11  -7 437.389 200.946   6
  -6 -11  -8 387.595 221.717   6
  -6 -11  -9 1331.67 365.675   6
  -6 -12  -3 1642.95 361.778   4
  -7   4   7 614.372 229.496   1
  -7   4   6 15.6996 123.441   1
  -7   4   5 36.0690 119.124   1
  -7   4   4 2787.05 495.577   1
  -7   4   3-8.43406 205.761   1
  -7   4   2 313.120 193.117   1
  -7   3   7 3044.03 472.061   1
  -7   3   6 131.825 117.259   1
  -7   3   5 355.950 209.393   1
  -7   3   4 206.999 117.039   1
  -7   3   3 619.489 212.094   1
  -7   3   2 1882.56 397.151   1
  -7   3   1 1373.01 362.545   1
  -7   3   0 11361.7 1018.77   1
  -7   3  -1 359.276 244.865   1
  -7   3  -2 485.512 197.518   1
  -7   3  -3 588.109 236.828   1
   7  -2 -11 228.880 175.179   3
   7  -2 -10 511.111 234.794   3
   7  -2  -9-67.5623 128.915   3
   7  -2  -8 4223.17 612.026   3
   7  -2  -7 1585.45 392.715   3
   7  -2  -6 759.080 286.544   3
  -7   2   5 4670.50 554.951   1
   7  -2  -5 4923.23 655.713   3
   7  -2  -4 47.5860 129.800   3
  -7   2   4 12.0821 155.024   1
  -7   2   3-48.6237 143.473   1
   7  -2  -3-221.719 221.323   3
  -7   2   2 5757.32 653.084   1
   7  -2  -2 5911.36 720.891   3
  -7   2   1 454.957 239.914   1
   7  -2  -1-9.15991 174.974   3
   7  -2   0 15604.6 1181.56   3
  -7   2   0 14569.4 1104.47   1
   7  -2   1 2871.47 516.076   3
  -7   2  -1 3540.25 535.823   1
  -7   2  -2 3514.47 538.981   1
   7  -2   2 2455.83 448.598   3
   7  -2   3 13371.0 1087.48   3
  -7   2  -3 13086.3 1097.77   1
  -7   2  -4 69.2110 164.915   1
   7  -2   4 480.232 205.435   3
   7  -2   5 7968.19 825.708   3
  -7   2  -5 7543.75 859.446   1
  -7   2  -6-15.9193 231.834   1
   7  -2   6 218.688 118.167   3
   7  -2   7 482.723 173.712   3
   7  -1 -11-161.483 187.010   3
   7  -1 -10 3458.68 522.702   3
   7  -1  -9 151.601 208.985   3
   7  -1  -8 6800.05 754.352   3
   7  -1  -7 1705.47 380.253   3
   7  -1  -6 87.9522 131.725   3
   7  -1  -5 827.244 235.475   3
   7  -1  -4 767.053 271.945   3
  -7   1   3 7067.99 665.475   1
   7  -1  -3 7020.39 759.040   3
  -7   1   2 9551.57 797.465   1
   7  -1  -2 10480.6 934.292   3
   7  -1  -1 10558.0 942.622   3
  -7   1   1 10094.9 833.292   1
   7  -1   0 1116.45 309.722   3
  -7   1   0 1006.45 269.296   1
  -7   1  -1-200.053 200.891   1
   7  -1   1-40.3592 140.908   3
  -7   1  -2 320.088 166.017   1
   7  -1   2 522.989 217.974   3
  -7   1  -3-92.1529 199.460   1
   7  -1   3-51.6355 120.638   3
   7  -1   4 5515.63 669.791   3
  -7   1  -4 6190.07 726.711   1
  -7   1  -5 804.953 255.173   1
   7  -1   5 1398.37 344.078   3
   7  -1   6 214.263 141.420   3
   7  -1   6 15.2999 185.204   5
   7  -1   7 564.923 214.942   3
   7  -1   7 650.298 285.254   5
   7  -1   8 2924.39 471.228   3
   7   0 -11 659.154 240.091   3
   7   0 -10 5554.60 649.018   3
   7   0  -9 2615.37 449.738   3
   7   0  -8 2598.46 448.323   3
   7   0  -7 3116.76 501.705   3
   7   0  -6 3206.27 498.614   3
   7   0  -5 1799.79 396.496   3
   7   0  -4-13.9103 115.619   3
   7   0  -3 13746.0 1062.69   3
   7   0  -2 2627.63 467.511   3
   7   0  -1 10604.5 919.836   3
  -7   0   1 11483.9 827.240   1
   7   0   0 500.048 156.218   3
  -7   0   0 516.286 185.608   1
  -7   0  -1 2750.97 409.974   1
   7   0   1 3371.54 520.276   3
   7   0   2 19563.9 1270.57   3
  -7   0  -2 18851.3 1163.12   1
  -7   0  -3 449.950 189.588   1
   7   0   3 677.457 236.229   3
   7   0   4 11194.5 938.338   3
  -7   0  -4 11527.9 945.305   1
   7   0   5-3.63535 130.499   3
   7   0   6 316.140 172.893   3
   7   0   6 203.436 177.152   5
   7   0   7 4961.94 602.647   3
   7   0   7 4056.21 657.524   5
   7   0   8 42.3885 125.270   3
   7   0   8 282.657 235.151   5
   7   1 -11 10188.4 855.963   3
   7   1 -10 418.203 226.028   3
   7   1  -9 9414.37 834.607   3
   7   1  -8 85.9520 121.526   3
   7   1  -7 1662.25 354.429   3
   7   1  -6 7511.71 740.836   3
   7   1  -5 6522.96 697.138   3
   7   1  -4 3260.64 502.080   3
   7   1  -3 24507.1 1418.31   3
   7   1  -2 8226.35 784.367   3
   7   1  -1 2078.08 398.506   3
   7   1   0 1863.65 365.150   3
   7   1   1 2914.32 462.930   3
   7   1   2 8675.48 789.888   3
  -7  -1  -2 8318.94 692.194   1
   7   1   3 2874.31 460.311   3
  -7  -1  -3 1987.27 352.096   1
   7   1   4 8427.80 776.777   3
  -7  -1  -4 7755.13 714.035   1
   7   1   5-168.378 199.676   3
   7   1   6 4594.05 574.174   3
   7   1   6 3754.32 616.358   5
   7   1   7 10144.6 859.583   3
   7   1   7 9000.80 981.712   5
   7   1   8 3230.02 478.463   3
   7   1   8 2693.65 547.438   5
   7   1   9 10673.0 870.573   3
   7   1   9 11339.4 1136.20   5
  -7  -2  11 9835.51 940.074   2
   7   2 -10 600.698 232.066   3
   7   2  -9 1337.49 284.081   3
   7   2  -8 861.821 257.460   3
   7   2  -7 2742.18 429.995   3
   7   2  -6 6365.42 671.603   3
   7   2  -5 1866.72 380.745   3
   7   2  -4 9190.10 820.208   3
   7   2  -3 8174.78 773.491   3
   7   2  -2 2357.65 407.128   3
   7   2  -1 42.7809 137.163   3
   7   2   0 487.154 228.252   3
   7   2   1 17735.3 1158.95   3
   7   2   2 5944.34 651.316   3
   7   2   3 6919.46 697.189   3
   7   2   4 344.121 165.214   3
   7   2   5 1145.59 299.061   3
   7   2   6 21608.4 1283.05   3
   7   2   7 1430.08 328.414   3
   7   2   7 978.000 348.869   5
   7   2   8 10547.6 849.049   3
   7   2   8 9454.96 994.347   5
   7   2   9 8768.28 775.852   3
   7   2   9 8633.87 970.539   5
   7   2  10 7660.79 717.927   3
   7   2  10 8650.96 982.089   5
   7   2  11 377.619 274.597   5
   7   3 -10 1437.76 321.392   3
  -7  -3  10 1840.00 393.312   2
   7   3  -9 304.328 145.820   3
   7   3  -8 3700.37 494.018   3
   7   3  -7 3362.08 475.348   3
   7   3  -6 9826.25 837.155   3
   7   3  -5 31.0782 191.884   3
   7   3  -4 26870.0 1453.92   3
   7   3  -3 1645.24 343.235   3
   7   3  -2 931.113 258.831   3
   7   3  -1 16107.2 1086.08   3
   7   3   0 255.965 200.470   3
   7   3   1 19285.2 1202.12   3
   7   3   2 293.181 173.715   3
   7   3   3 10624.7 856.384   3
   7   3   4-223.237 211.677   3
   7   3   5 4463.90 550.541   3
   7   3   6 22694.9 1306.12   3
   7   3   7 766.475 237.688   3
   7   3   7 1474.26 406.622   5
   7   3   8 13474.5 967.970   3
   7   3   8 12565.9 1121.33   5
   7   3   9 605.540 224.930   3
   7   3   9 1036.21 344.572   5
   7   3  10 1469.21 316.176   3
   7   3  10 1508.91 412.151   5
   7   3  11 681.326 252.089   5
   7   3  12-114.675 235.432   5
  -7  -4  10 775.279 283.882   2
   7   4  -9 385.096 152.518   3
  -7  -4   9 915.582 289.886   2
  -7  -4   8 5074.73 639.507   2
   7   4  -8 4571.24 556.249   3
   7   4  -7 5808.35 624.533   3
   7   4  -6 7449.09 706.970   3
   7   4  -5 2299.18 403.340   3
   7   4  -4 4979.57 576.172   3
   7   4  -3 138.723 148.934   3
   7   4  -2 2984.90 450.015   3
   7   4  -1 40.6786 133.090   3
   7   4   0 5033.24 587.938   3
   7   4   1 10219.2 847.907   3
   7   4   2 2139.73 378.849   3
   7   4   3 786.540 223.875   3
   7   4   4 5096.05 589.457   3
   7   4   5 27078.5 1446.66   3
   7   4   6 11051.3 876.168   3
   7   4   7 2415.54 401.432   3
   7   4   8 13387.8 951.417   3
   7   4   8 11649.9 1063.36   5
   7   4   9 8924.61 769.211   3
   7   4   9 8226.66 899.603   5
   7   4  10 5634.11 600.299   3
   7   4  10 5137.34 734.843   5
   7   4  11 2074.90 359.704   3
   7   4  11 1428.40 393.314   5
   7   4  12-160.156 171.384   5
   7   4  13 2805.69 582.952   5
   7   5  -9 2072.72 362.547   3
  -7  -5   9 1767.51 417.665   2
   7   5  -8 252.333 156.398   3
  -7  -5   8 196.244 125.742   2
  -7  -5   7 5417.05 657.393   2
   7   5  -7 6179.81 643.653   3
   7   5  -6 5671.70 612.456   3
   7   5  -5 7665.67 722.880   3
   7   5  -4 943.629 232.381   3
   7   5  -3 763.563 232.581   3
   7   5  -2 13987.4 999.971   3
   7   5  -1 3992.32 531.621   3
   7   5   0 11472.7 895.248   3
   7   5   1 2615.19 421.370   3
   7   5   2 337.929 169.550   3
   7   5   3 2038.31 362.438   3
   7   5   4 8865.94 787.410   3
   7   5   5 13483.0 972.530   3
   7   5   6 8079.73 736.089   3
   7   5   7 9409.17 798.534   3
   7   5   8 163.040 125.150   3
   7   5   9 290.175 156.154   3
   7   5  10 2766.52 410.884   3
   7   5  10 2573.47 497.630   5
   7   5  11 40.7573 91.7975   3
   7   5  11-71.3332 136.328   5
   7   5  12 187.071 129.113   5
   7   5  13 3943.54 657.498   5
  -7  -6   9 5608.97 723.953   2
   7   6  -8 858.675 231.528   3
  -7  -6   8 666.051 262.524   2
  -7  -6   7 7564.16 778.431   2
   7   6  -7 7970.68 741.258   3
   7   6  -6-144.165 141.009   3
  -7  -6   6 389.912 234.958   2
   7   6  -5-52.7081 176.636   3
  -7  -6   5 118.177 130.491   2
   7   6  -4 118.109 127.915   3
   7   6  -3 5135.19 593.755   3
   7   6  -2 179.041 137.590   3
   7   6  -1 34.1225 129.497   3
   7   6   0 6648.49 669.839   3
   7   6   1-110.895 159.634   3
   7   6   2 68.6946 135.864   3
   7   6   3 11513.1 898.948   3
   7   6   4 6481.09 665.850   3
   7   6   5 16351.3 1083.63   3
   7   6   6 250.088 175.789   3
   7   6   7 7550.18 719.250   3
   7   6   8 13011.9 964.175   3
   7   6   9 7494.63 726.936   3
   7   6  10 9874.44 833.824   3
   7   6  11 728.510 243.254   3
   7   6  11 618.203 244.397   5
   7   6  12 2833.20 538.765   5
   7   6  13 102.133 129.719   5
  -7  -7   8-15.1277 163.390   2
   7   7  -7 3052.91 474.031   3
  -7  -7   7 3648.93 554.020   2
   7   7  -6 1419.89 330.750   3
  -7  -7   6 1045.75 292.450   2
   7   7  -5 1692.23 345.777   3
  -7  -7   5 1493.39 327.758   2
   7   7  -4 445.693 213.665   3
  -7  -7   4 153.250 135.814   2
  -7  -7   3 5878.65 639.851   2
   7   7  -3 6939.66 711.286   3
   7   7  -2 6834.66 697.444   3
   7   7  -1 994.244 262.289   3
   7   7   0 659.573 248.675   3
   7   7   1 64.6157 132.069   3
   7   7   2 8967.85 813.173   3
   7   7   3 7963.25 764.009   3
   7   7   4 5761.68 650.198   3
   7   7   5 15256.2 1078.92   3
   7   7   6 4547.95 570.077   3
   7   7   7 4575.22 577.236   3
   7   7   8 110.957 151.311   3
   7   7   9 2791.03 446.541   3
   7   7  10-6.61228 176.962   3
   7   7  11 115.419 104.618   3
   7   7  12 15.1959 151.194   3
   7   8  -7-216.618 186.951   3
  -7  -8   7 148.597 161.369   2
   7   8  -6 1074.20 287.618   3
  -7  -8   6 455.236 197.921   2
   7   8  -5 1881.72 401.049   3
  -7  -8   5 1393.44 345.735   2
   7   8  -4 3660.46 539.685   3
  -7  -8   4 2838.78 471.252   2
   7   8  -3-74.1047 161.401   3
  -7  -8   3-128.145 152.571   2
   7   8  -2-122.455 192.386   3
  -7  -8   2 513.876 211.118   2
   7   8  -1 947.899 280.997   3
  -7  -8   1 1237.86 300.284   2
   7   8   0 267.205 181.450   3
  -7  -8   0 56.1087 88.6770   2
   7   8   1 2289.80 443.344   3
   7   8   2 6224.69 706.726   3
   7   8   3 1966.33 406.484   3
   7   8   4 6116.34 702.227   3
   7   8   5 1630.41 366.323   3
   7   8   6 1845.34 388.692   3
   7   8   7 15397.5 1131.88   3
   7   8   8 2848.30 484.340   3
   7   8   9 12938.1 1036.25   3
   7   8  10 2450.05 431.880   3
   7   8  11 1351.46 326.423   3
   7   8  12 1997.14 405.180   3
   7   9  -5 452.325 219.035   3
   7   9  -4 799.804 272.752   3
   7   9  -3 1463.70 339.544   3
   7   9  -2 732.587 289.958   3
   7   9  -1 7526.02 813.261   3
   7   9   0 229.450 215.136   3
   7   9   1 14713.4 1147.82   3
   7   9   2 10304.1 952.732   3
   7   9   3 382.098 176.220   3
   7   9   4 6231.90 733.705   3
   7   9   5 5826.66 713.269   3
   7   9   6 6721.38 755.758   3
   7   9   7 1942.12 432.525   3
   7   9   8 3353.63 546.906   3
   7   9   9 199.009 165.229   3
   7   9  10 337.339 203.159   3
   7   9  11 2695.15 496.913   3
   7   9  12 1445.08 375.910   3
   7  10   2 6324.62 777.037   3
   7  10   3-138.404 145.184   3
   7  10   4-138.373 173.206   3
   7  10   5 1866.29 428.722   3
   7  10   6 13896.2 1166.45   3
   8   0  -4 3404.72 555.111   3
   8   0  -3 471.676 263.555   3
   8   0  -2 12434.6 1092.85   3
   8   0  -1 12461.7 1082.49   3
   8   0   0 945.279 313.764   3
   8   0   1 3467.19 563.724   3
   8   0   2-30.1698 126.635   3
   8   1  -7 1370.51 348.653   3
   8   1  -6 358.510 227.264   3
   8   1  -5-27.1676 146.086   3
   8   1  -4 4394.77 638.840   3
   8   1  -3 16352.3 1232.95   3
   8   1  -2 571.366 293.669   3
   8   1  -1 366.019 295.361   3
   8   1   0 7451.61 804.523   3
   8   1   1 637.216 265.836   3
   8   1   2-39.1990 117.506   3
   8   1   3 361.609 226.612   3
   8   1   4 251.185 177.907   3
   8   1   5 4081.85 593.697   3
   8   1   6-137.880 144.791   3
   8   2  -9 514.948 218.277   3
   8   2  -8 6546.39 738.008   3
   8   2  -7 647.703 246.788   3
   8   2  -6 1583.34 380.976   3
   8   2  -5 4625.13 622.056   3
   8   2  -4 385.274 242.846   3
   8   2  -3 18499.5 1298.80   3
   8   2  -2 1817.52 407.215   3
   8   2  -1 1661.44 391.555   3
   8   2   0 6771.52 749.952   3
   8   2   1-133.536 123.036   3
   8   2   2 9670.26 908.989   3
   8   2   3 139.585 124.294   3
   8   2   4 386.905 226.366   3
   8   2   5 1664.34 384.517   3
   8   2   6 23.9520 130.080   3
   8   2   7 2418.94 429.554   3
   8   2   8 184.003 179.438   3
   8   2   9 8711.58 834.417   3
   8   3  -9 185.146 153.980   3
   8   3  -8-171.075 175.524   3
   8   3  -7-53.0827 185.986   3
   8   3  -6 878.444 264.398   3
   8   3  -5 9908.70 910.223   3
   8   3  -4 12380.7 1024.81   3
   8   3  -3 1189.63 342.162   3
   8   3  -2-147.202 179.795   3
   8   3  -1 1069.96 304.305   3
   8   3   0 476.861 235.553   3
   8   3   1 2687.31 466.682   3
   8   3   2 1072.36 306.831   3
   8   3   3 65.6807 150.628   3
   8   3   4 4476.77 591.984   3
   8   3   5 712.068 218.080   3
   8   3   6 582.828 228.747   3
   8   3   7 4380.69 587.296   3
   8   3   8 1617.63 338.079   3
   8   3   9 9107.53 845.685   3
   8   4  -9 2958.75 479.347   3
   8   4  -8 269.834 172.699   3
   8   4  -7 580.074 231.545   3
   8   4  -6 4784.12 618.555   3
   8   4  -5 2542.91 462.372   3
   8   4  -4 9534.94 883.370   3
   8   4  -3 368.066 187.058   3
   8   4  -2 755.938 286.754   3
   8   4  -1 6758.38 738.385   3
   8   4   0 96.6157 178.185   3
   8   4   1 11541.7 983.395   3
   8   4   2 6.78764 108.207   3
   8   4   3 116.355 183.249   3
   8   4   4 312.322 169.345   3
   8   4   5-226.351 231.277   3
   8   4   6 9552.38 865.549   3
   8   4   7 1257.98 325.224   3
   8   4   8 13213.9 1033.08   3
   8   4   9 292.194 170.041   3
   8   4  10 385.457 162.359   3
   8   5  -8 597.179 223.596   3
   8   5  -7 609.894 245.358   3
   8   5  -6 11774.3 978.974   3
   8   5  -5 5509.64 657.724   3
   8   5  -4 1733.37 382.758   3
   8   5  -3 955.961 283.634   3
   8   5  -2-114.607 197.185   3
   8   5  -1 5761.37 678.066   3
   8   5   0 2306.68 453.122   3
   8   5   1 4567.64 605.815   3
   8   5   2 36.2586 152.458   3
   8   5   3 8200.91 809.778   3
   8   5   4 5141.57 645.730   3
   8   5   5 726.404 245.173   3
   8   5   6 12242.8 999.791   3
   8   5   7 104.122 178.490   3
   8   5   8 9491.24 860.625   3
   8   5   9 1148.25 305.817   3
   8   5  10 98.8998 97.1420   3
   8   6  -6 3650.58 545.612   3
   8   6  -5 1655.69 379.532   3
   8   6  -4 892.659 257.106   3
   8   6  -3 61.7262 185.016   3
   8   6  -2 4480.30 592.331   3
   8   6  -1 1280.57 332.810   3
   8   6   0 6115.63 702.410   3
   8   6   1-50.1954 174.024   3
   8   6   2 116.848 143.905   3
   8   6   3 5536.21 662.925   3
   8   6   4 590.152 251.154   3
   8   6   5 10853.8 938.525   3
   8   6   6 7460.14 769.954   3
   8   6   7 7913.66 796.635   3
   8   6   8-125.629 183.055   3
   8   6   9 1088.85 289.740   3
   8   6  10 366.423 205.876   3
  -8  -7   4 4300.32 591.418   2
   8   7  -4 3731.81 555.965   3
   8   7  -3 366.620 199.428   3
   8   7  -2 10291.3 939.341   3
   8   7  -1 322.941 215.533   3
   8   7   0 3947.65 579.720   3
   8   7   1 177.376 180.450   3
   8   7   2 5424.69 677.416   3
   8   7   3 11330.2 992.177   3
   8   7   4 1111.39 336.300   3
   8   7   5 10981.1 974.222   3
   8   7   6 2075.44 423.877   3
   8   7   7 6343.22 724.343   3
   8   7   8-59.4188 134.627   3
  -8  -8   4-25.3924 114.204   2
  -8  -8   3 925.827 293.148   2
  -8  -8   2 2262.57 421.802   2
   8   8   2 5665.66 714.403   3
   8   8   3 3703.92 568.361   3
   0   0   0    0.00    0.00   0
TITL VSN-K1 in P-1
REM P-1 (#2 in standard setting)
CELL 0.71073   6.015443   8.635774  14.054766  74.4277  88.2251  70.4172
ZERR    2.00   0.000485   0.000465   0.000866   0.0051   0.0059   0.0063
LATT  1
SFAC C H O S Cl
UNIT 30.00 26.00 4.00 2.00 2.00
TREF
HKLF 4
END
;
_shelx_hkl_checksum     76320
_shelx_res_file
;
TITL k1cg
CELL 0.71073 6.0154 8.6358 14.0548 74.428 88.225 70.417
ZERR 2 0.0005 0.0005 0.0009 0.005 0.006 0.006
LATT 1
SFAC C H Cl O S
UNIT 30 26 2 2 2
OMIT -2 60.0
L.S. 20
PLAN  20
TEMP -100.0
SIZE 0.58 0.32 0.29
ACTA
BOND $H
CONF
HTAB
fmap 2 53
MPLA C31 C32 C33 C34 C35 C36
MPLA S11 C12 C13 C14 C15
MPLA C12 C1 C2 C3 C31
MPLA C31 C32 C33 C34 C35 C36
WGHT    0.057300    0.193800
EXTI    0.019464
FVAR      11.22426
C1    1    0.691903    0.259970    0.550035    11.00000    0.02371    0.02273 =
         0.02245   -0.00659   -0.00101   -0.00665
O1    4    0.907052    0.230824    0.545374    11.00000    0.02246    0.04394 =
         0.03419   -0.01881    0.00110   -0.00814
C2    1    0.546794    0.227731    0.479975    11.00000    0.02262    0.02569 =
         0.02397   -0.00849   -0.00013   -0.00769
AFIX  43
H2    2    0.379823    0.264374    0.483081    11.00000   -1.20000
AFIX   0
C3    1    0.646540    0.147706    0.412114    11.00000    0.02402    0.02457 =
         0.02339   -0.00674   -0.00029   -0.00780
AFIX  43
H3    2    0.814416    0.105457    0.414578    11.00000   -1.20000
AFIX   0
S11   5    0.737855    0.364837    0.713365    11.00000    0.02067    0.03172 =
         0.02470   -0.01084   -0.00090   -0.00974
C12   1    0.568207    0.332466    0.628365    11.00000    0.02205    0.02114 =
         0.02108   -0.00570   -0.00149   -0.00767
C13   1    0.333304    0.380739    0.647822    11.00000    0.02185    0.02887 =
         0.02479   -0.01022   -0.00005   -0.01083
AFIX  43
H13   2    0.213777    0.371897    0.609091    11.00000   -1.20000
AFIX   0
C14   1    0.288434    0.444971    0.731623    11.00000    0.02232    0.03103 =
         0.02786   -0.01222    0.00428   -0.00987
AFIX  43
H14   2    0.136275    0.484487    0.755730    11.00000   -1.20000
AFIX   0
C15   1    0.491472    0.443025    0.773531    11.00000    0.02722    0.02471 =
         0.02111   -0.00767    0.00093   -0.01038
CL15  3    0.514447    0.511982    0.875202    11.00000    0.04186    0.04308 =
         0.02674   -0.01764    0.00181   -0.01768
C31   1    0.521100    0.119037    0.334240    11.00000    0.02604    0.02210 =
         0.01943   -0.00607    0.00161   -0.00845
C32   1    0.652569    0.031188    0.269179    11.00000    0.02759    0.02499 =
         0.02508   -0.00861    0.00313   -0.00608
AFIX  43
H32   2    0.819857   -0.016599    0.279493    11.00000   -1.20000
AFIX   0
C33   1    0.541054    0.013158    0.189730    11.00000    0.03582    0.02684 =
         0.02611   -0.01368    0.00694   -0.01139
AFIX  43
H33   2    0.633739   -0.046488    0.146372    11.00000   -1.20000
AFIX   0
C34   1    0.297411    0.080411    0.172463    11.00000    0.03733    0.02520 =
         0.02205   -0.00803    0.00213   -0.01612
C35   1    0.165591    0.164226    0.238908    11.00000    0.02707    0.03444 =
         0.03140   -0.01443    0.00239   -0.01289
AFIX  43
H35   2   -0.001894    0.209568    0.229123    11.00000   -1.20000
AFIX   0
C36   1    0.274297    0.182433    0.318645    11.00000    0.02684    0.03216 =
         0.02694   -0.01452    0.00523   -0.01094
AFIX  43
H36   2    0.180592    0.238472    0.363221    11.00000   -1.20000
AFIX   0
C37   1    0.175874    0.070445    0.083058    11.00000    0.04238    0.04218 =
         0.02836   -0.01551    0.00065   -0.02185
AFIX  23
H37A  2    0.027730    0.047612    0.102247    11.00000   -1.20000
H37B  2    0.279426   -0.025933    0.059361    11.00000   -1.20000
AFIX   0
C38   1    0.118719    0.234535   -0.000313    11.00000    0.05926    0.04132 =
         0.03425   -0.01180   -0.01087   -0.00910
AFIX 137
H38A  2    0.040109    0.223232   -0.056850    11.00000   -1.50000
H38B  2    0.265331    0.256349   -0.020402    11.00000   -1.50000
H38C  2    0.013831    0.329915    0.022511    11.00000   -1.50000
AFIX   0
HKLF 4
REM  k1cg
REM R1 =  0.0416 for    3262 Fo > 4sig(Fo)  and  0.0509 for all    3861 data
REM    165 parameters refined using      0 restraints
END
WGHT      0.0573      0.1938
REM No hydrogen bonds found for HTAB generation
REM Highest difference peak  0.570,  deepest hole -0.339,  1-sigma level  0.067
Q1    1   0.6885  0.3254  0.6798  11.00000  0.05    0.57
Q2    1   0.3934  0.4216  0.7610  11.00000  0.05    0.42
Q3    1   0.6133  0.2336  0.5182  11.00000  0.05    0.42
Q4    1   0.5810  0.0039  0.2381  11.00000  0.05    0.40
Q5    1   0.3839  0.4588  0.7431  11.00000  0.05    0.39
Q6    1   0.3012  0.4372  0.6798  11.00000  0.05    0.35
Q7    1   0.3324  0.3952  0.6973  11.00000  0.05    0.34
Q8    1   0.2305  0.0917  0.1213  11.00000  0.05    0.34
Q9    1   0.4147  0.0734  0.1767  11.00000  0.05    0.32
Q10   1   0.8265  0.1765  0.5347  11.00000  0.05    0.32
Q11   1   0.5375  0.4256  0.9210  11.00000  0.05    0.31
Q12   1   0.2032  0.1762  0.2798  11.00000  0.05    0.31
Q13   1   0.2326  0.0957  0.2154  11.00000  0.05    0.29
Q14   1   0.5755  0.1173  0.3761  11.00000  0.05    0.28
Q15   1   0.4501  0.3222  0.6364  11.00000  0.05    0.28
Q16   1   0.2401  0.1379  0.1992  11.00000  0.05    0.27
Q17   1   0.5955  0.0825  0.2994  11.00000  0.05    0.26
Q18   1   0.6238  0.3062  0.5852  11.00000  0.05    0.24
Q19   1   0.3951  0.1426  0.3210  11.00000  0.05    0.23
Q20   1   0.7995  0.2889  0.5161  11.00000  0.05    0.23
;
_shelx_res_checksum     24538
_shelxl_version_number        2.014
data_II
_audit_creation_method     SHELXL-2014
_chemical_name_systematic
;
(2<i>E</i>)-1-(5-Bromothiophen-2-yl)-3-(4-ethylphenyl)prop-2-en-1-one
;
_chemical_name_common     ?
_chemical_formula_moiety     'C15 H13 Br O S'
_chemical_formula_sum     'C15 H13 Br O S'
_chemical_formula_iupac     'C15 H13 Br O S'
_chemical_formula_weight     321.21
_chemical_melting_point     ?
_shelx_space_group_comment
;
The symmetry employed for this shelxl refinement is uniquely defined
by the following loop, which should always be used as a source of
symmetry information in preference to the above space-group names.
They are only intended as comments.
;
_space_group_crystal_system     triclinic
_space_group_name_H-M_alt     'P -1'
_space_group_name_Hall     '-P 1'
loop_
    _space_group_symop_operation_xyz
    'x, y, z'
    '-x, -y, -z'
_cell_length_a     5.9745(6)
_cell_length_b     8.6636(7)
_cell_length_c     14.3039(12)
_cell_angle_alpha     74.731(7)
_cell_angle_beta     88.146(7)
_cell_angle_gamma     70.334(8)
_cell_volume     671.29(11)
_cell_formula_units_Z     2
_cell_measurement_reflns_used     4444
_cell_measurement_theta_min     3.370
_cell_measurement_theta_max     32.745
_cell_measurement_temperature     173(2)
_exptl_crystal_description     needle
_exptl_crystal_colour     colourless
_exptl_crystal_size_max     0.450
_exptl_crystal_size_mid     0.220
_exptl_crystal_size_min     0.160
_exptl_crystal_density_diffrn     1.589
_exptl_crystal_density_meas     ?
_exptl_crystal_density_method     ?
_exptl_crystal_F_000     324
_exptl_absorpt_coefficient_mu     3.201
_exptl_absorpt_correction_type     multi-scan
_exptl_absorpt_process_details
;
(CrysAlis RED; Agilent, 2012)
;
_shelx_estimated_absorpt_T_min     0.327
_shelx_estimated_absorpt_T_max     0.628
_exptl_absorpt_correction_T_min     0.326
_exptl_absorpt_correction_T_max     0.599
_exptl_special_details     ?
_diffrn_ambient_temperature     173(2)
_diffrn_radiation_type     MoK\a
_diffrn_radiation_wavelength     0.71073
_diffrn_measurement_device_type     'Agilent Eos Gemini'
_diffrn_measurement_method     '\w scans'
_diffrn_detector_area_resol_mean     ?
_diffrn_reflns_number     6997
_diffrn_reflns_av_R_equivalents     0.0420
_diffrn_reflns_theta_min     3.370
_diffrn_reflns_theta_max     29.986
_diffrn_reflns_theta_full     25.242
_diffrn_measured_fraction_theta_max     0.998
_diffrn_measured_fraction_theta_full     0.998
_diffrn_reflns_limit_h_min     -6
_diffrn_reflns_limit_h_max     8
_diffrn_reflns_limit_k_min     -12
_diffrn_reflns_limit_k_max     12
_diffrn_reflns_limit_l_min     -20
_diffrn_reflns_limit_l_max     17
_diffrn_standards_number     0
_diffrn_standards_interval_count     0
_diffrn_standards_interval_time     0
_diffrn_standards_decay_%     0
_refine_special_details     ?
_reflns_number_total     3915
_reflns_number_gt     3089
_reflns_threshold_expression     'I > 2\s(I)'
_refine_ls_structure_factor_coef     Fsqd
_refine_ls_matrix_type     full
_refine_ls_R_factor_all     0.0588
_refine_ls_R_factor_gt     0.0411
_refine_ls_wR_factor_gt     0.0803
_refine_ls_wR_factor_ref     0.0902
_refine_ls_goodness_of_fit_ref     1.044
_refine_ls_restrained_S_all     1.044
_refine_ls_number_reflns     3915
_refine_ls_number_parameters     165
_refine_ls_number_restraints     0
_refine_ls_hydrogen_treatment     constr
_refine_ls_weighting_scheme     calc
_refine_ls_weighting_details
                      'w=1/[\s^2^(Fo^2^)+(0.0284P)^2^] where P=(Fo^2^+2Fc^2^)/3'
_atom_sites_solution_hydrogens     geom
_atom_sites_solution_primary     ?
_atom_sites_solution_secondary     ?
_refine_ls_shift/su_max     0.000
_refine_ls_shift/su_mean     0.000
_refine_diff_density_max     0.587
_refine_diff_density_min     -0.631
_refine_ls_extinction_method     SHELXL
_refine_ls_extinction_coef     0.0046(13)
_refine_ls_extinction_expression
                                  'Fc^*^=kFc[1+0.001xFc^2^\l^3^/sin(2\q)]^-1/4^'
loop_
    _atom_type_symbol
    _atom_type_description
    _atom_type_scat_dispersion_real
    _atom_type_scat_dispersion_imag
    _atom_type_scat_source
    'C' 'C' 0.0033 0.0016
                         'International Tables Vol C Tables 4.2.6.8 and 6.1.1.4'
    'H' 'H' 0.0000 0.0000
                         'International Tables Vol C Tables 4.2.6.8 and 6.1.1.4'
    'Br' 'Br' -0.2901 2.4595
                         'International Tables Vol C Tables 4.2.6.8 and 6.1.1.4'
    'O' 'O' 0.0106 0.0060
                         'International Tables Vol C Tables 4.2.6.8 and 6.1.1.4'
    'S' 'S' 0.1246 0.1234
                         'International Tables Vol C Tables 4.2.6.8 and 6.1.1.4'
_computing_data_collection
;
CrysAlis PRO (Agilent, 2012)
;
_computing_cell_refinement
;
CrysAlis PRO (Agilent, 2012)
;
_computing_data_reduction
;
CrysAlis RED (Agilent, 2012)
;
_computing_structure_solution
;
SHELXS-97 (Sheldrick, 2008)
;
_computing_structure_refinement
;
SHELXL-2014 (Sheldrick, 2015)
;
_computing_molecular_graphics
;
PLATON (Spek, 2009)
;
_computing_publication_material     'SHELXL-2014 and PLATON'
loop_
    _atom_site_type_symbol
    _atom_site_label
    _atom_site_fract_x
    _atom_site_fract_y
    _atom_site_fract_z
    _atom_site_U_iso_or_equiv
    _atom_site_adp_type
    _atom_site_calc_flag
    _atom_site_occupancy
    _atom_site_disorder_assembly
    _atom_site_disorder_group
    C C1 0.6905(4) 0.2599(3) 0.54692(19) 0.0229(5) Uani d 1 . .
    O O1 0.9055(3) 0.2306(3) 0.54185(14) 0.0324(4) Uani d 1 . .
    C C2 0.5458(4) 0.2270(3) 0.47838(18) 0.0243(5) Uani d 1 . .
    H H2 0.3775 0.2652 0.4813 0.029 Uiso calc 1 . .
    C C3 0.6430(4) 0.1457(3) 0.41244(19) 0.0245(5) Uani d 1 . .
    H H3 0.8121 0.1024 0.4149 0.029 Uiso calc 1 . .
    S S11 0.73910(10) 0.36381(8) 0.70722(5) 0.02472(15) Uani d 1 . .
    C C12 0.5672(4) 0.3334(3) 0.62337(18) 0.0201(5) Uani d 1 . .
    C C13 0.3321(4) 0.3826(3) 0.64308(19) 0.0237(5) Uani d 1 . .
    H H13 0.2105 0.3752 0.6051 0.028 Uiso calc 1 . .
    C C14 0.2892(4) 0.4455(3) 0.72571(19) 0.0257(5) Uani d 1 . .
    H H14 0.1361 0.4855 0.7496 0.031 Uiso calc 1 . .
    C C15 0.4928(4) 0.4419(3) 0.76705(18) 0.0226(5) Uani d 1 . .
    Br Br15 0.52162(5) 0.51602(4) 0.87603(2) 0.03340(11) Uani d 1 . .
    C C31 0.5186(4) 0.1155(3) 0.33650(18) 0.0228(5) Uani d 1 . .
    C C32 0.6500(4) 0.0257(3) 0.27336(19) 0.0260(5) Uani d 1 . .
    H H32 0.8183 -0.0232 0.2839 0.031 Uiso calc 1 . .
    C C33 0.5396(5) 0.0066(3) 0.1957(2) 0.0287(6) Uani d 1 . .
    H H33 0.6335 -0.0542 0.1535 0.034 Uiso calc 1 . .
    C C34 0.2949(5) 0.0745(3) 0.17838(19) 0.0269(5) Uani d 1 . .
    C C35 0.1633(4) 0.1596(4) 0.2431(2) 0.0294(6) Uani d 1 . .
    H H35 -0.0053 0.2054 0.2335 0.035 Uiso calc 1 . .
    C C36 0.2716(4) 0.1791(3) 0.32083(19) 0.0270(5) Uani d 1 . .
    H H36 0.1767 0.2365 0.3641 0.032 Uiso calc 1 . .
    C C37 0.1733(5) 0.0654(4) 0.0903(2) 0.0368(7) Uani d 1 . .
    H H37A 0.2707 -0.0368 0.0703 0.044 Uiso calc 1 . .
    H H37B 0.0168 0.0536 0.1074 0.044 Uiso calc 1 . .
    C C38 0.1372(6) 0.2197(4) 0.0072(2) 0.0462(8) Uani d 1 . .
    H H38A 0.0542 0.2101 -0.0479 0.069 Uiso calc 1 . .
    H H38B 0.2921 0.2290 -0.0119 0.069 Uiso calc 1 . .
    H H38C 0.0414 0.3212 0.0268 0.069 Uiso calc 1 . .
loop_
    _atom_site_aniso_label
    _atom_site_aniso_U_11
    _atom_site_aniso_U_22
    _atom_site_aniso_U_33
    _atom_site_aniso_U_12
    _atom_site_aniso_U_13
    _atom_site_aniso_U_23
    C1 0.0230(11) 0.0202(12) 0.0231(13) -0.0046(10) 0.0008(10) -0.0051(10)
    O1 0.0224(9) 0.0440(12) 0.0324(11) -0.0077(8) 0.0034(8) -0.0176(10)
    C2 0.0209(11) 0.0284(14) 0.0249(13) -0.0083(10) 0.0031(10) -0.0096(11)
    C3 0.0253(12) 0.0258(13) 0.0232(13) -0.0095(10) 0.0025(10) -0.0070(11)
    S11 0.0193(3) 0.0315(4) 0.0256(3) -0.0089(3) 0.0004(2) -0.0111(3)
    C12 0.0205(10) 0.0213(12) 0.0208(12) -0.0090(9) 0.0006(9) -0.0071(10)
    C13 0.0216(11) 0.0272(13) 0.0261(13) -0.0106(10) 0.0011(10) -0.0107(11)
    C14 0.0216(11) 0.0295(14) 0.0293(14) -0.0096(10) 0.0062(10) -0.0131(12)
    C15 0.0275(11) 0.0215(12) 0.0207(12) -0.0095(10) 0.0039(10) -0.0073(10)
    Br15 0.04273(18) 0.03937(19) 0.02491(16) -0.01791(13) 0.00177(11)
                                                                    -0.01472(13)
    C31 0.0266(12) 0.0234(13) 0.0202(12) -0.0100(10) 0.0046(10) -0.0074(10)
    C32 0.0278(12) 0.0226(13) 0.0275(14) -0.0060(10) 0.0044(10) -0.0105(11)
    C33 0.0382(14) 0.0253(14) 0.0280(15) -0.0127(11) 0.0095(11) -0.0146(12)
    C34 0.0360(13) 0.0277(14) 0.0248(13) -0.0197(11) 0.0042(11) -0.0088(11)
    C35 0.0262(12) 0.0346(15) 0.0329(15) -0.0138(11) 0.0044(11) -0.0140(13)
    C36 0.0271(12) 0.0309(14) 0.0271(14) -0.0113(11) 0.0070(10) -0.0136(12)
    C37 0.0421(15) 0.0477(19) 0.0337(16) -0.0244(14) 0.0052(13) -0.0212(15)
    C38 0.0543(19) 0.048(2) 0.0350(18) -0.0118(16) -0.0089(15) -0.0155(16)
_geom_special_details
;
All e.s.d.'s (except the e.s.d. in the dihedral angle between two l.s. planes)
are estimated using the full covariance matrix. The cell e.s.d.'s are taken
into account individually in the estimation of e.s.d.'s in distances, angles
and torsion angles; correlations between e.s.d.'s in cell parameters are only
used when they are defined by crystal symmetry. An approximate (isotropic)
treatment of cell e.s.d.'s is used for estimating e.s.d.'s involving l.s.
planes.
;
loop_
    _geom_bond_atom_site_label_1
    _geom_bond_atom_site_label_2
    _geom_bond_site_symmetry_2
    _geom_bond_distance
    _geom_bond_publ_flag
    C1 O1 . 1.226(3) ?
    C1 C12 . 1.464(3) ?
    C1 C2 . 1.468(3) ?
    C2 C3 . 1.328(3) ?
    C2 H2 . 0.9500 ?
    C3 C31 . 1.461(3) ?
    C3 H3 . 0.9500 ?
    S11 C15 . 1.705(2) ?
    S11 C12 . 1.729(2) ?
    C12 C13 . 1.367(3) ?
    C13 C14 . 1.409(3) ?
    C13 H13 . 0.9500 ?
    C14 C15 . 1.358(3) ?
    C14 H14 . 0.9500 ?
    C15 Br15 . 1.868(2) ?
    C31 C36 . 1.393(3) ?
    C31 C32 . 1.397(3) ?
    C32 C33 . 1.383(3) ?
    C32 H32 . 0.9500 ?
    C33 C34 . 1.383(4) ?
    C33 H33 . 0.9500 ?
    C34 C35 . 1.394(3) ?
    C34 C37 . 1.507(3) ?
    C35 C36 . 1.379(3) ?
    C35 H35 . 0.9500 ?
    C36 H36 . 0.9500 ?
    C37 C38 . 1.494(5) ?
    C37 H37A . 0.9900 ?
    C37 H37B . 0.9900 ?
    C38 H38A . 0.9800 ?
    C38 H38B . 0.9800 ?
    C38 H38C . 0.9800 ?
loop_
    _geom_angle_atom_site_label_1
    _geom_angle_atom_site_label_2
    _geom_angle_atom_site_label_3
    _geom_angle_site_symmetry_1
    _geom_angle_site_symmetry_3
    _geom_angle
    _geom_angle_publ_flag
    O1 C1 C12 . . 119.6(2) ?
    O1 C1 C2 . . 123.1(2) ?
    C12 C1 C2 . . 117.3(2) ?
    C3 C2 C1 . . 122.0(2) ?
    C3 C2 H2 . . 119.0 ?
    C1 C2 H2 . . 119.0 ?
    C2 C3 C31 . . 127.2(2) ?
    C2 C3 H3 . . 116.4 ?
    C31 C3 H3 . . 116.4 ?
    C15 S11 C12 . . 90.81(11) ?
    C13 C12 C1 . . 131.3(2) ?
    C13 C12 S11 . . 111.33(17) ?
    C1 C12 S11 . . 117.35(16) ?
    C12 C13 C14 . . 112.9(2) ?
    C12 C13 H13 . . 123.6 ?
    C14 C13 H13 . . 123.6 ?
    C15 C14 C13 . . 111.9(2) ?
    C15 C14 H14 . . 124.1 ?
    C13 C14 H14 . . 124.1 ?
    C14 C15 S11 . . 113.11(17) ?
    C14 C15 Br15 . . 126.95(18) ?
    S11 C15 Br15 . . 119.93(13) ?
    C36 C31 C32 . . 117.6(2) ?
    C36 C31 C3 . . 122.8(2) ?
    C32 C31 C3 . . 119.5(2) ?
    C33 C32 C31 . . 121.2(2) ?
    C33 C32 H32 . . 119.4 ?
    C31 C32 H32 . . 119.4 ?
    C34 C33 C32 . . 121.2(2) ?
    C34 C33 H33 . . 119.4 ?
    C32 C33 H33 . . 119.4 ?
    C33 C34 C35 . . 117.6(2) ?
    C33 C34 C37 . . 121.8(2) ?
    C35 C34 C37 . . 120.5(2) ?
    C36 C35 C34 . . 121.7(2) ?
    C36 C35 H35 . . 119.2 ?
    C34 C35 H35 . . 119.2 ?
    C35 C36 C31 . . 120.7(2) ?
    C35 C36 H36 . . 119.6 ?
    C31 C36 H36 . . 119.6 ?
    C38 C37 C34 . . 112.1(2) ?
    C38 C37 H37A . . 109.2 ?
    C34 C37 H37A . . 109.2 ?
    C38 C37 H37B . . 109.2 ?
    C34 C37 H37B . . 109.2 ?
    H37A C37 H37B . . 107.9 ?
    C37 C38 H38A . . 109.5 ?
    C37 C38 H38B . . 109.5 ?
    H38A C38 H38B . . 109.5 ?
    C37 C38 H38C . . 109.5 ?
    H38A C38 H38C . . 109.5 ?
    H38B C38 H38C . . 109.5 ?
loop_
    _geom_torsion_atom_site_label_1
    _geom_torsion_atom_site_label_2
    _geom_torsion_atom_site_label_3
    _geom_torsion_atom_site_label_4
    _geom_torsion_site_symmetry_1
    _geom_torsion_site_symmetry_2
    _geom_torsion_site_symmetry_3
    _geom_torsion_site_symmetry_4
    _geom_torsion
    _geom_torsion_publ_flag
    O1 C1 C2 C3 . . . . 7.6(4) ?
    C12 C1 C2 C3 . . . . -173.3(3) ?
    C1 C2 C3 C31 . . . . -175.6(2) ?
    O1 C1 C12 C13 . . . . 177.6(3) ?
    C2 C1 C12 C13 . . . . -1.5(4) ?
    O1 C1 C12 S11 . . . . -3.5(3) ?
    C2 C1 C12 S11 . . . . 177.34(18) ?
    C15 S11 C12 C13 . . . . 0.0(2) ?
    C15 S11 C12 C1 . . . . -179.1(2) ?
    C1 C12 C13 C14 . . . . 179.0(3) ?
    S11 C12 C13 C14 . . . . 0.1(3) ?
    C12 C13 C14 C15 . . . . -0.2(3) ?
    C13 C14 C15 S11 . . . . 0.2(3) ?
    C13 C14 C15 Br15 . . . . 178.79(19) ?
    C12 S11 C15 C14 . . . . -0.1(2) ?
    C12 S11 C15 Br15 . . . . -178.81(16) ?
    C2 C3 C31 C36 . . . . 3.5(4) ?
    C2 C3 C31 C32 . . . . -179.5(3) ?
    C36 C31 C32 C33 . . . . 2.6(4) ?
    C3 C31 C32 C33 . . . . -174.6(2) ?
    C31 C32 C33 C34 . . . . -0.6(4) ?
    C32 C33 C34 C35 . . . . -1.3(4) ?
    C32 C33 C34 C37 . . . . 175.7(2) ?
    C33 C34 C35 C36 . . . . 1.2(4) ?
    C37 C34 C35 C36 . . . . -175.8(3) ?
    C34 C35 C36 C31 . . . . 0.8(4) ?
    C32 C31 C36 C35 . . . . -2.7(4) ?
    C3 C31 C36 C35 . . . . 174.4(2) ?
    C33 C34 C37 C38 . . . . -92.6(3) ?
    C35 C34 C37 C38 . . . . 84.4(3) ?
_shelx_hkl_file
;
  -7 -11  -7 329.158 410.663   6
  -7 -11  -6 3763.21 1032.82   6
  -7 -11  -5 690.352 550.049   6
  -7 -11  -4 4396.19 1067.75   6
  -7 -11  -3-464.111 524.493   6
  -7 -11  -2 70.0901 385.028   6
  -7 -10  -5-135.951 362.126   6
  -7 -10  -4 839.024 458.027   6
  -7 -10  -3 336.846 421.005   6
  -7 -10  -2 3134.94 860.776   6
  -7 -10  -1-253.883 368.132   6
  -7 -10   0 482.357 408.995   6
  -7   3  -5 1816.52 855.165   4
  -6 -11 -10 17484.3 2142.40   6
  -6 -11  -9 936.076 656.536   6
  -6 -11  -8 2382.11 840.530   6
  -6 -11  -7 425.895 519.558   6
  -6 -11  -6 172.090 357.937   6
  -6 -11  -5 381.603 517.460   6
  -6 -11  -4 374.401 410.221   6
  -6 -11  -3 3871.69 1105.41   6
  -6 -11  -2-542.551 403.617   6
  -6 -10 -13 887.850 553.947   6
  -6 -10 -12 3031.71 989.266   6
  -6 -10 -11 11619.9 1712.10   6
  -6 -10 -10 7943.81 1366.67   6
  -6 -10  -9 1175.56 616.929   6
  -6 -10  -8 326.125 393.257   6
  -6 -10  -7 911.609 501.508   6
  -6 -10  -6 9447.88 1444.59   6
  -6 -10  -5 1168.87 636.224   6
  -6 -10  -4 2833.63 824.646   6
  -6 -10  -3 3897.71 949.357   6
  -6 -10  -2 7745.51 1294.84   6
  -6  -9 -14 12941.5 1830.21   6
  -6  -9 -13 140.728 486.834   6
  -6  -9 -12 271.070 386.104   6
  -6  -9 -11 26363.8 2474.74   6
  -6  -9 -10 3150.75 848.123   6
  -6  -9  -9 354.065 310.713   6
  -6  -9  -8-526.330 441.124   6
  -6  -9  -7 2451.82 739.907   6
  -6  -9  -6 17692.1 1846.21   6
  -6  -9  -5 791.341 479.460   6
  -6  -9  -4 1883.96 636.167   6
  -6  -9  -3-218.122 378.835   6
  -6  -9  -2 1752.59 583.898   6
  -6  -8 -15-180.823 450.209   6
  -6  -8 -14 1499.89 708.965   6
  -6  -8 -13 20671.9 2173.22   6
  -6  -8 -12 1827.85 725.238   6
  -6  -8 -11 8727.09 1378.73   6
  -6  -8 -10-94.0813 478.956   6
  -6  -8  -9 3163.35 856.067   6
  -6  -8  -8 1851.69 597.821   6
  -6  -8  -7 10253.5 1337.32   6
  -6  -8  -6 19347.4 1842.70   6
  -6  -8  -5-249.553 370.146   6
  -6  -8  -4 153.781 298.259   6
  -6  -8  -3 12180.6 1421.63   6
  -6  -8  -2 6152.24 1006.93   6
  -6  -7 -13 12696.1 1681.58   6
  -6  -7 -12 10788.2 1489.09   6
  -6  -7 -11 8763.71 1294.45   6
  -6  -7 -10 1945.27 651.685   6
  -6  -7  -9 7989.80 1204.93   6
  -6  -7  -8 4248.11 897.947   6
  -6  -7  -7 26300.9 2082.82   6
  -6  -7  -6 3416.98 728.886   6
  -6  -7  -5 385.579 266.712   6
  -6  -7  -4 6623.79 981.744   6
  -6  -7  -3 116.426 276.910   6
  -6  -7  -2 31544.0 2219.21   6
  -6  -6 -11 120.101 288.709   6
  -6  -6 -10 6954.17 1078.28   6
  -6  -6  -9 27916.0 2142.15   6
  -6  -6  -8-107.060 244.125   6
  -6  -6  -7 14501.4 1425.83   6
  -6  -6  -6 2896.73 630.104   6
  -6  -6  -5 8961.02 1055.98   6
  -6  -6  -4 30.0991 253.718   6
  -6  -6  -3 6092.57 874.925   6
  -6  -6  -2 7742.24 969.383   6
  -6  -6  -1 7166.17 955.094   6
  -6  -5  -5 26221.0 1732.24   6
  -6  -5  -4 10481.8 1026.43   6
  -6  -5  -3 6885.31 805.211   6
  -6  -5  -2 66901.7 2869.16   6
  -6  -5  -1-166.624 289.180   6
  -6  -5   0 1389.79 340.305   6
  -6  -1  -7 4160.71 778.067   4
  -6  -1  -6 8180.04 1056.48   4
  -6  -1  -5 5572.75 841.280   4
  -6  -1  -4 662.023 341.177   4
  -6   0 -10 360.875 376.439   4
  -6   0  -9 8746.40 1316.57   4
  -6   0  -8 15651.6 1684.04   4
  -6   0  -7 2779.40 678.515   4
  -6   0  -6 13337.1 1480.55   4
  -6   0  -5 336.874 321.735   4
  -6   0  -4 6401.50 980.827   4
  -6   1 -11 725.117 550.176   4
  -6   1 -10 1227.08 707.397   4
  -6   1  -9 9916.39 1515.66   4
  -6   1  -8 238.220 335.154   4
  -6   1  -7 738.218 511.115   4
  -6   1  -6 431.367 439.893   4
  -6   1  -5 1268.94 473.242   4
  -6   1  -4 8662.04 1225.91   4
  -6   1  -3 555.209 467.781   4
  -6   2 -11 2464.54 844.590   4
  -6   2 -10 293.129 506.274   4
  -6   2  -9 9146.09 1479.41   4
  -6   2  -8 89.0353 364.524   4
  -6   2  -7 3026.52 764.189   4
  -6   2  -6 359.683 362.955   4
  -6   2  -5 7512.76 1304.21   4
  -6   2  -4 7135.76 1223.41   4
  -6   2  -3 857.275 556.014   4
  -6   3  -9 1711.18 874.036   4
  -6   3  -8-988.650 664.068   4
  -6   3  -7 73.9725 456.019   4
  -6   3  -6 1105.21 698.250   4
  -6   3  -5 3483.00 955.645   4
  -6   3  -4 4721.35 1084.89   4
  -6   3  -3 207.965 483.180   4
  -6   4  -6 1577.31 747.711   4
  -6   4  -5 4939.27 1199.16   4
  -6   4  -4 694.378 686.461   4
  -6   4  -3 1059.31 639.074   4
  -6   5  -3 489.184 583.041   4
  -5 -12  -6 1404.51 848.827   6
  -5 -12  -5 51.2471 491.491   6
  -5 -12  -4 837.070 668.777   6
  -5 -11 -12 3028.92 974.354   6
  -5 -11 -11 800.069 471.726   6
  -5 -11 -10 7504.50 1388.58   6
  -5 -11  -9 6594.35 1331.42   6
  -5 -11  -8 3155.27 871.967   6
  -5 -11  -7 10870.1 1630.93   6
  -5 -11  -6-4.69358 459.266   6
  -5 -11  -5-274.673 426.822   6
  -5 -11  -4 189.912 411.480   6
  -5 -11  -3 4446.56 1022.92   6
  -5 -10 -14 921.898 645.515   6
  -5 -10 -13 257.314 410.655   6
  -5 -10 -12-528.541 500.889   6
  -5 -10 -11 1164.72 612.074   6
  -5 -10 -10 14517.6 1823.66   6
  -5 -10  -9 2827.85 881.036   6
  -5 -10  -8 1733.79 618.071   6
  -5 -10  -7 3630.45 918.775   6
  -5 -10  -6 9680.01 1456.88   6
  -5 -10  -5 3374.32 823.898   6
  -5 -10  -4 548.810 402.622   6
  -5 -10  -3 7156.82 1278.53   6
  -5  -9 -15 5432.09 1240.73   6
  -5  -9 -14 15887.8 1998.56   6
  -5  -9 -13 634.677 451.223   6
  -5  -9 -12 2981.90 816.501   6
  -5  -9 -11 6325.01 1208.64   6
  -5  -9 -10 22270.5 2185.04   6
  -5  -9  -9 1976.70 708.574   6
  -5  -9  -8 3276.59 829.409   6
  -5  -9  -7 1800.67 639.475   6
  -5  -9  -6 789.658 438.271   6
  -5  -9  -5 17091.9 1813.51   6
  -5  -9  -4 370.286 404.709   6
  -5  -9  -3 8854.34 1320.19   6
  -5  -8 -17 3215.71 1015.72   6
  -5  -8 -16 8443.35 1573.31   6
  -5  -8 -15 145.217 390.065   6
  -5  -8 -14 1784.96 648.113   6
  -5  -8 -13 4929.50 1078.46   6
  -5  -8 -12 1047.31 573.731   6
  -5  -8 -11 16308.8 1808.43   6
  -5  -8 -10 17798.9 1833.15   6
  -5  -8  -9 2438.11 694.736   6
  -5  -8  -8 512.296 467.128   6
  -5  -8  -7 5778.63 1008.34   6
  -5  -8  -6 15718.9 1614.09   6
  -5  -8  -5 19997.1 1828.60   6
  -5  -8  -4 599.786 378.163   6
  -5  -8  -3 13652.3 1474.21   6
  -5  -7 -17 6864.73 1306.05   6
  -5  -7 -16 1121.01 619.559   6
  -5  -7 -15 11986.7 1742.17   6
  -5  -7 -14 4166.84 903.230   6
  -5  -7 -13 23672.8 2250.17   6
  -5  -7 -12 248.310 504.454   6
  -5  -7 -11 19284.2 1903.39   6
  -5  -7 -10 7374.96 1160.56   6
  -5  -7  -9 5462.76 948.938   6
  -5  -7  -8 887.143 489.724   6
  -5  -7  -7 434.788 333.258   6
  -5  -7  -6 30742.9 2164.77   6
  -5  -7  -5 4419.94 809.769   6
  -5  -7  -4 256.962 316.997   6
  -5  -7  -3 40.5179 235.043   6
  -5  -6 -18 5766.46 1340.95   6
  -5  -6 -17 925.895 666.489   6
  -5  -6 -16-66.5928 332.516   6
  -5  -6 -15 1490.28 639.760   6
  -5  -6 -14 14203.2 1817.05   6
  -5  -6 -13 21632.9 2130.79   6
  -5  -6 -12 605.963 374.651   6
  -5  -6 -11 3056.72 775.928   6
  -5  -6 -10 6295.87 997.743   6
  -5  -6  -9 11779.0 1334.78   6
  -5  -6  -8 3268.16 734.771   6
  -5  -6  -7 10388.2 1160.88   6
  -5  -6  -6 44411.2 2457.66   6
  -5  -6  -5 20262.1 1595.69   6
  -5  -6  -4 418.415 262.567   6
  -5  -6  -3 14011.0 1306.65   6
  -5  -6  -2 3639.16 648.562   6
  -5  -5 -18 3834.37 1061.57   6
  -5  -5 -17 9342.34 1577.59   6
  -5  -5 -16-431.573 454.066   6
  -5  -5 -15-311.006 428.947   6
  -5  -5 -14 31900.5 2644.61   6
  -5  -5 -13 10201.8 1416.28   6
  -5  -5 -12 3615.88 818.071   6
  -5  -5 -11 804.844 420.062   6
  -5  -5 -10 11267.8 1313.01   6
  -5  -5  -9 26842.9 1980.31   6
  -5  -5  -8 6828.72 949.330   6
  -5  -5  -7 16966.0 1462.18   6
  -5  -5  -6 3588.29 632.179   6
  -5  -5  -5 10664.4 1050.19   6
  -5  -5  -4 29526.9 1789.06   6
  -5  -5  -3 1388.87 357.856   6
  -5  -5  -2 110565. 3955.38   6
  -5  -4 -16 11052.8 1611.70   6
  -5  -4 -15 563.528 452.385   6
  -5  -4 -14 20089.0 2052.62   6
  -5  -4 -13 941.193 589.899   6
  -5  -4 -12 2435.66 690.204   6
  -5  -4 -11 447.705 385.005   6
  -5  -4 -10 13875.3 1445.85   6
  -5  -4  -9 40725.3 2431.33   6
  -5  -4  -8 2392.95 580.999   6
  -5  -4  -7 5530.89 767.763   6
  -5  -4  -6 23127.0 1540.85   6
  -5  -4  -5 13188.1 1097.59   6
  -5  -4  -4 401.340 231.950   6
  -5  -4  -3 330.217 152.930   6
  -5  -4  -2 92437.9 3247.34   6
  -5  -4  -1 474.160 187.754   6
  -5  -3 -14 17040.8 1843.19   6
  -5  -3 -13 617.278 414.620   6
  -5  -3 -12 4277.14 907.719   6
  -5  -3 -11 870.456 428.500   6
  -5  -3 -10 25875.3 1949.60   6
  -5  -3  -9 19227.7 1384.55   4
  -5  -3  -9 17922.8 1532.30   6
  -5  -3  -8 479.022 324.541   6
  -5  -3  -8 1114.28 342.290   4
  -5  -3  -7 1054.05 376.811   6
  -5  -3  -7 1183.10 297.398   4
  -5  -3  -6 7786.26 831.515   6
  -5  -3  -6 7648.94 706.142   4
  -5  -3  -5 57335.8 2400.00   6
  -5  -3  -5 62223.9 2150.34   4
  -5  -3  -4 86858.7 2971.73   6
  -5  -3  -3 50754.6 2005.04   6
  -5  -3  -2 23980.7 1223.80   6
  -5  -3  -1 2421.14 354.229   6
  -5  -3   0 18602.9 1074.19   6
  -5  -2 -13 7318.68 1077.92   4
  -5  -2 -12 13969.1 1469.62   4
  -5  -2 -11 251.344 483.300   4
  -5  -2 -10 26263.7 1905.61   4
  -5  -2  -9 7088.98 926.644   6
  -5  -2  -9 7944.80 976.047   4
  -5  -2  -8 3488.76 607.548   6
  -5  -2  -8 3455.50 613.842   4
  -5  -2  -7 314.395 256.832   4
  -5  -2  -7 60.6746 205.787   6
  -5  -2  -6 13400.2 1023.38   6
  -5  -2  -6 13760.7 1081.41   4
  -5  -2  -5 13884.0 962.391   6
  -5  -2  -5 14785.1 1083.53   4
  -5  -2  -4 31683.7 1611.81   4
  -5  -2  -4 28580.7 1329.37   6
  -5  -2  -3 28818.9 1210.36   6
  -5  -2  -2 630.532 147.560   6
  -5  -2  -1 2843.99 280.923   6
  -5  -2   0 32844.2 1160.76   6
  -5  -2   1 2507.31 287.545   6
  -5  -1 -15 2020.50 661.840   4
  -5  -1 -14 79.0940 338.934   4
  -5  -1 -13 1327.12 524.752   4
  -5  -1 -12 12607.1 1537.63   4
  -5  -1 -11 4053.88 796.861   4
  -5  -1 -10 11188.2 1319.18   4
  -5  -1  -9 2889.67 652.753   4
  -5  -1  -8 15856.7 1431.96   4
  -5  -1  -7 1242.41 415.622   4
  -5  -1  -6 5775.48 767.537   4
  -5  -1  -5 107384. 3912.56   4
  -5  -1  -4 1957.43 435.231   4
  -5  -1  -3 1692.16 433.067   4
  -5   0 -16 259.010 359.169   4
  -5   0 -15 1387.42 675.161   4
  -5   0 -14 805.214 562.595   4
  -5   0 -13 15103.9 1806.85   4
  -5   0 -12 5536.48 1049.14   4
  -5   0 -11 4441.42 955.944   4
  -5   0 -10 678.655 300.017   4
  -5   0  -9 4228.55 844.399   4
  -5   0  -8 16070.1 1563.67   4
  -5   0  -7 1364.30 483.479   4
  -5   0  -6 10617.9 1160.18   4
  -5   0  -5 34243.2 2141.24   4
  -5   0  -4 997.342 387.015   4
  -5   0  -3 694.325 308.124   4
  -5   0  -2 1405.68 439.231   4
  -5   1 -15 108.252 542.421   4
  -5   1 -14-229.519 408.827   4
  -5   1 -13 13400.6 1755.77   4
  -5   1 -12 1060.35 536.002   4
  -5   1 -11 658.268 433.985   4
  -5   1 -10 194.568 315.454   4
  -5   1  -9 8543.93 1252.20   4
  -5   1  -8 3195.27 761.595   4
  -5   1  -7 2459.40 672.451   4
  -5   1  -6 32754.2 2331.03   4
  -5   1  -5 2489.00 621.719   4
  -5   1  -4 6735.77 965.706   4
  -5   1  -3 3334.28 708.294   4
  -5   1  -2 1078.89 438.303   4
  -5   1  -1 51878.7 2758.14   4
  -5   2 -13 2747.29 882.916   4
  -5   2 -12 387.033 482.156   4
  -5   2 -11 984.551 470.808   4
  -5   2 -10 355.524 343.934   4
  -5   2  -9 10010.6 1446.33   4
  -5   2  -8 12802.0 1588.67   4
  -5   2  -7 512.581 358.679   4
  -5   2  -6 8330.46 1273.27   4
  -5   2  -5 830.270 372.339   4
  -5   2  -4 2275.83 656.582   4
  -5   2  -3 16176.2 1590.65   4
  -5   2  -2 792.742 527.058   4
  -5   2  -1 48993.3 2866.50   4
  -5   3 -11 640.214 508.328   4
  -5   3 -10 888.117 645.889   4
  -5   3  -9 2355.09 898.838   4
  -5   3  -8 6136.81 1190.24   4
  -5   3  -7 64.9984 417.876   4
  -5   3  -6 731.231 569.032   4
  -5   3  -5 2780.79 835.869   4
  -5   3  -4 4962.43 986.088   4
  -5   3  -3 3957.43 919.412   4
  -5   3  -2 15018.7 1662.56   4
  -5   3  -1 1044.41 559.583   4
  -5   4  -9 4168.47 1058.06   4
  -5   4  -8 261.456 405.402   4
  -5   4  -7 804.491 709.548   4
  -5   4  -6 1278.93 796.980   4
  -5   4  -5 1454.26 694.605   4
  -5   4  -4 10666.4 1532.88   4
  -5   4  -3 2535.04 784.942   4
  -5   4  -2 5181.71 1032.01   4
  -5   4  -1 743.054 484.766   4
  -5   5  -7 1278.70 808.714   4
  -5   5  -6-906.998 560.962   4
  -5   5  -5 1593.00 755.079   4
  -5   5  -4 8360.75 1476.43   4
  -5   5  -3 2059.85 829.832   4
  -5   5  -2 1937.53 581.793   4
  -5   5  -1 987.314 655.710   4
  -5   6  -4 2041.08 830.671   4
  -5   6  -3 287.704 495.514   4
  -5   6  -2 582.238 476.857   4
  -5   6  -1 3059.49 990.189   4
  -4 -12  -9 1504.40 722.585   6
  -4 -12  -8-538.337 489.506   6
  -4 -12  -7 7641.15 1423.56   6
  -4 -12  -6 4261.86 1051.82   6
  -4 -12  -5 117.075 417.747   6
  -4 -12  -4 978.269 611.856   6
  -4 -12  -3-682.054 652.419   6
  -4 -11 -13 3270.92 1032.66   6
  -4 -11 -12 3006.13 962.842   6
  -4 -11 -11 2415.49 894.902   6
  -4 -11 -10 2943.08 868.732   6
  -4 -11  -9 5306.15 1129.76   6
  -4 -11  -8 499.591 646.948   6
  -4 -11  -7 20124.1 2205.05   6
  -4 -11  -6 2372.16 744.650   6
  -4 -11  -5 2113.27 820.407   6
  -4 -11  -4 171.097 498.322   6
  -4 -11  -3 97.7752 461.373   6
  -4 -10 -15 1948.77 776.324   6
  -4 -10 -14 13952.3 1917.35   6
  -4 -10 -13 9240.51 1527.54   6
  -4 -10 -12 5172.91 1210.52   6
  -4 -10 -11 708.467 470.354   6
  -4 -10 -10 5806.79 1140.91   6
  -4 -10  -9 14776.3 1764.66   6
  -4 -10  -8 713.659 567.028   6
  -4 -10  -7 7619.75 1255.29   6
  -4 -10  -6 3242.78 770.609   6
  -4 -10  -5 692.270 498.951   6
  -4 -10  -4 3729.47 949.894   6
  -4  -9 -16 876.510 545.620   6
  -4  -9 -15 4862.03 1166.96   6
  -4  -9 -14 11664.2 1671.37   6
  -4  -9 -13 1107.67 618.050   6
  -4  -9 -12 459.694 526.130   6
  -4  -9 -11 755.972 371.641   6
  -4  -9 -10 26791.3 2334.57   6
  -4  -9  -9 21249.5 2039.76   6
  -4  -9  -8 13186.6 1575.07   6
  -4  -9  -7 6345.81 1054.49   6
  -4  -9  -6 839.082 442.613   6
  -4  -9  -5 9656.17 1342.74   6
  -4  -9  -4 6104.84 1053.52   6
  -4  -8 -17 9807.10 1677.15   6
  -4  -8 -16-960.940 748.650   6
  -4  -8 -15 7125.11 1316.76   6
  -4  -8 -14 18580.8 2091.96   6
  -4  -8 -13 1782.68 755.447   6
  -4  -8 -12 3310.18 867.920   6
  -4  -8 -11 1590.08 646.100   6
  -4  -8 -10 39087.3 2744.54   6
  -4  -8  -9 9063.40 1293.36   6
  -4  -8  -8-315.748 376.533   6
  -4  -8  -7 5473.38 960.381   6
  -4  -8  -6 7041.35 1061.71   6
  -4  -8  -5 37968.0 2524.36   6
  -4  -8  -4 4528.33 884.919   6
  -4  -7 -18 3687.18 1101.21   6
  -4  -7 -17 14149.8 1891.85   6
  -4  -7 -16 2663.74 924.446   6
  -4  -7 -15 12777.4 1742.88   6
  -4  -7 -14 3426.86 881.437   6
  -4  -7 -13 11447.0 1527.40   6
  -4  -7 -12 14063.7 1629.71   6
  -4  -7 -11 10465.4 1366.19   6
  -4  -7 -10 56664.4 3246.77   6
  -4  -7  -9 24.2186 287.974   6
  -4  -7  -8 648.932 330.763   6
  -4  -7  -7 738.963 381.567   6
  -4  -7  -6 17176.5 1563.86   6
  -4  -7  -5 72702.7 3426.45   6
  -4  -7  -4-211.105 297.308   6
  -4  -6 -18 22680.3 2537.91   6
  -4  -6 -17 2246.38 755.158   6
  -4  -6 -16-132.487 529.753   6
  -4  -6 -15 1719.05 697.569   6
  -4  -6 -14 2034.44 726.654   6
  -4  -6 -13 17264.5 1812.03   6
  -4  -6 -12 10842.8 1399.59   6
  -4  -6 -11 27558.1 2170.12   6
  -4  -6 -10 29858.2 2200.14   6
  -4  -6  -9 20960.6 1743.90   6
  -4  -6  -8 5310.47 859.082   6
  -4  -6  -7 866.113 340.879   6
  -4  -6  -6 47907.2 2557.54   6
  -4  -6  -5 64466.7 3020.16   6
  -4  -6  -4 384.261 208.883   6
  -4  -6  -3 13557.9 1233.02   6
  -4  -5 -19 1248.20 788.084   6
  -4  -5 -18 13557.7 1967.53   6
  -4  -5 -17 20031.3 2257.93   6
  -4  -5 -16 415.639 359.973   6
  -4  -5 -15-465.001 525.541   6
  -4  -5 -14 8788.23 1333.60   6
  -4  -5 -13 47434.7 3097.91   6
  -4  -5 -12 2969.43 763.104   6
  -4  -5 -11 22064.7 1453.15   4
  -4  -5 -11 21728.2 1891.66   6
  -4  -5 -10 7801.24 1067.09   6
  -4  -5 -10 8022.78 767.314   4
  -4  -5  -9 4234.42 503.100   4
  -4  -5  -9 3452.74 703.967   6
  -4  -5  -8 29022.6 1936.88   6
  -4  -5  -8 29062.4 1229.36   4
  -4  -5  -7 190.868 65.8458   4
  -4  -5  -7 73.5822 204.850   6
  -4  -5  -6 67257.3 2952.82   6
  -4  -5  -5 11876.6 1084.49   6
  -4  -5  -4 6042.34 753.487   6
  -4  -5  -3 2418.39 501.459   6
  -4  -4 -18 1889.65 798.474   6
  -4  -4 -17 519.455 526.363   6
  -4  -4 -16 1612.09 646.405   6
  -4  -4 -15 599.775 345.484   4
  -4  -4 -15-102.128 441.088   6
  -4  -4 -14 16255.3 1809.94   6
  -4  -4 -14 13185.4 1393.18   4
  -4  -4 -13 40081.6 2778.25   6
  -4  -4 -13 34641.0 2231.11   4
  -4  -4 -12 907.854 371.232   4
  -4  -4 -12 546.082 417.389   6
  -4  -4 -11 1919.16 470.808   4
  -4  -4 -11 1605.21 538.915   6
  -4  -4 -10 11640.5 1001.66   4
  -4  -4 -10 10150.5 1175.24   6
  -4  -4  -9 16062.9 1101.70   4
  -4  -4  -9 14708.7 1367.91   6
  -4  -4  -8 42972.2 2350.83   6
  -4  -4  -8 47729.9 1850.47   4
  -4  -4  -7 10144.0 1027.21   6
  -4  -4  -7 9616.47 593.221   4
  -4  -4  -6 103206. 3754.53   6
  -4  -4  -6 106287. 2755.63   4
  -4  -4  -5 59879.7 2526.20   6
  -4  -4  -4 401.704 247.771   6
  -4  -4  -3 5560.93 652.785   6
  -4  -4  -2 61776.7 2449.71   6
  -4  -3 -17 2131.75 689.666   4
  -4  -3 -16 6571.63 1260.23   6
  -4  -3 -16 5913.57 1079.17   4
  -4  -3 -15 74.1148 273.363   4
  -4  -3 -15 441.537 446.454   6
  -4  -3 -14 30419.4 2500.25   6
  -4  -3 -14 24982.6 2040.36   4
  -4  -3 -13 18153.0 1853.67   6
  -4  -3 -13 15610.9 1489.51   4
  -4  -3 -12 793.328 357.751   4
  -4  -3 -12 867.261 402.159   6
  -4  -3 -11 392.219 232.799   4
  -4  -3 -11-210.646 320.941   6
  -4  -3 -10 2410.84 470.571   4
  -4  -3 -10 3394.16 684.107   6
  -4  -3  -9 52645.8 2314.43   4
  -4  -3  -9 50331.8 2651.36   6
  -4  -3  -8 24381.7 1353.90   4
  -4  -3  -8 23675.9 1654.85   6
  -4  -3  -7 6669.19 793.908   6
  -4  -3  -7 5476.22 555.643   4
  -4  -3  -6 724.820 198.492   4
  -4  -3  -6 959.211 324.374   6
  -4  -3  -5 45117.7 2048.08   6
  -4  -3  -5 47415.6 1622.31   4
  -4  -3  -4 58256.0 2303.79   6
  -4  -3  -4 60690.7 1802.36   4
  -4  -3  -3 599.180 211.842   6
  -4  -3  -2 72915.1 2515.14   6
  -4  -3  -1 17610.6 1026.61   6
  -4  -2 -18 1028.40 655.435   4
  -4  -2 -17 5119.45 1042.89   4
  -4  -2 -16 10893.9 1442.78   4
  -4  -2 -15 40.6159 261.796   4
  -4  -2 -14 9690.93 1278.78   4
  -4  -2 -13 5285.37 981.994   6
  -4  -2 -13 5005.97 900.588   4
  -4  -2 -12 4284.13 885.995   6
  -4  -2 -12 2671.41 597.717   4
  -4  -2 -11 26.1356 321.110   4
  -4  -2 -11-230.240 302.583   6
  -4  -2 -10 4011.63 773.361   6
  -4  -2 -10 3755.61 686.003   4
  -4  -2  -9 85770.7 3561.54   6
  -4  -2  -9 80017.1 3209.32   4
  -4  -2  -8 19137.9 1243.49   4
  -4  -2  -8 20048.9 1490.28   6
  -4  -2  -7 8348.24 805.231   4
  -4  -2  -7 7021.16 811.104   6
  -4  -2  -6 48754.0 2203.39   6
  -4  -2  -6 53733.5 2151.82   4
  -4  -2  -5 1257.98 319.983   6
  -4  -2  -5 1921.01 325.080   4
  -4  -2  -4 63872.0 2186.21   4
  -4  -2  -4 59160.5 2192.89   6
  -4  -2  -3 15536.4 902.230   4
  -4  -2  -3 15777.0 901.894   6
  -4  -2  -2 41899.4 1532.26   6
  -4  -2  -1 11882.4 690.565   6
  -4  -2   0 62952.7 1975.13   6
  -4  -1 -18 27.2373 347.962   4
  -4  -1 -17 8126.47 1403.74   4
  -4  -1 -16 6030.57 1123.88   4
  -4  -1 -15 4163.06 967.396   4
  -4  -1 -14 5307.82 978.099   4
  -4  -1 -13 5823.87 980.704   4
  -4  -1 -12 7286.82 1090.61   4
  -4  -1 -11 3609.96 718.446   4
  -4  -1 -10 13500.9 1305.82   4
  -4  -1  -9 17759.6 1380.40   4
  -4  -1  -8 3438.43 604.768   4
  -4  -1  -7 19788.3 1378.89   6
  -4  -1  -7 18736.6 1390.89   4
  -4  -1  -6 3184.22 508.747   6
  -4  -1  -6 2980.20 554.195   4
  -4  -1  -5 121479. 3738.88   6
  -4  -1  -5 134569. 4115.69   4
  -4  -1  -4 53652.5 2169.80   4
  -4  -1  -4 48616.3 1806.33   6
  -4  -1  -3 14725.1 1002.24   4
  -4  -1  -3 14364.1 745.825   6
  -4  -1  -2 708.647 232.484   4
  -4  -1  -2 666.028 132.049   6
  -4  -1   1 1575.83 166.101   6
  -4  -1   1 1569.28 178.557   6
  -4  -1   2 38051.3 1321.20   6
  -4  -1   3 42738.4 1595.59   6
  -4   0 -17 7234.82 1318.95   4
  -4   0 -16 894.605 591.070   4
  -4   0 -15-419.869 497.503   4
  -4   0 -14 46.4751 319.531   4
  -4   0 -13 6193.22 1076.00   4
  -4   0 -12 10808.4 1345.81   4
  -4   0 -11 4324.88 769.323   4
  -4   0 -10 12036.9 1281.41   4
  -4   0  -9 15851.9 1454.66   4
  -4   0  -8 7838.15 992.288   4
  -4   0  -7 7495.93 949.334   4
  -4   0  -6 753.412 338.442   4
  -4   0  -5 98144.1 3620.93   4
  -4   0  -4 2446.39 464.487   4
  -4   0  -3 493.602 251.928   4
  -4   0  -2 3686.66 546.446   4
  -4   0  -1 38864.9 1944.30   4
  -4   0   3 13963.5 574.797   6
  -4   0   4 44582.7 1556.44   6
  -4   1 -16 259.284 353.734   4
  -4   1 -15 452.378 494.896   4
  -4   1 -14 921.686 621.219   4
  -4   1 -13 3993.94 927.020   4
  -4   1 -12 7996.79 1253.11   4
  -4   1 -11 950.256 540.089   4
  -4   1 -10 2728.53 733.389   4
  -4   1  -9 5550.91 988.937   4
  -4   1  -8 25496.8 1962.70   4
  -4   1  -7 31532.9 2134.67   4
  -4   1  -6 31331.0 2059.08   4
  -4   1  -5 45984.5 2462.80   4
  -4   1  -4 206.210 233.698   4
  -4   1  -3 11321.3 1105.63   4
  -4   1  -2 99.6881 239.065   4
  -4   1  -1 53765.0 2525.49   4
  -4   1   0 75730.8 3099.10   4
  -4   2 -15 1503.46 553.909   4
  -4   2 -14 1469.21 718.602   4
  -4   2 -13 5905.71 1192.03   4
  -4   2 -12 4114.13 985.598   4
  -4   2 -11-148.122 309.165   4
  -4   2 -10-2.35174 341.581   4
  -4   2  -9 11830.2 1449.93   4
  -4   2  -8 3956.40 781.374   4
  -4   2  -7 18394.7 1723.47   4
  -4   2  -6 27213.8 2086.11   4
  -4   2  -5 1984.65 542.251   4
  -4   2  -4 535.380 350.469   4
  -4   2  -3 23037.9 1743.64   4
  -4   2  -2 202.498 270.796   4
  -4   2  -1 65622.6 3088.22   4
  -4   2   0 24211.8 1759.14   4
  -4   3 -13 3625.70 963.181   4
  -4   3 -12 1169.15 590.121   4
  -4   3 -11 1708.37 667.931   4
  -4   3 -10-0.52386 340.320   4
  -4   3  -9 640.908 528.125   4
  -4   3  -8 27596.7 2331.06   4
  -4   3  -7 399.999 365.858   4
  -4   3  -6 9565.94 1272.49   4
  -4   3  -5 270.542 355.487   4
  -4   3  -4 17445.8 1648.04   4
  -4   3  -3 18368.4 1675.29   4
  -4   3  -2 2170.82 613.593   4
  -4   3  -1 46787.8 2686.00   4
  -4   3   0 3169.69 651.716   4
  -4   3   1 815.231 255.048   4
  -4   4 -12 650.263 542.733   4
  -4   4 -11 3785.27 1024.46   4
  -4   4 -10-1284.98 685.204   4
  -4   4  -9 2187.35 607.751   4
  -4   4  -8 18134.9 2026.72   4
  -4   4  -7 2878.42 823.504   4
  -4   4  -6-439.550 487.145   4
  -4   4  -5 1325.41 569.399   4
  -4   4  -4 13905.5 1620.44   4
  -4   4  -3 31099.6 2381.04   4
  -4   4  -2 8707.32 1190.84   4
  -4   4  -1 8521.73 1141.50   4
  -4   4   0 1260.39 390.726   4
  -4   4   1 6889.18 1060.90   4
  -4   5 -10 880.381 602.964   4
  -4   5  -9 8738.97 1534.36   4
  -4   5  -8 1451.16 708.967   4
  -4   5  -7 322.794 480.422   4
  -4   5  -6 988.148 493.778   4
  -4   5  -5 1183.12 669.501   4
  -4   5  -4 13815.4 1700.71   4
  -4   5  -3 860.434 540.533   4
  -4   5  -2 6689.12 1163.08   4
  -4   5  -1 659.691 313.855   4
  -4   5   0 6938.86 1158.25   4
  -4   5   1 4954.49 914.914   4
  -4   6  -7 360.961 554.151   4
  -4   6  -6 2719.47 934.043   4
  -4   6  -5 375.254 512.784   4
  -4   6  -4 17846.6 2093.84   4
  -4   6  -3 492.434 442.897   4
  -4   6  -2 628.383 401.717   4
  -4   6  -1 275.831 478.331   4
  -4   6   0 4779.29 1047.98   4
  -4   6   1 2495.72 753.309   4
  -4   7  -4 920.301 541.186   4
  -4   7  -3 449.559 555.339   4
  -4   7  -2 971.774 536.009   4
  -4   7  -1 912.154 641.960   4
  -4   7   0 6049.58 1297.89   4
  -3 -12 -10 4369.01 1126.03   6
  -3 -12  -9 749.336 546.612   6
  -3 -12  -8-745.139 556.381   6
  -3 -12  -7 5860.51 1282.00   6
  -3 -12  -6 7899.15 1431.16   6
  -3 -12  -5 2210.92 860.184   6
  -3 -12  -4 3613.51 1005.05   6
  -3 -12  -3 483.969 515.526   6
  -3 -11 -13 8474.71 1543.08   6
  -3 -11 -12-468.194 529.224   6
  -3 -11 -11 11891.2 1722.67   6
  -3 -11 -10 7033.55 1316.80   6
  -3 -11  -9 1027.89 457.118   6
  -3 -11  -8-88.4374 378.163   6
  -3 -11  -7 20.7391 432.035   6
  -3 -11  -6 949.797 672.481   6
  -3 -11  -5 19505.1 2161.95   6
  -3 -11  -4 88.8126 395.831   6
  -3 -10 -15 1309.98 697.583   6
  -3 -10 -14 4783.27 1200.77   6
  -3 -10 -13 26425.9 2554.30   6
  -3 -10 -12 2047.61 798.504   6
  -3 -10 -11 4923.08 1099.09   6
  -3 -10 -10 8926.11 1374.88   6
  -3 -10  -9 9248.92 1408.30   6
  -3 -10  -8-481.179 383.233   6
  -3 -10  -7 9023.84 1350.35   6
  -3 -10  -6 14713.8 1750.30   6
  -3 -10  -5-155.041 449.142   6
  -3 -10  -4 175.066 488.341   6
  -3  -9 -17 194.272 476.252   6
  -3  -9 -16 351.847 396.966   6
  -3  -9 -15 1030.72 488.735   6
  -3  -9 -14 21003.4 2236.27   6
  -3  -9 -13 11030.6 1626.90   6
  -3  -9 -12-96.5076 471.067   6
  -3  -9 -11 2051.56 694.068   6
  -3  -9 -10 10847.8 1462.67   6
  -3  -9  -9 12545.1 1532.23   6
  -3  -9  -8 59.1149 346.803   6
  -3  -9  -7 2252.82 631.023   6
  -3  -9  -6 29692.7 2379.20   6
  -3  -9  -5 10506.6 1393.12   6
  -3  -9  -4 3292.89 759.561   6
  -3  -8 -18 5422.84 1302.15   6
  -3  -8 -17 283.093 417.794   6
  -3  -8 -16 7337.38 1361.37   6
  -3  -8 -15 600.642 473.758   6
  -3  -8 -14 49241.7 3410.09   6
  -3  -8 -13 5275.48 1061.35   6
  -3  -8 -12 1210.49 534.720   6
  -3  -8 -11 2420.79 683.550   6
  -3  -8 -10 20458.3 1918.86   6
  -3  -8  -9 17953.2 1729.05   6
  -3  -8  -8 191.649 275.491   6
  -3  -8  -7 11401.4 1354.82   6
  -3  -8  -6 6335.06 1012.17   6
  -3  -8  -5 17246.1 1617.22   6
  -3  -8  -4 5451.36 952.077   6
  -3  -7 -18 6593.06 1293.17   6
  -3  -7 -17 8273.74 1488.59   6
  -3  -7 -16 6794.76 1316.16   6
  -3  -7 -15 9023.45 1431.70   6
  -3  -7 -14 11313.2 1568.91   6
  -3  -7 -13 6637.38 1174.02   6
  -3  -7 -12 3365.21 812.059   6
  -3  -7 -11 3195.07 785.671   6
  -3  -7 -10 67674.4 3555.57   6
  -3  -7  -9 21692.3 1840.55   6
  -3  -7  -8 1453.95 483.039   6
  -3  -7  -7 2467.50 631.848   6
  -3  -7  -6 14042.8 1394.05   6
  -3  -7  -5 49215.3 2719.87   6
  -3  -7  -4 39192.6 2321.40   6
  -3  -6 -19 683.377 548.616   6
  -3  -6 -18 2513.45 765.795   6
  -3  -6 -17 17133.6 2111.29   6
  -3  -6 -16 10936.8 1603.88   6
  -3  -6 -15 19948.7 2142.74   6
  -3  -6 -14 10718.8 1478.60   6
  -3  -6 -13 19056.2 1921.53   6
  -3  -6 -12 15171.6 1639.27   6
  -3  -6 -11 1935.99 627.957   6
  -3  -6 -10 31811.3 2232.65   6
  -3  -6  -9 26968.5 1987.74   6
  -3  -6  -8 5169.78 816.605   6
  -3  -6  -7-621.423 390.445   6
  -3  -6  -6 22393.7 1668.61   6
  -3  -6  -6 22938.5 983.321   4
  -3  -6  -5 60885.2 2893.29   6
  -3  -6  -5 62532.3 1783.11   4
  -3  -6  -4 12535.4 1164.82   6
  -3  -6  -4 12785.8 615.022   4
  -3  -6  -3 14365.4 688.473   4
  -3  -6   1 383.921 105.688   3
  -3  -5 -19 503.556 466.080   6
  -3  -5 -18 1576.98 705.004   6
  -3  -5 -18 1709.10 596.142   4
  -3  -5 -17 21707.9 2154.19   4
  -3  -5 -17 30217.5 2760.72   6
  -3  -5 -16 892.855 650.226   6
  -3  -5 -16 558.493 477.376   4
  -3  -5 -15 1244.64 453.986   4
  -3  -5 -15 1589.11 687.862   6
  -3  -5 -14 6225.75 1094.25   6
  -3  -5 -14 5298.88 925.343   4
  -3  -5 -13 33399.4 2142.25   4
  -3  -5 -13 33020.0 2521.66   6
  -3  -5 -12 32445.1 2403.30   6
  -3  -5 -11 32763.5 2318.22   6
  -3  -5 -10 26039.3 1958.49   6
  -3  -5  -9 3684.06 733.631   6
  -3  -5  -8 11718.3 1185.47   6
  -3  -5  -7 2599.06 507.674   6
  -3  -5  -6 54776.0 2646.82   6
  -3  -5  -6 63830.3 1872.95   4
  -3  -5  -5 184118. 4225.45   4
  -3  -5  -5 184770. 5628.49   6
  -3  -5  -4 4646.56 663.521   6
  -3  -5   1 5217.24 358.296   3
  -3  -5   2 54875.8 1827.61   3
  -3  -4 -20 864.120 425.876   4
  -3  -4 -19 1943.05 853.398   6
  -3  -4 -19 927.986 491.969   4
  -3  -4 -18 8675.71 1458.60   6
  -3  -4 -18 6765.35 1205.61   4
  -3  -4 -17 20990.7 2318.27   6
  -3  -4 -17 21767.3 2070.08   4
  -3  -4 -16-469.564 389.397   6
  -3  -4 -16-176.997 286.342   4
  -3  -4 -15 781.398 583.150   6
  -3  -4 -15-420.614 330.486   4
  -3  -4 -14 4341.49 825.749   4
  -3  -4 -14 5340.06 1047.81   6
  -3  -4 -13 50853.0 3128.70   6
  -3  -4 -13 45126.5 2637.13   4
  -3  -4 -12 10765.6 1365.12   6
  -3  -4 -12 8977.51 1075.56   4
  -3  -4 -11 4657.62 714.957   4
  -3  -4 -11 5632.39 912.427   6
  -3  -4 -10 25965.7 1900.29   6
  -3  -4 -10 23775.8 1557.25   4
  -3  -4  -9 37634.4 1841.04   4
  -3  -4  -9 34427.2 2127.21   6
  -3  -4  -8 51946.5 2104.04   4
  -3  -4  -8 54007.9 2618.01   6
  -3  -4  -7 10477.9 1027.18   6
  -3  -4  -7 9391.92 709.180   4
  -3  -4  -6 78730.2 2309.96   4
  -3  -4  -6 78349.7 3041.00   6
  -3  -4  -5 88802.4 2269.19   4
  -3  -4  -5 86921.6 3183.88   6
  -3  -4  -4 3450.66 532.188   6
  -3  -4  -3 6490.08 677.367   6
  -3  -4   1 25978.1 952.904   3
  -3  -4   2 10804.7 664.867   3
  -3  -3 -20 4639.93 1132.72   4
  -3  -3 -19 2415.06 732.421   4
  -3  -3 -18 16537.8 1892.64   4
  -3  -3 -17 9333.47 1529.35   6
  -3  -3 -17 6496.30 1166.79   4
  -3  -3 -16 3661.03 867.455   4
  -3  -3 -16 5330.28 1140.79   6
  -3  -3 -15 3084.62 823.016   6
  -3  -3 -15 3767.18 821.918   4
  -3  -3 -14 9654.42 1399.83   6
  -3  -3 -14 8273.47 1118.47   4
  -3  -3 -13 68947.3 3723.45   6
  -3  -3 -13 62154.0 3203.39   4
  -3  -3 -12 275.854 218.372   4
  -3  -3 -12-189.342 313.474   6
  -3  -3 -11 5393.98 892.762   6
  -3  -3 -11 4722.09 744.664   4
  -3  -3 -10 589.934 290.561   4
  -3  -3 -10 383.878 322.411   6
  -3  -3  -9 27789.4 1592.64   4
  -3  -3  -9 26530.8 1825.36   6
  -3  -3  -8 93948.1 3603.81   6
  -3  -3  -8 90871.8 3120.47   4
  -3  -3  -7 157.005 176.625   6
  -3  -3  -7 326.885 183.503   4
  -3  -3  -6 90106.1 2671.31   4
  -3  -3  -6 85099.5 3159.04   6
  -3  -3  -5 49484.1 1586.33   4
  -3  -3  -5 53245.6 2179.17   6
  -3  -3  -4 483.273 102.230   4
  -3  -3  -4 577.421 220.879   6
  -3  -3  -3 5984.15 610.416   6
  -3  -3  -2 14906.2 928.936   6
  -3  -2 -19 252.712 451.659   4
  -3  -2 -18 2825.04 827.089   4
  -3  -2 -17 1838.56 704.368   4
  -3  -2 -16 5268.75 1007.58   4
  -3  -2 -15 3012.25 766.606   4
  -3  -2 -14 27043.7 2360.04   6
  -3  -2 -14 25716.5 2094.17   4
  -3  -2 -13 34604.7 2523.81   6
  -3  -2 -13 30652.2 2171.03   4
  -3  -2 -12 6406.13 911.497   4
  -3  -2 -12 8845.55 1239.35   6
  -3  -2 -11 754.900 406.818   6
  -3  -2 -11 521.409 318.188   4
  -3  -2 -10 855.577 398.933   6
  -3  -2 -10 1363.06 437.532   4
  -3  -2  -9 55204.7 2509.96   4
  -3  -2  -9 55721.8 2754.23   6
  -3  -2  -8 102302. 3904.74   6
  -3  -2  -8 114192. 3739.66   4
  -3  -2  -7 7748.79 850.602   6
  -3  -2  -7 7988.34 746.220   4
  -3  -2  -6 109994. 3610.58   6
  -3  -2  -6 105441. 3242.48   4
  -3  -2  -5 30510.6 1506.08   6
  -3  -2  -5 29243.0 1245.94   4
  -3  -2  -4 72904.0 2485.78   6
  -3  -2  -4 73391.8 2199.46   4
  -3  -2  -3 31687.1 1122.10   4
  -3  -2  -3 31111.6 1344.56   6
  -3  -2  -2 34366.5 1145.84   4
  -3  -2  -2 34187.6 1348.24   6
  -3  -2  -1 123933. 3329.14   6
  -3  -1 -19 816.211 532.624   4
  -3  -1 -18 1092.33 640.999   4
  -3  -1 -17 4245.68 979.074   4
  -3  -1 -16 16681.7 1858.06   4
  -3  -1 -15 1406.55 603.601   4
  -3  -1 -14 26792.6 2212.10   4
  -3  -1 -13 7191.84 1102.18   4
  -3  -1 -12 1519.02 509.522   4
  -3  -1 -11 10523.1 1181.00   4
  -3  -1 -11 12434.9 1361.92   6
  -3  -1 -10 257.543 211.692   4
  -3  -1 -10 177.935 220.439   6
  -3  -1  -9 74521.0 3240.07   6
  -3  -1  -9 67980.8 3024.33   4
  -3  -1  -8 19310.2 1427.16   6
  -3  -1  -8 18383.5 1329.80   4
  -3  -1  -7 792.996 234.183   4
  -3  -1  -7 702.906 288.687   6
  -3  -1  -6 9508.34 848.369   6
  -3  -1  -6 10357.1 848.383   4
  -3  -1  -5 24386.1 1224.22   4
  -3  -1  -5 23588.7 1299.88   6
  -3  -1  -4 82142.8 2687.49   4
  -3  -1  -4 85311.4 2668.60   6
  -3  -1  -3 30947.8 1264.85   6
  -3  -1  -3 32304.5 1353.06   4
  -3  -1  -2 52846.7 1823.01   4
  -3  -1  -2 52914.0 1621.13   6
  -3  -1  -1 74170.5 1971.39   6
  -3  -1  -1 75583.5 2331.36   4
  -3  -1   0 74068.2 1923.53   6
  -3  -1   3 200084. 5139.51   6
  -3   0 -18 73.6251 478.310   4
  -3   0 -17 4960.18 1033.90   4
  -3   0 -16 14486.9 1812.40   4
  -3   0 -15 456.243 460.369   4
  -3   0 -14 3138.30 755.661   4
  -3   0 -13 3516.18 831.023   4
  -3   0 -12 3992.32 821.441   4
  -3   0 -11 14261.4 1450.72   4
  -3   0 -10 6245.72 911.266   4
  -3   0  -9 117638. 4365.36   4
  -3   0  -8 32503.4 1918.83   4
  -3   0  -7 10998.3 1004.89   4
  -3   0  -6 359.898 210.840   4
  -3   0  -5 36611.2 1798.94   4
  -3   0  -4 87007.4 3025.99   4
  -3   0  -3 425.686 228.143   4
  -3   0  -2 23960.2 1263.22   4
  -3   0  -1 30587.1 1428.93   4
  -3   0   0 72999.0 2513.11   4
  -3   0   2 8970.20 430.900   6
  -3   0   3 172883. 4265.45   6
  -3   0   4 10797.8 714.550   6
  -3   1 -17 10175.4 1626.26   4
  -3   1 -16 6994.40 1299.17   4
  -3   1 -15 268.584 416.168   4
  -3   1 -14 609.756 366.896   4
  -3   1 -13 1253.36 554.046   4
  -3   1 -12 14751.2 1589.81   4
  -3   1 -11 11926.2 1382.61   4
  -3   1 -10 10487.9 1211.38   4
  -3   1  -9 4505.17 761.555   4
  -3   1  -8 22226.1 1604.76   4
  -3   1  -7 17900.2 1351.23   4
  -3   1  -6 0.23946 187.209   4
  -3   1  -5 59737.7 2654.56   4
  -3   1  -4 57907.4 2517.66   4
  -3   1  -3 2400.82 470.447   4
  -3   1  -2 2128.42 427.925   4
  -3   1  -1 81720.7 2952.87   4
  -3   1   0 22231.3 1325.48   4
  -3   1   3 54703.1 1585.78   6
  -3   1   4 3389.91 354.202   6
  -3   2 -16 1161.77 458.880   4
  -3   2 -15-435.002 454.339   4
  -3   2 -14 133.388 369.920   4
  -3   2 -13 538.787 475.039   4
  -3   2 -12 22024.0 2025.34   4
  -3   2 -11 9471.86 1265.13   4
  -3   2 -10 11104.6 1282.96   4
  -3   2  -9 21702.9 1756.70   4
  -3   2  -8 1243.42 475.325   4
  -3   2  -7 10426.2 1175.20   4
  -3   2  -6 1853.53 498.563   4
  -3   2  -5 49937.8 2553.38   4
  -3   2  -4 12659.5 1165.97   4
  -3   2  -3 13956.5 1220.75   4
  -3   2  -2 125.136 200.727   4
  -3   2  -1 13920.3 1177.13   4
  -3   2   0 122870. 4144.10   4
  -3   2   1 11876.1 1038.89   4
  -3   3 -15 726.711 425.710   4
  -3   3 -14 1309.02 646.259   4
  -3   3 -13 2258.87 692.428   4
  -3   3 -12 10366.7 1469.42   4
  -3   3 -11 122.037 435.159   4
  -3   3 -10 1159.98 578.457   4
  -3   3  -9 4099.19 855.978   4
  -3   3  -8 35420.4 2493.43   4
  -3   3  -7 17871.5 1663.03   4
  -3   3  -6 6977.14 1039.83   4
  -3   3  -5 12720.9 1332.13   4
  -3   3  -4 13422.8 1311.58   4
  -3   3  -3 24172.6 1748.60   4
  -3   3  -2 175.706 232.355   4
  -3   3  -1 16557.5 1382.47   4
  -3   3   0 84392.3 3454.03   4
  -3   3   1-197.444 342.762   4
  -3   4 -13 3724.67 1047.55   4
  -3   4 -12 6512.84 1323.96   4
  -3   4 -11 1011.80 673.771   4
  -3   4 -10 4048.66 956.840   4
  -3   4  -9 94.6148 326.870   4
  -3   4  -8 19630.6 1935.94   4
  -3   4  -7 2685.89 743.723   4
  -3   4  -6 2441.93 570.325   4
  -3   4  -5 616.938 441.981   4
  -3   4  -4 12483.3 1383.67   4
  -3   4  -3 12974.8 1399.23   4
  -3   4  -2 411.280 327.941   4
  -3   4  -1 44042.1 2543.93   4
  -3   4   0 20147.6 1666.04   4
  -3   4   1 8552.16 1058.35   4
  -3   4   2 4597.14 803.917   4
  -3   5 -12 1706.92 819.420   4
  -3   5 -11 2766.26 802.090   4
  -3   5 -10 2041.67 798.350   4
  -3   5  -9 4874.87 1090.60   4
  -3   5  -8 13633.1 1716.21   4
  -3   5  -7 119.077 397.937   4
  -3   5  -6 117.601 414.682   4
  -3   5  -5 925.814 437.472   4
  -3   5  -4 17939.1 1793.33   4
  -3   5  -3 15814.0 1663.57   4
  -3   5  -2 417.850 412.091   4
  -3   5  -1 21131.2 1834.81   4
  -3   5   0 3815.31 770.168   4
  -3   5   1 860.095 417.256   4
  -3   5   2 2569.41 703.530   4
  -3   6 -10 2999.11 925.049   4
  -3   6  -9 4474.77 1105.95   4
  -3   6  -8 1784.27 723.422   4
  -3   6  -7 561.084 485.021   4
  -3   6  -6 5125.32 1073.64   4
  -3   6  -5 63.5905 427.834   4
  -3   6  -4 13935.3 1702.34   4
  -3   6  -3 10866.1 1492.57   4
  -3   6  -2 1052.84 560.854   4
  -3   6  -1 338.642 318.955   4
  -3   6   0 3212.56 770.100   4
  -3   6   1 11704.1 1432.94   4
  -3   6   2 3803.93 885.531   4
  -3   7  -8-4.58347 447.119   4
  -3   7  -7 2859.54 1009.81   4
  -3   7  -6 1982.82 836.848   4
  -3   7  -5 1475.33 575.164   4
  -3   7  -4 7952.91 1373.71   4
  -3   7  -3 1920.40 737.003   4
  -3   7  -2 437.704 380.909   4
  -3   7  -1 1093.37 641.076   4
  -3   7   0 1819.86 659.006   4
  -3   7   1 3516.18 890.650   4
  -3   8  -5 1556.79 757.820   4
  -3   8  -4 4177.56 1045.86   4
  -3   8  -3 459.426 580.123   4
  -3   8  -2 743.319 597.898   4
  -3   8  -1-345.297 425.788   4
  -3   8   0 1623.49 797.429   4
  -3   8   1 16548.8 1951.37   4
  -3   9   0 602.312 540.189   4
  -2 -12 -10 13699.0 1886.20   6
  -2 -12  -9 3363.29 992.015   6
  -2 -12  -8-248.158 462.790   6
  -2 -12  -7 1193.63 696.448   6
  -2 -12  -6 3919.61 1048.95   6
  -2 -12  -5 3314.80 945.078   6
  -2 -12  -4-216.102 361.733   6
  -2 -12  -3 4380.56 1058.54   6
  -2 -11 -13 3227.75 997.887   6
  -2 -11 -12 1912.64 832.503   6
  -2 -11 -11 3201.24 916.873   6
  -2 -11 -10 12386.1 1703.14   6
  -2 -11  -9 632.295 511.100   6
  -2 -11  -8 3678.52 999.821   6
  -2 -11  -7-285.396 492.699   6
  -2 -11  -6 313.161 525.651   6
  -2 -11  -5 27843.1 2539.44   6
  -2 -11  -4 1447.78 610.301   6
  -2 -10 -16-119.388 494.374   6
  -2 -10 -15 1793.02 786.456   6
  -2 -10 -14 2757.77 904.268   6
  -2 -10 -13 13552.4 1851.96   6
  -2 -10 -12 4350.02 1044.98   6
  -2 -10 -11 11012.2 1612.68   6
  -2 -10 -10 12984.8 1665.43   6
  -2 -10  -9 6647.36 1180.21   6
  -2 -10  -8-464.138 524.895   6
  -2 -10  -7 3143.90 872.599   6
  -2 -10  -6 29323.6 2479.87   6
  -2 -10  -5 9941.22 1404.71   6
  -2 -10  -4 761.679 535.095   6
  -2  -9 -17 5168.28 1251.80   6
  -2  -9 -16-40.5372 413.857   6
  -2  -9 -15 735.944 613.399   6
  -2  -9 -14 7295.77 1369.47   6
  -2  -9 -13 30410.7 2659.55   6
  -2  -9 -12 2225.25 822.653   6
  -2  -9 -11 15417.8 1801.25   6
  -2  -9 -10 10292.7 1375.11   6
  -2  -9  -9-196.516 472.781   6
  -2  -9  -8 4563.36 891.753   6
  -2  -9  -7 18724.8 1867.01   6
  -2  -9  -6 68985.6 3704.11   6
  -2  -9  -5 9038.05 1281.58   6
  -2  -9  -4-438.410 431.504   6
  -2  -8 -18 7904.24 1504.46   6
  -2  -8 -17-427.804 575.857   6
  -2  -8 -16 2695.21 783.311   6
  -2  -8 -15 3020.42 949.587   6
  -2  -8 -14 20637.3 2158.32   6
  -2  -8 -13 25413.1 2023.52   3
  -2  -8 -13 25607.3 2354.08   6
  -2  -8 -12 900.522 502.116   6
  -2  -8 -12 767.667 356.733   3
  -2  -8 -11 6377.19 888.662   3
  -2  -8 -11 5879.73 1026.64   6
  -2  -8 -10 25105.4 2127.63   6
  -2  -8 -10 24779.8 1723.23   3
  -2  -8  -9 22674.5 1536.98   3
  -2  -8  -9 19664.6 1818.42   6
  -2  -8  -8 11299.6 1380.04   6
  -2  -8  -8 13966.2 1115.04   3
  -2  -8  -7 26655.7 1498.45   3
  -2  -8  -7 25153.6 2034.45   6
  -2  -8  -6 22287.4 1898.68   6
  -2  -8  -6 23050.3 1294.74   3
  -2  -8  -5 6435.11 1005.18   6
  -2  -8  -5 6772.56 623.549   3
  -2  -8  -4 2436.51 366.493   3
  -2  -8  -3 156.822 134.180   3
  -2  -8  -2 35841.1 1539.61   3
  -2  -8  -1 42490.7 1764.22   3
  -2  -7 -19 9560.24 1748.24   6
  -2  -7 -19 7485.31 1346.38   3
  -2  -7 -18 8774.14 1569.86   6
  -2  -7 -18 6824.09 1233.90   3
  -2  -7 -17 5080.80 1024.38   3
  -2  -7 -17 3926.93 1048.46   6
  -2  -7 -16 3054.21 869.101   3
  -2  -7 -16 3291.96 912.734   6
  -2  -7 -15 271.542 431.625   3
  -2  -7 -15-1.62690 415.583   6
  -2  -7 -14 46354.1 3189.55   6
  -2  -7 -14 46606.7 2887.25   3
  -2  -7 -13 29467.7 2136.63   3
  -2  -7 -13 25839.4 2281.15   6
  -2  -7 -12 1015.87 530.203   6
  -2  -7 -12 1924.12 586.699   3
  -2  -7 -11 2911.69 623.282   3
  -2  -7 -11 2670.85 732.538   6
  -2  -7 -10 2063.52 418.795   3
  -2  -7 -10 2009.26 606.529   6
  -2  -7  -9 18720.7 1366.91   3
  -2  -7  -9 15749.5 1546.11   6
  -2  -7  -8 90573.0 3984.91   6
  -2  -7  -8 91755.3 3314.40   3
  -2  -7  -7 23780.1 1829.09   6
  -2  -7  -7 25558.1 1418.06   3
  -2  -7  -6 29745.4 2044.46   6
  -2  -7  -6 32835.7 1521.82   3
  -2  -7  -5 21521.6 1082.83   3
  -2  -7  -5 20083.9 1635.43   6
  -2  -7  -4 35368.8 1377.98   3
  -2  -7  -4 32337.1 2087.88   6
  -2  -7  -3 2177.90 309.636   3
  -2  -7  -2 96336.5 2769.62   3
  -2  -6 -21 23400.8 2422.10   4
  -2  -6 -19 2856.46 990.679   6
  -2  -6 -18 931.282 640.267   6
  -2  -6 -18 1572.23 700.436   3
  -2  -6 -17 6263.31 1261.61   6
  -2  -6 -17 4701.34 914.643   3
  -2  -6 -16 40046.1 3139.68   6
  -2  -6 -16 43110.6 2947.63   3
  -2  -6 -15 3137.06 990.370   6
  -2  -6 -15 4011.67 869.828   3
  -2  -6 -14 31449.3 2568.54   6
  -2  -6 -14 31502.1 2314.01   3
  -2  -6 -13 20510.5 1985.37   6
  -2  -6 -13 21633.8 1837.24   3
  -2  -6 -12 6393.41 948.876   3
  -2  -6 -12 6080.99 1036.30   6
  -2  -6 -11 1124.34 381.200   3
  -2  -6 -11 1149.67 472.710   6
  -2  -6 -10 9137.26 1002.47   3
  -2  -6 -10 9494.00 1191.94   6
  -2  -6  -9 76735.6 3556.73   6
  -2  -6  -9 79838.1 3188.27   3
  -2  -6  -8 821.931 255.338   3
  -2  -6  -8 294.083 292.325   6
  -2  -6  -7 5591.56 622.837   3
  -2  -6  -7 4850.54 773.706   6
  -2  -6  -6 23456.4 1685.42   6
  -2  -6  -6 23234.3 1206.66   3
  -2  -6  -5 25303.6 1158.43   3
  -2  -6  -5 25629.2 1726.77   6
  -2  -6  -4 55220.4 2660.34   6
  -2  -6  -4 61090.9 1876.63   3
  -2  -6  -3 2326.67 243.159   3
  -2  -6  -2 57597.1 1682.66   3
  -2  -6  -1 19571.1 915.737   3
  -2  -6   0 14936.2 871.838   3
  -2  -5 -21 11419.6 1747.15   4
  -2  -5 -20 136.293 491.518   6
  -2  -5 -20 30.0802 366.402   4
  -2  -5 -19 1927.80 810.889   6
  -2  -5 -19 1359.51 612.650   4
  -2  -5 -18 2833.92 954.306   6
  -2  -5 -17 18269.7 2117.84   6
  -2  -5 -16 18226.3 2066.73   6
  -2  -5 -16 16851.1 1809.94   3
  -2  -5 -15 4250.48 983.939   6
  -2  -5 -15 4464.76 914.733   3
  -2  -5 -14 14574.5 1741.78   6
  -2  -5 -14 15692.8 1590.62   3
  -2  -5 -13 18903.2 1695.90   3
  -2  -5 -13 19900.6 1913.00   6
  -2  -5 -12 10094.8 1133.41   3
  -2  -5 -12 8342.58 1171.29   6
  -2  -5 -11-187.448 287.234   6
  -2  -5 -11 203.776 313.599   3
  -2  -5 -10 23272.7 1631.99   3
  -2  -5 -10 23969.0 1857.34   6
  -2  -5  -9 141654. 4686.13   3
  -2  -5  -9 147730. 5184.91   6
  -2  -5  -8 15857.6 1155.11   3
  -2  -5  -8 13963.3 1285.86   6
  -2  -5  -7 414.654 192.978   3
  -2  -5  -7-111.741 278.369   6
  -2  -5  -6 4913.22 516.890   3
  -2  -5  -5 131884. 3589.89   3
  -2  -5  -4 119648. 3211.76   3
  -2  -5  -4 136814. 3425.23   4
  -2  -5  -3 71972.6 1887.91   3
  -2  -5  -3 77740.0 2187.96   4
  -2  -5  -2 14816.1 775.087   4
  -2  -5  -1 69087.4 1839.91   3
  -2  -5  -1 67164.3 1744.50   3
  -2  -5   0 35275.7 1294.11   3
  -2  -5   1 1949.88 308.492   3
  -2  -4 -21 5368.71 1184.58   4
  -2  -4 -20 656.695 464.240   4
  -2  -4 -20 1107.05 762.698   6
  -2  -4 -19 1191.19 540.853   6
  -2  -4 -19 849.595 470.410   4
  -2  -4 -18 393.734 672.455   6
  -2  -4 -18 108.497 402.078   4
  -2  -4 -17 61023.8 4030.83   6
  -2  -4 -17 57529.8 3563.49   4
  -2  -4 -16 8277.30 1379.87   6
  -2  -4 -15 2610.82 822.615   6
  -2  -4 -14 12927.7 1589.25   6
  -2  -4 -13 24240.2 1917.53   3
  -2  -4 -13 23829.3 2059.09   6
  -2  -4 -12 16283.0 1494.79   3
  -2  -4 -12 16894.4 1675.38   6
  -2  -4 -11 13649.4 1399.18   6
  -2  -4 -11 10588.1 1169.29   3
  -2  -4 -10 54455.6 2792.92   6
  -2  -4 -10 48716.0 2497.05   3
  -2  -4  -9 37612.9 2233.23   6
  -2  -4  -9 38863.4 2041.99   3
  -2  -4  -8 23174.5 1450.44   3
  -2  -4  -8 26336.7 1708.40   6
  -2  -4  -7 130.354 114.185   3
  -2  -4  -6 3502.04 430.919   3
  -2  -4  -5 109837. 3076.58   3
  -2  -4  -4 25196.7 954.514   3
  -2  -4  -4 26016.5 971.748   4
  -2  -4  -3 10.3826 51.2629   4
  -2  -4  -2 16556.3 658.402   4
  -2  -4  -1 69226.7 1939.20   4
  -2  -4   0 114135. 2832.15   3
  -2  -4   0 131953. 3244.06   4
  -2  -4   1 8922.81 556.878   3
  -2  -4   2 69044.9 2283.41   3
  -2  -3 -20 1522.34 668.926   4
  -2  -3 -19 3016.73 823.732   4
  -2  -3 -18 4754.90 1283.19   6
  -2  -3 -18 4649.21 1069.22   4
  -2  -3 -17 19644.2 2181.49   6
  -2  -3 -17 18572.8 1962.31   4
  -2  -3 -16 2411.89 815.869   6
  -2  -3 -16 1700.71 523.670   4
  -2  -3 -15 212.185 553.848   6
  -2  -3 -15 626.064 505.023   4
  -2  -3 -14 9634.67 1260.62   4
  -2  -3 -14 10822.5 1458.09   6
  -2  -3 -13 56315.2 3290.43   6
  -2  -3 -12 25740.7 2055.37   6
  -2  -3 -11-204.222 294.177   6
  -2  -3 -10 26845.0 1933.85   6
  -2  -3  -9 26820.0 1802.93   6
  -2  -3  -8 45653.4 2314.38   6
  -2  -3  -7 30865.6 1739.35   6
  -2  -3  -6 114333. 3780.67   6
  -2  -3  -5 467525. 11168.2   6
  -2  -3  -3 25006.6 763.284   4
  -2  -3   1 658.068 137.776   3
  -2  -3   2 26065.6 1104.29   3
  -2  -2 -20 1430.19 655.447   4
  -2  -2 -19 4496.23 1057.87   4
  -2  -2 -18 18873.0 2049.27   4
  -2  -2 -17 11624.3 1570.20   4
  -2  -2 -16 7113.59 1181.31   4
  -2  -2 -15 504.069 559.680   6
  -2  -2 -15 1983.77 615.432   4
  -2  -2 -14 4803.06 962.057   6
  -2  -2 -14 5178.37 926.960   4
  -2  -2 -13 22326.4 2028.17   6
  -2  -2 -13 21693.2 1838.31   4
  -2  -2 -12 55195.4 3117.80   6
  -2  -2 -12 52494.7 2837.09   4
  -2  -2 -11 496.999 282.376   4
  -2  -2 -11 1169.59 456.840   6
  -2  -2 -10 11479.8 1204.01   6
  -2  -2 -10 9787.35 1028.31   4
  -2  -2  -9 53432.2 2430.22   4
  -2  -2  -9 52848.8 2652.72   6
  -2  -2  -8 70789.9 2999.62   6
  -2  -2  -8 71441.0 2769.48   4
  -2  -2  -7 43318.3 2099.55   6
  -2  -2  -7 43510.4 1882.54   4
  -2  -2  -6 52770.9 2226.36   6
  -2  -2  -6 54872.7 2019.39   4
  -2  -2  -5 26954.6 1224.81   4
  -2  -2  -5 31782.0 1495.79   6
  -2  -2  -4 82199.2 2709.59   6
  -2  -2  -4 87407.6 2374.64   4
  -2  -2  -3 32737.2 1402.00   6
  -2  -2  -3 38397.8 1111.53   4
  -2  -2  -2 371.724 145.879   6
  -2  -2   1 103.987 70.1338   3
  -2  -2   2 25056.0 1033.06   3
  -2  -1 -19 194.969 527.438   4
  -2  -1 -18 3928.95 904.484   4
  -2  -1 -17 5912.79 1164.52   4
  -2  -1 -16 13433.2 1635.49   4
  -2  -1 -15 6722.68 1138.30   4
  -2  -1 -14 12461.3 1432.93   4
  -2  -1 -13 21372.4 1823.87   4
  -2  -1 -12 3410.76 797.876   6
  -2  -1 -12 3252.33 703.598   4
  -2  -1 -11 1335.79 517.126   6
  -2  -1 -11 737.898 432.970   4
  -2  -1 -10 1839.47 558.622   6
  -2  -1 -10 1469.42 430.989   4
  -2  -1  -9 47705.4 2502.09   6
  -2  -1  -9 43429.9 2234.23   4
  -2  -1  -8 156964. 5041.17   6
  -2  -1  -8 151268. 4751.66   4
  -2  -1  -7 6064.03 736.551   6
  -2  -1  -7 5425.21 628.954   4
  -2  -1  -6 162719. 4791.71   6
  -2  -1  -6 163295. 4577.76   4
  -2  -1  -5 896.992 228.289   4
  -2  -1  -5 898.817 260.087   6
  -2  -1  -4 51103.4 1757.88   4
  -2  -1  -4 51757.6 1894.38   6
  -2  -1  -3 39646.4 1507.91   6
  -2  -1  -3 47082.1 1464.62   4
  -2  -1  -2 28607.6 1025.71   4
  -2  -1  -2 30657.8 1089.22   6
  -2  -1  -1 398502. 8722.42   4
  -2  -1  -1 396028. 8723.26   6
  -2  -1   2 3330.69 365.687   3
  -2   0 -19-132.984 447.116   4
  -2   0 -18 182.627 550.015   4
  -2   0 -17 2883.20 834.720   4
  -2   0 -16 8931.07 1362.98   4
  -2   0 -15 690.904 490.479   4
  -2   0 -14 2885.05 740.295   4
  -2   0 -13 30040.8 2240.38   4
  -2   0 -12 17246.1 1605.04   4
  -2   0 -11 13174.5 1352.81   4
  -2   0 -10 64.1415 342.365   4
  -2   0  -9 58496.8 2744.52   4
  -2   0  -8 129217. 4384.54   4
  -2   0  -7 4257.41 597.093   4
  -2   0  -6 487.972 163.668   4
  -2   0  -6 1025.44 301.924   6
  -2   0  -5 43506.5 1844.28   6
  -2   0  -5 42915.7 1820.70   4
  -2   0  -4 109855. 3254.30   6
  -2   0  -4 111644. 3295.37   4
  -2   0  -3 130040. 3590.14   4
  -2   0  -3 136590. 3539.39   6
  -2   0  -2 99746.2 2551.97   6
  -2   0  -2 97322.3 2818.26   4
  -2   0  -1 24551.1 1055.62   4
  -2   0   0 24474.1 1053.67   4
  -2   0   2 3472.69 287.735   6
  -2   0   2 3127.12 343.135   2
  -2   0   3 221780. 5364.45   6
  -2   0   3 220698. 5470.16   2
  -2   0   4 143527. 3946.20   6
  -2   1 -18-433.949 571.921   4
  -2   1 -17 3741.74 1044.37   4
  -2   1 -16 17069.3 1973.87   4
  -2   1 -15 621.195 441.023   4
  -2   1 -14 4749.94 934.028   4
  -2   1 -13 2382.36 685.588   4
  -2   1 -12 10668.0 1328.42   4
  -2   1 -11 20239.1 1757.66   4
  -2   1 -10-211.172 331.909   4
  -2   1  -9 39936.4 2303.08   4
  -2   1  -8 33815.4 2010.40   4
  -2   1  -7 2984.71 542.133   4
  -2   1  -6 813.520 262.419   4
  -2   1  -5 23152.2 1353.15   4
  -2   1  -4 158294. 4421.14   4
  -2   1  -3 74228.1 2587.68   4
  -2   1  -2 32034.9 1463.83   4
  -2   1  -1 128302. 3672.68   4
  -2   1   0 22511.7 1137.65   4
  -2   1   1 46999.3 1813.73   4
  -2   1   2 5207.64 324.548   6
  -2   1   3 259950. 6030.32   6
  -2   1   4 80468.6 2499.87   6
  -2   1   4 84942.2 2408.36   2
  -2   1   5 29455.4 1161.12   2
  -2   1   6 6087.11 481.648   2
  -2   2 -17 6217.26 1353.78   4
  -2   2 -16 5124.67 1093.46   4
  -2   2 -15 1099.13 648.625   4
  -2   2 -14-284.451 390.641   4
  -2   2 -13 418.778 301.784   4
  -2   2 -12 14545.7 1602.05   4
  -2   2 -11 29619.3 2186.59   4
  -2   2 -10 6643.08 994.931   4
  -2   2  -9 93531.6 3954.88   4
  -2   2  -8 5017.10 812.966   4
  -2   2  -7 12294.4 1163.14   4
  -2   2  -6 3190.51 532.159   4
  -2   2  -5 19301.7 1302.48   4
  -2   2  -4 144658. 4567.85   4
  -2   2  -3 87.6074 167.461   4
  -2   2  -2 126.033 152.068   4
  -2   2  -1 1095.73 294.295   4
  -2   2   0 154021. 4491.46   4
  -2   2   1 199079. 5466.39   4
  -2   2   7 25619.7 956.878   2
  -2   2   8 142864. 3554.51   2
  -2   2   9 12995.0 694.922   2
  -2   3 -16 2213.01 782.000   4
  -2   3 -15 585.466 427.301   4
  -2   3 -14 942.427 687.338   4
  -2   3 -13 402.879 427.751   4
  -2   3 -12 14469.3 1660.49   4
  -2   3 -11 5793.30 1049.54   4
  -2   3 -10 576.901 413.478   4
  -2   3  -9 7423.30 1077.23   4
  -2   3  -8 7722.74 1004.34   4
  -2   3  -7 21576.8 1593.44   4
  -2   3  -6 9058.17 1039.25   4
  -2   3  -5 34089.8 2079.59   4
  -2   3  -4 58694.6 2716.78   4
  -2   3  -3 9609.59 965.508   4
  -2   3  -2 11875.8 1040.61   4
  -2   3  -1 6211.02 735.133   4
  -2   3   0 99268.3 3506.71   4
  -2   3   1 67691.1 2737.31   4
  -2   3   2 35657.8 1860.96   4
  -2   4 -15 76.1087 349.103   4
  -2   4 -14 1292.54 676.265   4
  -2   4 -13 638.681 344.611   4
  -2   4 -12 27371.5 2239.68   4
  -2   4 -11 6905.87 1113.00   4
  -2   4 -10 11563.7 1409.12   4
  -2   4  -9 212.574 264.800   4
  -2   4  -8 3981.95 829.580   4
  -2   4  -7 16097.0 1560.67   4
  -2   4  -6 729.399 496.353   4
  -2   4  -5 34603.5 2237.84   4
  -2   4  -4 13550.2 1314.04   4
  -2   4  -3 13737.7 1262.97   4
  -2   4  -2 22505.7 1609.47   4
  -2   4  -1 7857.35 929.057   4
  -2   4   0 121712. 4294.52   4
  -2   4   1 9756.63 1023.76   4
  -2   4   2 320.264 276.337   4
  -2   5 -13 1726.03 768.351   4
  -2   5 -12 1896.62 737.142   4
  -2   5 -11 2689.81 813.341   4
  -2   5 -10 2337.92 803.999   4
  -2   5  -9 687.027 469.606   4
  -2   5  -8 12490.1 1552.60   4
  -2   5  -7 17829.3 1775.57   4
  -2   5  -6-155.849 411.495   4
  -2   5  -5 5839.32 928.694   4
  -2   5  -4 15963.9 1547.92   4
  -2   5  -3 6870.29 947.325   4
  -2   5  -2 13275.9 1352.80   4
  -2   5  -1 16904.4 1469.89   4
  -2   5   0 49457.0 2639.06   4
  -2   5   1 1061.79 353.889   4
  -2   5   2 532.848 344.123   4
  -2   6 -12 6277.88 1325.42   4
  -2   6 -11 1201.83 605.626   4
  -2   6 -10 156.643 497.847   4
  -2   6  -9-51.6721 349.524   4
  -2   6  -8 7913.56 1325.15   4
  -2   6  -7 5561.99 1070.74   4
  -2   6  -6 371.533 530.808   4
  -2   6  -5 324.452 463.699   4
  -2   6  -4 3349.67 913.222   4
  -2   6  -3 19300.3 1806.57   4
  -2   6  -2 3061.60 707.545   4
  -2   6  -1 20591.2 1813.07   4
  -2   6   0 11038.9 1238.43   4
  -2   6   1 21846.6 1803.00   4
  -2   6   2 8535.43 1130.21   4
  -2   7 -10 2111.87 775.830   4
  -2   7  -9-278.938 463.324   4
  -2   7  -8 3923.05 1013.58   4
  -2   7  -7 1816.63 758.268   4
  -2   7  -6 514.386 467.425   4
  -2   7  -5 680.418 576.728   4
  -2   7  -4 1976.63 650.975   4
  -2   7  -3 18180.0 1927.06   4
  -2   7  -2 661.137 474.136   4
  -2   7  -1 9421.52 1292.78   4
  -2   7   0-4.56248 364.786   4
  -2   7   1-176.381 343.380   4
  -2   7   2 40970.8 2751.25   4
  -2   8  -7 1055.03 555.914   4
  -2   8  -6 1802.32 777.949   4
  -2   8  -5 747.106 648.217   4
  -2   8  -4 6036.62 1188.50   4
  -2   8  -3 7340.97 1290.80   4
  -2   8  -2 417.612 490.956   4
  -2   8  -1 672.326 447.629   4
  -2   8   0 3582.46 889.520   4
  -2   8   1 15973.8 1792.34   4
  -2   8   2-161.774 326.167   4
  -2   9  -4 5258.36 1144.09   4
  -2   9  -3 1472.04 646.118   4
  -2   9  -2 805.686 541.765   4
  -2   9  -1-269.543 487.411   4
  -2   9   0 2088.68 870.567   4
  -2   9   1 20547.4 2177.76   4
  -2  10   0 5749.89 1267.30   4
  -2  10   1 1099.28 618.843   4
  -1 -12  -9 5474.31 1187.98   6
  -1 -12  -8 212.543 584.491   6
  -1 -12  -7 2295.29 718.466   6
  -1 -12  -6 1589.87 666.924   6
  -1 -12  -5 149.492 389.494   6
  -1 -12  -4 2868.97 918.035   6
  -1 -12  -3-844.259 693.143   6
  -1 -12  -2 2871.13 942.284   6
  -1 -11 -13 4254.60 1207.78   6
  -1 -11 -12 1225.14 512.964   6
  -1 -11 -11-1065.46 598.565   6
  -1 -11 -10 5824.68 1178.84   6
  -1 -11  -9 5390.44 1152.82   6
  -1 -11  -8 624.587 538.951   6
  -1 -11  -7 3257.72 938.077   6
  -1 -11  -6-75.7014 429.670   6
  -1 -11  -5 7962.05 1363.81   6
  -1 -11  -4-77.8468 587.130   6
  -1 -11  -3 1053.85 657.646   6
  -1 -10 -16 399.476 467.469   6
  -1 -10 -15 1064.96 606.166   6
  -1 -10 -14 2740.53 1009.79   6
  -1 -10 -13 4599.81 1132.26   6
  -1 -10 -12 6213.15 1256.85   6
  -1 -10 -11-56.7422 366.704   6
  -1 -10 -10 22051.7 2219.89   6
  -1 -10  -9 5993.65 1172.65   6
  -1 -10  -8 1399.26 528.120   6
  -1 -10  -7 3048.12 860.509   6
  -1 -10  -6-402.133 572.902   6
  -1 -10  -5 21175.4 2067.82   6
  -1 -10  -4 586.300 526.501   6
  -1  -9 -17 12124.9 1905.77   6
  -1  -9 -16 1546.98 841.411   6
  -1  -9 -15 2392.20 835.829   6
  -1  -9 -14 9888.05 1574.66   6
  -1  -9 -13 3246.86 966.999   6
  -1  -9 -12 7346.13 1271.65   6
  -1  -9 -11 7281.26 1055.24   3
  -1  -9 -11 7473.56 1296.02   6
  -1  -9 -10 22217.8 1761.68   3
  -1  -9 -10 18907.6 1933.76   6
  -1  -9  -9 2533.47 577.887   3
  -1  -9  -9 2568.10 679.651   6
  -1  -9  -8 407.160 189.871   3
  -1  -9  -8 207.916 419.134   6
  -1  -9  -7 7720.67 896.466   3
  -1  -9  -7 7432.08 1200.19   6
  -1  -9  -6 20745.6 1471.01   3
  -1  -9  -6 22695.8 2013.85   6
  -1  -9  -5 16869.2 1291.88   3
  -1  -9  -5 17630.7 1775.61   6
  -1  -9  -4 490.514 225.129   3
  -1  -9  -4 885.727 480.459   6
  -1  -9  -3 1045.79 342.710   3
  -1  -9  -2 10692.3 1032.49   3
  -1  -8 -19 515.153 534.311   3
  -1  -8 -18 13364.7 2020.64   6
  -1  -8 -18 9594.35 1534.21   3
  -1  -8 -17 4866.73 1267.49   6
  -1  -8 -17 5486.10 1134.81   3
  -1  -8 -16 414.022 403.709   3
  -1  -8 -16 1244.39 666.363   6
  -1  -8 -15 1659.18 724.356   6
  -1  -8 -15 248.962 286.867   3
  -1  -8 -14 5700.40 1191.72   6
  -1  -8 -14 5182.36 966.807   3
  -1  -8 -13 36278.6 2520.45   3
  -1  -8 -13 36990.8 2850.44   6
  -1  -8 -12 14052.4 1675.03   6
  -1  -8 -12 15128.7 1554.19   3
  -1  -8 -11 5853.83 927.768   3
  -1  -8 -11 5283.62 1068.58   6
  -1  -8 -10 11712.4 1454.42   6
  -1  -8 -10 16211.4 1438.53   3
  -1  -8  -9 31632.4 2341.79   6
  -1  -8  -9 34602.7 2048.67   3
  -1  -8  -8 3560.31 783.307   6
  -1  -8  -8 3636.29 614.424   3
  -1  -8  -7 208.190 305.300   6
  -1  -8  -7 103.697 155.636   3
  -1  -8  -6 49751.5 2912.42   6
  -1  -8  -6 48816.2 2264.81   3
  -1  -8  -5 19249.7 1297.28   3
  -1  -8  -5 20338.7 1750.77   6
  -1  -8  -4 7422.31 1049.85   6
  -1  -8  -4 6800.79 758.058   3
  -1  -8  -3 84.9136 188.065   3
  -1  -8  -2 5055.88 648.726   3
  -1  -7 -20 5483.37 1229.56   3
  -1  -7 -19 1507.37 769.843   3
  -1  -7 -19 1631.09 765.010   6
  -1  -7 -18 11611.9 1633.85   3
  -1  -7 -18 14887.7 2024.33   6
  -1  -7 -17 11535.1 1749.50   6
  -1  -7 -17 9759.84 1462.34   3
  -1  -7 -16 4574.25 1112.37   6
  -1  -7 -16 5239.53 1066.59   3
  -1  -7 -15-482.526 467.152   3
  -1  -7 -15-292.281 494.350   6
  -1  -7 -14 6921.16 1197.52   6
  -1  -7 -14 7027.33 1100.44   3
  -1  -7 -13 51626.2 3347.15   6
  -1  -7 -13 57677.2 3223.15   3
  -1  -7 -12 1796.94 664.273   6
  -1  -7 -12 965.594 423.215   3
  -1  -7 -11 11164.1 1419.18   6
  -1  -7 -11 11261.4 1252.89   3
  -1  -7 -10 4107.06 752.706   3
  -1  -7 -10 3606.24 724.117   6
  -1  -7  -9 277.487 257.882   6
  -1  -7  -9 2007.02 524.717   3
  -1  -7  -8 108496. 4477.90   6
  -1  -7  -8 110380. 3918.97   3
  -1  -7  -7 2419.75 459.301   3
  -1  -7  -7 2422.46 627.583   6
  -1  -7  -6 40404.3 2436.89   6
  -1  -7  -6 41452.4 1928.93   3
  -1  -7  -5 21962.5 1718.31   6
  -1  -7  -5 23557.8 1355.57   3
  -1  -7  -4 18991.2 1559.91   6
  -1  -7  -4 18946.9 1175.43   3
  -1  -7  -3 499.795 189.757   3
  -1  -7  -2 25217.2 1411.82   3
  -1  -6 -20 4709.37 1164.79   3
  -1  -6 -19 3932.05 1021.35   3
  -1  -6 -19 5231.93 1275.50   6
  -1  -6 -18 1966.12 776.396   6
  -1  -6 -18 2938.97 878.797   3
  -1  -6 -17 10407.2 1631.02   6
  -1  -6 -17 8823.73 1401.64   3
  -1  -6 -16 11062.5 1651.10   6
  -1  -6 -16 10671.1 1460.98   3
  -1  -6 -15 1967.72 682.695   6
  -1  -6 -15 3268.92 834.066   3
  -1  -6 -14 24431.4 2095.29   3
  -1  -6 -14 23142.1 2199.85   6
  -1  -6 -13 37752.2 2726.57   6
  -1  -6 -13 36918.3 2538.51   3
  -1  -6 -12 7175.73 1020.02   3
  -1  -6 -12 7728.88 1163.12   6
  -1  -6 -11 125.615 289.866   6
  -1  -6 -11 193.372 243.052   3
  -1  -6 -10 47734.1 2505.26   3
  -1  -6 -10 44337.1 2689.22   6
  -1  -6  -9 75657.5 3164.85   3
  -1  -6  -9 75604.7 3498.66   6
  -1  -6  -8 37864.9 2293.98   6
  -1  -6  -8 42334.9 2107.66   3
  -1  -6  -7 14511.5 1089.48   3
  -1  -6  -7 14492.0 1339.22   6
  -1  -6  -6 11344.6 883.060   3
  -1  -6  -6 10518.9 1090.57   6
  -1  -6  -6 10007.2 456.897   1
  -1  -6  -5 33757.5 1224.17   1
  -1  -6  -5 33734.9 2017.79   6
  -1  -6  -5 35403.3 1579.95   3
  -1  -6  -4 29935.7 1825.49   6
  -1  -6  -4 28954.2 1363.73   3
  -1  -6  -3 4195.95 475.089   3
  -1  -5 -20 3219.85 902.148   3
  -1  -5 -20 3651.94 1151.26   6
  -1  -5 -19 184.234 488.379   6
  -1  -5 -19 307.077 370.620   3
  -1  -5 -18 7769.37 1315.98   3
  -1  -5 -18 6290.64 1297.67   6
  -1  -5 -17 13412.0 1697.62   3
  -1  -5 -17 11960.1 1730.79   6
  -1  -5 -16 19916.3 1995.73   3
  -1  -5 -16 19659.9 2135.38   6
  -1  -5 -15 1102.67 633.698   6
  -1  -5 -15 1556.73 653.605   3
  -1  -5 -14 55338.8 3257.97   3
  -1  -5 -14 55448.5 3490.95   6
  -1  -5 -13 29096.1 2308.81   6
  -1  -5 -13 28688.6 2192.11   3
  -1  -5 -12 2899.31 585.103   3
  -1  -5 -12 3862.09 824.828   6
  -1  -5 -11 767.116 460.569   6
  -1  -5 -11 700.842 270.579   3
  -1  -5 -10 31525.4 1988.39   3
  -1  -5 -10 32082.1 2145.82   6
  -1  -5  -9 231210. 6782.54   3
  -1  -5  -9 238624. 7222.96   6
  -1  -5  -8 45812.4 2149.18   3
  -1  -5  -8 42512.2 2351.57   6
  -1  -5  -7 1125.64 327.439   6
  -1  -5  -7 1947.72 432.511   3
  -1  -5  -6 9392.61 774.039   3
  -1  -5  -5 58018.5 1633.48   1
  -1  -5  -5 57582.5 2071.13   3
  -1  -5  -4 109821. 3156.08   3
  -1  -5  -4 111310. 2919.08   1
  -1  -5  -3 826.538 191.217   3
  -1  -5  -2 100114. 2861.35   3
  -1  -4 -21 10757.9 1637.69   4
  -1  -4 -20 195.603 494.840   6
  -1  -4 -19 2796.63 1057.41   6
  -1  -4 -19 1092.07 580.430   3
  -1  -4 -18 463.061 576.143   6
  -1  -4 -18 799.596 585.508   3
  -1  -4 -17 16824.2 2068.59   6
  -1  -4 -17 17983.8 2014.91   3
  -1  -4 -16 30098.9 2664.85   6
  -1  -4 -16 34988.1 2636.28   3
  -1  -4 -15 901.144 516.998   6
  -1  -4 -15 172.014 354.350   3
  -1  -4 -14 25438.5 2224.16   6
  -1  -4 -14 25283.4 2123.61   3
  -1  -4 -13 34301.8 2388.26   3
  -1  -4 -13 34449.6 2529.37   6
  -1  -4 -12 21108.7 1766.80   3
  -1  -4 -12 22857.0 1934.94   6
  -1  -4 -11 6754.09 947.678   6
  -1  -4 -11 7749.08 964.782   3
  -1  -4 -10 36126.8 2174.42   3
  -1  -4 -10 37495.3 2297.96   6
  -1  -4  -9 88715.4 3721.06   6
  -1  -4  -9 99945.4 3713.09   3
  -1  -4  -8 2256.10 441.621   3
  -1  -4  -7 649.676 229.245   3
  -1  -4  -6 18114.6 1096.27   3
  -1  -4  -5 108484. 3180.98   3
  -1  -4  -4 233104. 5301.56   1
  -1  -4  -4 229613. 5612.15   3
  -1  -4  -3 1394.34 196.749   1
  -1  -4  -3 1382.69 203.404   3
  -1  -4  -2 31805.3 1127.33   3
  -1  -3 -20 2786.47 921.265   4
  -1  -3 -19 505.902 530.254   4
  -1  -3 -18 2543.49 923.763   6
  -1  -3 -17 33967.0 2903.84   6
  -1  -3 -17 33826.3 2711.96   3
  -1  -3 -16 26493.0 2318.42   3
  -1  -3 -16 29639.0 2609.37   6
  -1  -3 -15 1719.47 632.437   6
  -1  -3 -15 633.901 332.846   3
  -1  -3 -14 8073.34 1185.36   3
  -1  -3 -14 8605.29 1286.46   6
  -1  -3 -13 16666.5 1716.20   6
  -1  -3 -13 18739.8 1726.82   3
  -1  -3 -12 10587.3 1264.63   3
  -1  -3 -12 10524.4 1287.67   6
  -1  -3 -11 106229. 4391.66   6
  -1  -3 -11 101997. 4196.38   3
  -1  -3 -10 108472. 4139.92   3
  -1  -3 -10 107708. 4291.73   6
  -1  -3  -9 100723. 3801.73   3
  -1  -3  -8 51189.8 2362.33   3
  -1  -3  -7 56772.2 2364.39   3
  -1  -3  -6 1024.40 239.917   3
  -1  -3  -5 337247. 8089.32   3
  -1  -3  -4 97934.4 2773.81   3
  -1  -3  -4 100122. 2806.42   2
  -1  -3  -3 450.443 112.485   4
  -1  -3  -3 429.066 102.272   3
  -1  -3  -3 275.791 95.2650   2
  -1  -3  -3 511.980 106.472   1
  -1  -3  -2 38451.9 1275.94   1
  -1  -3  -2 39522.4 1530.09   5
  -1  -3  -2 39962.4 1129.14   3
  -1  -3  -2 37762.3 1253.08   4
  -1  -3  -1 100334. 2547.09   4
  -1  -3   0 20051.0 870.431   4
  -1  -3   1 65157.0 1926.48   3
  -1  -3   1 60797.6 1981.64   4
  -1  -3   2 28062.3 1254.62   3
  -1  -2 -20 2983.76 885.955   4
  -1  -2 -19 11770.3 1688.75   4
  -1  -2 -18 2596.52 828.262   4
  -1  -2 -17 31622.6 2580.88   4
  -1  -2 -16 12997.0 1616.13   4
  -1  -2 -16 13042.6 1758.97   6
  -1  -2 -15-20.5339 374.980   6
  -1  -2 -15 255.447 321.147   3
  -1  -2 -14 4204.03 972.489   6
  -1  -2 -14 3125.37 767.605   3
  -1  -2 -13 4408.07 847.516   3
  -1  -2 -13 4887.25 984.334   6
  -1  -2 -12 71653.8 3534.77   3
  -1  -2 -12 81261.9 3846.91   6
  -1  -2 -11 3011.08 631.876   3
  -1  -2 -11 3803.27 745.738   6
  -1  -2 -10 42660.9 2355.99   3
  -1  -2 -10 43557.4 2465.41   6
  -1  -2  -9 33514.6 1948.84   3
  -1  -2  -8 30875.3 1756.76   3
  -1  -2  -7 25876.5 1496.30   3
  -1  -2  -6 705.705 234.597   3
  -1  -2  -5 214993. 5572.41   3
  -1  -2  -4 24023.8 1077.42   3
  -1  -2  -3 2831.73 319.242   2
  -1  -2  -3 2687.43 266.762   3
  -1  -2  -2 42258.4 1188.57   3
  -1  -2  -2 43603.5 1313.56   1
  -1  -2  -1 40247.9 1280.50   1
  -1  -2  -1 39381.3 1035.81   4
  -1  -2   0 646531. 13800.6   4
  -1  -2   1 522820. 11430.9   3
  -1  -2   2 610353. 13543.9   3
  -1  -2   3 120799. 3507.91   3
  -1  -1 -20 3639.13 1028.45   4
  -1  -1 -19 5918.00 1272.61   4
  -1  -1 -18 3917.27 1028.60   4
  -1  -1 -17 15002.8 1835.49   4
  -1  -1 -16 4535.90 983.585   4
  -1  -1 -15 2196.71 646.121   4
  -1  -1 -14 6408.23 1027.75   4
  -1  -1 -13 12170.4 1374.71   4
  -1  -1 -13 11707.6 1482.67   6
  -1  -1 -12 125534. 4939.61   4
  -1  -1 -12 145929. 5513.62   6
  -1  -1 -11 214.417 299.314   6
  -1  -1 -10 5357.07 842.510   6
  -1  -1 -10 4957.36 759.507   3
  -1  -1  -9 16226.0 1335.07   3
  -1  -1  -8 121258. 4119.18   3
  -1  -1  -7 149097. 4586.23   3
  -1  -1  -6 262584. 6837.59   3
  -1  -1  -5 151391. 4230.74   3
  -1  -1  -4 149785. 3978.02   3
  -1  -1  -2 287.434 67.7474   4
  -1  -1   1 3285.34 244.238   3
  -1  -1   2 35683.2 1240.14   3
  -1  -1   3 173844. 4483.23   3
  -1   0 -19 1700.90 766.956   4
  -1   0 -18 5693.49 1132.52   4
  -1   0 -17 8951.35 1371.57   4
  -1   0 -16 6359.03 1102.63   4
  -1   0 -15 1210.57 655.165   4
  -1   0 -14 7302.80 1107.61   4
  -1   0 -13 37685.8 2553.06   4
  -1   0 -12 45815.5 2727.10   4
  -1   0 -11 2191.91 562.153   4
  -1   0 -10 1418.96 445.749   4
  -1   0  -9 7037.99 851.757   4
  -1   0  -8 65734.1 2836.93   6
  -1   0  -8 55853.4 2542.09   4
  -1   0  -7 54720.9 2348.66   4
  -1   0  -6 22808.4 1307.40   4
  -1   0  -5 38365.8 1626.42   4
  -1   0  -4 126661. 3501.08   4
  -1   0  -3 54078.5 1751.16   4
  -1   0  -2 19465.6 796.346   4
  -1   0  -1 116985. 2844.13   4
  -1   0   0 581303. 12478.6   4
  -1   0   2 99919.3 2584.82   6
  -1   0   3 103910. 2880.00   6
  -1   0   4 276100. 6483.03   5
  -1   0   5 56318.2 1842.22   5
  -1   0   6 77732.5 2408.45   5
  -1   1 -18 953.146 530.419   4
  -1   1 -17 3180.21 902.613   4
  -1   1 -16 11781.9 1578.52   4
  -1   1 -15 3069.85 804.686   4
  -1   1 -14 307.506 401.505   4
  -1   1 -13 26734.9 2120.84   4
  -1   1 -12 5820.68 976.608   4
  -1   1 -11 4925.95 803.136   4
  -1   1 -10 717.194 324.916   4
  -1   1  -9 39060.9 2203.45   4
  -1   1  -8 256527. 7247.48   4
  -1   1  -7 2165.14 426.598   4
  -1   1  -6 479.122 225.556   4
  -1   1  -5 23648.5 1322.70   4
  -1   1  -4 77488.1 2588.26   4
  -1   1  -3 88502.1 2694.37   4
  -1   1  -2 6929.72 512.010   4
  -1   1  -1 378048. 8606.13   4
  -1   1   0 142617. 3628.42   4
  -1   1   1 286884. 6694.58   4
  -1   1   2 925.707 143.643   6
  -1   1   3 1634.87 229.833   6
  -1   1   3 1526.73 199.114   1
  -1   1   3 1189.65 124.803   2
  -1   1   4 270814. 6773.43   6
  -1   1   4 287899. 6508.92   1
  -1   1   5 27001.3 1098.61   1
  -1   1  10 3855.83 426.834   5
  -1   2 -18 563.583 605.083   4
  -1   2 -17 1786.17 660.135   4
  -1   2 -16 2081.42 821.163   4
  -1   2 -15 20616.6 2093.17   4
  -1   2 -14 764.015 498.268   4
  -1   2 -13 15736.4 1693.28   4
  -1   2 -12 11800.2 1412.17   4
  -1   2 -11 13299.2 1440.83   4
  -1   2 -10 7118.80 991.187   4
  -1   2  -9 32300.6 2076.70   4
  -1   2  -8 56872.2 2748.23   4
  -1   2  -7 11594.8 1082.54   4
  -1   2  -6 6603.39 766.714   4
  -1   2  -5 14016.0 1062.62   4
  -1   2  -4 90046.2 3064.86   4
  -1   2  -3 38635.9 1644.52   4
  -1   2  -2 1085.65 252.640   4
  -1   2  -1 48235.1 1814.50   4
  -1   2   0 105677. 3092.07   4
  -1   2   1 84972.1 2614.02   4
  -1   2   3 203721. 5047.46   6
  -1   2   5 25106.8 979.872   1
  -1   2   6 61288.2 1883.23   1
  -1   2   7 19254.9 921.822   1
  -1   3 -17 3868.55 1072.60   4
  -1   3 -16 3844.89 1042.13   4
  -1   3 -15 2156.70 628.082   4
  -1   3 -14 422.244 325.163   4
  -1   3 -13 1354.03 608.714   4
  -1   3 -12 8272.32 1195.64   4
  -1   3 -11 16933.2 1688.49   4
  -1   3 -10 5275.05 906.318   4
  -1   3  -9 59401.2 3051.86   4
  -1   3  -8 1541.84 453.004   4
  -1   3  -7 8743.17 990.399   4
  -1   3  -6 2778.64 563.843   4
  -1   3  -5 14335.1 1162.29   4
  -1   3  -4 109520. 3570.58   4
  -1   3  -3 113974. 3709.59   4
  -1   3  -2 10036.7 872.312   4
  -1   3  -1 11537.4 899.621   4
  -1   3   0 85040.2 2857.90   4
  -1   3   1 47571.4 1943.63   4
  -1   3   2 11657.2 886.334   4
  -1   3   8 160386. 4014.59   1
  -1   3   9 15149.6 809.989   1
  -1   4 -16 6656.90 1283.64   4
  -1   4 -15 2410.33 837.558   4
  -1   4 -14-244.777 386.510   4
  -1   4 -13-57.4521 379.801   4
  -1   4 -12 10909.4 1446.52   4
  -1   4 -11 23733.8 2078.68   4
  -1   4 -10 2417.95 670.435   4
  -1   4  -9 10179.4 1267.72   4
  -1   4  -8 6288.07 917.148   4
  -1   4  -7 23261.3 1737.14   4
  -1   4  -6 10585.4 1039.42   4
  -1   4  -5 20547.3 1479.91   4
  -1   4  -4 32685.5 1925.76   4
  -1   4  -3 11603.3 1076.74   4
  -1   4  -2 25231.1 1574.58   4
  -1   4  -1 2057.71 405.610   4
  -1   4   0 84620.8 3106.63   4
  -1   4   1 98795.0 3402.17   4
  -1   4   2 7032.13 753.619   4
  -1   5 -14 1745.18 709.448   4
  -1   5 -13 428.237 500.685   4
  -1   5 -12 2583.54 789.774   4
  -1   5 -11 10544.7 1389.73   4
  -1   5 -10 1654.65 600.916   4
  -1   5  -9-363.669 284.903   4
  -1   5  -8 4599.07 855.628   4
  -1   5  -7 24214.7 1917.51   4
  -1   5  -6 10085.2 1222.38   4
  -1   5  -5 10478.2 1161.54   4
  -1   5  -4 44760.0 2493.60   4
  -1   5  -3 2429.16 514.492   4
  -1   5  -2 2814.23 559.208   4
  -1   5  -1 8674.79 949.574   4
  -1   5   0 73314.5 3064.03   4
  -1   5   1 52488.8 2458.80   4
  -1   5   2-75.6489 240.400   4
  -1   5   3-31.9798 321.772   4
  -1   6 -13 1732.58 816.126   4
  -1   6 -12 15725.9 1943.14   4
  -1   6 -11 596.527 438.478   4
  -1   6 -10 408.216 450.662   4
  -1   6  -9 1363.78 612.692   4
  -1   6  -8 4872.72 928.996   4
  -1   6  -7 23122.1 2048.71   4
  -1   6  -6 148.048 349.601   4
  -1   6  -5 4278.01 862.711   4
  -1   6  -4 1503.95 571.247   4
  -1   6  -3 29084.6 2030.21   4
  -1   6  -2 24113.4 1806.15   4
  -1   6  -1 3973.82 710.394   4
  -1   6   0 46482.7 2534.96   4
  -1   6   1 10455.2 1141.41   4
  -1   6   2 195.430 276.792   4
  -1   6   3 5661.54 813.952   4
  -1   7 -11 618.650 412.054   4
  -1   7 -10 3809.47 1090.08   4
  -1   7  -9 1084.13 604.258   4
  -1   7  -8 6639.28 1233.80   4
  -1   7  -7 8934.89 1364.41   4
  -1   7  -6 489.286 451.990   4
  -1   7  -5 4276.72 873.383   4
  -1   7  -4 1896.71 649.208   4
  -1   7  -3 15405.4 1586.06   4
  -1   7  -2 9988.33 1293.57   4
  -1   7  -1 10035.9 1233.94   4
  -1   7   0 12282.1 1305.42   4
  -1   7   1 528.419 361.889   4
  -1   7   2 13420.7 1418.75   4
  -1   7   3-345.168 363.031   4
  -1   8  -9-950.299 564.472   4
  -1   8  -8 3949.36 1067.58   4
  -1   8  -7 2374.02 794.347   4
  -1   8  -6 123.233 416.080   4
  -1   8  -5 1499.26 630.034   4
  -1   8  -4 1178.07 522.742   4
  -1   8  -3 17391.6 1851.53   4
  -1   8  -2 2010.49 665.005   4
  -1   8  -1 2054.73 722.857   4
  -1   8   0 5195.97 895.730   4
  -1   8   1 6163.66 1074.40   4
  -1   8   2 15139.0 1574.12   4
  -1   8   3 358.216 340.266   4
  -1   9  -7 1536.82 693.133   4
  -1   9  -6-201.629 403.204   4
  -1   9  -5 1443.90 645.303   4
  -1   9  -4 2406.21 767.623   4
  -1   9  -3 9131.36 1390.82   4
  -1   9  -2 329.487 372.258   4
  -1   9  -1 1508.00 597.768   4
  -1   9   0 4786.43 971.890   4
  -1   9   1 9019.64 1339.52   4
  -1   9   2 11684.0 1468.83   4
  -1  10  -4 2358.73 825.787   4
  -1  10  -3 1143.82 592.891   4
  -1  10  -2 2147.57 783.416   4
  -1  10  -1 512.139 562.599   4
  -1  10   0 2030.16 797.214   4
  -1  10   1 4945.85 1107.33   4
  -1  10   2 1506.19 717.251   4
  -1  11   0 1120.34 723.073   4
  -1  11   1 4199.99 1043.42   4
   0 -12  -8 691.370 528.969   6
   0 -12  -7 2071.88 811.816   6
   0 -12  -6 3036.93 861.733   6
   0 -12  -5-737.442 624.053   6
   0 -12  -4 1169.43 703.878   6
   0 -12  -3 75.1337 456.698   6
   0 -12  -2 2953.82 931.739   6
   0 -11 -13 5591.21 1292.36   6
   0 -11 -12 1294.14 730.488   6
   0 -11 -11 702.121 582.454   6
   0 -11 -10 329.893 453.903   6
   0 -11  -9 7585.96 1345.96   6
   0 -11  -8 3225.44 926.950   6
   0 -11  -7 2355.98 818.607   6
   0 -11  -6 4706.53 1035.87   6
   0 -11  -5 437.490 448.629   6
   0 -11  -4 1806.74 733.189   6
   0 -11  -3-804.891 534.991   6
   0 -11  -2 7085.37 1266.17   6
   0 -10 -15 2074.37 912.667   6
   0 -10 -14 1915.18 690.461   6
   0 -10 -13 6316.94 1303.00   6
   0 -10 -12 1478.97 620.338   6
   0 -10 -11 242.744 436.025   6
   0 -10 -10 6558.37 1282.29   6
   0 -10  -9 10859.2 1519.15   6
   0 -10  -8-411.184 355.585   6
   0 -10  -7 6294.38 1158.35   6
   0 -10  -7 6863.46 1009.96   3
   0 -10  -6 476.206 385.552   6
   0 -10  -6 347.903 309.967   3
   0 -10  -5 2609.01 602.837   3
   0 -10  -5 3224.64 833.614   6
   0 -10  -4 9451.51 1370.26   6
   0 -10  -4 8705.84 1095.96   3
   0 -10  -3 991.302 396.650   6
   0 -10  -3 645.188 321.700   3
   0 -10  -2 11141.3 1283.64   3
   0 -10  -1 4135.33 802.658   3
   0  -9 -17 11817.9 1903.34   6
   0  -9 -17 9366.82 1528.27   3
   0  -9 -16 5850.07 1314.78   6
   0  -9 -16 4813.71 1116.77   3
   0  -9 -15 2066.11 743.356   3
   0  -9 -15 3146.97 895.332   6
   0  -9 -14 21176.6 2307.33   6
   0  -9 -14 20854.3 2067.70   3
   0  -9 -13 3787.04 915.078   3
   0  -9 -13 2259.69 770.274   6
   0  -9 -12 1625.93 572.114   3
   0  -9 -12 934.317 473.979   6
   0  -9 -11 961.558 454.331   3
   0  -9 -11 1897.64 722.118   6
   0  -9 -10 13424.7 1639.55   6
   0  -9 -10 12084.3 1385.45   3
   0  -9  -9 17379.4 1808.15   6
   0  -9  -9 18985.9 1664.65   3
   0  -9  -8 792.237 459.467   3
   0  -9  -8 876.870 551.854   6
   0  -9  -7 2779.93 720.394   6
   0  -9  -7 3267.01 641.897   3
   0  -9  -6 2058.22 638.380   6
   0  -9  -6 1871.17 473.763   3
   0  -9  -5 15079.2 1634.75   6
   0  -9  -5 13885.4 1331.08   3
   0  -9  -4 17739.5 1769.56   6
   0  -9  -4 16156.1 1451.19   3
   0  -9  -3 1174.01 414.860   3
   0  -9  -2 7500.67 962.032   3
   0  -8 -19-430.353 471.196   3
   0  -8 -18 1588.81 668.559   3
   0  -8 -18 1312.93 871.073   6
   0  -8 -17 21157.2 2291.48   3
   0  -8 -17 23177.2 2539.35   6
   0  -8 -16 916.942 531.317   6
   0  -8 -16 1490.14 758.519   3
   0  -8 -15-386.295 489.475   6
   0  -8 -15 36.0879 367.208   3
   0  -8 -14 3721.16 941.789   3
   0  -8 -14 3324.98 927.427   6
   0  -8 -13 9275.67 1416.38   6
   0  -8 -13 9485.18 1354.31   3
   0  -8 -12 22565.6 1973.46   3
   0  -8 -12 20494.5 2080.62   6
   0  -8 -11 513.557 258.445   3
   0  -8 -11 1676.74 620.843   6
   0  -8 -10 20933.9 1968.89   6
   0  -8 -10 18052.2 1622.58   3
   0  -8  -9 22624.4 1967.96   6
   0  -8  -9 23088.7 1771.55   3
   0  -8  -8 162.555 229.299   3
   0  -8  -8-1186.48 564.812   6
   0  -8  -7 6544.86 1055.41   6
   0  -8  -7 5432.85 803.128   3
   0  -8  -6 1601.94 535.727   6
   0  -8  -6 1732.91 443.799   3
   0  -8  -5 46549.4 2407.73   3
   0  -8  -5 47888.4 2810.30   6
   0  -8  -4 10431.9 1093.54   3
   0  -8  -4 9227.52 1187.31   6
   0  -8  -3 5049.26 737.456   3
   0  -7 -20 1581.54 757.314   3
   0  -7 -19 2343.45 780.902   3
   0  -7 -19 2583.47 960.330   6
   0  -7 -18 8707.89 1686.11   6
   0  -7 -18 7257.72 1350.39   3
   0  -7 -17 20235.5 2376.16   6
   0  -7 -17 19578.5 2153.70   3
   0  -7 -16 6657.48 1306.13   6
   0  -7 -16 4291.18 1015.86   3
   0  -7 -15 6288.22 1127.32   3
   0  -7 -15 5726.89 1178.64   6
   0  -7 -14 1552.79 509.574   3
   0  -7 -14 1546.31 627.348   6
   0  -7 -13 11106.4 1509.80   6
   0  -7 -13 13045.4 1507.76   3
   0  -7 -12 21412.9 1868.59   3
   0  -7 -12 19928.1 1971.58   6
   0  -7 -11 5346.98 884.489   3
   0  -7 -11 6636.17 1121.88   6
   0  -7 -10 30219.0 2045.51   3
   0  -7 -10 31278.2 2312.71   6
   0  -7  -9 9881.84 1097.77   3
   0  -7  -9 9391.94 1219.60   6
   0  -7  -8 9000.38 1108.19   6
   0  -7  -8 9259.95 1020.32   3
   0  -7  -7 7032.66 983.563   6
   0  -7  -7 7250.18 876.326   3
   0  -7  -6 11538.2 1247.04   6
   0  -7  -6 10764.0 1022.17   3
   0  -7  -5 50517.2 2371.95   3
   0  -7  -5 50457.0 2730.39   6
   0  -7  -4 17697.6 1482.54   6
   0  -7  -4 14181.1 1171.27   3
   0  -7  -3 453.957 161.599   3
   0  -6 -20 6199.32 1298.94   3
   0  -6 -19 2514.77 1009.48   6
   0  -6 -19 480.785 407.396   3
   0  -6 -18 13436.7 1875.54   3
   0  -6 -18 13240.9 1975.75   6
   0  -6 -17 10771.8 1665.29   6
   0  -6 -17 7966.32 1374.33   3
   0  -6 -16 5255.47 1130.12   6
   0  -6 -16 3680.53 926.213   3
   0  -6 -15 634.320 464.656   6
   0  -6 -15 537.409 452.094   3
   0  -6 -14 2725.24 632.706   6
   0  -6 -14 3128.78 826.564   3
   0  -6 -13 66280.9 3732.81   6
   0  -6 -13 64834.1 3513.08   3
   0  -6 -12 27442.2 2257.74   6
   0  -6 -12 29561.6 2152.92   3
   0  -6 -11 3152.73 713.967   3
   0  -6 -11 2358.73 685.061   6
   0  -6 -10 35605.6 2172.70   3
   0  -6 -10 36035.6 2412.71   6
   0  -6  -9 9182.15 996.492   3
   0  -6  -9 8768.08 1095.83   6
   0  -6  -8 42236.6 2198.67   3
   0  -6  -8 42424.2 2435.43   6
   0  -6  -7 9140.24 915.754   3
   0  -6  -7 8862.72 1030.38   6
   0  -6  -6 39281.4 2225.39   6
   0  -6  -6 37654.5 1905.89   3
   0  -6  -5 67603.2 3009.95   6
   0  -6  -5 66730.0 2637.27   3
   0  -6  -4 16528.1 1344.57   6
   0  -6  -4 18593.9 1235.25   3
   0  -6  -3 7043.56 740.433   3
   0  -5 -20 18269.1 2410.36   6
   0  -5 -20 15633.0 2063.06   3
   0  -5 -19-845.757 644.957   6
   0  -5 -19 409.195 459.355   3
   0  -5 -18 8557.43 1545.23   6
   0  -5 -18 6831.71 1300.56   3
   0  -5 -17 18357.2 2160.00   6
   0  -5 -17 17122.8 1989.16   3
   0  -5 -16 2645.36 721.637   6
   0  -5 -16 1981.56 686.395   3
   0  -5 -15 5566.90 1108.79   6
   0  -5 -15 5315.93 1031.10   3
   0  -5 -14 10264.9 1385.18   3
   0  -5 -14 12788.7 1651.00   6
   0  -5 -13 60892.7 3300.13   3
   0  -5 -13 60419.7 3504.15   6
   0  -5 -12 4177.26 819.361   3
   0  -5 -12 4388.33 894.824   6
   0  -5 -11 4686.74 821.832   3
   0  -5 -11 4126.08 840.288   6
   0  -5 -10 2338.01 575.416   3
   0  -5 -10 2602.79 663.492   6
   0  -5  -9 22356.9 1732.23   6
   0  -5  -9 22874.6 1586.14   3
   0  -5  -8 78300.0 3120.74   3
   0  -5  -8 81102.6 3436.89   6
   0  -5  -7 1008.41 344.677   6
   0  -5  -7 1057.02 193.887   5
   0  -5  -7 1051.81 315.029   3
   0  -5  -6 25267.7 967.259   2
   0  -5  -6 28545.5 1734.62   6
   0  -5  -6 28837.5 1526.77   3
   0  -5  -5 99033.6 3668.23   6
   0  -5  -5 106500. 3388.83   3
   0  -5  -4 49785.2 2331.85   6
   0  -5  -4 56246.3 2179.63   3
   0  -5  -3 17805.9 1101.17   3
   0  -4 -20 7190.38 1586.31   6
   0  -4 -20 6033.11 1308.61   3
   0  -4 -19 143.124 421.897   6
   0  -4 -19 445.780 468.246   3
   0  -4 -18 5637.79 1258.56   6
   0  -4 -18 5293.61 1211.77   3
   0  -4 -17 13420.1 1725.66   3
   0  -4 -17 12191.6 1740.51   6
   0  -4 -16 19816.6 2124.78   6
   0  -4 -16 19451.5 2036.48   3
   0  -4 -15 13571.1 1712.67   6
   0  -4 -15 14167.8 1693.32   3
   0  -4 -14 17772.5 1786.10   3
   0  -4 -14 18104.8 1866.14   6
   0  -4 -13 34333.9 2456.79   3
   0  -4 -13 35103.7 2556.24   6
   0  -4 -12 75272.6 3761.68   6
   0  -4 -12 71130.9 3518.33   3
   0  -4 -11 2257.22 529.656   6
   0  -4 -11 3546.68 761.480   3
   0  -4 -10 8125.24 1039.62   6
   0  -4 -10 9318.55 1045.74   3
   0  -4  -9 100227. 3987.08   6
   0  -4  -9 101820. 3811.44   3
   0  -4  -8 93634.7 3459.23   3
   0  -4  -8 98259.6 3734.37   6
   0  -4  -7 7020.99 828.775   6
   0  -4  -7 7136.62 749.057   3
   0  -4  -6 14416.2 666.180   5
   0  -4  -6 14318.6 1000.39   3
   0  -4  -6 13077.5 1085.63   6
   0  -4  -5 80532.0 2361.91   5
   0  -4  -5 84722.9 2741.08   3
   0  -4  -5 80508.9 2153.00   2
   0  -4  -5 81220.0 2977.78   6
   0  -4  -4 5760.99 641.323   6
   0  -4  -4 5998.56 573.604   3
   0  -4  -3 107962. 3531.15   6
   0  -4  -3 119510. 3371.31   3
   0  -3 -20 9012.81 1583.75   3
   0  -3 -19 835.450 549.729   3
   0  -3 -18 5260.84 1288.28   6
   0  -3 -18 3712.51 935.809   3
   0  -3 -17 5387.06 1112.14   6
   0  -3 -17 6552.20 1235.73   3
   0  -3 -16 44679.7 3272.96   6
   0  -3 -16 44102.7 3144.42   3
   0  -3 -15 2497.03 834.520   6
   0  -3 -15 2062.34 732.061   3
   0  -3 -14 28759.5 2416.08   6
   0  -3 -14 26380.1 2211.72   3
   0  -3 -13 14089.1 1583.72   6
   0  -3 -13 15249.1 1606.34   3
   0  -3 -12-151.058 411.060   3
   0  -3 -12 227.512 294.932   6
   0  -3 -11 87257.8 3848.16   3
   0  -3 -11 85699.1 3902.94   6
   0  -3 -10 18.3175 314.754   6
   0  -3 -10-12.5859 221.709   3
   0  -3  -9 140412. 4861.58   6
   0  -3  -9 132355. 4630.78   3
   0  -3  -8 62330.4 2669.42   3
   0  -3  -7 33707.8 1743.70   3
   0  -3  -6 23211.4 1290.93   3
   0  -3  -5 54524.6 1471.42   5
   0  -3  -5 52862.1 1989.65   3
   0  -3  -4 193189. 4587.53   5
   0  -3  -4 196986. 4935.25   3
   0  -3  -4 190130. 4383.74   2
   0  -3  -3 345.822 124.559   3
   0  -3  -3 542.616 148.246   5
   0  -3  -2 96616.9 2969.02   5
   0  -3  -2 98288.7 2747.40   3
   0  -2 -20 2458.52 836.532   4
   0  -2 -19 2610.99 846.018   3
   0  -2 -18-21.4880 402.591   3
   0  -2 -17 11117.8 1587.90   3
   0  -2 -16 34661.7 2896.04   6
   0  -2 -16 36673.9 2762.69   3
   0  -2 -15 296.507 567.162   6
   0  -2 -15 234.443 332.368   3
   0  -2 -14 3232.81 832.109   6
   0  -2 -14 3579.85 811.397   3
   0  -2 -13 72538.2 3705.62   3
   0  -2 -13 76744.8 3952.40   6
   0  -2 -12 32473.5 2361.36   6
   0  -2 -12 30849.4 2195.29   3
   0  -2 -11 24093.4 1893.25   6
   0  -2 -11 21987.6 1775.28   3
   0  -2 -10 26770.0 1909.84   6
   0  -2 -10 26431.5 1847.28   3
   0  -2  -9 44913.7 2361.77   3
   0  -2  -8 57540.4 2565.44   3
   0  -2  -7 27296.4 1555.59   3
   0  -2  -6 26375.4 1407.64   3
   0  -2  -5 105221. 3193.34   3
   0  -2  -4 446274. 10180.3   3
   0  -2  -3 26658.6 1029.86   3
   0  -2  -3 24006.9 719.736   2
   0  -2  -3 24845.9 802.013   5
   0  -2  -2 2111.06 231.296   5
   0  -2  -2 2346.52 252.660   3
   0  -1 -20 5344.02 1292.58   4
   0  -1 -19 1018.48 680.101   4
   0  -1 -18 308.956 481.798   4
   0  -1 -17 30063.8 2635.89   4
   0  -1 -17 34280.3 2802.97   3
   0  -1 -16 20210.5 2054.44   3
   0  -1 -15 584.822 365.710   3
   0  -1 -14 3566.98 835.905   3
   0  -1 -13 5171.62 982.053   6
   0  -1 -13 3773.20 782.141   3
   0  -1 -12 131419. 5115.22   3
   0  -1 -12 132737. 5312.30   6
   0  -1 -11 49216.8 2753.06   3
   0  -1 -11 52489.5 2937.47   6
   0  -1 -10 21793.3 1658.89   3
   0  -1 -10 20285.8 1685.22   6
   0  -1  -9 24322.7 1699.05   3
   0  -1  -8 129732. 4413.39   3
   0  -1  -7 55978.1 2441.70   3
   0  -1  -6 2831.46 455.702   3
   0  -1  -5 222935. 5795.88   3
   0  -1  -4 118024. 3322.51   3
   0  -1  -3 9814.34 580.980   3
   0  -1  -2 18417.6 704.257   3
   0   0 -19 6777.02 1356.60   4
   0   0 -18 865.187 700.232   4
   0   0 -17 21517.9 2193.99   4
   0   0 -16 7757.14 1264.08   4
   0   0 -15 4421.22 954.797   4
   0   0 -14-611.855 585.552   4
   0   0 -14-525.389 379.903   3
   0   0 -13 10445.4 1321.68   3
   0   0 -12 59588.8 3189.20   3
   0   0 -11 776.396 343.308   3
   0   0 -10 5082.51 824.582   3
   0   0  -9 32317.1 1973.59   3
   0   0  -8 64278.6 2810.16   3
   0   0  -7 88569.1 3267.60   3
   0   0  -6 98.1596 124.293   3
   0   0  -5 156210. 4403.21   3
   0   0  -5 154035. 4072.67   5
   0   0  -4 30703.3 1331.82   3
   0   0  -4 26793.8 1137.09   5
   0   0  -3 14530.7 694.674   5
   0   0  -3 12469.2 713.949   3
   0   0   3 14409.1 776.117   6
   0   0   4 22152.0 1060.98   5
   0   0   5 125767. 3689.65   5
   0   0   6 66.3135 94.8232   5
   0   1 -19 6803.30 1283.07   4
   0   1 -18 1664.49 806.075   4
   0   1 -17 4263.27 1020.83   4
   0   1 -16 9097.14 1410.11   4
   0   1 -15 269.117 389.037   4
   0   1 -14 17944.5 1820.90   4
   0   1 -13 43788.1 2836.27   4
   0   1 -12 59311.6 3202.30   4
   0   1 -11 5635.72 894.779   4
   0   1 -10 11143.0 1170.48   4
   0   1  -9 14526.4 1254.87   4
   0   1  -8 143898. 4726.97   3
   0   1  -8 138382. 4629.43   4
   0   1  -7 88932.7 3322.74   3
   0   1  -7 85047.4 3224.49   4
   0   1  -6 20981.8 1316.78   5
   0   1  -6 19559.8 1259.57   3
   0   1  -6 18893.9 1214.41   4
   0   1  -5 50224.8 2050.76   3
   0   1  -5 52747.4 2202.83   5
   0   1  -5 52123.3 2048.63   4
   0   1  -4 95713.2 3153.67   5
   0   1  -4 94382.1 2910.35   4
   0   1  -3 15116.0 990.106   5
   0   1  -3 14071.1 777.429   4
   0   1  -2 87001.4 2755.68   5
   0   1  -2 83112.7 2304.76   4
   0   1   3 9945.61 618.894   6
   0   1   4 116121. 3321.28   6
   0   1   5 184463. 4397.38   5
   0   1   6 2735.03 302.777   5
   0   1   7 52639.7 1823.19   5
   0   1   8 123664. 3524.16   5
   0   2 -18 144.489 453.280   4
   0   2 -17 869.380 600.282   4
   0   2 -16 259.755 373.796   4
   0   2 -15 11506.0 1550.35   4
   0   2 -14 3206.75 823.921   4
   0   2 -13 27525.6 2176.63   4
   0   2 -12 12662.0 1403.71   4
   0   2 -11 7891.85 1062.63   4
   0   2 -10 561.895 284.407   4
   0   2  -9 30.6395 327.215   4
   0   2  -8 79225.5 3346.74   5
   0   2  -8 72124.4 3109.30   4
   0   2  -7 31141.6 1916.64   5
   0   2  -7 27482.0 1661.25   4
   0   2  -6 8868.10 844.952   4
   0   2  -6 9501.31 1003.97   5
   0   2  -5 33320.1 1884.79   5
   0   2  -5 31919.3 1593.94   4
   0   2  -4 60966.3 2599.27   5
   0   2  -4 55433.5 2131.31   4
   0   2  -3 176635. 5317.40   5
   0   2  -3 176684. 4675.14   4
   0   2  -2 440215. 11598.2   5
   0   2  -2 498789. 10849.6   4
   0   2  -1 999999. 20607.7   4
   0   2  -1 861507. 21464.8   5
   0   2   0 86100.5 2916.19   5
   0   2   0 95306.6 2504.91   4
   0   2   1 1420.55 196.269   4
   0   2   1 1693.36 261.047   5
   0   2   2 1684.08 227.499   5
   0   2   3 26595.2 1142.59   6
   0   2   3 21255.4 846.122   5
   0   2   4 438141. 9421.08   2
   0   2   8 45678.4 1260.51   5
   0   2   9 41363.7 1282.92   5
   0   2  10 23954.0 951.699   5
   0   2  11 21004.9 929.894   5
   0   3 -17 3151.95 966.737   4
   0   3 -16 574.346 537.925   4
   0   3 -15 22352.3 2202.40   4
   0   3 -14 141.336 352.519   4
   0   3 -13 8136.44 1267.55   4
   0   3 -12 2433.23 696.474   4
   0   3 -11 21631.6 1836.09   4
   0   3 -10 11118.3 1275.15   4
   0   3  -9 44166.8 2508.96   4
   0   3  -8 92316.6 3901.03   5
   0   3  -8 73649.4 3366.49   4
   0   3  -7 14097.3 1411.58   5
   0   3  -7 12676.0 1159.08   4
   0   3  -6 2836.52 534.052   4
   0   3  -6 3375.86 713.573   5
   0   3  -5 6468.63 908.978   5
   0   3  -5 6000.02 697.910   4
   0   3  -4 9877.95 1045.40   5
   0   3  -4 8823.28 776.607   4
   0   3  -3 234140. 6946.35   5
   0   3  -3 225394. 5959.42   4
   0   3  -2 1282.26 260.729   4
   0   3  -2 1850.33 457.339   5
   0   3  -1 31573.5 1896.16   5
   0   3  -1 32057.8 1394.64   4
   0   3   0 83198.2 3251.86   5
   0   3   0 83220.3 2543.65   4
   0   3   1 57162.8 1946.95   4
   0   3   1 59832.3 2493.67   5
   0   3   2 93447.9 3207.37   5
   0   3   2 95320.4 2811.01   4
   0   3   3 550.536 186.196   5
   0   3   4 188509. 4726.17   5
   0   3   5 49010.3 1440.85   5
   0   3   7 27065.0 807.897   1
   0   3   7 27826.2 975.587   2
   0   3   8 60283.2 1871.29   2
   0   4 -16 6107.71 1316.30   4
   0   4 -15 14192.5 1807.49   4
   0   4 -14-235.640 391.235   4
   0   4 -13 0.47368 422.319   4
   0   4 -12 2763.87 751.590   4
   0   4 -11 9503.38 1257.61   4
   0   4 -10 11785.9 1372.75   4
   0   4  -9 12582.7 1351.98   4
   0   4  -8 24235.1 1774.32   4
   0   4  -7 20975.1 1868.16   5
   0   4  -7 16377.2 1411.24   4
   0   4  -6 4978.03 758.560   4
   0   4  -6 6696.50 1024.61   5
   0   4  -5 114.012 219.790   4
   0   4  -5 652.256 401.423   5
   0   4  -4 19990.6 1681.91   5
   0   4  -4 16426.0 1187.02   4
   0   4  -3 187743. 5348.51   4
   0   4  -3 206479. 6601.09   5
   0   4  -2 34011.9 2161.68   5
   0   4  -2 33957.6 1674.59   4
   0   4  -1 31748.2 1559.53   4
   0   4  -1 32199.1 2023.68   5
   0   4   0 50356.1 2573.23   5
   0   4   0 50406.8 2005.49   4
   0   4   1 79884.3 2696.05   4
   0   4   1 80572.3 3325.70   5
   0   4   2 38012.2 2005.51   5
   0   4   2 38535.8 1666.99   4
   0   4   3 112099. 3739.94   5
   0   4   4 7515.97 701.215   5
   0   4   5 81056.0 2549.51   5
   0   4  10 8542.68 537.064   2
   0   4  11 2121.81 278.072   2
   0   4  12 63880.8 2152.49   2
   0   5 -15 1767.60 747.614   4
   0   5 -14-659.620 566.415   4
   0   5 -13 396.728 470.238   4
   0   5 -12 5671.18 1089.29   4
   0   5 -11 29121.3 2337.38   4
   0   5 -10-642.571 438.907   4
   0   5  -9 6751.48 1020.75   4
   0   5  -8 3440.51 666.428   4
   0   5  -7 11741.5 1512.64   5
   0   5  -7 7982.01 1042.31   4
   0   5  -6 5415.65 781.484   4
   0   5  -6 7326.02 1189.25   5
   0   5  -5 3636.17 842.365   5
   0   5  -5 2115.61 499.815   4
   0   5  -4 134896. 5287.21   5
   0   5  -4 119243. 4208.02   4
   0   5  -3 45818.2 2781.84   5
   0   5  -3 40081.2 2127.03   4
   0   5  -2 5612.31 710.628   4
   0   5  -2 5223.45 959.901   5
   0   5  -1 4338.26 608.744   4
   0   5  -1 3932.34 759.989   5
   0   5   0 6723.85 733.841   4
   0   5   0 7557.65 992.280   5
   0   5   1 88065.0 3716.40   5
   0   5   1 91383.0 3185.14   4
   0   5   2 37356.4 2147.11   5
   0   5   2 38436.1 1828.07   4
   0   5   3 17080.9 1184.97   4
   0   5   3 19072.1 1401.84   5
   0   5   4 55825.5 2442.98   5
   0   5   5 109301. 3521.83   5
   0   6 -14 552.654 403.825   4
   0   6 -13 527.736 456.853   4
   0   6 -12 5120.47 1074.61   4
   0   6 -11 9372.11 1313.63   4
   0   6 -10-853.284 511.640   4
   0   6  -9-127.688 274.386   4
   0   6  -8 3921.55 757.920   4
   0   6  -7 10783.2 1257.09   4
   0   6  -6 4570.02 816.303   4
   0   6  -5 636.712 409.744   4
   0   6  -5-81.1898 309.559   5
   0   6  -4 39083.1 2737.05   5
   0   6  -4 37705.1 2291.63   4
   0   6  -3 11994.3 1478.02   5
   0   6  -3 10169.6 1090.68   4
   0   6  -2 12443.5 1474.31   5
   0   6  -2 11536.3 1112.57   4
   0   6  -1-83.8321 227.473   4
   0   6  -1 328.791 433.022   5
   0   6   0 32251.8 2251.74   5
   0   6   0 28434.0 1766.76   4
   0   6   1 53301.0 2903.29   5
   0   6   1 53847.3 2488.23   4
   0   6   2 10680.3 1172.83   5
   0   6   2 9594.25 984.543   4
   0   6   3 8852.53 1022.39   5
   0   6   3 6847.52 789.764   4
   0   6   4 17647.7 1398.55   5
   0   6   5 66806.8 2788.10   5
   0   7 -12 5560.67 1133.03   4
   0   7 -11-293.824 480.035   4
   0   7 -10 695.662 468.706   4
   0   7  -9-251.047 526.848   4
   0   7  -8 1263.75 509.417   4
   0   7  -7 11439.2 1426.87   4
   0   7  -6 25972.6 2116.75   4
   0   7  -5 8672.61 1218.52   4
   0   7  -4 8141.91 1074.67   4
   0   7  -3 8040.48 1026.46   4
   0   7  -3 9617.58 1380.78   5
   0   7  -2 4215.03 758.237   4
   0   7  -2 3732.78 920.723   5
   0   7  -1 780.619 342.027   4
   0   7  -1 1383.48 694.446   5
   0   7   0 29128.1 1945.46   4
   0   7   0 29711.8 2282.01   5
   0   7   1 34794.1 2421.52   5
   0   7   1 33427.3 2072.82   4
   0   7   2 12992.8 1415.08   5
   0   7   2 13050.4 1220.37   4
   0   7   3 472.411 244.839   4
   0   7   3 1505.57 562.376   5
   0   7   4 17223.9 1489.48   5
   0   8 -11 217.504 444.245   4
   0   8 -10 2486.19 868.725   4
   0   8  -9 129.548 369.517   4
   0   8  -8 2543.16 803.587   4
   0   8  -7 2919.54 815.198   4
   0   8  -6 3732.79 831.356   4
   0   8  -5 181.110 425.369   4
   0   8  -4 958.671 465.897   4
   0   8  -3 11601.6 1371.29   4
   0   8  -2 12121.9 1396.16   4
   0   8  -1-75.0404 287.783   4
   0   8   0 17690.7 1598.41   4
   0   8   1 253.495 292.287   4
   0   8   2 18431.1 1628.58   4
   0   8   3 6947.32 957.981   4
   0   9  -9 109.963 404.308   4
   0   9  -8 1165.01 680.025   4
   0   9  -7 9372.31 1468.02   4
   0   9  -6-154.886 390.232   4
   0   9  -5 165.707 365.811   4
   0   9  -4 1212.44 540.627   4
   0   9  -3 6298.48 1087.44   4
   0   9  -2 5153.45 970.231   4
   0   9  -1 525.767 333.158   4
   0   9   0 563.568 371.898   4
   0   9   1 3669.24 781.571   4
   0   9   2 7455.07 1166.53   4
   0   9   3 1083.29 493.123   4
   0  10  -6 1197.25 671.496   4
   0  10  -5 829.341 556.087   4
   0  10  -4 1130.00 651.940   4
   0  10  -3 4577.20 1011.44   4
   0  10  -2 2626.40 746.532   4
   0  10  -1 268.788 314.972   4
   0  10   0 1752.94 656.284   4
   0  10   1 4359.62 939.613   4
   0  10   2 11087.6 1453.61   4
   0  11  -3 1223.08 709.855   4
   0  11  -2 367.280 468.435   4
   0  11  -1 174.744 491.148   4
   0  11   0-822.271 492.891   4
   0  11   1 3779.84 970.085   4
   1 -11 -12 981.708 589.455   6
   1 -11 -11 1108.19 698.866   6
   1 -11 -10 1760.83 777.740   6
   1 -11  -9 397.494 457.762   6
   1 -11  -8 1536.04 582.605   6
   1 -11  -7 552.726 432.931   6
   1 -11  -6 2786.10 813.430   6
   1 -11  -5 135.886 329.982   6
   1 -11  -4 1079.50 614.769   6
   1 -11  -3 1747.41 748.951   6
   1 -11  -2 2303.74 772.445   6
   1 -11  -1 3445.75 957.588   6
   1 -10 -15 409.211 543.842   3
   1 -10 -15-22.9579 364.286   6
   1 -10 -14 1628.50 688.765   3
   1 -10 -14 139.320 427.935   6
   1 -10 -13 15167.3 1992.40   6
   1 -10 -13 14398.4 1749.33   3
   1 -10 -12-356.006 446.033   3
   1 -10 -12-403.245 340.732   6
   1 -10 -11 2142.35 648.456   3
   1 -10 -11 1123.35 599.936   6
   1 -10 -10 930.250 485.947   3
   1 -10 -10 47.8942 367.026   6
   1 -10  -9 5044.49 1129.02   6
   1 -10  -9 6183.23 1102.17   3
   1 -10  -8 1742.88 629.223   3
   1 -10  -8 2190.84 698.048   6
   1 -10  -7 4066.77 928.832   6
   1 -10  -7 3910.22 813.503   3
   1 -10  -6 499.295 364.099   6
   1 -10  -6 432.990 304.041   3
   1 -10  -5 3794.40 892.618   6
   1 -10  -5 1921.57 618.983   3
   1 -10  -4 1622.74 550.179   6
   1 -10  -4 2774.86 718.649   3
   1 -10  -3 302.558 454.618   6
   1 -10  -3-387.296 378.842   3
   1 -10  -2 1550.43 601.458   3
   1 -10  -2 2110.20 704.151   6
   1 -10  -1 4256.10 900.789   3
   1  -9 -17 3058.19 947.268   3
   1  -9 -16 3652.79 1015.44   3
   1  -9 -16 4015.90 1076.62   6
   1  -9 -15 1491.01 678.175   3
   1  -9 -15 544.001 506.867   6
   1  -9 -14 5589.29 1183.39   3
   1  -9 -14 4792.21 1211.01   6
   1  -9 -13 6864.33 1203.15   3
   1  -9 -13 7095.20 1355.21   6
   1  -9 -12 934.948 485.708   3
   1  -9 -12 541.458 471.055   6
   1  -9 -11 111.140 357.800   3
   1  -9 -11-76.1965 458.680   6
   1  -9 -10 155.147 337.934   3
   1  -9 -10 993.876 538.343   6
   1  -9  -9 17797.2 1878.75   6
   1  -9  -9 17619.2 1731.81   3
   1  -9  -8 9109.94 1313.28   6
   1  -9  -8 8213.48 1153.44   3
   1  -9  -7 542.609 332.870   6
   1  -9  -7 743.905 470.082   3
   1  -9  -6 383.396 252.734   3
   1  -9  -6 878.513 424.965   6
   1  -9  -5 3307.98 819.118   6
   1  -9  -5 3041.39 755.108   3
   1  -9  -4 11488.2 1451.38   6
   1  -9  -4 10782.9 1295.23   3
   1  -9  -3 86.9799 411.643   6
   1  -9  -3 696.960 468.735   3
   1  -9  -2 9201.10 1240.07   3
   1  -8 -18 1107.84 702.370   6
   1  -8 -18 1490.73 868.041   3
   1  -8 -17 8198.85 1574.21   6
   1  -8 -17 4999.13 1146.02   3
   1  -8 -16 1906.24 803.238   3
   1  -8 -16 1004.89 505.610   6
   1  -8 -15 1321.39 695.278   3
   1  -8 -15-24.5534 477.086   6
   1  -8 -14 8624.95 1413.87   3
   1  -8 -14 6921.75 1340.02   6
   1  -8 -13 6365.85 1087.02   3
   1  -8 -13 8857.48 1439.79   6
   1  -8 -12 1084.49 446.331   3
   1  -8 -12 1651.70 601.733   6
   1  -8 -11 1127.53 461.400   3
   1  -8 -11 577.871 393.225   6
   1  -8 -10 14470.3 1682.47   6
   1  -8 -10 12162.5 1394.10   3
   1  -8  -9 23941.4 2039.11   6
   1  -8  -9 20701.1 1811.46   3
   1  -8  -8 1007.87 472.272   6
   1  -8  -8 864.580 479.604   3
   1  -8  -7 752.397 413.385   6
   1  -8  -7 914.065 418.044   3
   1  -8  -6-128.573 381.447   6
   1  -8  -6 212.466 229.034   3
   1  -8  -5 16740.5 1592.25   6
   1  -8  -5 16933.1 1543.76   3
   1  -8  -4 20156.6 1770.18   6
   1  -8  -4 16644.0 1572.97   3
   1  -8  -3 388.952 406.124   6
   1  -8  -3 290.454 232.134   3
   1  -7 -19-424.642 705.185   6
   1  -7 -19-295.967 415.410   3
   1  -7 -18 123.923 566.020   6
   1  -7 -18 52.5295 485.764   3
   1  -7 -17 13077.9 1935.04   6
   1  -7 -17 12576.1 1760.02   3
   1  -7 -16 13133.8 1850.51   6
   1  -7 -16 13382.1 1806.40   3
   1  -7 -15 2695.26 844.856   3
   1  -7 -15 2740.64 884.918   6
   1  -7 -14 14751.4 1799.47   6
   1  -7 -14 13885.6 1692.23   3
   1  -7 -13 6071.58 1156.19   3
   1  -7 -13 5761.12 1109.97   6
   1  -7 -12 11747.1 1508.83   6
   1  -7 -12 13201.9 1483.90   3
   1  -7 -11 9300.01 1181.84   3
   1  -7 -11 9862.53 1333.67   6
   1  -7 -10 15951.9 1662.47   6
   1  -7 -10 14299.8 1463.20   3
   1  -7  -9 29577.4 2241.57   6
   1  -7  -9 31299.6 2113.93   3
   1  -7  -8 2770.76 605.637   3
   1  -7  -8 3353.68 711.966   6
   1  -7  -7 1333.40 455.742   6
   1  -7  -7 351.401 336.890   3
   1  -7  -6 428.815 366.876   6
   1  -7  -6 138.417 219.975   3
   1  -7  -5 63545.5 3105.48   6
   1  -7  -5 58292.3 2901.22   3
   1  -7  -4 21762.1 1675.08   6
   1  -7  -4 19363.5 1551.44   3
   1  -7  -3-77.2117 258.730   6
   1  -7  -3-541.891 393.561   3
   1  -6 -19 2448.03 951.117   6
   1  -6 -19 2725.42 981.286   3
   1  -6 -18 4367.06 1086.19   6
   1  -6 -18 5558.89 1167.94   3
   1  -6 -17 4460.16 1122.12   6
   1  -6 -17 4464.66 969.738   3
   1  -6 -16 12432.0 1748.78   6
   1  -6 -16 11028.4 1574.64   3
   1  -6 -15 1075.31 609.442   3
   1  -6 -15 612.468 478.214   6
   1  -6 -14 2087.07 719.532   3
   1  -6 -14 935.136 373.320   6
   1  -6 -13 13398.8 1655.01   6
   1  -6 -13 12847.7 1508.38   3
   1  -6 -12 32992.0 2506.11   6
   1  -6 -12 32801.7 2353.10   3
   1  -6 -11 212.731 302.210   3
   1  -6 -11 197.788 274.005   6
   1  -6 -10 29812.0 2206.49   6
   1  -6 -10 26971.0 1957.77   3
   1  -6  -9 1721.92 569.213   6
   1  -6  -9 2018.97 548.229   3
   1  -6  -8 8617.89 1044.61   6
   1  -6  -8 9333.41 1034.64   3
   1  -6  -7 27039.3 1842.74   6
   1  -6  -7 25442.6 1709.85   3
   1  -6  -7 23664.4 896.338   1
   1  -6  -6 7858.06 957.035   6
   1  -6  -6 7316.54 889.058   3
   1  -6  -6 7883.82 567.619   1
   1  -6  -5 95003.6 3724.19   6
   1  -6  -5 94775.5 3642.89   3
   1  -6  -4 22636.6 1597.02   6
   1  -6  -4 21983.2 1529.85   3
   1  -6  -3 5132.65 704.965   3
   1  -6  -3 6983.03 844.396   6
   1  -5 -20 6376.05 1447.52   6
   1  -5 -20 4944.82 1139.47   3
   1  -5 -19 3043.49 960.954   6
   1  -5 -19 1541.05 732.667   3
   1  -5 -18 5485.09 1241.53   6
   1  -5 -18 4834.30 1089.45   3
   1  -5 -17 26850.4 2572.25   3
   1  -5 -17 29997.9 2839.52   6
   1  -5 -16 5633.25 1213.68   6
   1  -5 -16 4848.20 1062.52   3
   1  -5 -15 458.290 501.742   6
   1  -5 -15-73.1423 323.820   3
   1  -5 -14 192.994 441.916   3
   1  -5 -14 82.3970 301.766   6
   1  -5 -13 24031.6 2164.54   6
   1  -5 -13 23262.1 2016.00   3
   1  -5 -12 41789.6 2773.98   6
   1  -5 -12 40693.0 2611.03   3
   1  -5 -11 319.440 234.980   3
   1  -5 -11 229.578 254.039   6
   1  -5 -10 25452.2 1931.65   6
   1  -5 -10 21938.7 1712.29   3
   1  -5  -9 17356.8 1524.15   6
   1  -5  -9 15920.7 1377.16   3
   1  -5  -8 36018.8 2183.12   6
   1  -5  -8 34822.6 2005.76   3
   1  -5  -7 63005.0 2762.77   3
   1  -5  -7 64597.0 2913.16   6
   1  -5  -6 24404.3 1575.82   6
   1  -5  -6 20984.2 1460.46   3
   1  -5  -6 23782.0 976.608   1
   1  -5  -5 47369.2 2257.02   6
   1  -5  -5 45786.2 2215.16   3
   1  -5  -4 44988.2 2148.14   6
   1  -5  -4 43222.3 2115.33   3
   1  -5  -3-88.6423 162.053   6
   1  -5  -3 84.2320 203.067   3
   1  -4 -20 17134.1 2188.32   3
   1  -4 -19 669.148 739.275   6
   1  -4 -19 607.489 705.182   3
   1  -4 -18 1925.24 943.467   6
   1  -4 -18 2239.57 787.341   3
   1  -4 -17 10569.7 1660.84   6
   1  -4 -17 10357.0 1562.98   3
   1  -4 -16 12865.9 1785.98   6
   1  -4 -16 11056.8 1543.53   3
   1  -4 -15 8849.72 1380.57   6
   1  -4 -15 8030.61 1308.17   3
   1  -4 -14 596.723 454.219   6
   1  -4 -14 740.214 416.220   3
   1  -4 -13 48983.4 3128.63   6
   1  -4 -13 48221.8 2998.07   3
   1  -4 -12 59738.5 3325.50   6
   1  -4 -12 54739.4 3044.42   3
   1  -4 -11 608.506 439.077   3
   1  -4 -11-279.540 370.650   6
   1  -4 -10 108.203 285.230   3
   1  -4 -10-89.0331 303.670   6
   1  -4  -9 4011.03 673.344   3
   1  -4  -9 5382.74 808.930   6
   1  -4  -8 138901. 4688.40   6
   1  -4  -8 126236. 4402.03   3
   1  -4  -7 32248.9 1860.98   6
   1  -4  -7 30183.0 1737.39   3
   1  -4  -7 32550.2 1185.95   5
   1  -4  -6 53851.2 1600.07   1
   1  -4  -6 54397.1 2353.35   3
   1  -4  -6 52618.5 2390.51   6
   1  -4  -6 58816.1 2046.63   5
   1  -4  -5 86559.5 3168.76   6
   1  -4  -5 92451.9 2522.73   1
   1  -4  -5 93772.2 3237.25   3
   1  -4  -4 3740.30 531.025   6
   1  -4  -4 3064.99 489.310   3
   1  -4  -3 29279.1 1506.32   6
   1  -4  -3 28326.1 1513.49   3
   1  -3 -20 14720.1 2025.10   3
   1  -3 -19 1679.09 835.100   3
   1  -3 -18 6913.49 1342.14   3
   1  -3 -17 5451.45 1221.80   6
   1  -3 -17 6718.66 1313.44   3
   1  -3 -16 5634.62 1210.53   6
   1  -3 -16 4695.33 982.954   3
   1  -3 -15 17147.7 1930.20   6
   1  -3 -15 14070.1 1671.48   3
   1  -3 -14 12354.4 1628.96   6
   1  -3 -14 10299.5 1385.00   3
   1  -3 -13 54239.2 3296.13   6
   1  -3 -13 52101.4 3125.83   3
   1  -3 -12 8730.57 1221.98   6
   1  -3 -12 8872.07 1159.25   3
   1  -3 -11 3069.69 683.072   3
   1  -3 -11 2569.56 634.215   6
   1  -3 -10 4209.67 743.230   3
   1  -3 -10 3496.39 692.336   6
   1  -3  -9 16637.9 1401.64   6
   1  -3  -9 14989.7 1290.41   3
   1  -3  -8 164112. 5181.82   3
   1  -3  -8 167647. 5320.54   6
   1  -3  -7 7503.69 822.907   6
   1  -3  -7 7085.35 781.296   3
   1  -3  -6 12924.4 1034.67   6
   1  -3  -6 12629.5 1004.60   3
   1  -3  -6 14205.3 759.684   5
   1  -3  -5 136134. 4132.93   6
   1  -3  -5 131575. 4070.81   3
   1  -3  -5 134979. 3388.18   1
   1  -3  -4 80710.3 2743.41   6
   1  -3  -4 84961.0 2728.49   5
   1  -3  -4 85315.9 2852.40   3
   1  -3  -4 83728.3 2333.37   1
   1  -3  -3 124332. 3699.91   3
   1  -3  -3 122076. 3570.00   6
   1  -2 -20 5795.30 1296.16   3
   1  -2 -19 127.410 464.053   3
   1  -2 -18 1005.41 512.945   3
   1  -2 -17 4164.75 959.476   3
   1  -2 -16 28111.0 2488.78   3
   1  -2 -15 22417.9 2179.34   3
   1  -2 -15 23237.5 2255.74   6
   1  -2 -14-493.044 346.867   6
   1  -2 -14-154.336 590.873   3
   1  -2 -13 79416.9 4022.16   6
   1  -2 -13 74504.4 3832.27   3
   1  -2 -12 19016.5 1793.96   6
   1  -2 -12 19318.2 1736.91   3
   1  -2 -11 9494.67 1183.53   6
   1  -2 -11 9394.59 1131.21   3
   1  -2 -10 10602.6 1187.99   6
   1  -2 -10 10050.7 1140.65   3
   1  -2  -9 103156. 4012.79   6
   1  -2  -9 102909. 3899.92   3
   1  -2  -8 145947. 4828.49   3
   1  -2  -8 155089. 4983.66   6
   1  -2  -7 19660.7 1365.76   6
   1  -2  -7 19924.2 1308.37   3
   1  -2  -6 66907.5 2485.05   3
   1  -2  -6 61511.2 1584.06   5
   1  -2  -6 62573.9 2482.45   6
   1  -2  -5 24471.7 1296.12   6
   1  -2  -5 23007.1 1261.53   3
   1  -2  -4 94481.3 2913.96   6
   1  -2  -4 90814.8 2896.03   3
   1  -2  -4 96342.1 2492.80   1
   1  -2  -3 194756. 4946.44   6
   1  -2  -3 193875. 5107.60   3
   1  -2  -3 201209. 4710.53   1
   1  -2  -2 7034.54 510.862   6
   1  -2  -2 7801.22 611.952   3
   1  -1 -20 7872.97 1446.12   4
   1  -1 -20 7428.39 1447.59   3
   1  -1 -19 1595.95 743.774   3
   1  -1 -18 1250.03 795.091   3
   1  -1 -17 4283.24 1021.97   3
   1  -1 -16 43860.1 3140.13   3
   1  -1 -15 1707.93 646.488   3
   1  -1 -14 9923.97 1376.25   3
   1  -1 -13 544.193 489.408   3
   1  -1 -12 10475.0 1365.25   6
   1  -1 -12 8211.71 1124.30   3
   1  -1 -11 65045.8 3310.70   6
   1  -1 -11 63338.3 3246.18   3
   1  -1 -10 5736.34 896.715   6
   1  -1 -10 4917.37 531.231   5
   1  -1 -10 5254.17 840.249   3
   1  -1  -9 108124. 4217.84   6
   1  -1  -9 102015. 4041.46   3
   1  -1  -8 111595. 3123.56   5
   1  -1  -8 104932. 3858.90   3
   1  -1  -7 35191.5 1876.54   3
   1  -1  -7 38499.8 1390.18   5
   1  -1  -7 41108.2 2037.57   6
   1  -1  -6 2409.46 457.841   3
   1  -1  -6 2289.00 434.464   6
   1  -1  -6 2467.71 246.440   5
   1  -1  -5 30797.6 1483.39   6
   1  -1  -5 29531.1 974.578   5
   1  -1  -5 28007.6 1392.11   3
   1  -1  -4 270356. 6812.96   6
   1  -1  -4 287432. 6825.50   3
   1  -1  -3 1331.10 239.149   6
   1  -1  -3 1297.44 237.281   3
   1  -1  -3 1331.67 177.642   1
   1  -1  -2 837.989 107.119   2
   1  -1  -2 1297.58 181.176   6
   1  -1  -2 859.195 185.986   3
   1  -1  -2 1228.10 176.992   1
   1  -1  -1 302780. 6646.62   6
   1  -1   3 91008.9 2756.72   6
   1   0 -19 1756.48 699.214   4
   1   0 -18 2526.21 882.459   4
   1   0 -18 2064.96 719.603   3
   1   0 -17 7004.58 1268.21   3
   1   0 -16 17145.6 1931.34   3
   1   0 -15 19955.7 1999.74   3
   1   0 -14 12292.9 1517.16   3
   1   0 -13 20242.2 1870.19   3
   1   0 -12 27720.7 2112.24   3
   1   0 -11 70683.4 2778.39   5
   1   0 -11 61704.8 3243.33   3
   1   0 -10 823.571 325.940   5
   1   0 -10 1196.21 414.646   3
   1   0  -9 51875.3 2381.09   5
   1   0  -9 41976.9 2393.89   3
   1   0  -8 105070. 3949.36   3
   1   0  -8 113805. 3628.77   5
   1   0  -7 691.754 215.246   5
   1   0  -7 404.994 154.915   3
   1   0  -6 76768.2 2453.42   5
   1   0  -6 75794.8 2810.43   3
   1   0  -5 63664.2 2336.54   3
   1   0  -5 61444.2 2362.31   6
   1   0  -5 64863.1 2013.74   5
   1   0  -4 276537. 7047.83   3
   1   0  -4 287501. 7119.09   6
   1   0  -4 302055. 6693.00   5
   1   0  -3 95770.6 2828.49   6
   1   0  -3 91579.9 2777.93   3
   1   0  -2 101917. 2659.71   6
   1   0  -2 106806. 2690.53   1
   1   0  -2 103239. 2709.94   3
   1   0  -1 34862.3 1063.47   2
   1   0  -1 32684.0 1116.55   1
   1   0  -1 33359.7 1091.38   3
   1   0   0 564458. 12314.5   2
   1   0   1 117317. 2717.09   6
   1   0   2 18343.1 774.709   6
   1   0   3 56705.5 1869.40   6
   1   1 -19 5466.66 1191.44   4
   1   1 -18-697.884 633.611   4
   1   1 -17 13636.8 1771.18   4
   1   1 -16 9523.62 1443.24   4
   1   1 -15 401.942 502.478   4
   1   1 -15 145.446 375.127   3
   1   1 -14 12221.2 1486.05   4
   1   1 -14 11276.5 1451.91   3
   1   1 -13 717.993 503.408   3
   1   1 -12 65621.3 3006.71   5
   1   1 -12 67021.4 3448.53   3
   1   1 -11 52943.3 2615.58   5
   1   1 -11 45377.5 2709.80   3
   1   1 -10 487.880 320.664   3
   1   1 -10 829.748 384.910   5
   1   1  -9 27826.2 1880.46   3
   1   1  -9 38557.0 2239.38   5
   1   1  -8 41629.7 2142.25   5
   1   1  -8 36744.7 2084.37   3
   1   1  -7 39810.8 2074.23   3
   1   1  -7 46228.0 2147.84   5
   1   1  -6 12045.6 1005.13   3
   1   1  -6 14396.2 1041.05   5
   1   1  -5 158053. 4528.92   3
   1   1  -5 150440. 4355.17   5
   1   1  -4 73364.8 2403.65   5
   1   1  -4 72998.7 2480.15   3
   1   1  -3 166381. 4311.64   5
   1   1  -3 167134. 4315.03   3
   1   1  -2 34944.1 1241.14   3
   1   1  -2 38211.7 1333.67   5
   1   1  -1 3794.90 332.395   5
   1   1  -1 3470.07 250.252   3
   1   1   1 4998.81 372.784   2
   1   1   1 4986.30 351.169   1
   1   1   2 127.004 69.8196   6
   1   1   2 483.167 129.878   2
   1   1   3 58755.6 1878.12   6
   1   2 -18 420.538 517.199   4
   1   2 -17 3180.73 917.644   4
   1   2 -16 20533.9 2101.92   4
   1   2 -15 2784.88 793.788   4
   1   2 -14 1311.49 590.532   4
   1   2 -13 2835.69 710.195   4
   1   2 -12 36919.8 2341.17   5
   1   2 -12 31656.5 2324.05   4
   1   2 -11 15133.1 1473.85   5
   1   2 -11 11768.3 1299.42   3
   1   2 -11 12009.5 1330.79   4
   1   2 -10 468.526 328.244   4
   1   2 -10-196.325 202.957   3
   1   2  -9 27899.3 1852.64   4
   1   2  -9 30607.8 1965.79   3
   1   2  -8 17389.8 1344.86   4
   1   2  -8 17702.9 1377.96   3
   1   2  -7 143066. 4643.44   4
   1   2  -7 158705. 5173.86   5
   1   2  -7 145406. 4700.67   3
   1   2  -6 3568.47 586.910   5
   1   2  -6 2898.20 493.780   4
   1   2  -6 2826.99 484.050   3
   1   2  -5 16978.5 1074.04   4
   1   2  -5 15929.1 1072.35   3
   1   2  -4 11614.7 946.423   5
   1   2  -4 13207.4 881.778   3
   1   2  -4 13744.3 877.902   4
   1   2  -3 112526. 3226.86   3
   1   2  -3 110140. 3227.94   4
   1   2  -2 594910. 13874.0   5
   1   2  -2 608934. 13378.2   3
   1   2  -2 619835. 13428.1   4
   1   2  -1 502638. 11723.3   5
   1   2  -1 522028. 11235.6   4
   1   2   0 555472. 12260.4   5
   1   2   0 545819. 11710.7   4
   1   2   1 37249.7 1343.65   5
   1   2   1 36759.9 979.350   4
   1   2   2 43358.5 1471.62   5
   1   2   2 43517.1 1306.82   1
   1   2   2 43396.9 1149.92   3
   1   2   3 2225.37 317.034   6
   1   2   3 2210.98 238.533   3
   1   2   3 2592.82 306.473   2
   1   2   3 2337.21 230.526   1
   1   2   4 23862.4 1043.27   3
   1   2   4 23777.2 1070.95   2
   1   3 -17 3181.83 960.185   4
   1   3 -16 181.507 357.966   4
   1   3 -15 14504.3 1739.47   4
   1   3 -14 11014.5 1483.81   4
   1   3 -13 7936.46 1214.92   4
   1   3 -12 19377.1 1807.12   5
   1   3 -12 16753.3 1660.53   4
   1   3 -11 32104.0 2304.90   5
   1   3 -11 25785.2 1999.06   4
   1   3 -10 3582.10 732.945   4
   1   3 -10 5589.49 1016.83   5
   1   3  -9 1737.80 460.147   4
   1   3  -9 1832.04 609.433   5
   1   3  -8 61289.6 3344.73   5
   1   3  -8 46044.4 2414.57   4
   1   3  -7 89287.4 3895.75   5
   1   3  -7 68826.3 2969.07   4
   1   3  -6 242.850 168.297   4
   1   3  -6-150.997 285.556   5
   1   3  -5 4171.66 534.084   4
   1   3  -5 4620.52 763.425   5
   1   3  -4 70132.6 2985.92   5
   1   3  -4 57250.7 2240.89   4
   1   3  -3 8281.22 881.075   5
   1   3  -3 7524.36 638.774   4
   1   3  -2 21510.5 1398.68   5
   1   3  -2 22945.6 1065.07   4
   1   3  -1 56089.7 2233.41   5
   1   3  -1 52402.5 1704.71   4
   1   3   0 18838.4 1103.36   5
   1   3   0 18116.3 802.946   4
   1   3   1 103838. 3106.48   5
   1   3   1 98254.3 2604.72   4
   1   3   2 34647.3 1416.93   5
   1   3   3 367.781 102.967   3
   1   3   3 346.036 131.492   5
   1   3   4 85015.3 2477.18   5
   1   3   4 91297.6 2437.66   3
   1   3   4 84405.7 2170.01   1
   1   3   5 323233. 7754.83   2
   1   3   5 340940. 7325.06   1
   1   3   5 319015. 7585.73   5
   1   3   6 736.346 196.088   2
   1   3   6 902.035 181.220   5
   1   3   7 54546.1 2013.30   2
   1   3   8 53657.8 2142.08   2
   1   3  10 110119. 3183.24   5
   1   4 -17 206.343 452.671   4
   1   4 -16-331.263 498.143   4
   1   4 -15 4704.86 1055.21   4
   1   4 -14 1091.96 494.847   4
   1   4 -13 4400.07 963.978   4
   1   4 -12 8898.93 1221.89   4
   1   4 -12 10265.6 1433.46   5
   1   4 -11 7496.50 1053.02   4
   1   4 -11 8967.60 1355.74   5
   1   4 -10 4375.18 819.878   4
   1   4 -10 5545.96 1109.84   5
   1   4  -9 1273.12 601.940   5
   1   4  -9 514.484 361.548   4
   1   4  -8 62324.2 3614.10   5
   1   4  -8 46292.9 2539.07   4
   1   4  -7 18003.6 1937.98   5
   1   4  -7 14652.7 1284.12   4
   1   4  -6 1146.00 398.480   4
   1   4  -6 1833.04 569.065   5
   1   4  -5 15.6253 282.508   4
   1   4  -5 604.007 316.700   5
   1   4  -4 7389.54 1016.70   5
   1   4  -4 6275.14 692.308   4
   1   4  -3 679680. 16452.8   5
   1   4  -3 643464. 14973.4   4
   1   4  -2 382.758 160.497   4
   1   4  -2 579.810 420.111   5
   1   4  -1 120984. 4219.15   5
   1   4  -1 115476. 3340.47   4
   1   4   0 13494.9 1090.54   5
   1   4   0 13816.1 809.009   4
   1   4   1 43080.4 2021.95   5
   1   4   1 45870.6 1619.76   4
   1   4   2 27959.7 1469.75   5
   1   4   2 28394.6 1214.17   4
   1   4   3 896.482 236.961   5
   1   4   4 218699. 5283.93   3
   1   4   4 216640. 5645.76   5
   1   4   5 100356. 2986.24   5
   1   4   6 17035.4 898.177   5
   1   4   7 717.164 175.842   5
   1   4   7 231.718 144.931   2
   1   4   8 2125.08 249.823   5
   1   4   8 1837.06 187.325   1
   1   4   8 1933.40 329.879   2
   1   4   9 91246.4 2360.69   1
   1   4   9 85032.6 2356.00   5
   1   4   9 90361.8 2898.45   2
   1   4  10 35862.5 1150.44   5
   1   4  10 36771.4 1668.48   2
   1   4  11 5860.33 339.707   5
   1   4  11 6357.34 664.261   2
   1   4  12 21537.0 1388.07   2
   1   4  13 34055.3 1913.04   2
   1   4  14 28034.9 1796.48   2
   1   5 -16 3967.74 1083.87   4
   1   5 -15 9303.91 1506.18   4
   1   5 -14 627.100 417.780   4
   1   5 -13 556.824 400.053   4
   1   5 -12 6929.58 1152.15   4
   1   5 -11 21049.9 2124.11   5
   1   5 -11 16165.8 1691.58   4
   1   5 -10 6131.80 986.932   4
   1   5 -10 10515.3 1535.83   5
   1   5  -9 3927.85 968.205   5
   1   5  -9 3437.95 751.128   4
   1   5  -8 33356.2 2654.62   5
   1   5  -8 27798.0 1973.97   4
   1   5  -7 10972.9 1553.27   5
   1   5  -7 8807.95 1009.87   4
   1   5  -6 10927.6 1531.57   5
   1   5  -6 7873.03 923.169   4
   1   5  -5 1048.74 370.541   4
   1   5  -5 1075.62 603.465   5
   1   5  -4 19348.5 1840.04   5
   1   5  -4 15684.2 1182.49   4
   1   5  -3 85743.8 3903.32   5
   1   5  -3 64550.1 2490.28   4
   1   5  -2 1636.09 362.159   4
   1   5  -2 1792.01 561.564   5
   1   5  -1 1397.09 329.436   4
   1   5  -1 758.177 409.258   5
   1   5   0 15277.5 1419.12   5
   1   5   0 12990.0 916.249   4
   1   5   1 42440.4 2321.29   5
   1   5   1 39622.8 1685.17   4
   1   5   2 91537.6 3607.07   5
   1   5   2 95176.5 2973.89   4
   1   5   3 654.311 279.613   5
   1   5   4 104108. 3600.51   5
   1   5   5 56034.2 2288.31   5
   1   5   6 8505.13 722.735   5
   1   5   7 1715.85 289.260   5
   1   5   8 44552.3 1694.51   5
   1   5   9 238800. 5763.89   5
   1   5  10 25588.3 936.360   5
   1   5  11 511.161 181.196   2
   1   5  12 3546.97 487.142   2
   1   6 -14 461.501 568.191   4
   1   6 -13-2.07275 349.324   4
   1   6 -12 688.345 472.688   4
   1   6 -11 5705.27 1086.84   4
   1   6 -11 7086.23 1346.52   5
   1   6 -10 7511.72 1124.68   4
   1   6 -10 8864.52 1412.25   5
   1   6  -9 2961.50 713.515   4
   1   6  -9 4709.90 1083.86   5
   1   6  -8 4911.49 869.779   4
   1   6  -8 7209.25 1272.74   5
   1   6  -7 10023.7 1560.03   5
   1   6  -7 7097.82 977.368   4
   1   6  -6 7117.38 893.762   4
   1   6  -6 11451.4 1642.12   5
   1   6  -5 46904.3 3352.49   5
   1   6  -5 26209.4 1688.41   4
   1   6  -4 176696. 6839.70   5
   1   6  -4 123194. 4409.44   4
   1   6  -3 32123.2 2664.22   5
   1   6  -3 26095.1 1675.10   4
   1   6  -2 2800.13 531.111   4
   1   6  -2 3823.12 860.243   5
   1   6  -1 104.364 278.907   5
   1   6  -1 286.781 185.358   4
   1   6   0 21282.9 1837.36   5
   1   6   0 17765.7 1221.95   4
   1   6   1 70359.7 3519.76   5
   1   6   1 69682.3 2662.30   4
   1   6   2 42342.6 2551.15   5
   1   6   2 42978.4 1943.24   4
   1   6   3 3778.53 695.685   5
   1   6   3 3941.71 519.437   4
   1   6   4 29563.6 1920.17   5
   1   6   5 33222.9 1967.54   5
   1   6   6 11935.7 1094.29   5
   1   6   7 14470.5 1140.27   5
   1   6   8 43199.4 1976.65   5
   1   6   9 86704.3 2882.09   5
   1   7 -13 180.502 369.524   4
   1   7 -12 4631.31 1008.48   4
   1   7 -11 8515.35 1339.16   4
   1   7 -10 533.078 441.148   4
   1   7  -9 2142.53 921.624   5
   1   7  -9 467.182 357.348   4
   1   7  -8 493.050 394.624   4
   1   7  -8 1460.00 758.494   5
   1   7  -7 2886.13 660.521   4
   1   7  -7 5110.24 1185.44   5
   1   7  -6 36130.3 2967.20   5
   1   7  -6 24605.4 1918.71   4
   1   7  -5 548.647 397.876   4
   1   7  -5 240.492 516.065   5
   1   7  -4 39498.9 3145.53   5
   1   7  -4 31524.7 2084.57   4
   1   7  -3 11637.7 1676.09   5
   1   7  -3 8786.57 1012.34   4
   1   7  -2 6788.53 875.531   4
   1   7  -2 11090.4 1605.34   5
   1   7  -1 6381.11 794.563   4
   1   7  -1 9607.55 1409.04   5
   1   7   0 311.846 175.947   4
   1   7   0 636.720 433.574   5
   1   7   1 98171.2 4581.89   5
   1   7   1 72706.5 3042.64   4
   1   7   2 28761.7 2308.16   5
   1   7   2 27057.9 1638.28   4
   1   7   3 82.4873 218.646   4
   1   7   3 224.270 235.856   5
   1   7   4 19317.7 1747.11   5
   1   7   5 23553.0 1857.74   5
   1   7   6 45993.3 2638.98   5
   1   7   7 3264.78 649.144   5
   1   7   8 137273. 4778.33   5
   1   7   9 2594.18 483.823   5
   1   8 -12 708.653 468.114   4
   1   8 -11 4897.51 1051.23   4
   1   8 -10 679.368 463.691   4
   1   8  -9-720.721 405.361   4
   1   8  -8 85.7059 283.217   4
   1   8  -8 1964.27 960.975   5
   1   8  -7 1635.30 633.723   4
   1   8  -7 3174.20 1052.26   5
   1   8  -6 35015.4 3063.66   5
   1   8  -6 28970.9 2278.63   4
   1   8  -5 5901.94 981.070   4
   1   8  -5 8860.51 1595.04   5
   1   8  -4 11120.1 1714.18   5
   1   8  -4 7689.02 1140.10   4
   1   8  -3 2983.28 656.177   4
   1   8  -3 2967.40 993.836   5
   1   8  -2 13824.8 1828.15   5
   1   8  -2 10530.3 1170.89   4
   1   8  -1 2875.61 630.523   4
   1   8  -1 3404.98 1013.30   5
   1   8   0 18055.2 2045.34   5
   1   8   0 14308.2 1338.44   4
   1   8   1 11953.1 1649.78   5
   1   8   1 10375.0 1116.39   4
   1   8   2 4887.77 746.611   4
   1   8   2 5862.34 1161.56   5
   1   8   3 792.850 441.043   5
   1   8   3 351.335 197.795   4
   1   8   4 8154.35 1280.84   5
   1   8   5 23786.8 2097.02   5
   1   8   6 57709.7 3207.89   5
   1   8   7 154.909 204.029   5
   1   8   8 5140.55 781.558   5
   1   9 -10 265.094 367.331   4
   1   9  -9 390.143 388.948   4
   1   9  -8 575.319 483.213   4
   1   9  -7 15180.1 1779.24   4
   1   9  -6 7727.53 1566.92   5
   1   9  -6 7303.73 1180.20   4
   1   9  -5 1340.71 483.591   4
   1   9  -5 3516.96 1177.58   5
   1   9  -4 836.428 419.334   4
   1   9  -4 2297.16 992.677   5
   1   9  -3 1132.56 511.346   4
   1   9  -3 2176.41 914.438   5
   1   9  -2 6931.36 1070.03   4
   1   9  -2 10380.0 1664.29   5
   1   9  -1 8036.32 1078.52   4
   1   9  -1 8834.68 1550.22   5
   1   9   0 8727.70 1102.64   4
   1   9   0 11577.3 1686.22   5
   1   9   1 21251.6 2230.82   5
   1   9   1 18282.3 1609.07   4
   1   9   2 13953.2 1769.13   5
   1   9   2 9637.53 1137.05   4
   1   9   3 2668.28 806.097   5
   1   9   4 2731.76 863.125   5
   1   9   5 19523.5 1926.99   5
   1   9   6 26202.1 2128.10   5
   1   9   7 9215.02 1165.85   5
   1  10  -8 705.012 469.921   4
   1  10  -7 5564.39 1140.57   4
   1  10  -6 482.327 388.611   4
   1  10  -5 299.640 365.153   4
   1  10  -4-530.099 454.050   4
   1  10  -3 2269.93 700.406   4
   1  10  -3 4434.18 1389.77   5
   1  10  -2 7342.36 1141.58   4
   1  10  -2 11056.0 1826.72   5
   1  10  -1 146.794 297.350   4
   1  10  -1 240.091 539.659   5
   1  10   0 199.305 253.735   4
   1  10   0 977.524 697.887   5
   1  10   1 2349.36 657.662   4
   1  10   1 2876.41 913.771   5
   1  10   2 8940.73 1209.15   4
   1  10   2 9851.74 1560.62   5
   1  10   3 4338.84 1031.35   5
   1  10   4 941.829 561.817   5
   1  10   5 23046.6 2132.12   5
   1  10   6 1282.48 587.380   5
   1  11  -5 232.634 319.333   4
   1  11  -4-478.074 397.513   4
   1  11  -3 1138.12 413.627   4
   1  11  -2 4047.07 939.675   4
   1  11  -1-408.334 435.403   4
   1  11   0 1719.06 699.795   4
   1  11   1 3017.15 867.175   4
   2 -11  -8 166.613 336.000   3
   2 -11  -7 203.502 380.806   3
   2 -11  -6 923.421 559.397   3
   2 -11  -5 2620.92 809.713   3
   2 -11  -4 613.109 504.532   3
   2 -11  -3 1668.66 727.563   3
   2 -10 -13 21290.5 2295.90   3
   2 -10 -12 1200.25 692.755   3
   2 -10 -11 3562.25 874.638   3
   2 -10 -10 2207.24 737.190   3
   2 -10  -9 234.340 364.313   3
   2 -10  -8 1926.13 782.396   3
   2 -10  -7-122.630 345.155   3
   2 -10  -6 1205.73 639.268   3
   2 -10  -5 3054.89 845.644   3
   2 -10  -4-161.757 381.226   3
   2 -10  -3 323.318 302.968   3
   2 -10  -2 229.798 356.580   3
   2 -10  -1 1050.12 508.761   3
   2 -10   0 4011.59 947.767   3
   2  -9 -15 1322.54 705.056   3
   2  -9 -14-3.43376 537.166   3
   2  -9 -13 6415.31 1250.25   3
   2  -9 -12 2305.73 801.410   3
   2  -9 -12 3345.66 885.662   6
   2  -9 -11 12.7362 373.502   3
   2  -9 -11 369.188 408.245   6
   2  -9 -10 1373.03 510.201   3
   2  -9 -10 869.424 480.696   6
   2  -9  -9 831.627 430.095   3
   2  -9  -9 873.734 485.316   6
   2  -9  -8 7378.81 1175.17   6
   2  -9  -8 6511.90 1162.59   3
   2  -9  -7 331.262 289.569   6
   2  -9  -7-271.450 396.927   3
   2  -9  -6 2652.77 742.563   6
   2  -9  -6 2934.48 854.081   3
   2  -9  -5 9044.65 1308.38   6
   2  -9  -5 7730.11 1207.48   3
   2  -9  -4-11.1701 411.510   6
   2  -9  -4 240.112 397.001   3
   2  -9  -3-166.959 271.447   6
   2  -9  -3-316.840 445.475   3
   2  -9  -2 1179.18 551.093   3
   2  -8 -17 1278.63 763.487   6
   2  -8 -16 902.363 695.771   3
   2  -8 -16 2169.48 929.114   6
   2  -8 -15 11579.2 1726.20   3
   2  -8 -15 11396.1 1753.03   6
   2  -8 -14 18008.6 2130.00   6
   2  -8 -14 18281.7 2031.76   3
   2  -8 -13 14258.9 1726.27   3
   2  -8 -13 16163.2 1940.07   6
   2  -8 -12 414.573 473.352   3
   2  -8 -12 492.107 532.332   6
   2  -8 -11 268.726 470.030   3
   2  -8 -11 867.918 597.381   6
   2  -8 -10-216.888 356.867   3
   2  -8 -10-66.5610 336.938   6
   2  -8  -9 10138.2 1406.75   6
   2  -8  -9 8406.94 1259.60   3
   2  -8  -8 3110.05 787.912   6
   2  -8  -8 3068.94 789.072   3
   2  -8  -7-16.5033 315.075   6
   2  -8  -7 693.510 347.333   3
   2  -8  -6 4524.63 940.481   3
   2  -8  -6 5405.57 902.447   6
   2  -8  -5 6738.72 1006.21   6
   2  -8  -5 6057.97 1029.85   3
   2  -8  -4 2195.32 615.177   6
   2  -8  -4 1445.18 547.031   3
   2  -8  -3 8422.50 1151.05   6
   2  -8  -3 6629.08 1069.44   3
   2  -8  -2-78.8630 286.778   6
   2  -8  -2-52.8264 317.347   3
   2  -7 -18 2644.11 930.930   6
   2  -7 -17 297.396 582.921   3
   2  -7 -17 855.034 526.253   6
   2  -7 -16 8232.90 1445.02   3
   2  -7 -16 7625.22 1493.43   6
   2  -7 -15 4804.57 1133.99   3
   2  -7 -15 4389.93 1082.29   6
   2  -7 -14 5673.67 1180.39   3
   2  -7 -14 4804.63 1063.42   6
   2  -7 -13 10111.6 1443.45   3
   2  -7 -13 8817.39 1411.06   6
   2  -7 -12 1355.88 641.005   3
   2  -7 -12 1876.13 669.361   6
   2  -7 -11 2259.95 657.072   3
   2  -7 -11 3325.81 832.953   6
   2  -7 -10-320.728 384.972   3
   2  -7 -10 271.778 273.010   6
   2  -7  -9 24393.8 2030.26   6
   2  -7  -9 22301.5 1910.41   3
   2  -7  -8 11977.0 1355.71   6
   2  -7  -8 10278.5 1267.58   3
   2  -7  -7 1660.84 523.249   6
   2  -7  -7 2096.82 570.418   3
   2  -7  -6 3432.47 685.790   6
   2  -7  -6 4031.43 789.611   3
   2  -7  -5 7517.72 1017.18   6
   2  -7  -5 7181.85 1042.42   3
   2  -7  -4 16377.6 1480.52   6
   2  -7  -4 15104.2 1501.71   3
   2  -7  -3 1627.37 505.589   3
   2  -7  -3 2055.25 572.936   6
   2  -7  -2 39751.5 2355.56   6
   2  -6 -19 302.251 523.275   6
   2  -6 -18 2688.89 965.456   6
   2  -6 -18 1375.54 605.556   3
   2  -6 -17 1168.10 696.694   6
   2  -6 -17 795.942 682.392   3
   2  -6 -16 27688.6 2708.50   6
   2  -6 -16 28805.2 2659.95   3
   2  -6 -15 614.470 487.596   3
   2  -6 -15 18.0054 420.066   6
   2  -6 -14 9544.39 1457.52   3
   2  -6 -14 9071.40 1470.04   6
   2  -6 -13 5205.81 1049.11   3
   2  -6 -13 6354.34 1131.69   6
   2  -6 -12 4383.79 902.259   3
   2  -6 -12 5110.11 1019.66   6
   2  -6 -11 3723.86 802.094   3
   2  -6 -11 3061.34 760.281   6
   2  -6 -10 12746.0 1438.69   6
   2  -6 -10 13893.7 1475.60   3
   2  -6  -9 8021.34 1082.03   3
   2  -6  -9 7976.62 1109.95   6
   2  -6  -8 21489.4 1767.11   6
   2  -6  -8 19174.4 1660.47   3
   2  -6  -7 3233.83 653.562   6
   2  -6  -7 3022.80 617.081   3
   2  -6  -6 975.514 324.622   6
   2  -6  -6 641.857 362.537   3
   2  -6  -6 764.643 254.472   1
   2  -6  -5 9694.77 880.268   1
   2  -6  -5 8956.66 1136.83   3
   2  -6  -5 8917.40 1023.17   6
   2  -6  -4 32192.3 2142.97   3
   2  -6  -4 35373.9 2060.41   6
   2  -6  -3 5969.72 793.482   6
   2  -6  -3 5089.82 842.041   3
   2  -6  -2 8676.06 950.594   6
   2  -5 -19 1300.86 767.271   6
   2  -5 -19 242.909 522.805   3
   2  -5 -18 689.348 604.921   6
   2  -5 -18-467.293 685.652   3
   2  -5 -17 16880.6 2146.63   6
   2  -5 -17 14208.7 1911.72   3
   2  -5 -16 18807.4 2180.39   6
   2  -5 -16 19063.9 2128.24   3
   2  -5 -15 382.118 394.930   3
   2  -5 -15-399.363 545.793   6
   2  -5 -14 5447.76 1107.80   3
   2  -5 -14 6334.05 1167.05   6
   2  -5 -13 3194.70 866.442   3
   2  -5 -13 3710.58 920.641   6
   2  -5 -12 31352.1 2416.63   6
   2  -5 -12 29131.9 2247.87   3
   2  -5 -11 22841.6 1983.01   6
   2  -5 -11 21238.0 1850.74   3
   2  -5 -10 6483.52 1012.26   3
   2  -5 -10 8400.79 1133.41   6
   2  -5  -9 18017.4 1568.16   6
   2  -5  -9 14576.0 1428.35   3
   2  -5  -8 20660.9 1632.88   6
   2  -5  -8 18918.6 1569.60   3
   2  -5  -7 11184.7 1147.39   6
   2  -5  -7 11580.3 785.213   1
   2  -5  -7 10835.6 1139.84   3
   2  -5  -6 514.267 101.716   2
   2  -5  -6 489.886 198.794   6
   2  -5  -6 743.929 225.939   1
   2  -5  -6 402.681 241.157   3
   2  -5  -5 37594.4 2017.90   6
   2  -5  -5 39012.8 2236.22   3
   2  -5  -5 41638.6 1844.10   1
   2  -5  -4 48867.3 2286.75   6
   2  -5  -4 47989.2 2500.71   3
   2  -5  -3 5912.50 802.389   3
   2  -5  -3 6740.34 745.164   6
   2  -5  -2 85.0726 216.086   6
   2  -4 -19-536.906 765.501   3
   2  -4 -18 3434.69 1087.19   6
   2  -4 -18 133.997 626.790   3
   2  -4 -17 13646.5 1928.87   6
   2  -4 -17 12430.0 1738.40   3
   2  -4 -16 14255.5 1875.25   6
   2  -4 -16 11991.9 1650.60   3
   2  -4 -15 697.316 558.471   3
   2  -4 -15 1305.85 504.677   6
   2  -4 -14 89.4348 344.840   3
   2  -4 -14 135.834 337.979   6
   2  -4 -13 13126.4 1571.85   6
   2  -4 -13 12345.4 1510.39   3
   2  -4 -12 42180.0 2803.90   6
   2  -4 -12 44203.3 2766.36   3
   2  -4 -11 427.822 313.074   3
   2  -4 -11 1232.31 521.972   6
   2  -4 -10-223.266 238.428   3
   2  -4 -10-112.461 352.946   6
   2  -4  -9 12524.0 1275.95   6
   2  -4  -9 11979.5 1230.65   3
   2  -4  -8 29536.7 1892.98   6
   2  -4  -8 28913.1 1885.94   3
   2  -4  -7 29406.3 1800.24   6
   2  -4  -7 27953.7 1266.69   1
   2  -4  -7 26763.2 1770.82   3
   2  -4  -6 5549.04 714.689   6
   2  -4  -6 4715.19 730.467   3
   2  -4  -6 6101.77 569.900   1
   2  -4  -5 83594.9 3058.01   6
   2  -4  -5 79771.7 3244.27   3
   2  -4  -5 79831.8 2231.49   2
   2  -4  -5 83393.0 2758.49   1
   2  -4  -4 45696.9 1932.05   1
   2  -4  -4 43577.1 1960.31   6
   2  -4  -4 41271.1 2170.32   3
   2  -4  -3 7237.51 696.777   6
   2  -4  -3 6391.11 768.503   3
   2  -4  -2 294.698 151.923   6
   2  -3 -19 8007.98 1515.01   3
   2  -3 -18 2918.39 824.186   3
   2  -3 -17 21646.4 2306.72   3
   2  -3 -16 6396.34 1239.31   6
   2  -3 -16 5838.82 1199.65   3
   2  -3 -15 2746.33 794.541   6
   2  -3 -15 1503.49 471.349   3
   2  -3 -14 2494.87 708.809   3
   2  -3 -14 3435.23 857.818   6
   2  -3 -13 25879.7 2239.33   6
   2  -3 -13 23249.6 2059.87   3
   2  -3 -12 41576.6 2717.39   3
   2  -3 -12 52172.0 3067.35   6
   2  -3 -11 2698.08 674.788   3
   2  -3 -11 2789.81 649.240   6
   2  -3 -10 1421.16 457.868   6
   2  -3 -10 985.176 410.899   3
   2  -3 -10 1004.00 128.750   5
   2  -3  -9 13168.6 1248.19   6
   2  -3  -9 10468.9 566.442   5
   2  -3  -9 11729.9 1198.57   3
   2  -3  -8 95428.3 3694.80   6
   2  -3  -8 88950.7 3576.99   3
   2  -3  -7 44440.0 2197.32   6
   2  -3  -7 42883.4 2208.62   3
   2  -3  -6-143.118 233.898   6
   2  -3  -6 146.787 209.356   3
   2  -3  -6 372.939 136.524   1
   2  -3  -5 64967.8 2468.11   6
   2  -3  -5 64402.1 2675.07   3
   2  -3  -5 61990.9 2212.13   1
   2  -3  -4 11444.4 850.674   6
   2  -3  -4 11477.6 988.410   3
   2  -3  -4 11554.8 642.592   2
   2  -3  -4 10621.3 803.635   1
   2  -3  -3 13600.5 868.920   6
   2  -3  -3 14169.6 1090.21   3
   2  -3  -2 35333.4 1485.20   6
   2  -2 -19 9424.58 1639.31   3
   2  -2 -18-308.022 494.338   3
   2  -2 -17 7067.83 1313.17   3
   2  -2 -16 8870.67 1430.88   3
   2  -2 -15 14650.2 1777.55   3
   2  -2 -14 1504.99 588.963   6
   2  -2 -14 1196.23 562.150   3
   2  -2 -13 46777.6 3022.75   6
   2  -2 -13 44893.6 2872.67   3
   2  -2 -12 6938.49 1111.86   3
   2  -2 -12 7092.73 1090.60   6
   2  -2 -11 13361.5 771.779   5
   2  -2 -11 12396.3 1372.30   3
   2  -2 -10 8606.42 1042.73   6
   2  -2 -10 7359.06 1015.30   3
   2  -2 -10 7660.31 539.244   5
   2  -2  -9 13392.5 1279.07   6
   2  -2  -9 14386.8 758.006   5
   2  -2  -9 12690.0 1190.74   3
   2  -2  -8 148752. 5006.20   6
   2  -2  -8 153786. 3901.16   5
   2  -2  -8 152920. 5011.07   3
   2  -2  -7 27355.0 1639.31   6
   2  -2  -7 24787.0 1586.15   3
   2  -2  -6 31405.7 1664.74   6
   2  -2  -6 29483.6 1666.99   3
   2  -2  -5 15103.3 1017.99   6
   2  -2  -5 13536.7 1044.16   3
   2  -2  -5 15101.7 903.804   1
   2  -2  -4 7467.59 623.250   6
   2  -2  -4 7222.91 464.933   2
   2  -2  -4 6670.04 691.612   3
   2  -2  -4 7178.59 625.725   1
   2  -2  -3 76772.2 2840.63   3
   2  -2  -3 84050.7 2402.24   2
   2  -2  -3 83261.2 2493.12   6
   2  -2  -3 81130.9 2678.88   1
   2  -2  -2 19912.2 889.242   6
   2  -2  -1 189638. 4553.02   6
   2  -1 -19 2839.37 995.141   3
   2  -1 -18 2409.09 806.554   3
   2  -1 -17 1745.39 684.633   3
   2  -1 -16 9184.28 1509.91   3
   2  -1 -15 17339.4 1877.60   3
   2  -1 -14 4205.60 910.865   3
   2  -1 -13 22848.4 2062.89   3
   2  -1 -12 19724.7 1292.80   5
   2  -1 -12 14348.5 1537.07   3
   2  -1 -11 17679.7 1142.18   5
   2  -1 -11 18676.7 1662.47   3
   2  -1 -10 24502.2 1282.71   5
   2  -1 -10 27415.3 1946.95   6
   2  -1 -10 26851.5 1920.87   3
   2  -1  -9 43802.3 2405.41   6
   2  -1  -9 39148.9 1592.83   5
   2  -1  -9 38710.1 2247.47   3
   2  -1  -8 79592.8 3264.70   6
   2  -1  -8 76641.2 2428.60   5
   2  -1  -8 75525.1 3167.26   3
   2  -1  -7 54947.5 2476.79   6
   2  -1  -7 57609.5 1937.29   5
   2  -1  -7 52436.1 2423.74   3
   2  -1  -6 5370.50 509.241   5
   2  -1  -6 5477.67 649.846   6
   2  -1  -6 5858.14 688.716   3
   2  -1  -5 28585.9 1437.59   6
   2  -1  -5 30064.4 1532.69   3
   2  -1  -4 79846.0 2570.38   6
   2  -1  -4 79653.4 2578.95   1
   2  -1  -4 83511.8 2770.55   3
   2  -1  -3 246751. 5834.68   6
   2  -1  -3 236588. 5778.13   2
   2  -1  -3 254609. 6151.29   1
   2  -1  -3 236422. 6242.36   3
   2  -1  -2 5395.38 360.110   6
   2  -1  -2 5514.14 537.481   3
   2  -1  -2 5227.91 453.357   2
   2  -1  -2 4698.95 489.445   1
   2  -1  -1 43847.5 1169.99   6
   2  -1   1 129975. 3165.15   6
   2  -1   2 33475.9 1257.38   6
   2  -1   3 71545.5 2342.33   6
   2   0 -19 3634.44 986.192   3
   2   0 -18 8.96769 441.627   3
   2   0 -17 1589.52 747.332   3
   2   0 -16 19065.3 2106.20   3
   2   0 -15 40776.7 2979.40   3
   2   0 -14 4196.78 951.679   3
   2   0 -13 5511.35 801.670   5
   2   0 -13 4569.66 923.929   3
   2   0 -12 15448.4 1343.06   5
   2   0 -12 10531.9 1305.58   3
   2   0 -11 62573.0 2678.17   5
   2   0 -11 53562.9 3023.79   3
   2   0 -10 16885.6 1512.93   3
   2   0 -10 20170.6 1317.31   5
   2   0  -9 84373.6 2933.11   5
   2   0  -9 77461.5 3409.51   3
   2   0  -8 92712.2 3586.41   3
   2   0  -8 89830.2 3016.71   5
[truncated: 1,382,538 more chars]
