# Supplementary material for: The crystal structures of six (2E)-3-aryl-1-(5-halogeno­thio­phen-2-yl)prop-2-en-1-ones
Source: Acta Crystallogr E Crystallogr Commun. 2015 Aug 26;71(Pt 9):1093–9. doi: 10.1107/S2056989015015534 (PMC4555379; doi:10.1107/S2056989015015534)
Supplement: Supplementary file 2 [file e-71-01093-Isup2.hkl]

data_I                                                                          
_shelx_title ' k1cg'                                                            
_shelx_refln_list_code          4                                               
_shelx_F_calc_maximum       94.11                                               
_exptl_crystal_F_000       288.00                                               
_reflns_d_resolution_high  0.7107                                               
                                                                                
loop_                                                                           
 _space_group_symop_operation_xyz                                               
 'x, y, z'                                                                      
 '-x, -y, -z'                                                                   
                                                                                
_cell_length_a     6.0154                                                       
_cell_length_b     8.6358                                                       
_cell_length_c    14.0548                                                       
_cell_angle_alpha  74.428                                                       
_cell_angle_beta   88.225                                                       
_cell_angle_gamma  70.417                                                       
                                                                                
_shelx_F_squared_multiplier     1.000                                           
                                                                                
loop_                                                                           
 _refln_index_h                                                                 
 _refln_index_k                                                                 
 _refln_index_l                                                                 
 _refln_F_squared_calc                                                          
 _refln_F_squared_meas                                                          
 _refln_F_squared_sigma                                                         
 _refln_observed_status                                                         
   1   0   0       5486.90       4101.88        98.51 o                         
   2   0   0         27.63         21.09         1.94 o                         
   3   0   0        195.97        202.09         8.54 o                         
   4   0   0        542.33        489.75        15.92 o                         
   5   0   0        699.63        621.85        15.37 o                         
   6   0   0         13.24          7.04         1.21 o                         
   7   0   0          3.01          4.03         0.95 o                         
  -7   1   0          6.79          8.39         1.61 o                         
  -6   1   0         51.70         37.65         4.19 o                         
  -5   1   0          1.91          2.85         1.44 o                         
  -4   1   0        547.24        539.49        17.99 o                         
  -3   1   0         10.81          0.64         0.78 o                         
  -2   1   0         28.26         36.52         2.70 o                         
  -1   1   0        380.99        427.08        29.00 o                         
   1   1   0       1383.98       1380.42        33.76 o                         
   2   1   0       1171.31       1183.32        28.40 o                         
   3   1   0        321.90        354.15         7.57 o                         
   4   1   0        494.70        495.67        39.56 o                         
   5   1   0        731.01        759.40        16.52 o                         
   6   1   0          2.43          3.00         0.87 o                         
   7   1   0         20.47         14.79         2.90 o                         
   8   1   0         54.89         59.16         6.39 o                         
  -7   2   0        117.70        119.68         6.41 o                         
  -6   2   0         31.04         32.35         4.11 o                         
  -5   2   0         39.52         39.88         4.22 o                         
  -4   2   0        111.54        117.99         9.22 o                         
  -3   2   0        930.86        997.18        20.54 o                         
  -2   2   0        740.45        740.73        21.28 o                         
  -1   2   0        338.16        395.15         7.86 o                         
   0   2   0         92.35         90.48         1.78 o                         
   1   2   0       6072.45       6157.66       103.94 o                         
   2   2   0         26.18         30.12         2.95 o                         
   3   2   0         63.52         84.16         4.41 o                         
   4   2   0        443.26        454.83        18.81 o                         
   5   2   0        325.67        326.43         8.77 o                         
   6   2   0        331.55        328.87         9.10 o                         
   7   2   0          3.68          3.87         1.81 o                         
   8   2   0         46.86         53.76         5.95 o                         
  -6   3   0        131.60        130.07         9.29 o                         
  -5   3   0         13.64         10.91         2.44 o                         
  -4   3   0          3.08          1.66         0.83 o                         
  -3   3   0        507.29        500.01        12.33 o                         
  -2   3   0        548.89        576.46        12.79 o                         
  -1   3   0        254.58        285.18         5.50 o                         
   0   3   0        181.26        197.38         2.86 o                         
   1   3   0          2.77         11.57         0.74 o                         
   2   3   0        865.05        800.79        17.06 o                         
   3   3   0        345.27        381.86         8.35 o                         
   4   3   0         63.89         74.65         2.46 o                         
   5   3   0        202.34        194.02         8.24 o                         
   6   3   0         88.86         88.71         6.40 o                         
   7   3   0          0.73          2.03         1.59 o                         
   8   3   0          0.26          3.79         1.87 o                         
  -6   4   0         56.54         51.95         6.10 o                         
  -5   4   0         67.93         66.50         6.28 o                         
  -4   4   0          8.65          6.99         1.24 o                         
  -3   4   0         61.26         62.88         4.07 o                         
  -2   4   0       1080.74       1063.80        21.68 o                         
  -1   4   0        315.50        351.42         6.82 o                         
   0   4   0        111.60        103.51         1.92 o                         
   1   4   0         27.03         32.27         1.01 o                         
   2   4   0        938.03        930.80        14.04 o                         
   3   4   0        638.74        608.84        13.24 o                         
   4   4   0         17.93         15.95         1.60 o                         
   5   4   0          6.92         12.92         2.13 o                         
   6   4   0          2.04          1.98         1.35 o                         
   7   4   0         34.65         39.96         4.67 o                         
   8   4   0          0.18          0.77         1.41 o                         
  -5   5   0         40.22         46.41         5.62 o                         
  -4   5   0         14.14         11.88         2.41 o                         
  -3   5   0          0.30          0.05         1.28 o                         
  -2   5   0        249.74        248.69         7.59 o                         
  -1   5   0        462.09        453.79         8.52 o                         
   0   5   0         18.49         16.67         0.96 o                         
   1   5   0          0.00          0.31         0.26 o                         
   2   5   0        178.64        173.34         3.38 o                         
   3   5   0        657.79        684.50        13.84 o                         
   4   5   0         15.48         22.33         1.70 o                         
   5   5   0         80.76         84.18         5.64 o                         
   6   5   0         25.95         26.24         3.39 o                         
   7   5   0         89.55         91.11         7.11 o                         
   8   5   0         14.89         18.31         3.60 o                         
  -5   6   0         17.30         21.20         4.07 o                         
  -4   6   0         13.38          8.05         2.27 o                         
  -3   6   0          0.09         -0.94         0.94 o                         
  -2   6   0         30.46         27.41         3.75 o                         
  -1   6   0        376.21        377.31        11.61 o                         
   0   6   0         65.79         72.27         2.36 o                         
   1   6   0         39.58         38.98         1.62 o                         
   2   6   0         38.93         41.20         1.43 o                         
   3   6   0        206.22        209.97         3.58 o                         
   4   6   0        104.92         91.22         3.12 o                         
   5   6   0        245.14        225.52         7.00 o                         
   6   6   0         43.49         39.50         4.30 o                         
   7   6   0         49.83         52.79         5.32 o                         
   8   6   0         46.29         48.55         5.58 o                         
  -4   7   0         19.28         21.38         3.88 o                         
  -3   7   0          3.46          1.71         1.00 o                         
  -2   7   0         32.05         27.35         2.39 o                         
  -1   7   0         27.07         30.37         2.26 o                         
   0   7   0        254.57        248.17         6.99 o                         
   1   7   0         18.32         17.25         0.94 o                         
   2   7   0          0.78          0.29         0.31 o                         
   3   7   0        137.10        135.90         3.16 o                         
   4   7   0        129.55        127.21         4.03 o                         
   5   7   0          2.01          3.30         0.80 o                         
   6   7   0        181.72        197.24        10.64 o                         
   7   7   0          7.40          5.24         1.97 o                         
   8   7   0         25.07         31.34         4.60 o                         
  -3   8   0          0.93          0.48         1.33 o                         
  -2   8   0         20.07         22.33         3.77 o                         
  -1   8   0         34.80         37.22         4.57 o                         
   0   8   0        171.52        166.46         9.31 o                         
   1   8   0         64.54         58.39         4.70 o                         
   2   8   0          1.92          1.12         0.39 o                         
   3   8   0          4.49          3.00         0.66 o                         
   4   8   0        144.79        142.63         4.50 o                         
   5   8   0        221.70        218.96         6.05 o                         
   6   8   0          0.77          1.70         0.74 o                         
   7   8   0          0.02          1.00         0.84 o                         
  -2   9   0        105.11        114.70         9.28 o                         
  -1   9   0        145.92        152.32        10.12 o                         
   0   9   0          0.01         -0.87         1.20 o                         
   1   9   0        130.37        133.57         7.91 o                         
   2   9   0          4.28          3.53         1.31 o                         
   3   9   0        131.27        120.19         7.71 o                         
   4   9   0         38.86         29.84         3.72 o                         
   5   9   0         18.56         17.66         2.19 o                         
   6   9   0         97.79         96.80         5.18 o                         
   7   9   0          0.10          1.82         1.71 o                         
  -1  10   0          7.81          7.76         2.49 o                         
   0  10   0         28.46         26.37         3.89 o                         
   1  10   0          2.43          1.57         1.17 o                         
   2  10   0         10.23          7.45         1.95 o                         
   3  10   0         12.79         15.26         2.08 o                         
   4  10   0          8.80         12.53         1.87 o                         
   5  10   0          1.83         -0.30         0.86 o                         
   6  10   0          0.46          0.98         1.98 o                         
   0  11   0          4.68          7.67         2.29 o                         
   1  11   0          6.01          5.94         1.97 o                         
   2  11   0         52.54         48.22         5.44 o                         
   3  11   0          8.23          7.73         1.59 o                         
   4  11   0         17.59         17.38         2.32 o                         
   5  11   0          7.48          5.50         1.87 o                         
  -5 -11   1          3.24          2.44         1.55 o                         
  -4 -11   1         38.80         35.46         4.68 o                         
  -3 -11   1         77.26         80.70         5.03 o                         
  -2 -11   1         29.72         34.88         3.23 o                         
  -1 -11   1          3.76          0.63         1.21 o                         
  -6 -10   1          0.71          1.38         0.98 o                         
  -5 -10   1         26.74         24.82         3.61 o                         
  -4 -10   1         27.20         24.63         3.70 o                         
  -3 -10   1          1.70          3.76         1.19 o                         
  -2 -10   1         11.16         12.03         1.84 o                         
  -1 -10   1         33.27         31.17         3.22 o                         
   0 -10   1         32.65         29.70         4.24 o                         
   1 -10   1          6.14          5.23         1.87 o                         
  -7  -9   1         57.86         59.75         6.46 o                         
  -6  -9   1        214.02        218.60         8.34 o                         
  -5  -9   1         11.40         12.06         1.83 o                         
  -4  -9   1         61.16         66.61         5.69 o                         
  -3  -9   1         18.02         12.16         1.74 o                         
  -2  -9   1         46.64         49.66         3.75 o                         
  -1  -9   1         63.87         60.78         5.22 o                         
   0  -9   1         41.09         41.58         4.74 o                         
   1  -9   1         30.36         29.47         4.36 o                         
   2  -9   1          5.87          3.65         1.50 o                         
  -7  -8   1          7.12          8.75         1.63 o                         
  -6  -8   1        128.49        125.31         4.60 o                         
  -5  -8   1        205.46        210.45         6.09 o                         
  -4  -8   1          0.06          0.04         0.76 o                         
  -3  -8   1         31.79         30.00         1.52 o                         
  -2  -8   1         12.42         10.21         1.04 o                         
  -1  -8   1         14.00         12.46         1.48 o                         
   0  -8   1          9.06          9.62         2.06 o                         
   1  -8   1         35.17         28.94         3.97 o                         
   2  -8   1          1.26          1.99         1.30 o                         
   3  -8   1          0.11          0.26         1.90 o                         
  -8  -7   1          0.00          2.56         1.71 o                         
  -7  -7   1          8.53          7.89         2.08 o                         
  -6  -7   1          3.04          1.85         1.15 o                         
  -5  -7   1         90.43         89.37         3.47 o                         
  -4  -7   1          2.66          1.52         0.62 o                         
  -3  -7   1        105.30        106.56         2.66 o                         
  -2  -7   1          5.55          6.67         0.60 o                         
  -1  -7   1         48.85         51.01         2.68 o                         
   0  -7   1         14.90         15.65         1.09 o                         
   1  -7   1        117.60        112.92         4.86 o                         
   2  -7   1        142.33        142.53         6.02 o                         
   3  -7   1          0.00         -0.07         0.75 o                         
   4  -7   1          1.12         -2.14         2.14 o                         
  -8  -6   1         11.30         10.17         2.64 o                         
  -7  -6   1          0.06          0.27         1.03 o                         
  -6  -6   1         14.68         15.46         2.70 o                         
  -5  -6   1          0.03          0.49         0.75 o                         
  -4  -6   1         29.21         24.52         1.58 o                         
  -3  -6   1         80.49         82.87         2.12 o                         
  -2  -6   1         85.43         85.37         2.20 o                         
  -1  -6   1          4.99          4.78         0.53 o                         
   0  -6   1         13.55         13.36         0.92 o                         
   1  -6   1         48.28         54.84         3.12 o                         
   2  -6   1        234.75        226.33         7.70 o                         
   3  -6   1          0.15         -0.43         0.71 o                         
   4  -6   1          0.38         -0.47         0.90 o                         
   5  -6   1         14.53         15.42         3.41 o                         
  -8  -5   1         49.81         45.74         5.38 o                         
  -7  -5   1         37.47         31.70         4.22 o                         
  -6  -5   1         20.09         20.21         3.10 o                         
  -5  -5   1        128.09        109.91         6.66 o                         
  -4  -5   1          0.38          0.78         1.16 o                         
  -3  -5   1         17.31         13.52         1.07 o                         
  -2  -5   1         75.53         54.96         1.86 o                         
  -1  -5   1         29.38         41.97         1.53 o                         
   0  -5   1         20.26         25.57         1.07 o                         
   1  -5   1         28.44         30.76         2.13 o                         
   2  -5   1         85.93         92.80         4.32 o                         
   3  -5   1        207.85        211.93         7.65 o                         
   4  -5   1          2.66          0.90         0.72 o                         
   5  -5   1          0.66         -1.75         1.75 o                         
  -8  -4   1         47.56         53.66         5.86 o                         
  -7  -4   1          0.43          0.32         1.06 o                         
  -6  -4   1        168.44        165.78         9.15 o                         
  -5  -4   1        283.42        279.98        11.60 o                         
  -4  -4   1         59.45         56.09         2.68 o                         
  -3  -4   1        382.78        371.50        11.26 o                         
  -2  -4   1        168.13        199.01         3.18 o                         
  -1  -4   1       1927.88       2051.34        29.36 o                         
   0  -4   1        267.90        297.84         5.13 o                         
   1  -4   1         13.15          8.75         1.35 o                         
   2  -4   1         19.07         23.82         2.61 o                         
   3  -4   1        343.03        350.18        10.15 o                         
   4  -4   1         18.56         15.91         2.96 o                         
   5  -4   1          3.74          2.94         1.72 o                         
   6  -4   1          8.60          6.54         2.38 o                         
  -8  -3   1          7.48          8.49         2.42 o                         
  -7  -3   1        130.04        127.93         8.63 o                         
  -6  -3   1          2.44          4.96         1.65 o                         
  -5  -3   1        280.28        269.27         6.56 o                         
  -4  -3   1         32.86         32.44         1.23 o                         
  -3  -3   1         11.98         13.98         2.37 o                         
  -2  -3   1         49.22         51.34        12.12 o                         
  -1  -3   1        550.10        563.12         9.04 o                         
   0  -3   1        124.73        114.14         2.26 o                         
   1  -3   1          3.54          4.19         0.58 o                         
   2  -3   1         10.24         10.40         1.62 o                         
   3  -3   1         21.29         17.44         2.43 o                         
   4  -3   1        376.54        415.11        19.79 o                         
   5  -3   1         12.07          9.18         2.19 o                         
   6  -3   1         52.81         44.91         5.20 o                         
  -8  -2   1         12.39         13.19         3.11 o                         
  -7  -2   1          0.86          0.34         1.09 o                         
  -6  -2   1          0.06          1.07         0.60 o                         
  -5  -2   1        149.07        131.33         4.52 o                         
  -4  -2   1        341.97        334.23         7.74 o                         
  -3  -2   1        125.89        134.56         3.43 o                         
  -2  -2   1         71.36         60.92         2.12 o                         
   1  -2   1        199.96        227.49         5.20 o                         
   2  -2   1        203.36        262.20         9.74 o                         
   3  -2   1          0.40         -0.15         0.77 o                         
   4  -2   1        578.69        540.48        19.48 o                         
   5  -2   1        415.32        402.90        16.44 o                         
   6  -2   1          1.57          1.68         0.85 o                         
   7  -2   1         25.55         25.63         2.95 o                         
  -8  -1   1          0.50          2.91         2.34 o                         
  -7  -1   1         19.01         16.50         3.16 o                         
  -6  -1   1        156.20        136.49         5.47 o                         
  -5  -1   1         20.40         15.70         1.56 o                         
  -4  -1   1         60.44         45.78         2.36 o                         
  -3  -1   1        373.05        493.40        16.02 o                         
  -2  -1   1         30.33         34.83         1.09 o                         
  -1  -1   1        133.78        122.06         3.14 o                         
   0  -1   1         86.67        102.57         3.44 o                         
   1  -1   1       3392.89       3496.52        84.83 o                         
   2  -1   1        572.52        759.81        21.53 o                         
   3  -1   1        440.84        475.07        15.98 o                         
   4  -1   1        271.26        257.63        11.54 o                         
   5  -1   1        445.41        477.50        17.70 o                         
   6  -1   1          9.48         10.05         2.16 o                         
   7  -1   1          0.29         -0.84         0.92 o                         
  -7   0   1         81.40         88.21         4.88 o                         
  -6   0   1          0.37         -0.06         0.65 o                         
  -5   0   1        235.58        215.01         6.94 o                         
  -4   0   1         33.56         44.22         3.30 o                         
  -3   0   1       1638.81       1892.31        48.01 o                         
  -2   0   1       1264.66       1224.70        31.09 o                         
  -1   0   1       1737.93       1664.79        28.78 o                         
   1   0   1        403.50        366.35        10.37 o                         
   2   0   1          1.44          6.61         1.09 o                         
   3   0   1          1.62          0.91         0.54 o                         
   4   0   1         85.32         97.81         6.29 o                         
   5   0   1        155.59        163.45        11.39 o                         
   6   0   1        162.28        144.48         8.42 o                         
   7   0   1         25.06         23.97         2.56 o                         
  -7   1   1         81.64         81.81         4.96 o                         
  -6   1   1        234.68        232.69        11.46 o                         
  -5   1   1         18.77         21.46         2.77 o                         
  -4   1   1         72.86         71.80         4.75 o                         
  -3   1   1        650.65        787.41        22.74 o                         
  -2   1   1        204.62        239.63         8.34 o                         
  -1   1   1       2556.49       2906.89        66.99 o                         
   1   1   1        327.85        347.88        10.61 o                         
   2   1   1       3518.51       3494.41        60.23 o                         
   3   1   1        135.59        154.20         4.16 o                         
   4   1   1         65.01         66.62         2.29 o                         
   5   1   1         78.74         72.41         3.56 o                         
   6   1   1         95.43         88.95         4.39 o                         
   7   1   1         22.33         23.14         3.68 o                         
   8   1   1          3.14          5.06         2.11 o                         
  -7   2   1          1.52          1.48         1.84 o                         
  -6   2   1         47.76         52.52         5.32 o                         
  -5   2   1         48.79         41.12         4.22 o                         
  -4   2   1         49.90         54.64         4.43 o                         
  -3   2   1         46.90         41.78         3.52 o                         
  -2   2   1       1947.35       1977.71        35.85 o                         
  -1   2   1        405.30        371.50         5.75 o                         
   0   2   1       1004.43       1083.41        16.83 o                         
   1   2   1         10.20         19.28         0.62 o                         
   2   2   1       1905.44       1797.57        83.63 o                         
   3   2   1        625.53        607.28        17.83 o                         
   4   2   1         22.15         24.30         2.60 o                         
   5   2   1         51.50         48.86         2.65 o                         
   6   2   1          0.14          0.39         0.51 o                         
   7   2   1        129.38        140.86         9.21 o                         
   8   2   1          0.04         -0.98         0.98 o                         
  -7   3   1         11.71         10.90         2.88 o                         
  -6   3   1          9.13          8.91         2.53 o                         
  -5   3   1         60.27         59.21         5.47 o                         
  -4   3   1          0.01         -0.45         1.19 o                         
  -3   3   1         68.91         75.12         3.67 o                         
  -2   3   1        503.40        516.33        15.77 o                         
  -1   3   1        119.28        102.72         2.68 o                         
   0   3   1         31.57         35.55         0.86 o                         
   1   3   1        296.74        333.95         4.76 o                         
   2   3   1        232.50        234.59         6.68 o                         
   3   3   1       1698.57       1622.70        29.22 o                         
   4   3   1          7.69          4.49         1.20 o                         
   5   3   1         45.41         44.53         2.31 o                         
   6   3   1        118.13        107.49         7.14 o                         
   7   3   1        145.28        153.19         9.55 o                         
   8   3   1         23.06         21.33         3.70 o                         
  -6   4   1          0.98         -1.27         1.27 o                         
  -5   4   1         14.83         10.81         2.73 o                         
  -4   4   1         31.03         30.19         3.75 o                         
  -3   4   1          7.58          6.72         1.10 o                         
  -2   4   1          3.67          2.21         1.22 o                         
  -1   4   1        541.11        509.21         8.91 o                         
   0   4   1        245.14        235.70         3.84 o                         
   1   4   1         14.53         10.05         0.79 o                         
   2   4   1         90.86        107.94         2.07 o                         
   3   4   1        421.58        403.35         6.78 o                         
   4   4   1        165.09        150.60         2.50 o                         
   5   4   1        116.35        108.65         3.31 o                         
   6   4   1          6.60          3.81         1.18 o                         
   7   4   1         86.68         81.15         6.73 o                         
   8   4   1         90.14         91.65         7.81 o                         
  -6   5   1          1.68          3.01         1.95 o                         
  -5   5   1         15.80         19.57         3.62 o                         
  -4   5   1         14.83         14.38         2.78 o                         
  -3   5   1         19.79         23.59         3.26 o                         
  -2   5   1        263.91        281.07         8.14 o                         
  -1   5   1        260.23        254.48         6.05 o                         
   0   5   1        579.37        579.81         9.67 o                         
   1   5   1         13.71         17.00         0.76 o                         
   2   5   1        209.92        203.00         4.15 o                         
   3   5   1         44.72         35.45         3.09 o                         
   4   5   1        436.26        396.20        10.65 o                         
   5   5   1         19.79         21.24         2.21 o                         
   6   5   1         64.13         60.78         5.22 o                         
   7   5   1         19.45         20.76         3.35 o                         
   8   5   1         36.52         36.26         4.81 o                         
  -5   6   1          0.83         -1.76         1.90 o                         
  -4   6   1         18.10         18.29         3.59 o                         
  -3   6   1         36.72         34.05         4.39 o                         
  -2   6   1         77.22         79.85         3.97 o                         
  -1   6   1          4.15          1.79         0.47 o                         
   0   6   1        188.38        183.04         4.19 o                         
   1   6   1        255.74        248.78         4.20 o                         
   2   6   1          0.60          0.49         0.26 o                         
   3   6   1         44.88         43.95         1.42 o                         
   4   6   1        429.81        405.82        10.17 o                         
   5   6   1        506.12        507.21        12.15 o                         
   6   6   1         15.48         17.92         2.99 o                         
   7   6   1          0.89         -0.88         1.27 o                         
   8   6   1          0.45         -0.40         1.38 o                         
  -4   7   1          4.27          1.83         1.02 o                         
  -3   7   1          6.49          7.14         2.38 o                         
  -2   7   1         53.14         53.15         5.44 o                         
  -1   7   1        178.25        184.11         4.89 o                         
   0   7   1        169.65        176.10         4.25 o                         
   1   7   1        601.05        614.79         8.95 o                         
   2   7   1          0.94          0.99         0.38 o                         
   3   7   1         76.43         73.03         2.13 o                         
   4   7   1         14.51         16.96         1.63 o                         
   5   7   1        398.48        399.69        10.68 o                         
   6   7   1        538.95        558.94        13.81 o                         
   7   7   1          1.29          0.51         1.05 o                         
   8   7   1          1.22          1.41         1.43 o                         
  -3   8   1        134.64        157.71        10.97 o                         
  -2   8   1         55.41         60.45         6.15 o                         
  -1   8   1          1.39         -0.32         1.04 o                         
   0   8   1        105.84        103.20         4.30 o                         
   1   8   1          3.27          2.48         0.67 o                         
   2   8   1        205.36        196.23         4.19 o                         
   3   8   1         11.64         10.11         0.95 o                         
   4   8   1          9.12          8.14         0.97 o                         
   5   8   1          9.59          7.63         0.99 o                         
   6   8   1          0.17          1.25         0.60 o                         
   7   8   1         14.39         18.18         3.52 o                         
  -3   9   1         71.88         80.30         8.02 o                         
  -2   9   1        222.70        215.26        12.93 o                         
  -1   9   1         43.25         49.43         5.40 o                         
   0   9   1          0.34         -1.04         1.66 o                         
   1   9   1         87.82         91.14         6.36 o                         
   2   9   1        337.02        349.88        13.77 o                         
   3   9   1        105.64        106.69         4.70 o                         
   4   9   1          8.52         10.63         2.90 o                         
   5   9   1          2.52          1.54         0.71 o                         
   6   9   1        117.16        117.25         5.68 o                         
   7   9   1        101.28        116.84         9.12 o                         
  -1  10   1         10.71         13.42         3.13 o                         
   0  10   1         12.02          8.57         2.17 o                         
   1  10   1          2.33          2.19         1.00 o                         
   2  10   1         43.01         41.38         4.69 o                         
   3  10   1        103.29        109.77         7.75 o                         
   4  10   1          0.31          0.35         0.80 o                         
   5  10   1          1.98          0.82         1.33 o                         
   6  10   1         12.06         12.75         1.97 o                         
   0  11   1         10.52          8.77         2.42 o                         
   1  11   1          8.23          4.34         1.85 o                         
   2  11   1         19.91         14.65         3.03 o                         
   3  11   1         95.26        107.73         8.20 o                         
   4  11   1         83.99         85.97         5.20 o                         
   5  11   1          2.70          3.67         1.67 o                         
  -4 -11   2         19.87         13.76         2.89 o                         
  -3 -11   2          3.96          1.79         1.29 o                         
  -2 -11   2         55.30         61.05         4.36 o                         
  -1 -11   2         19.64         19.63         2.51 o                         
  -6 -10   2         87.21         91.06         5.49 o                         
  -5 -10   2        136.16        143.96         9.27 o                         
  -4 -10   2          3.64          2.25         1.32 o                         
  -3 -10   2          5.35          3.04         1.09 o                         
  -2 -10   2          0.30         -0.41         1.40 o                         
  -1 -10   2         18.79         19.89         1.88 o                         
   0 -10   2         17.15         22.63         3.74 o                         
   1 -10   2          1.64          3.51         1.70 o                         
  -6  -9   2          1.74          0.64         0.81 o                         
  -5  -9   2         47.06         46.65         3.68 o                         
  -4  -9   2         12.88         11.55         2.49 o                         
  -3  -9   2          4.10          3.11         0.76 o                         
  -2  -9   2          6.64          5.57         1.73 o                         
  -1  -9   2         34.99         37.24         4.16 o                         
   0  -9   2         17.01         15.04         2.95 o                         
   1  -9   2         58.50         60.55         6.32 o                         
   2  -9   2         14.97         13.77         3.39 o                         
  -7  -8   2          1.99          1.44         2.53 o                         
  -6  -8   2         21.13         18.49         2.21 o                         
  -5  -8   2          1.38          1.92         0.66 o                         
  -4  -8   2         78.70         76.28         3.33 o                         
  -3  -8   2          1.63          2.58         0.72 o                         
  -2  -8   2          3.66          2.06         0.47 o                         
  -1  -8   2         18.88         18.75         1.87 o                         
   0  -8   2         40.09         44.10         4.58 o                         
   1  -8   2          5.00          6.34         2.08 o                         
   2  -8   2          7.29          3.27         1.48 o                         
   3  -8   2          0.06         -1.34         2.11 o                         
  -7  -7   2         57.55         54.27         5.54 o                         
  -6  -7   2         11.76         12.60         1.74 o                         
  -5  -7   2         24.05         20.32         1.63 o                         
  -4  -7   2        116.00        110.83         3.88 o                         
  -3  -7   2         82.54         83.88         3.23 o                         
  -2  -7   2         21.15         22.32         1.04 o                         
  -1  -7   2          1.46          1.48         0.52 o                         
   0  -7   2          0.03          0.12         0.40 o                         
   1  -7   2         59.17         62.05         3.98 o                         
   2  -7   2         15.75         18.94         2.57 o                         
   3  -7   2         15.02         11.58         1.84 o                         
   4  -7   2         14.76         15.13         3.47 o                         
  -8  -6   2         33.55         35.57         4.70 o                         
  -7  -6   2          0.61          1.42         1.09 o                         
  -6  -6   2         34.76         29.32         3.69 o                         
  -5  -6   2         37.77         33.91         3.61 o                         
  -4  -6   2          5.66          7.72         1.14 o                         
  -3  -6   2        520.49        514.54         7.23 o                         
  -2  -6   2         18.94         23.56         1.00 o                         
  -1  -6   2        389.25        403.09         7.34 o                         
   0  -6   2         39.17         38.75         1.97 o                         
   1  -6   2        163.70        169.41         6.12 o                         
   2  -6   2         20.12         22.94         2.30 o                         
   3  -6   2         26.83         25.70         2.76 o                         
   4  -6   2          3.59          3.62         1.13 o                         
   5  -6   2         15.04         17.05         3.90 o                         
  -8  -5   2          0.60         -0.91         1.57 o                         
  -7  -5   2        111.04        111.09         7.94 o                         
  -6  -5   2         11.10         12.66         2.36 o                         
  -5  -5   2          0.82          0.95         0.81 o                         
  -4  -5   2         27.01         27.39         1.97 o                         
  -3  -5   2        260.97        246.15         5.54 o                         
  -2  -5   2         80.13         62.51         1.72 o                         
  -1  -5   2         16.92         15.06         0.92 o                         
   0  -5   2          2.70          1.86         0.85 o                         
   1  -5   2          2.47          2.58         0.98 o                         
   2  -5   2        228.95        223.39        10.21 o                         
   3  -5   2          5.47          5.11         1.83 o                         
   4  -5   2         70.58         76.07         4.77 o                         
   5  -5   2         51.45         45.05         3.96 o                         
  -8  -4   2          7.07          6.00         2.28 o                         
  -7  -4   2         21.61         23.70         3.57 o                         
  -6  -4   2         96.48         98.19         6.77 o                         
  -5  -4   2          0.98          2.66         1.26 o                         
  -4  -4   2         15.64         16.63         2.18 o                         
  -3  -4   2          1.88          1.58         0.46 o                         
  -2  -4   2        336.08        334.79         8.99 o                         
  -1  -4   2        501.63        595.38        13.46 o                         
   0  -4   2       1446.58       1577.50        41.18 o                         
   1  -4   2        356.03        388.43         8.40 o                         
   2  -4   2        311.57        325.49        12.54 o                         
   3  -4   2         12.91         13.22         2.37 o                         
   4  -4   2        123.83        116.67         5.79 o                         
   5  -4   2         84.76         77.88         5.02 o                         
   6  -4   2         45.61         43.67         5.76 o                         
  -8  -3   2          0.08         -1.17         1.43 o                         
  -7  -3   2          9.88          7.39         2.05 o                         
  -6  -3   2        280.58        255.24        11.97 o                         
  -5  -3   2        246.01        234.74         5.68 o                         
  -4  -3   2        261.87        278.08        10.65 o                         
  -3  -3   2        280.98        326.60         7.63 o                         
  -2  -3   2         63.43         49.22         1.70 o                         
  -1  -3   2        148.04        145.20         3.28 o                         
   0  -3   2          0.53          0.52         0.49 o                         
   1  -3   2        348.17        388.35         8.22 o                         
   2  -3   2        203.52        233.24         9.64 o                         
   3  -3   2          1.28         -0.57         1.01 o                         
   4  -3   2         24.23         19.17         3.07 o                         
   5  -3   2        172.01        161.83         7.21 o                         
   6  -3   2          1.10         -0.37         1.56 o                         
  -8  -2   2         10.20         14.43         3.23 o                         
  -7  -2   2         11.28         18.72         3.23 o                         
  -6  -2   2         67.12         54.42         5.03 o                         
  -5  -2   2        826.41        800.22        16.49 o                         
  -4  -2   2          2.92          7.57         0.80 o                         
  -3  -2   2        512.26        567.12        10.94 o                         
  -2  -2   2         44.11         50.28         1.84 o                         
  -1  -2   2       8856.13       8469.71       201.57 o                         
   0  -2   2       7335.58       7053.05       168.91 o                         
   1  -2   2         54.53         53.55         1.97 o                         
   2  -2   2         43.23         47.88         3.51 o                         
   3  -2   2         35.68         28.18         3.07 o                         
   4  -2   2         41.32         28.27         3.62 o                         
   5  -2   2          4.27          3.30         1.61 o                         
   6  -2   2         34.20         39.47         4.77 o                         
   7  -2   2         21.32         23.68         4.20 o                         
  -8  -1   2          3.07          4.54         2.33 o                         
  -7  -1   2         67.08         65.32         6.23 o                         
  -6  -1   2         73.17         62.44         3.43 o                         
  -5  -1   2        238.60        262.39         9.39 o                         
  -4  -1   2        213.27        188.32         5.76 o                         
  -3  -1   2         36.13         44.83         1.91 o                         
  -2  -1   2        377.03        378.14        10.09 o                         
  -1  -1   2        987.77       1044.79        15.18 o                         
   0  -1   2       1419.32       1488.71        36.87 o                         
   1  -1   2        169.98        213.83         7.26 o                         
   2  -1   2        344.36        364.16        12.19 o                         
   3  -1   2          1.54         -0.51         0.90 o                         
   4  -1   2         44.45         45.89         4.39 o                         
   5  -1   2          1.03          2.69         1.71 o                         
   6  -1   2         64.18         60.91         4.05 o                         
   7  -1   2          2.48          3.24         1.05 o                         
  -7   0   2         22.94         20.86         3.71 o                         
  -6   0   2          9.00         10.97         1.54 o                         
  -5   0   2         17.03         12.86         4.38 o                         
  -4   0   2        632.91        764.04        22.19 o                         
  -3   0   2          0.97          0.33         0.47 o                         
  -2   0   2        355.92        368.03        28.01 o                         
  -1   0   2       1494.90       1561.62        96.05 o                         
   1   0   2        688.32        733.35        19.32 o                         
   2   0   2       1223.37       1182.28        31.60 o                         
   3   0   2         65.43         70.82         4.57 o                         
   4   0   2        325.55        274.89        11.87 o                         
   5   0   2        217.27        190.37        15.69 o                         
   6   0   2          0.89         -0.72         0.92 o                         
   7   0   2        145.13        152.37         6.81 o                         
  -7   1   2         73.51         79.12         4.82 o                         
  -6   1   2          5.91          3.06         1.40 o                         
  -5   1   2          2.17          3.24         0.99 o                         
  -4   1   2         81.70         78.62         5.02 o                         
  -3   1   2        409.46        436.25        14.09 o                         
  -2   1   2          3.10          7.69         1.18 o                         
  -1   1   2         24.60         17.24         2.64 o                         
   1   1   2        105.82         98.83         5.95 o                         
   2   1   2        161.83        163.18         9.65 o                         
   3   1   2        282.72        252.89        12.57 o                         
   4   1   2        101.39         85.89         6.53 o                         
   5   1   2         28.19         27.91         3.17 o                         
   6   1   2         36.99         33.85         3.87 o                         
   7   1   2         69.54         67.31         4.13 o                         
   8   1   2          0.01         -0.31         0.93 o                         
  -7   2   2         48.88         46.27         3.84 o                         
  -6   2   2         19.39         25.14         3.62 o                         
  -5   2   2          2.17         -0.26         0.94 o                         
  -4   2   2         69.84         79.01         5.51 o                         
  -3   2   2        293.52        346.00        12.60 o                         
  -2   2   2        243.27        303.23        10.62 o                         
  -1   2   2        131.33        135.07         5.10 o                         
   0   2   2        256.87        311.81         6.39 o                         
   1   2   2        183.64        182.93         4.18 o                         
   2   2   2        223.88        198.57         9.10 o                         
   3   2   2        105.68        109.32         3.78 o                         
   4   2   2        137.73        136.56         4.97 o                         
   5   2   2        135.06        135.20         7.51 o                         
   6   2   2          0.15         -0.66         0.66 o                         
   7   2   2         52.94         47.20         5.17 o                         
   8   2   2         70.08         76.78         7.22 o                         
  -7   3   2         12.69         14.94         3.15 o                         
  -6   3   2         47.63         43.91         5.14 o                         
  -5   3   2          0.08         -1.03         1.56 o                         
  -4   3   2          0.49          0.32         1.12 o                         
  -3   3   2        153.36        145.92         7.65 o                         
  -2   3   2        607.76        647.91        23.36 o                         
  -1   3   2        164.56        159.74         3.65 o                         
   0   3   2        903.05        886.80        11.29 o                         
   1   3   2         88.90         90.80         1.44 o                         
   2   3   2         27.62         32.21         1.11 o                         
   3   3   2          0.03          2.05         0.56 o                         
   4   3   2        431.17        402.07        13.81 o                         
   5   3   2         33.28         42.80         3.98 o                         
   6   3   2         12.85         10.22         1.27 o                         
   7   3   2          1.79          2.33         1.38 o                         
   8   3   2         11.73          8.51         2.44 o                         
  -6   4   2         50.14         46.20         5.56 o                         
  -5   4   2          2.02          0.59         1.00 o                         
  -4   4   2          0.57         -0.41         1.33 o                         
  -3   4   2         72.05         67.00         5.28 o                         
  -2   4   2         28.10         30.95         2.20 o                         
  -1   4   2        343.44        402.52         9.42 o                         
   0   4   2        294.42        281.53         5.64 o                         
   1   4   2         36.70         34.59         1.11 o                         
   2   4   2          4.73          5.19         0.44 o                         
   3   4   2          2.61          4.45         0.50 o                         
   4   4   2        320.23        291.15         7.04 o                         
   5   4   2        784.79        705.35        22.46 o                         
   6   4   2          0.68          0.96         1.08 o                         
   7   4   2         12.71         16.99         3.01 o                         
   8   4   2          0.17          0.05         0.86 o                         
  -6   5   2         23.25         18.11         3.56 o                         
  -5   5   2        114.71        138.17         9.74 o                         
  -4   5   2         24.59         26.67         3.87 o                         
  -3   5   2         50.18         55.23         5.24 o                         
  -2   5   2         54.49         65.10         5.43 o                         
  -1   5   2        122.45        126.23         4.57 o                         
   0   5   2        292.30        290.52         5.46 o                         
   1   5   2        644.36        638.37        10.21 o                         
   2   5   2          8.09         10.10         0.54 o                         
   3   5   2        172.68        189.82         7.57 o                         
   4   5   2          2.35          2.34         0.31 o                         
   5   5   2       1028.94        996.84        20.07 o                         
   6   5   2        603.54        593.77        21.06 o                         
   7   5   2          3.26          2.68         1.35 o                         
   8   5   2          0.00          0.29         1.21 o                         
  -5   6   2          0.03          0.43         0.96 o                         
  -4   6   2         29.56         29.87         4.36 o                         
  -3   6   2         18.77         21.52         3.70 o                         
  -2   6   2         26.30         25.16         3.35 o                         
  -1   6   2         24.06         25.60         2.00 o                         
   0   6   2        636.14        660.32        15.59 o                         
   1   6   2        224.57        196.06         5.55 o                         
   2   6   2        191.06        184.87         3.00 o                         
   3   6   2         91.78         90.96         2.87 o                         
   4   6   2         24.80         26.55         2.00 o                         
   5   6   2          4.03          6.53         2.07 o                         
   6   6   2         18.26         17.75         2.95 o                         
   7   6   2          0.02          0.55         1.08 o                         
   8   6   2          0.19          0.93         1.14 o                         
  -4   7   2         13.40         15.90         3.70 o                         
  -3   7   2        296.35        317.21        15.54 o                         
  -2   7   2        586.84        652.49        23.63 o                         
  -1   7   2         41.79         44.71         2.86 o                         
   0   7   2          6.31          5.45         0.94 o                         
   1   7   2         97.39         97.09         3.80 o                         
   2   7   2        695.49        692.02        11.60 o                         
   3   7   2        544.64        551.38         8.51 o                         
   4   7   2         30.76         32.55         1.77 o                         
   5   7   2          0.01          0.65         0.83 o                         
   6   7   2        168.21        163.35         6.02 o                         
   7   7   2         70.98         71.21         6.46 o                         
   8   7   2         36.29         43.07         5.38 o                         
  -4   8   2         11.82          6.69         2.32 o                         
  -3   8   2         63.09         61.37         6.59 o                         
  -2   8   2         12.74         19.44         3.60 o                         
  -1   8   2         66.90         72.07         3.96 o                         
   0   8   2        123.97        128.75         5.04 o                         
   1   8   2          1.12          0.68         1.32 o                         
   2   8   2        162.12        157.67         5.45 o                         
   3   8   2        162.88        161.49         4.23 o                         
   4   8   2          1.04          1.27         0.48 o                         
   5   8   2         75.00         76.59         3.13 o                         
   6   8   2         34.12         35.56         4.44 o                         
   7   8   2         44.34         49.42         5.61 o                         
  -3   9   2         29.58         31.56         5.04 o                         
  -2   9   2          2.45          0.38         1.22 o                         
  -1   9   2         89.29         97.33         7.68 o                         
   0   9   2         13.39         12.88         2.43 o                         
   1   9   2         11.09         10.55         2.02 o                         
   2   9   2         10.20          9.93         1.28 o                         
   3   9   2        228.25        234.44        10.56 o                         
   4   9   2        292.62        301.48         7.75 o                         
   5   9   2          0.01         -0.59         0.91 o                         
   6   9   2          2.31          2.32         0.87 o                         
   7   9   2         74.88         81.82         7.57 o                         
  -2  10   2         15.27         14.52         3.31 o                         
  -1  10   2          5.85          5.39         2.14 o                         
   0  10   2         68.06         74.95         6.54 o                         
   1  10   2         31.97         29.90         3.69 o                         
   2  10   2          2.94          0.60         1.28 o                         
   3  10   2         21.53         24.09         3.59 o                         
   4  10   2         72.72         79.46         8.32 o                         
   5  10   2         16.31         16.27         2.16 o                         
   6  10   2         60.53         60.85         7.00 o                         
   0  11   2         60.66         70.07         6.61 o                         
   1  11   2          4.13          3.92         1.38 o                         
   2  11   2          1.49          1.15         1.30 o                         
   3  11   2          0.13          1.76         1.42 o                         
   4  11   2         69.16         78.76         6.21 o                         
   5  11   2         81.78         72.38         6.52 o                         
  -3 -11   3          0.60         -0.62         1.01 o                         
  -2 -11   3          0.05         -1.13         1.13 o                         
  -5 -10   3          1.56          0.30         0.93 o                         
  -4 -10   3         32.05         31.17         4.22 o                         
  -3 -10   3         10.03          9.81         1.69 o                         
  -2 -10   3          2.79          0.47         1.35 o                         
  -1 -10   3          2.45          2.38         0.95 o                         
   0 -10   3         33.11         32.66         5.01 o                         
  -6  -9   3          5.52          3.87         1.53 o                         
  -5  -9   3          1.55          1.55         0.72 o                         
  -4  -9   3         54.49         53.93         3.49 o                         
  -3  -9   3         55.55         54.34         3.73 o                         
  -2  -9   3          0.50         -0.14         0.52 o                         
  -1  -9   3          1.07         -0.05         0.52 o                         
   0  -9   3         15.07         16.44         3.62 o                         
   1  -9   3         39.00         42.24         5.33 o                         
   2  -9   3          1.05         -0.46         1.06 o                         
  -7  -8   3          0.31         -0.81         0.88 o                         
  -6  -8   3          0.06          0.48         0.76 o                         
  -5  -8   3         11.14         10.67         1.34 o                         
  -4  -8   3         47.43         48.73         2.71 o                         
  -3  -8   3        247.26        242.18         6.41 o                         
  -2  -8   3          4.36          3.11         0.60 o                         
  -1  -8   3          7.59          5.09         1.11 o                         
   0  -8   3         34.08         34.25         4.21 o                         
   1  -8   3        126.77        134.91         9.31 o                         
   2  -8   3         32.60         36.03         4.87 o                         
   3  -8   3          6.03          6.12         2.18 o                         
  -7  -7   3         45.25         50.79         4.21 o                         
  -6  -7   3         23.23         17.91         2.09 o                         
  -5  -7   3         36.22         35.95         2.25 o                         
  -4  -7   3         59.23         65.20         2.94 o                         
  -3  -7   3         56.18         55.04         2.58 o                         
  -2  -7   3         65.30         58.71         2.21 o                         
  -1  -7   3          0.01          0.04         0.47 o                         
   0  -7   3          0.00         -0.99         0.99 o                         
   1  -7   3         71.17         69.35         4.00 o                         
   2  -7   3        121.68        121.06         5.88 o                         
   3  -7   3          0.31         -1.05         1.13 o                         
   4  -7   3          2.14          1.01         1.12 o                         
  -8  -6   3          0.55          0.49         1.47 o                         
  -7  -6   3         41.47         40.77         4.71 o                         
  -6  -6   3        160.40        163.68         9.25 o                         
  -5  -6   3         91.17         86.58         8.05 o                         
  -4  -6   3          8.78          9.85         1.04 o                         
  -3  -6   3         44.88         45.15         1.62 o                         
  -2  -6   3        676.20        661.40         8.77 o                         
  -1  -6   3          0.43          3.46         1.17 o                         
   0  -6   3          1.19          0.88         0.71 o                         
   1  -6   3        163.17        165.13         8.23 o                         
   2  -6   3        127.29        149.57         6.35 o                         
   3  -6   3         65.24         62.54         4.24 o                         
   4  -6   3         20.88         21.13         2.69 o                         
  -8  -5   3         12.55          7.59         2.25 o                         
  -7  -5   3          6.35          6.06         1.85 o                         
  -6  -5   3        348.54        344.31        14.45 o                         
  -5  -5   3        312.86        289.10        11.91 o                         
  -4  -5   3        232.96        244.92         5.80 o                         
  -3  -5   3         82.27         80.14         1.99 o                         
  -2  -5   3          1.42          1.12         0.35 o                         
  -1  -5   3        511.23        493.83        11.38 o                         
   0  -5   3         60.39         53.13         4.11 o                         
   1  -5   3         82.17         76.19         4.90 o                         
   2  -5   3          4.06          1.20         0.99 o                         
   3  -5   3         65.63         74.18         6.02 o                         
   4  -5   3          0.01          0.49         1.28 o                         
   5  -5   3         30.18         27.92         3.17 o                         
  -8  -4   3          2.81          2.92         1.48 o                         
  -7  -4   3          0.47          1.10         1.18 o                         
  -6  -4   3        165.27        163.86         9.06 o                         
  -5  -4   3        686.78        647.37        21.09 o                         
  -4  -4   3         56.71         41.99         3.42 o                         
  -3  -4   3         17.92         18.42         1.17 o                         
  -2  -4   3       1069.77       1183.35        18.33 o                         
  -1  -4   3       8113.15       8394.84       142.47 o                         
   0  -4   3       1634.76       1851.82        48.39 o                         
   1  -4   3          5.44          6.73         0.68 o                         
   2  -4   3         23.59         19.51         2.59 o                         
   3  -4   3         68.20         69.88         5.65 o                         
   4  -4   3        394.93        346.23        15.49 o                         
   5  -4   3         22.20         21.61         2.66 o                         
   6  -4   3         13.47         18.87         3.78 o                         
  -8  -3   3          6.83          9.44         2.72 o                         
  -7  -3   3         15.69         13.06         2.72 o                         
  -6  -3   3         11.52          7.07         1.89 o                         
  -5  -3   3        292.82        296.72        12.07 o                         
  -4  -3   3        193.60        161.95         7.43 o                         
  -3  -3   3          7.76         10.43         1.46 o                         
  -2  -3   3         16.18         47.66        24.32 o                         
  -1  -3   3        172.67        190.98         3.20 o                         
   0  -3   3       2508.18       2439.01        61.43 o                         
   1  -3   3        622.55        676.33        11.11 o                         
   2  -3   3          2.00          1.13         0.71 o                         
   3  -3   3        203.20        202.25         9.95 o                         
   4  -3   3        159.99        132.24         8.43 o                         
   5  -3   3         24.39         29.56         2.99 o                         
   6  -3   3          0.17         -1.12         1.29 o                         
  -8  -2   3        130.86        146.93        10.32 o                         
  -7  -2   3         69.16         64.91         6.14 o                         
  -6  -2   3          8.85          7.78         1.90 o                         
  -5  -2   3         16.32         21.10         1.79 o                         
  -4  -2   3       1060.34       1079.13        20.78 o                         
  -3  -2   3        356.73        358.30        11.26 o                         
  -2  -2   3        195.00        201.55         8.56 o                         
  -1  -2   3        733.29        785.98         9.09 o                         
   0  -2   3       1625.20       1837.90        46.41 o                         
   1  -2   3         64.16         64.42         3.88 o                         
   2  -2   3        118.03        127.75         6.49 o                         
   3  -2   3         86.49         75.46         5.44 o                         
   4  -2   3        312.19        264.54        12.38 o                         
   5  -2   3        312.75        302.28        14.71 o                         
   6  -2   3          2.84          4.54         1.34 o                         
   7  -2   3         97.51        105.07         6.14 o                         
  -8  -1   3        102.60        129.86         9.79 o                         
  -7  -1   3        171.21        194.68        11.27 o                         
  -6  -1   3        106.63         96.95         4.33 o                         
  -5  -1   3          2.23          2.43         0.59 o                         
  -4  -1   3        172.54        176.65         6.86 o                         
  -3  -1   3       1393.71       1456.97        26.38 o                         
  -2  -1   3        190.74        220.30         3.89 o                         
  -1  -1   3        765.75        783.62         8.14 o                         
   0  -1   3         34.58         56.40         2.43 o                         
   1  -1   3        587.22        552.84        10.81 o                         
   2  -1   3        419.15        442.00        14.47 o                         
   3  -1   3          2.52          2.32         1.19 o                         
   4  -1   3        204.49        171.50         9.14 o                         
   5  -1   3         52.28         49.99         5.21 o                         
   6  -1   3          0.28          1.35         1.44 o                         
   7  -1   3          0.01         -0.53         0.82 o                         
  -7   0   3        101.64        109.16         8.44 o                         
  -6   0   3        115.66        112.66         5.06 o                         
  -5   0   3          9.47          4.91         0.81 o                         
  -4   0   3          3.70          2.22         0.63 o                         
  -3   0   3       1382.09       1466.51        37.71 o                         
  -2   0   3       1480.67       1522.99        37.98 o                         
  -1   0   3        400.82        457.18        21.24 o                         
   0   0   3         14.95         14.57         0.75 o                         
   1   0   3        376.86        346.90        22.05 o                         
   2   0   3       1388.58       1228.02        32.97 o                         
   3   0   3         11.49         11.04         1.85 o                         
   4   0   3          3.17          1.90         0.90 o                         
   5   0   3         27.61         27.39         2.43 o                         
   6   0   3         12.95         13.14         2.73 o                         
   7   0   3          3.79          4.38         1.17 o                         
  -7   1   3         47.92         55.95         3.97 o                         
  -6   1   3        105.18        109.39         7.07 o                         
  -5   1   3         50.82         51.10         4.24 o                         
  -4   1   3          5.04          2.66         0.76 o                         
  -3   1   3        287.36        276.92         9.94 o                         
  -2   1   3       2180.61       2199.71        54.96 o                         
  -1   1   3        407.81        452.64        12.59 o                         
   0   1   3         20.77         20.04         0.68 o                         
   1   1   3        418.10        399.33         7.53 o                         
   2   1   3        460.62        460.83        21.75 o                         
   3   1   3        388.85        447.61        23.74 o                         
   4   1   3        299.46        257.73        10.53 o                         
   5   1   3          1.16          2.83         0.91 o                         
   6   1   3         77.71         77.90         6.14 o                         
   7   1   3         17.55         19.00         3.52 o                         
   8   1   3          0.33          2.87         1.80 o                         
  -7   2   3          0.39         -0.93         0.96 o                         
  -6   2   3        100.41         92.38         6.88 o                         
  -5   2   3         56.84         60.26         5.07 o                         
  -4   2   3         33.74         40.96         3.77 o                         
  -3   2   3          8.91         10.11         1.66 o                         
  -2   2   3        635.32        737.63        21.23 o                         
  -1   2   3       1687.80       1856.95        46.76 o                         
   0   2   3         24.77         24.48         2.83 o                         
   1   2   3          7.86          8.14         0.35 o                         
   2   2   3        506.14        510.04        10.74 o                         
   3   2   3        494.24        493.99        10.85 o                         
   4   2   3        258.02        233.82         7.00 o                         
   5   2   3        334.48        308.40         9.16 o                         
   6   2   3         10.24          9.54         2.06 o                         
   7   2   3         53.62         54.94         5.54 o                         
   8   2   3          2.05          1.11         0.99 o                         
  -7   3   3          5.50          4.92         1.68 o                         
  -6   3   3        110.87        115.15         8.29 o                         
  -5   3   3        118.89        130.61         8.30 o                         
  -4   3   3         49.28         37.35         3.96 o                         
  -3   3   3         41.67         39.09         3.63 o                         
  -2   3   3         20.93         20.42         1.58 o                         
  -1   3   3       1213.81       1259.99        19.09 o                         
   0   3   3        169.48        152.62         3.01 o                         
   1   3   3         71.19         69.59         2.01 o                         
   2   3   3        476.72        518.44        10.11 o                         
   3   3   3        168.09        162.89         4.85 o                         
   4   3   3         54.96         51.44         3.24 o                         
   5   3   3        775.04        720.16        22.86 o                         
   6   3   3        183.79        166.52         9.20 o                         
   7   3   3         85.37         84.37         6.80 o                         
   8   3   3          0.55          0.52         1.20 o                         
  -6   4   3          7.01          6.11         1.89 o                         
  -5   4   3         11.18         15.49         3.00 o                         
  -4   4   3         54.62         59.57         5.40 o                         
  -3   4   3         45.91         55.63         4.83 o                         
  -2   4   3          5.04          4.00         0.81 o                         
  -1   4   3        311.63        302.11        20.23 o                         
   0   4   3       1293.53       1308.68        28.22 o                         
   1   4   3        123.11        105.80         3.25 o                         
   2   4   3         10.59         16.24         1.13 o                         
   3   4   3        363.16        375.18         8.03 o                         
   4   4   3        315.88        289.80         7.02 o                         
   5   4   3         41.32         45.07         4.07 o                         
   6   4   3         17.48         16.88         2.80 o                         
   7   4   3          2.48          6.24         1.78 o                         
   8   4   3          0.80          0.92         1.45 o                         
  -6   5   3         14.85          9.51         2.67 o                         
  -5   5   3          8.40          8.32         2.08 o                         
  -4   5   3         11.46         14.63         2.89 o                         
  -3   5   3        449.56        468.79        18.05 o                         
  -2   5   3        288.99        302.08         8.77 o                         
  -1   5   3         18.65         16.83         1.52 o                         
   0   5   3        249.93        273.97         6.38 o                         
   1   5   3          8.10          6.97         1.35 o                         
   2   5   3       1324.48       1344.68        17.09 o                         
   3   5   3        460.65        472.74        15.54 o                         
   4   5   3          9.41          7.27         0.60 o                         
   5   5   3        268.11        271.43        10.33 o                         
   6   5   3         13.69         11.51         2.50 o                         
   7   5   3         15.88         16.18         2.88 o                         
   8   5   3         54.58         65.11         6.43 o                         
  -5   6   3          0.54         -1.24         2.25 o                         
  -4   6   3        119.22        127.44         9.10 o                         
  -3   6   3        466.77        459.59        18.67 o                         
  -2   6   3         25.55         33.03         2.65 o                         
  -1   6   3        242.23        253.87         7.57 o                         
   0   6   3        113.81        134.40         6.56 o                         
   1   6   3         90.97         91.08         3.49 o                         
   2   6   3         27.73         23.71         1.03 o                         
   3   6   3         78.98         74.38         2.73 o                         
   4   6   3         31.63         31.93         3.34 o                         
   5   6   3         81.46         83.49         3.92 o                         
   6   6   3         25.04         21.54         3.29 o                         
   7   6   3         93.55         91.43         7.14 o                         
   8   6   3         41.12         43.95         5.26 o                         
  -4   7   3          2.23         -0.03         1.54 o                         
  -3   7   3        236.94        278.77        14.12 o                         
  -2   7   3          1.71          6.54         2.34 o                         
  -1   7   3          0.56          0.67         0.75 o                         
   0   7   3          0.75         -0.23         0.88 o                         
   1   7   3         49.17         43.08         2.44 o                         
   2   7   3        144.39        139.08         3.00 o                         
   3   7   3        315.18        313.19         6.57 o                         
   4   7   3        105.74        103.31         4.10 o                         
   5   7   3        112.28        114.52         4.75 o                         
   6   7   3         59.10         67.50         5.91 o                         
   7   7   3         65.41         63.23         6.07 o                         
   8   7   3         79.52         89.97         7.88 o                         
  -4   8   3          8.76          4.22         1.85 o                         
  -3   8   3          1.37         -0.55         1.15 o                         
  -2   8   3         86.93        102.54         7.93 o                         
  -1   8   3          9.97         10.12         1.50 o                         
   0   8   3         90.34         93.38         4.29 o                         
   1   8   3          6.00          6.09         1.03 o                         
   2   8   3         70.24         69.91         3.35 o                         
   3   8   3          6.03         10.39         1.45 o                         
   4   8   3         64.23         58.72         5.39 o                         
   5   8   3         38.05         37.25         2.97 o                         
   6   8   3         50.26         54.25         4.47 o                         
   7   8   3         11.01         15.61         3.23 o                         
  -3   9   3          2.11          3.20         1.39 o                         
  -2   9   3         13.07         13.39         2.89 o                         
  -1   9   3          8.54         13.26         2.89 o                         
   0   9   3          9.65          8.08         2.05 o                         
   1   9   3          2.94          0.51         0.45 o                         
   2   9   3         30.92         29.94         1.85 o                         
   3   9   3         72.19         69.68         3.79 o                         
   4   9   3         95.98        105.32         4.21 o                         
   5   9   3         44.18         40.10         4.03 o                         
   6   9   3         64.18         65.68         4.05 o                         
   7   9   3          8.47          3.03         1.40 o                         
  -2  10   3          3.56          1.18         1.45 o                         
  -1  10   3          6.72          5.94         2.16 o                         
   0  10   3          2.53          3.62         1.62 o                         
   1  10   3         10.65          8.72         1.94 o                         
   2  10   3          6.41          4.13         1.00 o                         
   3  10   3          1.40          0.49         1.12 o                         
   4  10   3          8.01         10.03         1.67 o                         
   5  10   3         31.27         30.95         3.05 o                         
   6  10   3          1.94          1.48         0.66 o                         
   0  11   3          7.42          3.55         1.43 o                         
   1  11   3          2.07          4.02         1.61 o                         
   2  11   3          1.29          1.80         1.26 o                         
   3  11   3          0.02          1.41         1.34 o                         
   4  11   3          6.27          7.30         2.36 o                         
   5  11   3         11.38         15.53         3.04 o                         
   3  12   3          0.10          1.42         1.36 o                         
  -5 -10   4          1.61          2.61         1.49 o                         
  -4 -10   4         12.12         11.26         2.72 o                         
  -3 -10   4         42.93         41.26         4.62 o                         
  -2 -10   4          0.22         -0.45         1.93 o                         
  -1 -10   4          4.14          5.85         1.27 o                         
   0 -10   4          8.03          4.66         1.33 o                         
  -6  -9   4         20.34         20.11         2.82 o                         
  -5  -9   4         19.78         18.51         1.84 o                         
  -4  -9   4          0.11         -0.10         0.61 o                         
  -3  -9   4          0.68          1.16         0.68 o                         
  -2  -9   4          3.31          2.51         0.84 o                         
  -1  -9   4          0.82         -0.54         0.60 o                         
   0  -9   4          1.17         -0.28         0.70 o                         
   1  -9   4         12.53         11.49         1.91 o                         
  -7  -8   4         23.51         25.77         3.26 o                         
  -6  -8   4        109.65        110.48         5.66 o                         
  -5  -8   4         23.20         19.50         1.77 o                         
  -4  -8   4         10.95         13.67         1.47 o                         
  -3  -8   4         42.51         38.64         2.34 o                         
  -2  -8   4        271.77        262.43         5.81 o                         
  -1  -8   4         33.36         31.21         1.85 o                         
   0  -8   4          0.00         -0.94         0.94 o                         
   1  -8   4         13.45          8.50         2.49 o                         
   2  -8   4         36.87         36.99         3.33 o                         
   3  -8   4         20.00         17.14         3.85 o                         
  -7  -7   4          0.71          2.12         1.16 o                         
  -6  -7   4        115.03        116.64         5.59 o                         
  -5  -7   4         85.04         80.25         4.36 o                         
  -4  -7   4         44.32         39.44         2.99 o                         
  -3  -7   4         42.88         35.64         2.07 o                         
  -2  -7   4          3.68          5.11         0.83 o                         
  -1  -7   4        273.81        270.37         5.89 o                         
   0  -7   4         18.76         16.34         1.50 o                         
   1  -7   4          6.84          4.92         0.89 o                         
   2  -7   4          0.20          0.37         0.63 o                         
   3  -7   4         43.47         49.24         4.06 o                         
  -7  -6   4          0.74          0.94         1.02 o                         
  -6  -6   4         59.44         64.43         3.92 o                         
  -5  -6   4        330.56        330.57        19.48 o                         
  -4  -6   4         10.51         10.32         1.12 o                         
  -3  -6   4          2.31          2.25         0.43 o                         
  -2  -6   4        783.82        811.83        25.67 o                         
  -1  -6   4       1797.69       1785.89        34.36 o                         
   0  -6   4        303.39        289.96         8.63 o                         
   1  -6   4         14.31         17.38         2.61 o                         
   2  -6   4          0.45         -0.17         1.03 o                         
   3  -6   4        116.73        114.51        10.03 o                         
   4  -6   4        204.12        210.94         9.16 o                         
  -8  -5   4         10.12         13.76         3.04 o                         
  -7  -5   4         10.26          7.49         1.84 o                         
  -6  -5   4         14.07         15.09         2.61 o                         
  -5  -5   4         19.93         19.36         2.79 o                         
  -4  -5   4          2.94          1.73         0.57 o                         
  -3  -5   4         12.69          8.11         0.89 o                         
  -2  -5   4         83.90         87.78         2.09 o                         
  -1  -5   4         37.82         36.12         1.85 o                         
   0  -5   4       1238.75       1219.57        43.85 o                         
   1  -5   4        168.85        185.09         8.74 o                         
   2  -5   4         50.14         53.10         4.79 o                         
   3  -5   4         80.87         81.53         6.67 o                         
   4  -5   4         91.95         95.15         7.03 o                         
   5  -5   4         52.40         61.34         4.80 o                         
  -8  -4   4         63.27         75.71         7.01 o                         
  -7  -4   4         37.85         39.53         4.57 o                         
  -6  -4   4         43.14         36.78         3.95 o                         
  -5  -4   4          3.88          4.01         1.44 o                         
  -4  -4   4        886.35        843.42        24.63 o                         
  -3  -4   4        196.04        189.88         4.73 o                         
  -2  -4   4          0.74          0.66         0.54 o                         
  -1  -4   4          2.20          3.30         0.82 o                         
   0  -4   4          6.40          4.65         1.84 o                         
   1  -4   4         92.47         76.97         4.92 o                         
   2  -4   4          0.08         -0.49         0.90 o                         
   3  -4   4         27.00         23.24         3.34 o                         
   4  -4   4        138.00        127.09         8.74 o                         
   5  -4   4         73.24         73.62         5.13 o                         
   6  -4   4         13.97          9.97         2.75 o                         
  -8  -3   4         86.86         98.31         8.14 o                         
  -7  -3   4        202.13        213.49        11.55 o                         
  -6  -3   4         34.87         26.56         3.38 o                         
  -5  -3   4         59.21         56.26         4.47 o                         
  -4  -3   4        136.81        137.94         6.72 o                         
  -3  -3   4        719.46        746.20        14.01 o                         
  -2  -3   4       1008.87       1063.97        35.58 o                         
  -1  -3   4         62.58         57.61         1.75 o                         
   0  -3   4         17.30         26.04         1.70 o                         
   1  -3   4        910.04        877.80        13.91 o                         
   2  -3   4        138.93        145.74         7.56 o                         
   3  -3   4         26.07         23.46         3.20 o                         
   4  -3   4         80.57         68.20         6.02 o                         
   5  -3   4         21.86         21.49         3.71 o                         
   6  -3   4         35.34         37.77         3.76 o                         
  -8  -2   4          0.13          3.06         1.93 o                         
  -7  -2   4         65.46         72.97         6.51 o                         
  -6  -2   4        124.05        121.27         7.78 o                         
  -5  -2   4          6.33          4.57         0.68 o                         
  -4  -2   4          0.85          0.77         0.68 o                         
  -3  -2   4       1473.57       1577.49        28.33 o                         
  -2  -2   4        610.74        575.02        15.30 o                         
  -1  -2   4         25.12         29.12         0.80 o                         
   0  -2   4         58.08         57.47         2.15 o                         
   1  -2   4        228.55        205.85        18.03 o                         
   2  -2   4       1077.50       1110.82        47.39 o                         
   3  -2   4          0.12         -0.42         0.42 o                         
   4  -2   4         54.55         51.00         4.94 o                         
   5  -2   4          5.16          5.44         1.74 o                         
   6  -2   4         35.96         39.53         3.64 o                         
  -8  -1   4         27.96         34.89         5.07 o                         
  -7  -1   4         25.64         25.89         3.99 o                         
  -6  -1   4         89.43         95.24         4.21 o                         
  -5  -1   4         20.05         18.93         1.87 o                         
  -4  -1   4         20.04         23.37         1.57 o                         
  -3  -1   4        432.03        433.21        23.16 o                         
  -2  -1   4        889.36        911.79        16.73 o                         
  -1  -1   4         46.77         46.78         1.26 o                         
   0  -1   4         73.21         85.21         2.46 o                         
   1  -1   4        168.87        161.17        14.18 o                         
   2  -1   4       1359.52       1352.42        24.77 o                         
   3  -1   4        163.65        168.06        13.12 o                         
   4  -1   4         91.60         91.18         2.78 o                         
   5  -1   4         22.10         14.09         2.76 o                         
   6  -1   4         68.36         68.23         4.55 o                         
   7  -1   4         45.59         46.40         3.91 o                         
  -7   0   4          0.86         -0.11         0.92 o                         
  -6   0   4         77.09         69.97         3.83 o                         
  -5   0   4        100.55        103.56         4.34 o                         
  -4   0   4        192.36        190.98         7.63 o                         
  -3   0   4         10.33         10.92         1.28 o                         
  -2   0   4       1065.75       1134.54        28.84 o                         
  -1   0   4       1938.90       1644.46        41.12 o                         
   0   0   4        105.55        117.47         6.10 o                         
   1   0   4        558.34        595.55        32.16 o                         
   2   0   4        518.20        500.86        15.62 o                         
   3   0   4        482.23        507.32        17.38 o                         
   4   0   4         51.28         43.11         7.02 o                         
   5   0   4        137.96        124.64         5.57 o                         
   6   0   4         56.63         51.36         3.83 o                         
   7   0   4         97.02         90.23         5.29 o                         
  -7   1   4          6.24          6.09         2.16 o                         
  -6   1   4         70.34         64.60         5.25 o                         
  -5   1   4         51.02         51.20         4.20 o                         
  -4   1   4         61.20         43.72         3.52 o                         
  -3   1   4         95.54        118.18         5.58 o                         
  -2   1   4        340.80        331.69        10.50 o                         
  -1   1   4       1598.20       2021.09        49.77 o                         
   0   1   4        135.47        166.88         3.75 o                         
   1   1   4        491.41        507.09        15.01 o                         
   2   1   4         92.78         90.28         2.59 o                         
   3   1   4        618.24        561.66        26.65 o                         
   4   1   4        205.91        208.67         6.64 o                         
   5   1   4        220.77        203.16         7.20 o                         
   6   1   4          0.81          0.59         0.68 o                         
   7   1   4         65.94         64.13         4.17 o                         
  -7   2   4          2.44          0.25         0.79 o                         
  -6   2   4          9.28          9.70         2.17 o                         
  -5   2   4         95.47        106.90         6.88 o                         
  -4   2   4        234.91        252.78        10.76 o                         
  -3   2   4        310.72        346.01        12.45 o                         
  -2   2   4         65.49        112.00         5.36 o                         
  -1   2   4        456.67        388.67        11.84 o                         
   0   2   4       3510.87       3701.41        62.71 o                         
   1   2   4        104.56         95.83         2.24 o                         
   2   2   4        471.89        494.78        10.16 o                         
   3   2   4        452.95        399.93        21.84 o                         
   4   2   4        529.90        488.93        15.15 o                         
   5   2   4        221.34        219.30        11.05 o                         
   6   2   4         19.10         23.41         3.20 o                         
   7   2   4          0.61          2.73         1.31 o                         
   8   2   4          6.76          3.07         1.80 o                         
  -7   3   4          2.57          1.64         0.93 o                         
  -6   3   4         69.70         64.79         5.95 o                         
  -5   3   4          8.72          9.98         2.30 o                         
  -4   3   4         57.98         66.14         5.23 o                         
  -3   3   4        144.10        140.48         7.37 o                         
  -2   3   4         56.53         54.34         2.78 o                         
  -1   3   4        306.70        306.41         7.51 o                         
   0   3   4       1294.75       1349.81        34.73 o                         
   1   3   4        163.41        171.11         2.81 o                         
   2   3   4        692.07        733.07        14.18 o                         
   3   3   4        167.01        196.68         5.52 o                         
   4   3   4        742.84        719.41        15.64 o                         
   5   3   4       1246.65       1178.18        54.03 o                         
   6   3   4          4.25          4.21         1.61 o                         
   7   3   4          0.56         -1.68         1.68 o                         
   8   3   4         39.97         35.54         4.70 o                         
  -6   4   4          5.88          4.83         1.65 o                         
  -5   4   4          0.27         -1.85         1.85 o                         
  -4   4   4        433.11        459.53        17.82 o                         
  -3   4   4        606.91        579.41        20.09 o                         
  -2   4   4         54.18         56.70         3.88 o                         
  -1   4   4        670.16        770.59        16.01 o                         
   0   4   4         75.81         98.91         2.36 o                         
   1   4   4       1730.97       1773.29        36.60 o                         
   2   4   4          1.51          6.93         2.55 o                         
   3   4   4         32.19         31.76         1.87 o                         
   4   4   4         28.64         27.05         1.35 o                         
   5   4   4         44.60         44.26         3.98 o                         
   6   4   4         21.82         26.23         3.32 o                         
   7   4   4         44.31         40.46         4.68 o                         
   8   4   4          2.65          2.48         1.34 o                         
  -6   5   4         12.41         14.48         3.07 o                         
  -5   5   4         48.48         49.10         5.44 o                         
  -4   5   4        152.70        140.43         8.97 o                         
  -3   5   4        899.43        843.40        27.60 o                         
  -2   5   4        222.96        220.46        29.40 o                         
  -1   5   4         88.07         90.47         3.87 o                         
   0   5   4        135.40        163.45         6.61 o                         
   1   5   4        958.00        973.38        18.80 o                         
   2   5   4       1206.18       1216.28        17.92 o                         
   3   5   4          5.59          5.61         1.46 o                         
   4   5   4         16.51         16.82         2.15 o                         
   5   5   4        510.50        481.40        10.86 o                         
   6   5   4        205.32        199.34        10.18 o                         
   7   5   4         72.00         70.40         6.25 o                         
   8   5   4         36.21         40.82         5.13 o                         
  -5   6   4          5.51          3.30         1.64 o                         
  -4   6   4         51.79         48.16         5.31 o                         
  -3   6   4         15.39         16.33         3.33 o                         
  -2   6   4        191.91        193.75         6.97 o                         
  -1   6   4         11.37         14.08         2.39 o                         
   0   6   4         24.11         19.69         1.07 o                         
   1   6   4        135.74        135.25         4.51 o                         
   2   6   4        515.70        500.24         9.68 o                         
   3   6   4         25.78         28.75         2.19 o                         
   4   6   4          0.77          4.81         1.33 o                         
   5   6   4          2.80          2.54         0.60 o                         
   6   6   4          0.05          1.51         1.12 o                         
   7   6   4         47.50         51.46         5.29 o                         
   8   6   4          2.94          4.68         1.99 o                         
  -4   7   4          0.02         -1.67         1.69 o                         
  -3   7   4          1.65         -0.12         1.26 o                         
  -2   7   4         85.35         87.64         4.68 o                         
  -1   7   4         67.24         69.30         3.77 o                         
   0   7   4         31.12         36.26         2.45 o                         
   1   7   4         89.56         96.62         4.30 o                         
   2   7   4        414.94        428.31         8.37 o                         
   3   7   4        542.09        564.92         8.84 o                         
   4   7   4          5.46          5.63         1.79 o                         
   5   7   4          0.18         -0.07         0.63 o                         
   6   7   4        183.58        179.16        10.02 o                         
   7   7   4         58.06         45.75         5.16 o                         
   8   7   4          4.09          8.82         2.67 o                         
  -4   8   4         30.10         25.40         4.34 o                         
  -3   8   4         16.02         14.10         3.06 o                         
  -2   8   4          1.36          0.47         1.80 o                         
  -1   8   4        155.13        165.41         6.49 o                         
   0   8   4         23.50         24.71         2.18 o                         
   1   8   4         37.29         37.25         3.01 o                         
   2   8   4         13.50         11.49         1.10 o                         
   3   8   4         72.76         72.36         2.72 o                         
   4   8   4         57.92         55.50         5.26 o                         
   5   8   4          0.23          0.30         1.67 o                         
   6   8   4         26.49         27.33         3.83 o                         
   7   8   4         39.32         48.56         5.58 o                         
  -3   9   4          1.04          2.16         1.46 o                         
  -2   9   4          0.32         -0.92         1.53 o                         
  -1   9   4        105.89        112.01         5.46 o                         
   0   9   4        149.41        152.53         6.10 o                         
   1   9   4          0.13          0.81         0.61 o                         
   2   9   4          0.02         -0.53         0.53 o                         
   3   9   4         88.05         89.76         6.19 o                         
   4   9   4        179.75        181.15         5.76 o                         
   5   9   4          0.47          0.45         0.65 o                         
   6   9   4          2.01          0.44         1.02 o                         
   7   9   4         48.59         49.48         5.83 o                         
  -2  10   4          0.28         -1.42         1.72 o                         
  -1  10   4         29.67         25.02         3.92 o                         
   0  10   4        148.18        135.57         8.85 o                         
   1  10   4          0.97          2.43         1.25 o                         
   2  10   4         13.99         11.63         1.26 o                         
   3  10   4          7.01          7.31         1.33 o                         
   4  10   4        107.53        112.88         5.44 o                         
   5  10   4         63.04         57.48         3.21 o                         
   6  10   4         15.82         18.78         3.73 o                         
   0  11   4         23.48         21.11         3.47 o                         
   1  11   4          5.73          7.09         2.01 o                         
   2  11   4         20.89         21.40         3.69 o                         
   3  11   4          0.90         -0.40         1.34 o                         
   4  11   4         47.03         40.71         4.95 o                         
   5  11   4         70.78         63.78         6.02 o                         
   2  12   4          1.69          6.77         2.50 o                         
   3  12   4         48.85         58.92         6.26 o                         
  -4 -10   5         20.84         23.44         3.85 o                         
  -3 -10   5          9.24          3.04         3.57 o                         
  -2 -10   5         63.82         55.89         3.96 o                         
  -1 -10   5          0.03         -0.59         0.81 o                         
  -6  -9   5          6.74         10.00         1.91 o                         
  -5  -9   5          1.77          2.18         1.15 o                         
  -4  -9   5          2.33          2.71         1.00 o                         
  -3  -9   5         41.65         39.94         2.59 o                         
  -2  -9   5          0.57          0.55         0.62 o                         
  -1  -9   5         77.23         71.65         3.09 o                         
   0  -9   5          1.87          0.19         0.96 o                         
   1  -9   5         23.41         24.65         5.39 o                         
  -6  -8   5          4.92          6.02         1.46 o                         
  -5  -8   5         35.08         36.21         3.79 o                         
  -4  -8   5          0.43          0.93         0.60 o                         
  -3  -8   5          4.72          6.31         1.12 o                         
  -2  -8   5         86.22         73.84         3.37 o                         
  -1  -8   5        225.82        212.26         5.42 o                         
   0  -8   5          0.01         -1.04         1.04 o                         
   1  -8   5         25.05         21.17         2.44 o                         
   2  -8   5          2.71          0.63         0.75 o                         
  -7  -7   5         14.18         12.65         1.89 o                         
  -6  -7   5         89.17         91.75         5.06 o                         
  -5  -7   5         41.86         40.88         3.12 o                         
  -4  -7   5          0.62          1.36         0.55 o                         
  -3  -7   5          0.56          0.36         0.60 o                         
  -2  -7   5         38.34         46.59         3.79 o                         
  -1  -7   5          3.82          4.32         0.86 o                         
   0  -7   5        234.40        241.63         8.15 o                         
   1  -7   5         54.23         47.66         3.29 o                         
   2  -7   5          0.61          0.36         0.65 o                         
   3  -7   5         12.15         10.12         1.96 o                         
  -7  -6   5          0.55          0.36         0.83 o                         
  -6  -6   5        132.70        131.62         5.87 o                         
  -5  -6   5          0.06          0.39         1.58 o                         
  -4  -6   5        140.41        146.61         4.64 o                         
  -3  -6   5          2.39          2.78         0.54 o                         
  -2  -6   5        244.67        239.94         7.60 o                         
  -1  -6   5        429.64        406.33        11.06 o                         
   0  -6   5          5.75          5.86         2.05 o                         
   1  -6   5          8.33          8.50         1.32 o                         
   2  -6   5          1.66          0.13         0.61 o                         
   3  -6   5          0.67          2.09         1.44 o                         
   4  -6   5          0.04          1.06         1.02 o                         
  -7  -5   5         60.82         60.87         5.74 o                         
  -6  -5   5          1.33          0.36         0.91 o                         
  -5  -5   5        165.27        160.81         6.84 o                         
  -4  -5   5          8.70         11.16         1.46 o                         
  -3  -5   5        496.22        528.16        10.17 o                         
  -2  -5   5        247.76        252.56         4.56 o                         
  -1  -5   5         42.56         42.99         2.48 o                         
   0  -5   5         83.77         94.07         4.20 o                         
   1  -5   5         95.47         88.64         3.45 o                         
   2  -5   5         34.57         33.50         2.85 o                         
   3  -5   5          0.04          0.08         0.52 o                         
   4  -5   5          1.00         -1.09         1.45 o                         
   5  -5   5          5.03          4.95         1.54 o                         
  -8  -4   5         14.68         20.19         3.67 o                         
  -7  -4   5         14.61         18.25         3.20 o                         
  -6  -4   5         43.72         41.77         4.27 o                         
  -5  -4   5         63.83         57.59         4.53 o                         
  -4  -4   5         11.44         12.35         1.89 o                         
  -3  -4   5        166.00        167.21         3.77 o                         
  -2  -4   5          8.98         14.64         1.20 o                         
  -1  -4   5         39.21         49.85         2.39 o                         
   0  -4   5         64.00         70.16         3.28 o                         
   1  -4   5        206.90        189.46         4.81 o                         
   2  -4   5        248.97        248.35         7.36 o                         
   3  -4   5         91.12         91.54         4.17 o                         
   4  -4   5         82.61         71.99         6.59 o                         
   5  -4   5          0.54         -0.38         1.29 o                         
  -8  -3   5         63.56         78.67         7.23 o                         
  -7  -3   5          0.74          0.25         1.52 o                         
  -6  -3   5          1.45         -0.10         1.21 o                         
  -5  -3   5          0.06          0.02         0.64 o                         
  -4  -3   5        118.54        113.28         5.92 o                         
  -3  -3   5          7.34          8.11         0.67 o                         
  -2  -3   5        303.53        301.48         7.32 o                         
  -1  -3   5          7.68          7.15         0.47 o                         
   0  -3   5          0.25          0.94         0.41 o                         
   1  -3   5         38.10         34.82         1.56 o                         
   2  -3   5        212.32        225.88         6.56 o                         
   3  -3   5         31.37         29.05         3.05 o                         
   4  -3   5         40.01         36.77         4.59 o                         
   5  -3   5          1.27          0.05         1.06 o                         
   6  -3   5         24.37         20.57         2.87 o                         
  -8  -2   5         25.61         36.72         4.94 o                         
  -7  -2   5         11.07         14.82         3.02 o                         
  -6  -2   5          3.16          2.80         1.18 o                         
  -5  -2   5         86.36         94.55         3.40 o                         
  -4  -2   5          0.53          0.79         0.55 o                         
  -3  -2   5        266.76        292.58         9.96 o                         
  -2  -2   5        199.54        185.03        18.27 o                         
  -1  -2   5         51.39         46.14         1.21 o                         
   0  -2   5         54.01         61.50         1.76 o                         
   1  -2   5          0.14          0.15         0.31 o                         
   2  -2   5         88.20         86.37         5.86 o                         
   3  -2   5        217.31        214.01         8.04 o                         
   4  -2   5         68.67         69.21         6.08 o                         
   5  -2   5         14.28         11.38         2.71 o                         
   6  -2   5         42.69         40.54         3.62 o                         
  -7  -1   5         51.51         51.79         5.54 o                         
  -6  -1   5          7.70         10.78         2.45 o                         
  -5  -1   5          1.99          1.10         0.47 o                         
  -4  -1   5         79.69         75.24         2.94 o                         
  -3  -1   5        100.63        119.82         4.93 o                         
  -2  -1   5         35.82         32.64         2.13 o                         
  -1  -1   5       1474.71       1491.26        21.90 o                         
   0  -1   5         67.20         61.65         1.60 o                         
   1  -1   5         12.38         11.40         1.64 o                         
   2  -1   5         14.92         12.43         0.98 o                         
   3  -1   5        286.82        246.18         6.13 o                         
   4  -1   5        210.18        196.42        10.57 o                         
   5  -1   5         27.62         27.16         3.95 o                         
   6  -1   5          0.25          0.12         0.61 o                         
   7  -1   5         14.34          8.69         2.36 o                         
  -7   0   5         15.97         14.29         3.15 o                         
  -6   0   5         34.86         30.25         2.45 o                         
  -5   0   5         28.99         25.69         2.08 o                         
  -4   0   5        250.54        246.84         9.12 o                         
  -3   0   5          2.88          1.06         0.50 o                         
  -2   0   5        862.86       1009.90        26.06 o                         
  -1   0   5        489.60        506.62        10.33 o                         
   0   0   5        822.33        915.43        13.72 o                         
   1   0   5         13.44         14.11         0.69 o                         
   2   0   5         36.93         38.30         3.16 o                         
   3   0   5         53.54         49.72         4.22 o                         
   4   0   5        707.56        674.63        15.55 o                         
   5   0   5        121.62        122.50         5.52 o                         
   6   0   5         12.71         12.41         1.91 o                         
   7   0   5          0.01         -0.03         1.04 o                         
  -7   1   5          6.41          6.57         1.87 o                         
  -6   1   5        211.18        206.73         7.49 o                         
  -5   1   5         62.88         61.09         4.58 o                         
  -4   1   5        102.40        100.36         5.56 o                         
  -3   1   5         25.39         23.81         2.25 o                         
  -2   1   5         52.08         65.28         3.52 o                         
  -1   1   5         28.37         24.28         1.76 o                         
   0   1   5       1792.14       1872.83        26.51 o                         
   1   1   5        386.77        392.62         6.11 o                         
   2   1   5        624.89        683.69        10.64 o                         
   3   1   5         12.92          6.60         0.89 o                         
   4   1   5       1173.15       1139.54        77.34 o                         
   5   1   5       1106.58       1053.54        28.63 o                         
   6   1   5          3.10          0.14         0.87 o                         
   7   1   5          1.07         -1.34         1.59 o                         
  -7   2   5         30.70         37.94         3.36 o                         
  -6   2   5          3.32          0.68         1.18 o                         
  -5   2   5          9.88          9.28         1.82 o                         
  -4   2   5        181.01        161.46         8.07 o                         
  -3   2   5        468.48        423.59        14.38 o                         
  -2   2   5         10.86         13.58         1.77 o                         
  -1   2   5       1808.09       2031.77        50.99 o                         
   0   2   5        425.13        398.49        30.96 o                         
   1   2   5       1120.96       1040.88        13.38 o                         
   2   2   5         48.07         47.98         2.02 o                         
   3   2   5          7.39          6.54         0.83 o                         
   4   2   5        171.33        150.56         5.33 o                         
   5   2   5         27.59         30.06         2.50 o                         
   6   2   5        105.24        111.08         5.50 o                         
   7   2   5          9.49          9.09         2.37 o                         
   8   2   5          9.44         13.21         3.05 o                         
  -6   3   5          2.76         -0.75         1.51 o                         
  -5   3   5         13.17         19.41         2.94 o                         
  -4   3   5        621.42        572.49        19.85 o                         
  -3   3   5       1443.46       1422.21        28.23 o                         
  -2   3   5        245.17        262.78        10.75 o                         
  -1   3   5        627.82        882.08        24.53 o                         
   0   3   5         19.96         33.39         1.34 o                         
   1   3   5       3095.12       3334.16        46.95 o                         
   2   3   5       3974.07       4137.80        71.25 o                         
   3   3   5          3.74          4.63         0.73 o                         
   4   3   5        138.66        133.69        11.31 o                         
   5   3   5        405.99        360.62        24.77 o                         
   6   3   5         86.18         79.30         6.91 o                         
   7   3   5         36.80         35.44         4.37 o                         
   8   3   5          6.46          5.65         1.73 o                         
  -6   4   5         25.03         22.00         3.60 o                         
  -5   4   5          0.17         -1.09         1.66 o                         
  -4   4   5        279.57        311.47        13.71 o                         
  -3   4   5          0.92          5.54         1.41 o                         
  -2   4   5        531.63        566.85        19.28 o                         
  -1   4   5        323.03        337.63        34.41 o                         
   0   4   5        174.21        171.10         5.01 o                         
   1   4   5        429.32        459.59        13.71 o                         
   2   4   5        548.42        529.22        10.22 o                         
   3   4   5        235.68        250.33         6.59 o                         
   4   4   5        253.37        257.89         8.68 o                         
   5   4   5         24.82         25.58         2.24 o                         
   6   4   5        143.76        141.18         8.26 o                         
   7   4   5        216.27        215.16        11.49 o                         
   8   4   5          0.14         -1.80         1.84 o                         
  -6   5   5         55.77         53.67         6.09 o                         
  -5   5   5         81.09         93.50         7.67 o                         
  -4   5   5          1.74          3.48         1.50 o                         
  -3   5   5          0.31          4.33         1.95 o                         
  -2   5   5        258.42        259.54         9.20 o                         
  -1   5   5         88.12         87.78         3.85 o                         
   0   5   5        378.30        393.20         6.50 o                         
   1   5   5        121.33        134.09         8.02 o                         
   2   5   5       1010.61       1019.11        16.27 o                         
   3   5   5       1567.68       1579.65        29.36 o                         
   4   5   5         17.17         12.04         1.96 o                         
   5   5   5         12.48          9.21         0.97 o                         
   6   5   5        252.84        241.97        11.45 o                         
   7   5   5        107.54        107.08         7.72 o                         
   8   5   5          6.42          5.77         1.95 o                         
  -5   6   5         82.32         87.96         7.78 o                         
  -4   6   5         23.81         28.45         3.96 o                         
  -3   6   5         54.94         57.08         5.41 o                         
  -2   6   5         25.91         22.45         2.19 o                         
  -1   6   5        609.76        585.61        13.92 o                         
   0   6   5        243.76        247.93         8.08 o                         
   1   6   5         32.74         29.51         1.92 o                         
   2   6   5         21.13         23.60         1.38 o                         
   3   6   5        408.13        381.74        11.66 o                         
   4   6   5        364.38        347.14        13.42 o                         
   5   6   5        112.26        110.49         4.20 o                         
   6   6   5         78.05         78.12         6.10 o                         
   7   6   5        124.59        129.87         8.61 o                         
   8   6   5         79.05         86.18         7.45 o                         
  -4   7   5         29.69         32.99         4.69 o                         
  -3   7   5          3.31          2.88         1.23 o                         
  -2   7   5          7.55          6.23         1.26 o                         
  -1   7   5        532.62        526.87        13.29 o                         
   0   7   5        226.22        238.58         7.36 o                         
   1   7   5          5.55          6.84         0.96 o                         
   2   7   5         22.75         18.94         1.33 o                         
   3   7   5        293.48        294.36         8.94 o                         
   4   7   5        669.63        686.82        22.81 o                         
   5   7   5          0.17          0.08         0.44 o                         
   6   7   5          1.75          0.22         0.81 o                         
   7   7   5        101.68        121.16         8.57 o                         
   8   7   5         69.93         87.19         7.74 o                         
  -4   8   5          3.84          6.96         2.51 o                         
  -3   8   5          1.36          2.13         1.34 o                         
  -2   8   5         10.52          9.38         1.59 o                         
  -1   8   5        115.59        111.45         5.27 o                         
   0   8   5        315.24        319.39        14.87 o                         
   1   8   5         26.96         25.89         2.10 o                         
   2   8   5          6.46          5.38         0.79 o                         
   3   8   5         60.70         63.96         3.56 o                         
   4   8   5        394.11        380.03        15.76 o                         
   5   8   5        174.50        178.03         6.54 o                         
   6   8   5          0.81          0.49         0.84 o                         
   7   8   5          8.25         12.94         2.91 o                         
  -3   9   5         66.57         63.80         6.75 o                         
  -2   9   5         44.85         47.23         3.72 o                         
  -1   9   5          2.77          1.84         0.84 o                         
   0   9   5        102.34        109.78         5.15 o                         
   1   9   5         63.61         63.03         3.60 o                         
   2   9   5          2.61          2.23         1.00 o                         
   3   9   5         58.65         61.34         2.67 o                         
   4   9   5         94.65         94.50         4.02 o                         
   5   9   5        175.45        178.48        10.74 o                         
   6   9   5          0.03         -0.32         1.01 o                         
   7   9   5         51.00         46.26         5.66 o                         
  -2  10   5          9.27          8.04         2.62 o                         
  -1  10   5          4.64          4.24         1.78 o                         
   0  10   5         16.60         17.79         3.05 o                         
   1  10   5        152.37        152.18         6.22 o                         
   2  10   5         23.86         26.25         1.93 o                         
   3  10   5         41.75         39.70         3.08 o                         
   4  10   5          0.08         -1.96         1.96 o                         
   5  10   5         60.00         63.68         4.33 o                         
   6  10   5         21.60         23.07         3.99 o                         
   0  11   5          0.75         -0.95         1.43 o                         
   1  11   5         74.80         82.17         6.56 o                         
   2  11   5        344.44        335.89        15.93 o                         
   3  11   5        181.08        174.07        10.59 o                         
   4  11   5         10.44          6.38         1.73 o                         
   5  11   5          7.19          6.76         2.40 o                         
   2  12   5         49.13         65.63         6.72 o                         
   3  12   5         28.41         34.38         4.75 o                         
   4  12   5          6.65          4.91         1.82 o                         
  -3 -10   6         21.60         26.94         4.17 o                         
  -2 -10   6          0.54         -0.63         1.35 o                         
  -5  -9   6         47.25         46.65         5.07 o                         
  -4  -9   6          0.62          0.47         1.04 o                         
  -3  -9   6          7.85          6.46         1.39 o                         
  -2  -9   6         55.38         64.69         3.37 o                         
  -1  -9   6          4.48          6.54         1.22 o                         
   0  -9   6         30.57         26.37         3.12 o                         
  -6  -8   6        105.99        112.87         5.90 o                         
  -5  -8   6         15.09         20.17         2.35 o                         
  -4  -8   6          0.95          0.18         0.84 o                         
  -3  -8   6        111.90        113.80         8.37 o                         
  -2  -8   6        407.76        413.74        12.00 o                         
  -1  -8   6        274.41        274.30         6.42 o                         
   0  -8   6         21.95         23.63         1.78 o                         
   1  -8   6          2.14         -0.28         1.31 o                         
   2  -8   6          5.82          3.71         0.96 o                         
  -7  -7   6         10.03          9.83         1.74 o                         
  -6  -7   6         16.19         19.86         2.33 o                         
  -5  -7   6         97.75        100.16         5.06 o                         
  -4  -7   6          4.96          5.21         0.99 o                         
  -3  -7   6        124.10        121.65         5.40 o                         
  -2  -7   6         25.60         19.16         1.59 o                         
  -1  -7   6        250.25        247.27         6.53 o                         
   0  -7   6        163.47        161.75         6.69 o                         
   1  -7   6          4.19          4.45         1.11 o                         
   2  -7   6          3.32          3.85         1.08 o                         
   3  -7   6          4.75          7.70         1.77 o                         
  -7  -6   6          0.39          0.45         2.12 o                         
  -6  -6   6          0.13          0.19         0.71 o                         
  -5  -6   6        118.40        122.73         5.44 o                         
  -4  -6   6        125.15        130.84         9.62 o                         
  -3  -6   6          6.12          6.21         0.94 o                         
  -2  -6   6         37.32         35.90         2.03 o                         
  -1  -6   6         55.05         52.38         2.49 o                         
   0  -6   6         14.11         15.05         1.82 o                         
   1  -6   6         16.55         14.51         1.75 o                         
   2  -6   6          1.69          1.41         1.94 o                         
   3  -6   6         84.26         83.64         7.53 o                         
   4  -6   6         72.55         70.54         5.28 o                         
  -7  -5   6         44.50         45.03         4.86 o                         
  -6  -5   6          0.18         -0.40         0.71 o                         
  -5  -5   6          7.19          8.88         1.34 o                         
  -4  -5   6        261.78        264.75        15.04 o                         
  -3  -5   6         32.75         40.76         2.13 o                         
  -2  -5   6         13.07         14.92         1.22 o                         
  -1  -5   6          9.49          9.98         0.98 o                         
   0  -5   6         40.56         42.24         2.76 o                         
   1  -5   6         60.65         64.88         2.99 o                         
   2  -5   6         28.35         26.94         2.32 o                         
   3  -5   6          6.11          7.87         2.24 o                         
   4  -5   6         32.62         30.12         4.53 o                         
   5  -5   6          2.34          3.30         1.47 o                         
  -7  -4   6         54.32         59.14         5.61 o                         
  -6  -4   6         14.37         14.97         2.57 o                         
  -5  -4   6          0.55          0.55         0.64 o                         
  -4  -4   6        115.52        111.87         5.06 o                         
  -3  -4   6        567.29        570.05        16.57 o                         
  -2  -4   6          1.32          1.23         0.29 o                         
  -1  -4   6          7.08          6.27         0.71 o                         
   0  -4   6         36.63         30.17         2.14 o                         
   1  -4   6         70.23         67.91         3.44 o                         
   2  -4   6          0.40          1.17         0.54 o                         
   3  -4   6         11.77         18.15         2.66 o                         
   4  -4   6          6.91          6.35         2.18 o                         
   5  -4   6          4.46          4.95         2.05 o                         
  -7  -3   6         81.12         78.03         6.65 o                         
  -6  -3   6         13.04         12.88         2.44 o                         
  -5  -3   6         13.27         11.85         2.10 o                         
  -4  -3   6         58.72         55.27         3.90 o                         
  -3  -3   6        362.73        355.64         8.72 o                         
  -2  -3   6          0.02          0.08         0.39 o                         
  -1  -3   6         73.86         67.41         1.79 o                         
   0  -3   6          1.00          1.99         0.69 o                         
   1  -3   6         33.83         39.36         1.42 o                         
   2  -3   6        175.38        178.44         5.69 o                         
   3  -3   6        135.13        126.63         5.34 o                         
   4  -3   6         56.19         59.07         6.04 o                         
   5  -3   6         30.67         31.37         4.58 o                         
   6  -3   6          2.71          4.35         2.20 o                         
  -7  -2   6         57.11         50.54         5.33 o                         
  -6  -2   6        123.23        123.46         7.87 o                         
  -5  -2   6          2.47          4.03         1.28 o                         
  -4  -2   6          6.46          7.09         1.31 o                         
  -3  -2   6        165.59        179.76        11.54 o                         
  -2  -2   6       1250.92       1263.71        62.97 o                         
  -1  -2   6         21.02         23.93         0.76 o                         
   0  -2   6        218.44        221.57         3.69 o                         
   1  -2   6        185.65        201.74         8.70 o                         
   2  -2   6         80.51         78.67         3.20 o                         
   3  -2   6          5.09          4.30         0.70 o                         
   4  -2   6        269.92        262.33        13.30 o                         
   5  -2   6         48.84         43.18         5.34 o                         
   6  -2   6         29.14         32.79         3.26 o                         
  -7  -1   6         57.84         59.64         5.88 o                         
  -6  -1   6        137.47        137.00         8.46 o                         
  -5  -1   6         76.44         78.46         3.35 o                         
  -4  -1   6         24.93         22.68         1.53 o                         
  -3  -1   6          0.19          1.19         0.48 o                         
  -2  -1   6        123.02        118.45         3.51 o                         
  -1  -1   6         47.19         45.01         1.62 o                         
   0  -1   6        388.35        367.78         5.82 o                         
   1  -1   6          5.22          7.78         1.46 o                         
   2  -1   6        141.87        137.35         7.23 o                         
   3  -1   6         20.00         22.80         3.11 o                         
   4  -1   6        556.76        460.51        18.66 o                         
   5  -1   6        335.95        307.33         9.94 o                         
   6  -1   6         23.47         20.77         2.56 o                         
   7  -1   6          1.12          1.02         0.89 o                         
  -7   0   6         28.31         25.45         3.96 o                         
  -6   0   6         15.15         13.39         1.60 o                         
  -5   0   6        259.66        279.69         7.97 o                         
  -4   0   6         12.83          9.14         1.11 o                         
  -3   0   6         48.08         52.85         3.09 o                         
  -2   0   6        142.34        150.15         6.74 o                         
  -1   0   6       1330.40       1474.35        29.09 o                         
   0   0   6          7.76          4.26         0.58 o                         
   1   0   6        168.78        157.31         3.90 o                         
   2   0   6        145.74        143.58         8.00 o                         
   3   0   6        112.98        107.36         4.17 o                         
   4   0   6        152.63        155.58         5.84 o                         
   5   0   6         41.61         37.28         3.00 o                         
   6   0   6         86.04         84.45         5.02 o                         
   7   0   6          4.01          2.07         0.98 o                         
  -7   1   6          2.15          0.70         1.05 o                         
  -6   1   6          0.02         -0.72         0.79 o                         
  -5   1   6          0.48          1.74         1.01 o                         
  -4   1   6        482.45        471.11        15.60 o                         
  -3   1   6        419.67        385.36        12.59 o                         
  -2   1   6        139.41        169.49         6.46 o                         
  -1   1   6          0.11          1.83         0.60 o                         
   0   1   6         85.17         74.27         7.52 o                         
   1   1   6       4031.75       4320.61        51.94 o                         
   2   1   6       1304.35       1361.68        20.22 o                         
   3   1   6          4.62          2.34         0.56 o                         
   4   1   6         22.33         18.51         2.91 o                         
   5   1   6          9.05          7.07         1.33 o                         
   6   1   6         16.51         18.09         2.24 o                         
   7   1   6         27.24         33.71         3.34 o                         
  -7   2   6          7.78          6.03         2.27 o                         
  -6   2   6         25.71         21.27         3.08 o                         
  -5   2   6         56.07         58.03         4.78 o                         
  -4   2   6       1131.43       1138.73        32.61 o                         
  -3   2   6          0.09          0.25         0.66 o                         
  -2   2   6        546.41        632.32        18.67 o                         
  -1   2   6        582.61        668.32        18.73 o                         
   0   2   6        133.20        167.26         4.14 o                         
   1   2   6        117.36        135.84         4.11 o                         
   2   2   6        411.92        365.40         8.10 o                         
   3   2   6        673.94        712.21        15.77 o                         
   4   2   6        239.23        228.21         7.02 o                         
   5   2   6         31.20         23.79         2.20 o                         
   6   2   6        157.54        144.26         6.44 o                         
   7   2   6        152.52        171.64        10.19 o                         
  -6   3   6        111.89         99.14         7.41 o                         
  -5   3   6         31.27         38.55         4.19 o                         
  -4   3   6        148.84        139.70         7.85 o                         
  -3   3   6        123.28        131.41         6.22 o                         
  -2   3   6          3.20          1.63         1.43 o                         
  -1   3   6        100.48         89.07         4.73 o                         
   0   3   6         83.43         85.76         2.75 o                         
   1   3   6        186.53        180.97         5.27 o                         
   2   3   6       1256.58       1187.18        25.54 o                         
   3   3   6        407.86        407.10         9.53 o                         
   4   3   6        186.69        177.93         5.87 o                         
   5   3   6          0.78          2.23         1.07 o                         
   6   3   6         95.74         88.74         7.53 o                         
   7   3   6        163.61        180.28        10.38 o                         
   8   3   6          5.73          4.63         1.82 o                         
  -6   4   6         10.23         11.66         2.69 o                         
  -5   4   6         64.85         62.58         5.75 o                         
  -4   4   6         14.64         16.42         2.69 o                         
  -3   4   6        309.87        295.01        23.36 o                         
  -2   4   6        102.36        102.35         4.37 o                         
  -1   4   6        609.81        657.08        14.34 o                         
   0   4   6          8.29          9.71         1.76 o                         
   1   4   6          2.06          1.76         0.66 o                         
   2   4   6         51.33         55.40         1.56 o                         
   3   4   6        572.06        507.20        16.13 o                         
   4   4   6        623.70        567.38        13.01 o                         
   5   4   6         51.81         49.10         3.14 o                         
   6   4   6         28.81         30.66         3.61 o                         
   7   4   6         90.00         87.76         6.96 o                         
   8   4   6         61.75         75.85         6.87 o                         
  -6   5   6          0.53          0.86         1.19 o                         
  -5   5   6         21.82         24.34         3.89 o                         
  -4   5   6         14.56         13.24         2.49 o                         
  -3   5   6          1.38          0.45         1.07 o                         
  -2   5   6          2.93          3.46         0.91 o                         
  -1   5   6        289.16        269.02        30.34 o                         
   0   5   6         98.92         80.67         2.24 o                         
   1   5   6         14.92         21.44         0.96 o                         
   2   5   6         59.21         67.57         1.48 o                         
   3   5   6        374.02        351.67        11.76 o                         
   4   5   6        398.10        354.34         9.27 o                         
   5   5   6         42.70         43.58         3.96 o                         
   6   5   6          1.37          0.73         1.05 o                         
   7   5   6         53.75         64.15         5.84 o                         
   8   5   6         85.73         97.22         7.94 o                         
  -5   6   6          1.92          2.01         1.78 o                         
  -4   6   6          0.90         -1.08         1.55 o                         
  -3   6   6         40.81         40.82         3.21 o                         
  -2   6   6          1.97          3.58         1.46 o                         
  -1   6   6         49.74         48.35         3.04 o                         
   0   6   6        296.59        286.12         5.65 o                         
   1   6   6         12.84         16.88         1.51 o                         
   2   6   6          3.32          4.98         0.84 o                         
   3   6   6         29.67         28.84         2.17 o                         
   4   6   6        375.10        360.90        13.82 o                         
   5   6   6        226.85        212.16         9.11 o                         
   6   6   6         16.95         15.51         2.67 o                         
   7   6   6          2.96          1.99         1.40 o                         
   8   6   6         62.71         59.23         6.11 o                         
  -4   7   6         53.87         58.21         6.22 o                         
  -3   7   6         93.04         89.58         7.23 o                         
  -2   7   6          3.48          3.52         0.98 o                         
  -1   7   6         18.06         32.68        16.67 o                         
   0   7   6         52.48         43.14         2.82 o                         
   1   7   6        111.09        115.81         4.48 o                         
   2   7   6         40.97         38.55         1.95 o                         
   3   7   6          0.45          0.11         0.57 o                         
   4   7   6         38.86         43.92         4.31 o                         
   5   7   6        178.34        181.16         9.64 o                         
   6   7   6          5.51          3.87         1.55 o                         
   7   7   6         31.94         36.11         4.53 o                         
  -4   8   6          2.26          5.50         2.31 o                         
  -3   8   6         17.35         15.45         3.18 o                         
  -2   8   6         23.38         22.20         2.47 o                         
  -1   8   6         26.32         25.30         2.42 o                         
   0   8   6          9.34          9.93         1.71 o                         
   1   8   6        382.25        357.17        10.50 o                         
   2   8   6         21.93         19.99         1.52 o                         
   3   8   6         18.05         20.32         1.96 o                         
   4   8   6          0.31          1.86         1.22 o                         
   5   8   6         68.92         80.62         6.51 o                         
   6   8   6         88.29         86.11         7.00 o                         
   7   8   6         11.32         14.65         3.09 o                         
  -3   9   6         35.68         34.49         4.95 o                         
  -2   9   6         18.71         21.02         2.55 o                         
  -1   9   6          6.71          6.53         1.40 o                         
   0   9   6          0.62         -1.01         1.01 o                         
   1   9   6        146.37        152.25         9.15 o                         
   2   9   6        494.94        479.78        13.97 o                         
   3   9   6        126.46        115.19         5.23 o                         
   4   9   6         41.53         41.80         2.65 o                         
   5   9   6         19.41         14.85         3.06 o                         
   6   9   6        131.53        136.97         9.51 o                         
   7   9   6         50.44         53.36         6.00 o                         
  -2  10   6          1.37          2.76         1.42 o                         
  -1  10   6         14.20         12.29         2.68 o                         
   0  10   6         97.57         99.89         6.94 o                         
   1  10   6         14.87         15.63         2.63 o                         
   2  10   6        309.49        319.00         7.88 o                         
   3  10   6         80.89         80.26         4.53 o                         
   4  10   6          1.49          0.67         0.68 o                         
   5  10   6         34.43         34.27         3.32 o                         
   6  10   6         78.00         87.30         7.98 o                         
   0  11   6          6.18          7.63         2.13 o                         
   1  11   6          9.34          7.88         2.01 o                         
   2  11   6         75.57         65.30         6.37 o                         
   3  11   6          4.75          4.94         1.33 o                         
   4  11   6          0.06         -0.50         0.69 o                         
   5  11   6         12.67         12.53         2.64 o                         
   2  12   6          4.64          5.52         2.03 o                         
   3  12   6         58.19         69.72         6.85 o                         
  -5  -9   7         13.79         13.40         2.93 o                         
  -4  -9   7          0.63          0.05         1.10 o                         
  -3  -9   7         35.13         33.73         3.24 o                         
  -2  -9   7          4.34          6.40         1.55 o                         
  -1  -9   7        151.55        154.41         7.25 o                         
   0  -9   7         60.18         56.05         4.27 o                         
  -6  -8   7          0.21          0.45         0.67 o                         
  -5  -8   7         80.63         86.56         5.00 o                         
  -4  -8   7         46.95         45.02         4.91 o                         
  -3  -8   7          4.48          4.95         2.04 o                         
  -2  -8   7          0.15          0.94         0.67 o                         
  -1  -8   7          2.05          3.07         0.86 o                         
   0  -8   7          9.00         12.19         1.55 o                         
   1  -8   7          0.06         -0.41         1.06 o                         
  -6  -7   7          3.03          2.06         1.75 o                         
  -5  -7   7          2.16          2.47         0.88 o                         
  -4  -7   7        175.38        187.74         7.19 o                         
  -3  -7   7        160.99        159.67        10.77 o                         
  -2  -7   7         15.90         13.74         1.34 o                         
  -1  -7   7          1.54          2.96         0.68 o                         
   0  -7   7         38.76         42.29         3.35 o                         
   1  -7   7         26.83         25.90         2.73 o                         
   2  -7   7          2.47          3.99         1.15 o                         
   3  -7   7          6.89          8.74         2.66 o                         
  -7  -6   7         59.02         61.79         4.26 o                         
  -6  -6   7         22.80         22.43         2.43 o                         
  -5  -6   7          0.40          0.61         0.67 o                         
  -4  -6   7        143.21        137.84         8.98 o                         
  -3  -6   7        202.98        214.62         7.48 o                         
  -2  -6   7          0.08          0.14         0.54 o                         
  -1  -6   7          2.86          1.19         0.45 o                         
   0  -6   7         16.76         17.09         1.98 o                         
   1  -6   7        124.11        132.62         5.74 o                         
   2  -6   7          7.62          7.94         1.79 o                         
   3  -6   7         21.74         24.58         4.13 o                         
  -7  -5   7         39.89         46.30         3.65 o                         
  -6  -5   7          5.04          5.25         1.20 o                         
  -5  -5   7          4.33          4.89         1.12 o                         
  -4  -5   7         46.92         42.60         2.86 o                         
  -3  -5   7        188.53        192.50         6.42 o                         
  -2  -5   7         74.51         67.19         4.52 o                         
  -1  -5   7          7.38          5.71         0.75 o                         
   0  -5   7          6.71          6.75         1.23 o                         
   1  -5   7        178.11        183.08         8.50 o                         
   2  -5   7         83.97         85.52         4.29 o                         
   3  -5   7         20.55         15.98         3.13 o                         
   4  -5   7          4.92          4.03         1.91 o                         
  -7  -4   7         50.77         46.12         4.96 o                         
  -6  -4   7        121.99        120.61         7.59 o                         
  -5  -4   7         43.75         41.35         2.85 o                         
  -4  -4   7          5.80          6.22         1.03 o                         
  -3  -4   7        225.54        248.62         7.16 o                         
  -2  -4   7        586.13        570.57        19.19 o                         
  -1  -4   7          6.70          4.76         0.64 o                         
   0  -4   7         24.39         26.98         2.10 o                         
   1  -4   7         96.86         93.77         4.27 o                         
   2  -4   7        103.76        108.82         6.11 o                         
   3  -4   7          3.36          3.04         1.62 o                         
   4  -4   7        133.81        124.29         9.59 o                         
   5  -4   7          0.04          0.43         1.48 o                         
  -7  -3   7         31.12         26.69         3.77 o                         
  -6  -3   7         31.05         40.14         4.25 o                         
  -5  -3   7         52.45         48.46         4.19 o                         
  -4  -3   7          0.58          0.30         0.40 o                         
  -3  -3   7         26.30         24.89         1.91 o                         
  -2  -3   7        228.54        238.32         6.38 o                         
  -1  -3   7        324.98        308.96         7.75 o                         
   0  -3   7         20.61         21.00         1.77 o                         
   1  -3   7          7.10          7.11         1.12 o                         
   2  -3   7        260.10        259.18        10.73 o                         
   3  -3   7         48.07         52.94         2.92 o                         
   4  -3   7         85.84         88.07         7.73 o                         
   5  -3   7         18.85         18.53         3.70 o                         
  -7  -2   7         19.08         21.77         3.41 o                         
  -6  -2   7         79.98         77.49         6.08 o                         
  -5  -2   7        357.04        365.76        13.98 o                         
  -4  -2   7         24.69         30.54         2.86 o                         
  -3  -2   7         47.62         53.80         4.38 o                         
  -2  -2   7        118.03        114.36         4.68 o                         
  -1  -2   7       1089.85       1126.39        19.79 o                         
   0  -2   7          4.82          5.65         0.37 o                         
   1  -2   7         44.43         38.29         2.11 o                         
   2  -2   7         52.58         54.42         4.70 o                         
   3  -2   7        107.59        110.26         7.64 o                         
   4  -2   7        244.54        245.68        13.32 o                         
   5  -2   7         33.78         32.48         4.82 o                         
   6  -2   7         14.60         15.46         2.21 o                         
  -7  -1   7         13.48         13.20         2.81 o                         
  -6  -1   7          5.71          5.51         1.48 o                         
  -5  -1   7         13.68         15.96         1.47 o                         
  -4  -1   7         31.14         31.67         3.02 o                         
  -3  -1   7          1.14          0.42         0.56 o                         
  -2  -1   7         23.28         21.58         1.15 o                         
  -1  -1   7        132.39        123.63         2.76 o                         
   0  -1   7        383.41        387.74        19.64 o                         
   1  -1   7        729.48        777.77        23.08 o                         
   2  -1   7        199.81        246.52        10.81 o                         
   3  -1   7        361.69        347.85        14.57 o                         
   4  -1   7        336.33        331.35        15.29 o                         
   5  -1   7         36.28         38.02         3.16 o                         
   6  -1   7          0.19         -0.02         0.89 o                         
  -7   0   7         22.41         24.74         3.98 o                         
  -6   0   7         22.80         20.77         1.97 o                         
  -5   0   7        266.54        249.35        10.97 o                         
  -4   0   7       1094.04       1039.02        23.67 o                         
  -3   0   7          3.77          2.82         0.63 o                         
  -2   0   7        421.64        480.53         8.86 o                         
  -1   0   7        240.89        270.17         5.03 o                         
   0   0   7        643.92        597.69        12.19 o                         
   1   0   7        219.86        243.64         4.56 o                         
   2   0   7        240.63        264.35        18.21 o                         
   3   0   7        355.37        330.86        15.24 o                         
   4   0   7        108.10        101.25         6.56 o                         
   5   0   7         38.13         41.53         3.17 o                         
   6   0   7         51.73         52.15         3.92 o                         
   7   0   7         32.08         36.47         3.60 o                         
  -7   1   7         14.88         13.54         3.02 o                         
  -6   1   7         27.87         29.95         2.59 o                         
  -5   1   7         19.60         15.55         2.26 o                         
  -4   1   7        820.35        843.35        24.45 o                         
  -3   1   7        753.70        673.31        65.14 o                         
  -2   1   7        104.10        141.53         5.89 o                         
  -1   1   7         34.01         44.40         5.80 o                         
   0   1   7        265.44        281.73         5.71 o                         
   1   1   7       1431.80       1478.55        30.11 o                         
   2   1   7         10.60          7.52         1.51 o                         
   3   1   7          1.63          2.21         0.59 o                         
   4   1   7        497.92        493.72        12.30 o                         
   5   1   7         32.79         31.64         2.62 o                         
   6   1   7         43.41         41.02         4.67 o                         
   7   1   7         72.34         76.87         5.14 o                         
  -7   2   7         13.37         12.59         3.12 o                         
  -6   2   7          2.09          2.53         1.58 o                         
  -5   2   7         93.65        100.00         6.51 o                         
  -4   2   7          2.75          2.06         1.08 o                         
  -3   2   7        457.03        436.76        10.95 o                         
  -2   2   7          0.30         -0.35         0.71 o                         
  -1   2   7          1.13          0.76         0.49 o                         
   0   2   7         58.45         76.28         2.45 o                         
   1   2   7        366.62        379.61         8.64 o                         
   2   2   7        374.23        391.87        29.33 o                         
   3   2   7        238.31        205.95         6.89 o                         
   4   2   7         64.43         57.25         3.84 o                         
   5   2   7          2.99          2.62         0.86 o                         
   6   2   7         48.56         47.81         3.54 o                         
   7   2   7         12.00          9.94         1.90 o                         
  -6   3   7         13.57         18.52         3.11 o                         
  -5   3   7         23.42         23.72         3.29 o                         
  -4   3   7          0.36         -0.25         1.20 o                         
  -3   3   7         50.53         44.64         4.89 o                         
  -2   3   7        186.34        217.27         6.66 o                         
  -1   3   7         33.04         15.90         1.89 o                         
   0   3   7        219.54        241.89         5.72 o                         
   1   3   7        746.99        829.56        15.56 o                         
   2   3   7        479.58        485.85        14.21 o                         
   3   3   7          1.01          0.38         0.40 o                         
   4   3   7         55.60         50.78         3.20 o                         
   5   3   7        159.20        137.79         6.66 o                         
   6   3   7         36.92         33.00         2.89 o                         
   7   3   7          4.96          8.31         2.81 o                         
  -6   4   7         77.40         76.40         6.74 o                         
  -5   4   7         77.42         82.71         6.61 o                         
  -4   4   7          0.64          0.18         1.18 o                         
  -3   4   7         10.55         10.68         2.44 o                         
  -2   4   7        211.83        215.82         6.97 o                         
  -1   4   7         76.19         95.20         6.91 o                         
   0   4   7         23.21         28.18         1.41 o                         
   1   4   7         16.42         16.99         1.02 o                         
   2   4   7         40.43         43.83         2.47 o                         
   3   4   7        202.59        208.96         6.04 o                         
   4   4   7        112.69         97.10         4.09 o                         
   5   4   7          1.47          0.50         0.60 o                         
   6   4   7         86.97         82.75         4.63 o                         
   7   4   7         16.94         19.18         3.19 o                         
  -5   5   7         30.13         34.64         4.57 o                         
  -4   5   7          3.27          2.89         1.63 o                         
  -3   5   7         14.38         17.54         2.35 o                         
  -2   5   7         78.93         78.69         4.04 o                         
  -1   5   7        701.96        791.35        65.72 o                         
   0   5   7          2.94          2.10         0.51 o                         
   1   5   7          7.74          5.36         0.87 o                         
   2   5   7         63.09         72.30         1.66 o                         
   3   5   7        197.13        195.45        10.83 o                         
   4   5   7         55.69         54.41         2.99 o                         
   5   5   7         86.82         86.82         4.28 o                         
   6   5   7         23.81         22.37         3.07 o                         
   7   5   7         73.50         74.71         6.34 o                         
   8   5   7          0.35          0.83         1.42 o                         
  -5   6   7         45.60         62.91         6.41 o                         
  -4   6   7          0.29          2.29         1.75 o                         
  -3   6   7          8.16          5.44         1.15 o                         
  -2   6   7         17.52         16.20         1.91 o                         
  -1   6   7        479.53        484.86        23.95 o                         
   0   6   7         91.72         91.25         3.33 o                         
   1   6   7        232.63        226.31        10.77 o                         
   2   6   7          3.43          2.91         0.66 o                         
   3   6   7        118.03        111.99         3.03 o                         
   4   6   7        170.65        152.00        10.72 o                         
   5   6   7         33.23         38.50         3.96 o                         
   6   6   7         34.13         30.05         3.70 o                         
   7   6   7         46.43         59.94         5.71 o                         
  -4   7   7         51.46         59.08         6.19 o                         
  -3   7   7          0.02          0.99         2.00 o                         
  -2   7   7         15.26         13.69         1.82 o                         
  -1   7   7         33.29         37.23         2.94 o                         
   0   7   7        157.57        160.83         5.92 o                         
   1   7   7         25.92         28.45         2.50 o                         
   2   7   7        222.04        193.04         6.03 o                         
   3   7   7         26.63         29.89         2.62 o                         
   4   7   7        237.50        233.21        10.87 o                         
   5   7   7         45.26         46.77         4.57 o                         
   6   7   7        215.66        224.69        11.57 o                         
   7   7   7         33.42         36.32         4.58 o                         
  -4   8   7         12.39         11.55         2.93 o                         
  -3   8   7         13.43         15.37         3.37 o                         
  -2   8   7          5.99          5.30         1.20 o                         
  -1   8   7         48.13         46.23         3.35 o                         
   0   8   7        270.19        284.63        15.38 o                         
   1   8   7          2.73          3.14         1.14 o                         
   2   8   7        361.42        377.53         8.26 o                         
   3   8   7         24.07         21.78         2.08 o                         
   4   8   7         10.08         11.48         1.63 o                         
   5   8   7          0.12          0.29         0.84 o                         
   6   8   7         58.83         68.36         6.24 o                         
   7   8   7        129.39        122.29         8.99 o                         
  -3   9   7        101.15        108.29         8.87 o                         
  -2   9   7          0.52          1.14         0.85 o                         
  -1   9   7          1.48          1.85         0.92 o                         
   0   9   7          2.00          1.07         0.75 o                         
   1   9   7        320.99        321.89         9.56 o                         
   2   9   7        592.33        605.21        12.00 o                         
   3   9   7          4.61          1.87         0.65 o                         
   4   9   7          0.03         -0.97         0.97 o                         
   5   9   7          7.67          6.30         2.45 o                         
   6   9   7          0.00          2.05         1.57 o                         
   7   9   7         17.41         15.42         3.43 o                         
  -2  10   7          4.79          5.40         2.05 o                         
  -1  10   7         65.61         69.22         4.75 o                         
   0  10   7         62.07         62.81         4.12 o                         
   1  10   7          1.08          1.77         0.83 o                         
   2  10   7          1.23          2.40         0.83 o                         
   3  10   7         36.74         38.87         3.16 o                         
   4  10   7          0.17         -2.60         3.20 o                         
   5  10   7          2.22          0.53         0.82 o                         
   6  10   7          1.61          2.38         1.01 o                         
   0  11   7          3.72          6.76         2.01 o                         
   1  11   7         11.52         10.95         2.19 o                         
   2  11   7         25.95         25.69         2.09 o                         
   3  11   7         42.21         38.90         3.27 o                         
   4  11   7        120.99        127.88         7.10 o                         
   5  11   7         49.19         37.73         4.75 o                         
   2  12   7          3.72          4.56         1.90 o                         
   3  12   7         10.25          5.46         2.00 o                         
  -4  -9   8        106.95         95.17         8.01 o                         
  -3  -9   8         59.21         44.59         3.79 o                         
  -2  -9   8          0.08         -1.11         1.11 o                         
  -1  -9   8         12.02         10.84         1.93 o                         
  -5  -8   8          5.44          6.08         2.04 o                         
  -4  -8   8          8.27          9.08         2.26 o                         
  -3  -8   8         12.70         11.79         1.88 o                         
  -2  -8   8          0.13         -1.08         1.08 o                         
  -1  -8   8          1.06          1.39         1.50 o                         
   0  -8   8         14.24         16.02         1.82 o                         
   1  -8   8         26.04         33.45         4.24 o                         
  -6  -7   8          0.29          0.27         0.70 o                         
  -5  -7   8          0.58          0.80         0.69 o                         
  -4  -7   8          0.93          2.86         1.44 o                         
  -3  -7   8         61.04         63.52         5.83 o                         
  -2  -7   8          3.22          0.87         0.72 o                         
  -1  -7   8          4.56          1.56         2.28 o                         
   0  -7   8          1.53          1.50         1.23 o                         
   1  -7   8         37.91         32.78         2.98 o                         
   2  -7   8         31.32         36.81         5.22 o                         
  -6  -6   8         42.41         47.04         3.78 o                         
  -5  -6   8          0.50          1.07         1.40 o                         
  -4  -6   8         23.29         25.39         3.24 o                         
  -3  -6   8         31.27         28.17         3.72 o                         
  -2  -6   8         80.52         83.46         4.58 o                         
  -1  -6   8          3.50          3.94         0.83 o                         
   0  -6   8          2.30         -0.23         0.88 o                         
   1  -6   8         20.36         19.64         1.85 o                         
   2  -6   8         31.09         37.91         3.09 o                         
   3  -6   8          2.18          3.36         1.82 o                         
  -7  -5   8          1.26          1.76         0.78 o                         
  -6  -5   8          2.02          2.46         0.86 o                         
  -5  -5   8         15.96         16.24         1.88 o                         
  -4  -5   8          0.44          0.15         0.50 o                         
  -3  -5   8          0.59          0.69         0.74 o                         
  -2  -5   8        192.26        178.32         9.34 o                         
  -1  -5   8         91.13         85.31         4.16 o                         
   0  -5   8          6.27          5.32         2.19 o                         
   1  -5   8          8.80          9.21         1.46 o                         
   2  -5   8         62.39         62.53         7.34 o                         
   3  -5   8         55.14         69.11         7.01 o                         
   4  -5   8          4.91          5.91         2.55 o                         
  -7  -4   8         35.70         38.12         3.33 o                         
  -6  -4   8         35.94         35.88         2.93 o                         
  -5  -4   8        186.15        185.05         6.64 o                         
  -4  -4   8          5.45          5.80         1.25 o                         
  -3  -4   8        104.72        116.99         6.43 o                         
  -2  -4   8         35.37         32.52         3.58 o                         
  -1  -4   8        286.59        293.10        16.82 o                         
   0  -4   8         67.05         59.39         3.40 o                         
   1  -4   8          0.02          0.30         0.59 o                         
   2  -4   8          0.08          0.60         0.60 o                         
   3  -4   8        131.78        133.41         9.48 o                         
   4  -4   8        101.80        121.56         9.74 o                         
   5  -4   8          4.26          2.80         1.62 o                         
  -7  -3   8         38.18         29.38         3.92 o                         
  -6  -3   8          0.02         -0.61         0.92 o                         
  -5  -3   8         36.95         31.71         2.54 o                         
  -4  -3   8         16.48         13.01         1.44 o                         
  -3  -3   8         69.25         67.70         3.10 o                         
  -2  -3   8          8.20          8.08         1.31 o                         
  -1  -3   8        288.18        267.77        11.24 o                         
   0  -3   8        258.82        254.54         6.17 o                         
   1  -3   8        185.21        189.43         4.27 o                         
   2  -3   8          9.70          6.24         1.02 o                         
   3  -3   8        282.80        291.38        14.40 o                         
   4  -3   8        300.75        309.31        15.97 o                         
   5  -3   8         42.68         37.99         5.51 o                         
  -7  -2   8          7.32          6.84         2.04 o                         
  -6  -2   8         60.81         60.21         5.31 o                         
  -5  -2   8        139.42        138.80         7.50 o                         
  -4  -2   8        579.54        566.02        13.15 o                         
  -3  -2   8         11.19         13.46         1.26 o                         
  -2  -2   8        187.27        215.64         5.71 o                         
  -1  -2   8          0.06          0.55         0.19 o                         
   0  -2   8        333.24        323.42         7.08 o                         
   1  -2   8        173.23        170.44        12.34 o                         
   2  -2   8        127.84        131.54         8.11 o                         
   3  -2   8        249.06        274.18        13.18 o                         
   4  -2   8          7.03          7.33         2.44 o                         
   5  -2   8         81.16         83.22        12.60 o                         
   6  -2   8          5.03          1.41         0.76 o                         
  -7  -1   8          2.07          0.68         0.96 o                         
  -6  -1   8          3.26         -0.73         1.31 o                         
  -5  -1   8        187.50        179.98         9.01 o                         
  -4  -1   8        941.90        912.59        26.51 o                         
  -3  -1   8        592.63        603.57        20.04 o                         
  -2  -1   8        253.61        267.55         5.48 o                         
  -1  -1   8          3.49          4.40         1.04 o                         
   0  -1   8       1127.58       1099.53        21.15 o                         
   1  -1   8       2052.87       2117.13       134.44 o                         
   2  -1   8          4.89          5.23         1.48 o                         
   3  -1   8        162.23        152.45         8.93 o                         
   4  -1   8        176.21        167.93         6.64 o                         
   5  -1   8          4.32          3.46         1.03 o                         
   6  -1   8          3.01          5.17         1.34 o                         
  -7   0   8         22.05         20.63         3.56 o                         
  -6   0   8          2.16          1.21         0.97 o                         
  -5   0   8        178.40        186.55         6.14 o                         
  -4   0   8          0.66          1.14         0.56 o                         
  -3   0   8        652.80        670.99        19.74 o                         
  -2   0   8        172.53        197.10         5.23 o                         
  -1   0   8        267.60        271.40         6.38 o                         
   0   0   8        137.77        139.23         4.32 o                         
   1   0   8        241.37        223.58         6.64 o                         
   2   0   8        753.46        761.24        56.81 o                         
   3   0   8         17.61         25.42         5.31 o                         
   4   0   8          3.06          4.24         1.52 o                         
   5   0   8        172.98        166.53         6.77 o                         
   6   0   8        127.81        136.39         6.59 o                         
   7   0   8          0.12          1.00         0.95 o                         
  -7   1   8         51.67         53.99         5.99 o                         
  -6   1   8        128.67        120.18        10.09 o                         
  -5   1   8         66.09         62.32         4.50 o                         
  -4   1   8         13.47         12.00         1.81 o                         
  -3   1   8        124.20        110.42         4.27 o                         
  -2   1   8        231.63        209.17        13.07 o                         
  -1   1   8        248.53        284.14         7.31 o                         
   0   1   8        595.38        598.46        18.88 o                         
   1   1   8        864.81        881.58        13.76 o                         
   2   1   8       1220.75       1247.71        23.33 o                         
   3   1   8          0.04          0.77         0.52 o                         
   4   1   8          2.75          1.71         0.70 o                         
   5   1   8        171.07        158.43         8.86 o                         
   6   1   8         57.75         49.87         5.24 o                         
   7   1   8         23.07         23.99         2.86 o                         
  -6   2   8        155.27        160.47         8.89 o                         
  -5   2   8        106.14        105.18         6.57 o                         
  -4   2   8          1.44          0.43         0.63 o                         
  -3   2   8          1.50          2.66         0.68 o                         
  -2   2   8       1105.03       1091.39        21.70 o                         
  -1   2   8        563.22        648.32        18.83 o                         
   0   2   8         69.11         71.64         2.98 o                         
   1   2   8         47.64         43.17         1.53 o                         
   2   2   8        375.84        405.02        11.72 o                         
   3   2   8        862.57        815.05        16.26 o                         
   4   2   8         48.92         47.26         3.13 o                         
   5   2   8         24.67         22.88         2.19 o                         
   6   2   8        174.77        172.16         7.17 o                         
   7   2   8         73.46         80.32         5.13 o                         
  -6   3   8        128.82        134.02         8.62 o                         
  -5   3   8         98.50        107.83         7.23 o                         
  -4   3   8         11.80         12.61         2.27 o                         
  -3   3   8          1.08         -0.39         0.54 o                         
  -2   3   8        698.41        691.51        15.28 o                         
  -1   3   8       1142.81       1115.67        33.10 o                         
   0   3   8         92.36         93.20         4.22 o                         
   1   3   8        121.37        130.83         3.69 o                         
   2   3   8        164.59        167.49         4.85 o                         
   3   3   8       1050.72        962.14        22.43 o                         
   4   3   8        105.19         94.45         4.15 o                         
   5   3   8         27.04         28.23         3.63 o                         
   6   3   8         96.66         99.81         5.23 o                         
   7   3   8         93.68        104.04         5.82 o                         
  -6   4   8         28.33         33.59         4.48 o                         
  -5   4   8         37.01         40.27         4.66 o                         
  -4   4   8          5.52          6.56         1.90 o                         
  -3   4   8         54.63         54.84         3.46 o                         
  -2   4   8        128.78        107.78         4.62 o                         
  -1   4   8       1285.91       1305.42        23.99 o                         
   0   4   8        310.38        286.98        10.31 o                         
   1   4   8        204.07        182.94        14.29 o                         
   2   4   8        134.66        124.03         3.30 o                         
   3   4   8        603.37        633.63        13.79 o                         
   4   4   8        536.13        483.67        11.81 o                         
   5   4   8          9.18          9.44         1.39 o                         
   6   4   8          7.66          3.17         1.09 o                         
   7   4   8         93.83        100.65         6.90 o                         
  -5   5   8        147.08        166.96        10.35 o                         
  -4   5   8        181.26        195.19        10.70 o                         
  -3   5   8         86.34         93.10         7.42 o                         
  -2   5   8         53.24         48.46         6.14 o                         
  -1   5   8        243.44        253.90         7.69 o                         
   0   5   8        596.57        580.67        15.89 o                         
   1   5   8         72.54         74.08         5.04 o                         
   2   5   8         21.23         23.25         1.05 o                         
   3   5   8        127.79        132.32         4.68 o                         
   4   5   8        586.02        560.53        13.17 o                         
   5   5   8         67.86         59.78         3.53 o                         
   6   5   8        177.04        177.86         7.07 o                         
   7   5   8          2.30          1.29         0.99 o                         
  -5   6   8          1.39          2.53         1.31 o                         
  -4   6   8         79.82         89.53         7.36 o                         
  -3   6   8         91.59         99.71         5.34 o                         
  -2   6   8         73.50         83.03         9.59 o                         
  -1   6   8         41.86         42.93         2.93 o                         
   0   6   8        391.18        374.99         6.90 o                         
   1   6   8        124.96        113.12         3.35 o                         
   2   6   8        121.98        129.94         4.13 o                         
   3   6   8         57.10         62.70         2.53 o                         
   4   6   8        110.43        124.54         4.89 o                         
   5   6   8         50.82         59.17         3.53 o                         
   6   6   8          0.67          1.66         1.44 o                         
   7   6   8         96.08        103.33         7.66 o                         
  -4   7   8        117.12        131.95         9.46 o                         
  -3   7   8        217.91        248.90         9.37 o                         
  -2   7   8         42.16         45.69         6.44 o                         
  -1   7   8          0.02          0.33         1.15 o                         
   0   7   8         65.32         66.88         3.63 o                         
   1   7   8       1597.40       1552.02        30.35 o                         
   2   7   8       1149.29       1136.04        29.03 o                         
   3   7   8          5.24          4.70         0.76 o                         
   4   7   8         11.95          7.41         1.78 o                         
   5   7   8         56.75         64.93         5.46 o                         
   6   7   8         70.34         78.91         6.43 o                         
   7   7   8          0.54          0.88         1.20 o                         
  -3   8   8         70.53         74.23         5.03 o                         
  -2   8   8          2.23          2.46         1.49 o                         
  -1   8   8        131.63        131.03         6.01 o                         
   0   8   8         25.99         23.35         2.26 o                         
   1   8   8         59.97         62.73         3.49 o                         
   2   8   8        186.58        179.49         5.14 o                         
   3   8   8          5.22          2.54         0.74 o                         
   4   8   8         19.15         19.35         2.10 o                         
   5   8   8         58.10         66.51         5.84 o                         
   6   8   8         77.93         83.71         6.93 o                         
   7   8   8         21.34         22.61         3.84 o                         
  -3   9   8          4.68          3.62         1.78 o                         
  -2   9   8         69.26         72.74         4.86 o                         
  -1   9   8         46.93         44.11         4.27 o                         
   0   9   8          1.27          0.36         0.62 o                         
   1   9   8         24.73         21.56         2.13 o                         
   2   9   8         96.82         92.48         3.71 o                         
   3   9   8         15.08         12.03         1.67 o                         
   4   9   8        186.19        194.09        10.64 o                         
   5   9   8         12.27          9.54         2.10 o                         
   6   9   8         48.66         53.94         5.82 o                         
   7   9   8         23.18         26.62         4.34 o                         
  -2  10   8         21.55         19.83         2.64 o                         
  -1  10   8          7.77         10.25         1.87 o                         
   0  10   8          8.21          9.40         1.67 o                         
   1  10   8         37.91         35.70         4.11 o                         
   2  10   8         33.93         36.19         2.77 o                         
   3  10   8          3.56          3.19         1.05 o                         
   4  10   8         13.09         13.03         1.91 o                         
   5  10   8          5.60          6.26         2.11 o                         
   6  10   8         31.38         33.17         4.58 o                         
   0  11   8         29.36         26.92         3.84 o                         
   1  11   8          4.19          5.50         1.23 o                         
   2  11   8         30.11         27.62         2.17 o                         
   3  11   8          4.47          4.61         1.40 o                         
   4  11   8          3.09          3.56         1.24 o                         
   5  11   8         28.70         33.17         4.62 o                         
   3  12   8          4.50          6.10         2.22 o                         
  -5  -8   9          5.36          3.94         1.55 o                         
  -4  -8   9         46.98         50.74         5.63 o                         
  -3  -8   9          0.02         -0.24         1.07 o                         
  -2  -8   9          6.86          7.27         1.53 o                         
  -1  -8   9          0.70          0.19         0.82 o                         
   0  -8   9          0.05         -0.66         0.66 o                         
  -6  -7   9          7.59          4.49         1.68 o                         
  -5  -7   9          5.28          5.48         1.89 o                         
  -4  -7   9          9.43          7.44         2.20 o                         
  -3  -7   9          8.98         14.18         2.91 o                         
  -2  -7   9         19.35         15.06         2.22 o                         
  -1  -7   9         12.49         12.61         1.93 o                         
   0  -7   9          8.19          7.88         1.52 o                         
   1  -7   9          7.32          8.67         1.60 o                         
   2  -7   9         18.30         21.23         4.07 o                         
  -6  -6   9          1.93          4.02         2.20 o                         
  -5  -6   9         12.71         14.08         2.88 o                         
  -4  -6   9         32.40         32.36         4.19 o                         
  -3  -6   9        129.10        136.02         8.68 o                         
  -2  -6   9          0.48         -0.59         1.36 o                         
  -1  -6   9         65.67         59.49         4.83 o                         
   0  -6   9          0.08         -0.08         0.82 o                         
   1  -6   9         14.55         14.97         1.66 o                         
   2  -6   9          5.34          4.24         1.83 o                         
   3  -6   9         43.84         38.80         5.61 o                         
  -7  -5   9         14.93         15.51         2.17 o                         
  -6  -5   9          1.47          2.10         0.89 o                         
  -5  -5   9         21.48         23.72         2.46 o                         
  -4  -5   9         25.01         22.42         2.11 o                         
  -3  -5   9          0.86          2.94         1.35 o                         
  -2  -5   9         29.12         27.95         3.60 o                         
  -1  -5   9         73.80         68.47         4.10 o                         
   0  -5   9         36.23         38.07         2.96 o                         
   1  -5   9         31.38         29.91         2.65 o                         
   2  -5   9          0.01          1.92         1.06 o                         
   3  -5   9         93.38         98.72         8.75 o                         
   4  -5   9         88.80         89.04         8.87 o                         
  -7  -4   9          6.82          4.56         2.11 o                         
  -6  -4   9        135.18        134.93         5.96 o                         
  -5  -4   9         31.65         29.85         3.85 o                         
  -4  -4   9         84.73         85.21         4.05 o                         
  -3  -4   9         13.13         16.33         2.45 o                         
  -2  -4   9         89.10         94.91         6.52 o                         
  -1  -4   9         35.83         42.80         4.45 o                         
   0  -4   9        123.28        124.32         7.18 o                         
   1  -4   9          8.36          6.59         2.00 o                         
   2  -4   9         87.42         85.02         7.16 o                         
   3  -4   9         68.50         64.54         6.76 o                         
   4  -4   9          9.81         12.01         3.26 o                         
  -7  -3   9          3.63          2.42         1.16 o                         
  -6  -3   9         40.12         31.48         2.79 o                         
  -5  -3   9         72.57         78.75         4.07 o                         
  -4  -3   9        238.01        235.73         7.21 o                         
  -3  -3   9        199.54        201.30        15.92 o                         
  -2  -3   9          4.38          4.23         1.31 o                         
  -1  -3   9          2.75          3.16         1.41 o                         
   0  -3   9        634.59        632.25        43.02 o                         
   1  -3   9        484.89        518.59        19.75 o                         
   2  -3   9         12.97         10.51         2.36 o                         
   3  -3   9          3.36          1.51         1.01 o                         
   4  -3   9          0.11          1.51         1.24 o                         
   5  -3   9          0.07          1.35         1.31 o                         
  -7  -2   9         13.01         10.62         2.26 o                         
  -6  -2   9          7.15          4.77         1.42 o                         
  -5  -2   9        363.62        387.05        10.70 o                         
  -4  -2   9          0.01          1.19         1.14 o                         
  -3  -2   9        328.57        327.66         8.34 o                         
  -2  -2   9        214.18        228.32        13.16 o                         
  -1  -2   9        116.37        115.66         4.06 o                         
   0  -2   9         81.08         79.73         3.03 o                         
   1  -2   9        314.98        317.86         7.97 o                         
   2  -2   9        644.88        699.51        18.21 o                         
   3  -2   9         51.81         49.25         5.15 o                         
   4  -2   9         46.92         56.43         6.14 o                         
   5  -2   9         80.55         86.76         8.38 o                         
  -7  -1   9         67.63         74.75         6.63 o                         
  -6  -1   9         96.35        103.59         7.19 o                         
  -5  -1   9          0.86          1.08         0.91 o                         
  -4  -1   9        210.39        210.46        18.17 o                         
  -3  -1   9          1.05          0.09         0.36 o                         
  -2  -1   9        183.61        192.62         5.48 o                         
  -1  -1   9         89.05         90.64         3.60 o                         
   0  -1   9         95.97        104.62         3.82 o                         
   1  -1   9        304.71        314.70         5.79 o                         
   2  -1   9        167.80        166.46         6.80 o                         
   3  -1   9          3.24          1.55         1.15 o                         
   4  -1   9          0.11         -0.51         0.70 o                         
   5  -1   9         52.01         54.10         3.83 o                         
   6  -1   9         88.39         82.21         5.18 o                         
  -7   0   9         15.88         20.76         3.57 o                         
  -6   0   9        112.76        118.32         7.97 o                         
  -5   0   9         74.29         72.10         3.51 o                         
  -4   0   9         67.60         70.13         4.79 o                         
  -3   0   9          6.98          4.99         0.72 o                         
  -2   0   9        801.59        730.33        16.53 o                         
  -1   0   9        149.06        142.51         3.45 o                         
   0   0   9         46.99         48.00         2.94 o                         
   1   0   9         38.33         35.68         2.10 o                         
   2   0   9        536.73        490.80        34.81 o                         
   3   0   9        947.29        925.76        19.27 o                         
   4   0   9         14.04          9.92         1.33 o                         
   5   0   9         24.09         21.05         2.30 o                         
   6   0   9         67.01         67.74         4.53 o                         
  -7   1   9          0.82          1.20         1.66 o                         
  -6   1   9         77.17         81.35         4.30 o                         
  -5   1   9         27.08         32.66         2.43 o                         
  -4   1   9         11.13         13.13         1.90 o                         
  -3   1   9          2.38          2.24         0.59 o                         
  -2   1   9        429.08        416.61        10.32 o                         
  -1   1   9        797.97        776.90        38.49 o                         
   0   1   9          0.97          1.06         0.47 o                         
   1   1   9          0.30          0.73         0.45 o                         
   2   1   9        197.37        207.46         5.76 o                         
   3   1   9        476.05        470.74        11.07 o                         
   4   1   9         35.10         33.39         2.44 o                         
   5   1   9          4.66          4.67         1.07 o                         
   6   1   9         45.09         50.20         3.78 o                         
   7   1   9         86.11         86.78         5.49 o                         
  -6   2   9          0.36          0.61         2.03 o                         
  -5   2   9          1.88          2.02         0.98 o                         
  -4   2   9         62.69         57.75         4.37 o                         
  -3   2   9         31.87         33.74         3.92 o                         
  -2   2   9         81.51         64.63         3.08 o                         
  -1   2   9        988.86       1014.23        70.98 o                         
   0   2   9          9.35          9.08         1.00 o                         
   1   2   9          0.61          1.16         0.25 o                         
   2   2   9        131.89        139.68         3.52 o                         
   3   2   9        443.57        415.04        45.70 o                         
   4   2   9        655.86        654.85        15.17 o                         
   5   2   9          2.46          0.74         0.86 o                         
   6   2   9          1.73          0.05         1.24 o                         
   7   2   9         63.49         69.21         4.81 o                         
  -6   3   9          6.57          6.00         1.81 o                         
  -5   3   9        153.34        152.03         8.63 o                         
  -4   3   9        154.02        170.69         8.65 o                         
  -3   3   9        106.47        102.44         5.28 o                         
  -2   3   9         14.67         10.74         1.33 o                         
  -1   3   9         46.25         42.45         1.95 o                         
   0   3   9        934.60        822.19        22.60 o                         
   1   3   9        208.51        205.42         4.45 o                         
   2   3   9          0.72          0.42         0.33 o                         
   3   3   9        101.75        113.30         4.49 o                         
   4   3   9        380.28        375.79         9.96 o                         
   5   3   9         36.82         34.72         3.52 o                         
   6   3   9         52.67         53.90         3.76 o                         
   7   3   9          6.85          6.16         1.71 o                         
  -6   4   9         27.21         27.26         3.94 o                         
  -5   4   9          4.27          5.83         1.91 o                         
  -4   4   9        124.75        122.91         7.72 o                         
  -3   4   9        182.89        193.50         7.08 o                         
  -2   4   9          0.98          2.31         0.80 o                         
  -1   4   9         10.65         11.08         1.00 o                         
   0   4   9        714.46        692.07        31.64 o                         
   1   4   9        151.35        151.91         4.28 o                         
   2   4   9         14.87         14.72         1.14 o                         
   3   4   9        126.73        143.14         4.92 o                         
   4   4   9         34.85         43.54         2.74 o                         
   5   4   9        247.64        256.16         8.25 o                         
   6   4   9          0.01          0.55         0.63 o                         
   7   4   9         63.24         68.63         4.64 o                         
  -5   5   9         21.86         23.12         3.82 o                         
  -4   5   9        138.89        188.54        10.51 o                         
  -3   5   9        205.19        209.53         7.81 o                         
  -2   5   9         23.57         18.87         3.32 o                         
  -1   5   9          3.07          1.57         0.47 o                         
   0   5   9         49.51         45.03         3.03 o                         
   1   5   9       2470.40       2443.93        44.58 o                         
   2   5   9        976.51        956.68        18.51 o                         
   3   5   9         97.68         87.19         3.14 o                         
   4   5   9          6.97          1.72         2.04 o                         
   5   5   9        187.84        201.88         7.13 o                         
   6   5   9        189.37        202.25        15.06 o                         
   7   5   9          2.82          2.30         1.24 o                         
  -5   6   9          8.19          9.08         2.46 o                         
  -4   6   9          1.88          4.86         2.17 o                         
  -3   6   9         67.76         70.14         4.51 o                         
  -2   6   9          1.88         -0.45         1.24 o                         
  -1   6   9        142.95        123.02         3.66 o                         
   0   6   9          4.33          2.83         0.96 o                         
   1   6   9        629.68        659.51        21.85 o                         
   2   6   9        548.93        551.04        14.11 o                         
   3   6   9         62.44         51.59         2.39 o                         
   4   6   9         83.80         70.66         6.68 o                         
   5   6   9         71.41         75.06         4.08 o                         
   6   6   9        334.40        341.79        15.18 o                         
   7   6   9         61.37         59.51         5.77 o                         
  -4   7   9         39.29         49.37         5.69 o                         
  -3   7   9          4.06          4.13         1.43 o                         
  -2   7   9        176.50        179.85         7.34 o                         
  -1   7   9         75.61         61.72         5.15 o                         
   0   7   9          9.49          7.02         1.20 o                         
   1   7   9        236.36        230.60         7.30 o                         
   2   7   9         66.17         68.44         3.64 o                         
   3   7   9         32.53         30.91         4.12 o                         
   4   7   9        142.57        140.95         5.84 o                         
   5   7   9         19.96         23.79         3.21 o                         
   6   7   9        106.90         99.73         7.31 o                         
   7   7   9         26.39         22.16         3.54 o                         
  -3   8   9          2.10          0.16         1.03 o                         
  -2   8   9         65.67         53.04         3.97 o                         
  -1   8   9         71.14         69.62         4.26 o                         
   0   8   9         61.42         56.86         3.62 o                         
   1   8   9        171.85        170.95         6.35 o                         
   2   8   9        131.60        141.88        13.46 o                         
   3   8   9         49.84         47.56         3.27 o                         
   4   8   9          0.57          0.69         0.95 o                         
   5   8   9          9.82          6.97         1.83 o                         
   6   8   9         53.65         57.90         5.74 o                         
   7   8   9         89.60        102.74         8.23 o                         
  -2   9   9          0.26         -0.71         0.97 o                         
  -1   9   9        138.94        139.10         6.52 o                         
   0   9   9         65.47         60.22         3.90 o                         
   1   9   9         11.41         12.44         1.63 o                         
   2   9   9         38.48         36.55         4.83 o                         
   3   9   9         78.81         84.61         4.61 o                         
   4   9   9        157.42        152.03         9.42 o                         
   5   9   9          2.66          1.83         0.75 o                         
   6   9   9          0.07          3.38         1.97 o                         
  -1  10   9         43.45         47.48         3.86 o                         
   0  10   9         48.81         45.63         3.58 o                         
   1  10   9          9.16          8.64         1.50 o                         
   2  10   9         22.16         18.81         1.71 o                         
   3  10   9         57.41         55.98         3.88 o                         
   4  10   9        141.90        142.65         9.38 o                         
   5  10   9         13.03          9.01         2.48 o                         
   6  10   9         12.66         15.85         2.91 o                         
   0  11   9         59.93         61.14         4.30 o                         
   1  11   9         13.41         12.29         1.53 o                         
   2  11   9          8.12          6.03         1.41 o                         
   3  11   9          3.87          2.83         0.95 o                         
   4  11   9         78.00         74.81         4.90 o                         
   5  11   9         69.94         68.96         6.80 o                         
  -4  -8  10         24.65         26.20         4.33 o                         
  -3  -8  10         50.91         53.55         6.19 o                         
  -2  -8  10          2.30          4.15         2.23 o                         
  -1  -8  10          0.16         -1.33         1.42 o                         
  -5  -7  10          2.46          4.02         2.04 o                         
  -4  -7  10          1.45         -0.14         1.04 o                         
  -3  -7  10         11.18         10.11         2.56 o                         
  -2  -7  10         43.48         55.84         6.12 o                         
  -1  -7  10         13.78         10.02         2.84 o                         
   0  -7  10          1.50          0.87         0.78 o                         
   1  -7  10         30.18         36.54         3.34 o                         
  -6  -6  10         89.45        103.04         8.56 o                         
  -5  -6  10          1.24          4.41         1.82 o                         
  -4  -6  10         23.67         23.79         3.80 o                         
  -3  -6  10          4.85          5.61         1.84 o                         
  -2  -6  10         78.65         74.45         6.80 o                         
  -1  -6  10         36.24         32.33         4.57 o                         
   0  -6  10          2.67          2.05         1.29 o                         
   1  -6  10          3.14          5.65         1.53 o                         
   2  -6  10         26.89         24.27         4.29 o                         
  -6  -5  10          9.04         10.09         2.70 o                         
  -5  -5  10          0.21          0.37         1.55 o                         
  -4  -5  10          6.44          8.29         2.29 o                         
  -3  -5  10          5.76          4.14         1.48 o                         
  -2  -5  10          1.45          1.75         0.97 o                         
  -1  -5  10         10.71         14.69         2.90 o                         
   0  -5  10         99.88         93.90         7.66 o                         
   1  -5  10         68.41         62.48         6.49 o                         
   2  -5  10         22.26         23.63         3.90 o                         
   3  -5  10         18.10         17.68         3.83 o                         
  -6  -4  10         28.52         27.73         4.26 o                         
  -5  -4  10        247.95        244.35         8.12 o                         
  -4  -4  10          4.96          3.03         1.41 o                         
  -3  -4  10        119.23        144.33         8.83 o                         
  -2  -4  10         80.83         78.41         6.18 o                         
  -1  -4  10         23.29         20.60         3.28 o                         
   0  -4  10         79.62         71.21         6.33 o                         
   1  -4  10        130.54        118.58         8.81 o                         
   2  -4  10        305.56        320.83        15.70 o                         
   3  -4  10         41.01         37.45         5.24 o                         
   4  -4  10          0.04          2.28         1.91 o                         
  -7  -3  10         12.99         12.88         1.98 o                         
  -6  -3  10          8.02          8.27         1.46 o                         
  -5  -3  10        117.94        114.28         5.06 o                         
  -4  -3  10        463.11        482.77        11.97 o                         
  -3  -3  10         14.89         16.55         1.50 o                         
  -2  -3  10          4.62          5.61         1.59 o                         
  -1  -3  10          0.61         -0.65         1.11 o                         
   0  -3  10         65.26         65.09         5.74 o                         
   1  -3  10         15.55         17.20         3.10 o                         
   2  -3  10          1.84          2.46         1.73 o                         
   3  -3  10         50.91         47.73         5.57 o                         
   4  -3  10          0.19          0.68         1.38 o                         
   5  -3  10         20.07         18.99         4.20 o                         
  -7  -2  10          3.44          4.77         1.84 o                         
  -6  -2  10         57.57         53.83         3.68 o                         
  -5  -2  10         10.53         10.94         1.64 o                         
  -4  -2  10         95.05         90.71         4.04 o                         
  -3  -2  10         20.26         21.22         1.63 o                         
  -2  -2  10         69.87         71.12         3.15 o                         
  -1  -2  10          9.89         10.60         1.17 o                         
   0  -2  10         60.03         57.90         2.73 o                         
   1  -2  10         67.42         72.36         3.11 o                         
   2  -2  10        169.90        165.88         4.87 o                         
   3  -2  10        153.27        156.97        10.08 o                         
   4  -2  10          2.66          2.26         1.30 o                         
   5  -2  10         10.00         12.42         3.48 o                         
  -7  -1  10          5.89          3.32         1.79 o                         
  -6  -1  10          3.87          3.60         1.32 o                         
  -5  -1  10          0.20          0.58         0.75 o                         
  -4  -1  10          0.03          1.27         0.61 o                         
  -3  -1  10         44.81         43.56         2.39 o                         
  -2  -1  10         82.55         82.15         2.50 o                         
  -1  -1  10          1.86          1.72         0.55 o                         
   0  -1  10        157.75        179.29         5.60 o                         
   1  -1  10         51.67         55.60         2.80 o                         
   2  -1  10          9.82         10.65         0.87 o                         
   3  -1  10        137.36        133.86         5.07 o                         
   4  -1  10          0.94          0.48         0.98 o                         
   5  -1  10         16.85         18.63         3.88 o                         
   6  -1  10          8.36         11.41         3.46 o                         
  -7   0  10         41.85         44.10         5.15 o                         
  -6   0  10         50.73         47.33         4.83 o                         
  -5   0  10          1.32          1.69         0.81 o                         
  -4   0  10         22.10         26.95         2.45 o                         
  -3   0  10         11.97         10.35         1.03 o                         
  -2   0  10         48.40         51.94         1.99 o                         
  -1   0  10         69.49         65.42         3.17 o                         
   0   0  10          1.06          1.38         1.55 o                         
   1   0  10         41.71         43.90         3.17 o                         
   2   0  10          6.85          7.94         0.73 o                         
   3   0  10         86.56         93.12         4.96 o                         
   4   0  10         75.08         81.28         6.09 o                         
   5   0  10         24.18         22.98         2.40 o                         
   6   0  10         19.08         23.47         4.47 o                         
  -6   1  10         42.41         39.43         4.60 o                         
  -5   1  10         14.35         15.55         1.75 o                         
  -4   1  10         32.95         33.59         3.05 o                         
  -3   1  10          9.07          8.79         1.34 o                         
  -2   1  10        298.89        299.67        25.99 o                         
  -1   1  10         10.00         11.47         0.76 o                         
   0   1  10        208.55        202.55         9.42 o                         
   1   1  10          0.40          0.87         0.36 o                         
   2   1  10         24.82         22.27         1.41 o                         
   3   1  10         43.76         40.53         3.74 o                         
   4   1  10        138.23        142.89        11.78 o                         
   5   1  10          4.75          2.67         1.51 o                         
   6   1  10         60.44         68.10         4.44 o                         
  -6   2  10         75.54         72.90         4.29 o                         
  -5   2  10         15.42         17.25         2.59 o                         
  -4   2  10         80.14         85.96         5.54 o                         
  -3   2  10          1.52          3.57         0.86 o                         
  -2   2  10        200.34        183.05         6.12 o                         
  -1   2  10        174.50        170.53         9.24 o                         
   0   2  10        268.74        256.39         4.17 o                         
   1   2  10        189.52        170.40         3.80 o                         
   2   2  10          0.82          0.16         0.39 o                         
   3   2  10         30.68         27.49         1.84 o                         
   4   2  10          0.39          2.06         0.62 o                         
   5   2  10        107.29        120.28         5.46 o                         
   6   2  10          2.25          1.37         0.91 o                         
   7   2  10         58.01         63.78         4.60 o                         
  -6   3  10         53.51         42.13         4.50 o                         
  -5   3  10         86.62         70.46         5.65 o                         
  -4   3  10         17.56         17.84         2.63 o                         
  -3   3  10          8.69          8.03         1.43 o                         
  -2   3  10          0.19          0.57         0.37 o                         
  -1   3  10        279.04        265.91         7.63 o                         
   0   3  10          7.52          8.38         1.06 o                         
   1   3  10       1412.11       1389.50        24.45 o                         
   2   3  10         21.16         15.80         2.82 o                         
   3   3  10        220.07        183.69        19.30 o                         
   4   3  10         47.74         32.30         2.33 o                         
   5   3  10        177.77        183.43         6.88 o                         
   6   3  10        167.39        164.42         6.98 o                         
   7   3  10          9.60         11.78         1.99 o                         
  -5   4  10         15.68         15.97         2.80 o                         
  -4   4  10         53.46         55.07         4.97 o                         
  -3   4  10          7.21          6.19         1.26 o                         
  -2   4  10         96.84         75.21         2.98 o                         
  -1   4  10        143.23        120.15         3.66 o                         
   0   4  10         15.41         14.17         1.31 o                         
   1   4  10        392.30        374.14        10.59 o                         
   2   4  10        330.55        326.91        10.34 o                         
   3   4  10         10.83          5.70         0.77 o                         
   4   4  10          0.14         -0.20         0.48 o                         
   5   4  10         59.65         63.52         3.74 o                         
   6   4  10        323.46        328.44        10.49 o                         
   7   4  10         39.28         43.24         3.69 o                         
  -5   5  10         15.59         19.84         3.37 o                         
  -4   5  10        143.81        157.42         9.29 o                         
  -3   5  10          7.97         12.67         2.93 o                         
  -2   5  10         51.52         40.82         3.03 o                         
  -1   5  10         58.55         60.45         2.50 o                         
   0   5  10        566.48        546.97         9.90 o                         
   1   5  10       1144.49       1092.33        17.44 o                         
   2   5  10         75.54         85.82         2.98 o                         
   3   5  10          0.12          0.42         0.41 o                         
   4   5  10         21.02         21.47         1.95 o                         
   5   5  10         18.86         14.14         2.70 o                         
   6   5  10         16.96         11.97         1.75 o                         
   7   5  10         25.11         21.37         2.52 o                         
  -4   6  10          0.24          0.06         1.09 o                         
  -3   6  10         41.53         53.96         4.46 o                         
  -2   6  10        173.75        147.51        14.16 o                         
  -1   6  10        153.77        141.96         5.80 o                         
   0   6  10        128.15        121.78         5.04 o                         
   1   6  10        174.08        176.75         6.11 o                         
   2   6  10          1.03          0.34         0.42 o                         
   3   6  10         38.47         46.74         2.37 o                         
   4   6  10         10.88          9.18         1.26 o                         
   5   6  10          0.46          0.58         0.60 o                         
   6   6  10         34.25         39.31         3.21 o                         
   7   6  10         76.40         78.41         6.62 o                         
  -4   7  10          4.80          3.38         1.48 o                         
  -3   7  10         41.84         39.84         5.28 o                         
  -2   7  10         13.01         11.31         1.94 o                         
  -1   7  10        106.64         96.05         5.62 o                         
   0   7  10         92.71         83.50         4.31 o                         
   1   7  10         58.94         61.02         5.23 o                         
   2   7  10         66.34         59.18         3.51 o                         
   3   7  10        476.24        492.21        22.92 o                         
   4   7  10        260.67        250.08         8.36 o                         
   5   7  10          0.26          1.22         0.73 o                         
   6   7  10          1.94          1.77         1.31 o                         
   7   7  10          1.98         -0.05         1.40 o                         
  -3   8  10          0.06         -0.89         0.89 o                         
  -2   8  10          4.21          5.18         1.82 o                         
  -1   8  10         98.06         91.54         4.99 o                         
   0   8  10         67.62         66.02         3.98 o                         
   1   8  10          1.13          1.04         1.12 o                         
   2   8  10         44.59         42.83         3.06 o                         
   3   8  10         59.66         61.47         3.77 o                         
   4   8  10        272.22        288.65         9.57 o                         
   5   8  10         22.16         20.59         2.35 o                         
   6   8  10         35.80         39.59         4.73 o                         
   7   8  10         17.89         19.45         3.43 o                         
  -2   9  10          6.21          5.42         1.32 o                         
  -1   9  10          1.31          0.46         1.17 o                         
   0   9  10         73.94         78.52         4.59 o                         
   1   9  10         38.97         33.76         2.79 o                         
   2   9  10          0.59          0.18         0.70 o                         
   3   9  10         12.67         14.02         1.90 o                         
   4   9  10        238.02        251.05        12.83 o                         
   5   9  10        134.88        129.63         7.64 o                         
   6   9  10          0.94          1.47         0.95 o                         
  -1  10  10          2.08          2.64         1.88 o                         
   0  10  10         37.38         38.54         3.31 o                         
   1  10  10        143.73        139.64         6.92 o                         
   2  10  10         11.97          8.48         1.56 o                         
   3  10  10         16.11         14.50         2.00 o                         
   4  10  10         38.87         38.01         4.76 o                         
   5  10  10         97.36        117.17         8.85 o                         
   6  10  10         17.39         18.02         2.58 o                         
   0  11  10          0.05         -0.07         1.03 o                         
   1  11  10         39.23         41.28         2.88 o                         
   2  11  10         43.57         40.74         3.52 o                         
   3  11  10          6.68          3.18         0.96 o                         
   4  11  10          2.80          2.24         2.18 o                         
   5  11  10         69.70         77.43         7.33 o                         
  -4  -7  11          3.95          2.01         1.41 o                         
  -3  -7  11          3.54          4.26         1.88 o                         
  -2  -7  11          8.24         14.44         3.26 o                         
  -1  -7  11          9.61         10.83         2.93 o                         
   0  -7  11         10.34          6.94         2.49 o                         
  -5  -6  11         98.87        110.94         8.82 o                         
  -4  -6  11          0.13          4.81         2.01 o                         
  -3  -6  11         28.33         32.03         4.43 o                         
  -2  -6  11         15.97         16.17         3.25 o                         
  -1  -6  11         21.20         26.78         4.27 o                         
   0  -6  11         51.76         58.52         6.64 o                         
   1  -6  11         78.47         80.79         5.63 o                         
   2  -6  11        107.12        104.91         9.17 o                         
  -6  -5  11         10.78          7.64         2.63 o                         
  -5  -5  11        149.68        169.09        10.79 o                         
  -4  -5  11        255.94        279.99        14.14 o                         
  -3  -5  11         33.21         30.10         4.07 o                         
  -2  -5  11          0.65          0.67         1.17 o                         
  -1  -5  11         74.26         75.72         6.91 o                         
   0  -5  11        182.44        186.20        11.59 o                         
   1  -5  11         43.13         39.79         5.41 o                         
   2  -5  11         25.05         33.54         4.94 o                         
   3  -5  11          6.09          7.47         2.57 o                         
  -6  -4  11         32.07         32.80         4.76 o                         
  -5  -4  11          5.23          6.49         2.06 o                         
  -4  -4  11        122.97        137.72         9.03 o                         
  -3  -4  11         71.21         81.44         6.67 o                         
  -2  -4  11          2.08          1.36         0.80 o                         
  -1  -4  11          3.94          5.30         1.82 o                         
   0  -4  11         43.81         48.04         5.31 o                         
   1  -4  11        158.21        171.78        11.23 o                         
   2  -4  11          0.92          3.14         2.07 o                         
   3  -4  11          1.86          1.72         1.53 o                         
   4  -4  11         53.85         70.73         8.03 o                         
  -6  -3  11         41.64         38.23         4.94 o                         
  -5  -3  11          0.52          1.86         1.53 o                         
  -4  -3  11          0.03         -0.81         1.23 o                         
  -3  -3  11         49.97         50.46         4.91 o                         
  -2  -3  11         36.20         33.98         3.97 o                         
  -1  -3  11         91.78         89.49         6.73 o                         
   0  -3  11        169.16        168.12        10.07 o                         
   1  -3  11        149.42        161.29        10.29 o                         
   2  -3  11          6.16          6.88         2.50 o                         
   3  -3  11          4.89          5.87         1.97 o                         
   4  -3  11         11.07         11.82         3.00 o                         
  -6  -2  11         82.95         92.50         7.69 o                         
  -5  -2  11          8.79          9.82         1.37 o                         
  -4  -2  11          7.49          8.87         2.23 o                         
  -3  -2  11        201.04        198.76        10.39 o                         
  -2  -2  11        225.76        236.35        11.33 o                         
  -1  -2  11          0.22          1.16         1.04 o                         
   0  -2  11         28.63         26.83         1.89 o                         
   1  -2  11         69.54         63.29         5.83 o                         
   2  -2  11        213.28        241.37        12.99 o                         
   3  -2  11         22.49         25.27         4.06 o                         
   4  -2  11          2.92          2.72         1.46 o                         
   5  -2  11         57.30         72.96         8.23 o                         
  -6  -1  11         87.50         85.47         4.77 o                         
  -5  -1  11          2.17          1.23         1.09 o                         
  -4  -1  11          0.11          0.00         0.62 o                         
  -3  -1  11         72.33         70.53         3.12 o                         
  -2  -1  11        594.03        596.72        14.07 o                         
  -1  -1  11        190.36        185.42         6.03 o                         
   0  -1  11          3.39          2.72         1.49 o                         
   1  -1  11         14.54         12.43         1.35 o                         
   2  -1  11        281.62        289.82         8.33 o                         
   3  -1  11         71.36         73.04         3.81 o                         
   4  -1  11         12.59         11.17         3.09 o                         
   5  -1  11          9.34          9.47         3.15 o                         
  -6   0  11         69.47         68.34         5.91 o                         
  -5   0  11         18.59         21.29         2.17 o                         
  -4   0  11          2.89          3.53         1.56 o                         
  -3   0  11         59.06         52.35         2.36 o                         
  -2   0  11        551.82        538.10         9.74 o                         
  -1   0  11        310.07        308.18        13.00 o                         
   0   0  11        132.56        129.78         4.81 o                         
   1   0  11          3.79          3.27         0.77 o                         
   2   0  11        111.77        106.83         8.13 o                         
   3   0  11        251.37        257.85        13.04 o                         
   4   0  11         58.90         55.03         6.13 o                         
   5   0  11         58.21         69.56         7.42 o                         
   6   0  11         20.14         22.51         4.40 o                         
  -6   1  11        109.83        110.07         7.90 o                         
  -5   1  11        182.48        186.15         9.74 o                         
  -4   1  11         32.57         30.48         2.43 o                         
  -3   1  11         37.29         32.90         1.92 o                         
  -2   1  11         97.82         91.46         4.00 o                         
  -1   1  11        754.00        674.53        29.17 o                         
   0   1  11        226.89        211.57         6.51 o                         
   1   1  11        142.89        140.91         5.11 o                         
   2   1  11         25.50         23.62         2.08 o                         
   3   1  11        423.23        414.78        12.39 o                         
   4   1  11         59.24         53.92         3.22 o                         
   5   1  11         69.80         79.38         7.77 o                         
   6   1  11         19.91         15.22         3.40 o                         
  -6   2  11         23.16         22.15         2.34 o                         
  -5   2  11         88.02         75.02         5.48 o                         
  -4   2  11        157.21        164.05         8.15 o                         
  -3   2  11         65.02         67.52         3.82 o                         
  -2   2  11        116.44        105.30         5.83 o                         
  -1   2  11         71.00         58.87         3.13 o                         
   0   2  11         76.27         73.96         1.62 o                         
   1   2  11         30.60         33.07         4.63 o                         
   2   2  11          1.68         -0.05         0.44 o                         
   3   2  11         41.91         51.96         2.23 o                         
   4   2  11         28.66         31.14         2.46 o                         
   5   2  11          0.21          1.06         0.84 o                         
   6   2  11        183.30        180.92        12.43 o                         
  -6   3  11          0.20          0.20         0.91 o                         
  -5   3  11         39.62         45.66         4.52 o                         
  -4   3  11        370.84        379.96        11.27 o                         
  -3   3  11        148.62        140.16         4.58 o                         
  -2   3  11          4.91          4.61         0.95 o                         
  -1   3  11         33.09         27.64         2.10 o                         
   0   3  11       1722.66       1600.34        30.44 o                         
   1   3  11       1543.24       1270.07        25.06 o                         
   2   3  11          1.33          1.25         0.57 o                         
   3   3  11          4.28          2.59         0.70 o                         
   4   3  11         34.43         38.53         2.56 o                         
   5   3  11         28.28         38.71         3.82 o                         
   6   3  11          4.40          8.07         1.55 o                         
   7   3  11          7.58          5.41         2.00 o                         
  -5   4  11         38.87         41.93         4.55 o                         
  -4   4  11         76.36         72.85         5.23 o                         
  -3   4  11         39.98         50.31         3.46 o                         
  -2   4  11        132.63        102.86         3.97 o                         
  -1   4  11         44.33         36.33         2.39 o                         
   0   4  11         58.64         60.86         2.95 o                         
   1   4  11        208.06        193.24         4.59 o                         
   2   4  11        254.20        207.10         9.61 o                         
   3   4  11          2.75         10.42         1.07 o                         
   4   4  11         19.27         15.35         1.62 o                         
   5   4  11         34.16         34.45         2.73 o                         
   6   4  11          9.26         11.69         1.80 o                         
   7   4  11         14.72         14.60         2.57 o                         
  -5   5  11          1.62          0.34         1.00 o                         
  -4   5  11          0.96          2.05         0.95 o                         
  -3   5  11        231.91        204.46         7.80 o                         
  -2   5  11        172.84        167.96         4.98 o                         
  -1   5  11         92.37         88.02         3.20 o                         
   0   5  11         27.78         28.77         3.71 o                         
   1   5  11        135.94        140.90         4.64 o                         
   2   5  11         20.83         18.03         1.78 o                         
   3   5  11        355.94        334.74         7.59 o                         
   4   5  11        136.07        130.42         5.30 o                         
   5   5  11         28.63         27.19         3.18 o                         
   6   5  11         47.76         44.85         3.46 o                         
   7   5  11          0.02         -0.03         0.60 o                         
  -4   6  11          0.86          0.56         1.15 o                         
  -3   6  11         14.23         12.64         1.87 o                         
  -2   6  11         24.02         22.79         2.35 o                         
  -1   6  11          8.40         10.93         1.70 o                         
   0   6  11         58.32         52.26         3.25 o                         
   1   6  11          7.44          7.45         1.18 o                         
   2   6  11         19.57         18.14         2.23 o                         
   3   6  11          4.17          8.87         1.09 o                         
   4   6  11        214.28        224.63         6.95 o                         
   5   6  11         20.81         24.91         2.41 o                         
   6   6  11         68.62         78.15         4.68 o                         
   7   6  11          4.85          5.35         1.37 o                         
  -4   7  11          0.23         -1.18         1.84 o                         
  -3   7  11          0.81          0.39         1.34 o                         
  -2   7  11         68.04         72.04         4.78 o                         
  -1   7  11        103.79         99.68         6.58 o                         
   0   7  11         93.96         94.85         4.71 o                         
   1   7  11         33.33         27.93         2.36 o                         
   2   7  11          6.74          8.87         1.31 o                         
   3   7  11          0.38          1.06         1.22 o                         
   4   7  11         78.30         72.00         4.19 o                         
   5   7  11         91.35         87.52         5.08 o                         
   6   7  11          0.38         -1.43         1.43 o                         
   7   7  11          0.71          0.92         0.83 o                         
  -3   8  11          4.21          1.57         1.11 o                         
  -2   8  11          1.04         -0.10         0.76 o                         
  -1   8  11         37.92         38.97         4.96 o                         
   0   8  11         10.60         13.92         2.08 o                         
   1   8  11         18.61         14.66         2.90 o                         
   2   8  11          1.73          0.44         0.66 o                         
   3   8  11          6.52          6.99         1.89 o                         
   4   8  11          1.62          3.64         1.89 o                         
   5   8  11        111.76        124.63         6.08 o                         
   6   8  11          4.01          2.53         1.16 o                         
  -2   9  11          0.02         -1.86         2.98 o                         
  -1   9  11         11.14         10.76         1.82 o                         
   0   9  11         33.19         32.86         2.99 o                         
   1   9  11         68.87         72.13         4.26 o                         
   2   9  11         73.51         57.75         3.81 o                         
   3   9  11          4.30          3.79         0.96 o                         
   4   9  11          8.70          8.88         2.47 o                         
   5   9  11         35.32         44.74         3.72 o                         
   6   9  11        194.64        214.13         8.93 o                         
  -1  10  11          8.48         11.11         1.92 o                         
   0  10  11         37.66         38.57         3.38 o                         
   1  10  11          4.09          5.85         1.14 o                         
   2  10  11         54.61         53.82         3.90 o                         
   3  10  11          0.27         -0.98         0.98 o                         
   4  10  11         15.07         17.04         3.25 o                         
   5  10  11          0.64          0.18         1.29 o                         
   1  11  11          8.37          8.97         1.37 o                         
   2  11  11         18.95         19.71         5.46 o                         
   3  11  11         57.50         51.39         4.04 o                         
   4  11  11         11.53         12.87         3.09 o                         
  -3  -7  12          4.59          1.32         1.51 o                         
  -2  -7  12          8.82          6.02         2.28 o                         
  -1  -7  12         39.52         35.81         5.30 o                         
  -5  -6  12          1.28         -0.72         1.11 o                         
  -4  -6  12         50.05         54.01         5.99 o                         
  -3  -6  12         55.27         53.89         6.01 o                         
  -2  -6  12          4.46          1.59         1.19 o                         
  -1  -6  12          3.76          2.70         1.43 o                         
   0  -6  12         51.88         55.84         6.76 o                         
   1  -6  12        110.19        117.62         7.08 o                         
  -5  -5  12         36.30         36.45         4.98 o                         
  -4  -5  12         12.30         15.34         3.21 o                         
  -3  -5  12         41.00         40.99         4.95 o                         
  -2  -5  12         37.72         35.54         4.76 o                         
  -1  -5  12         57.22         48.60         5.82 o                         
   0  -5  12         24.25         25.28         4.27 o                         
   1  -5  12          9.00          7.03         2.65 o                         
   2  -5  12          3.79          4.76         1.86 o                         
  -6  -4  12         51.56         54.55         6.31 o                         
  -5  -4  12          0.06          1.65         1.69 o                         
  -4  -4  12          0.09          1.82         1.70 o                         
  -3  -4  12        123.52        115.14         8.34 o                         
  -2  -4  12         90.02         90.11         7.28 o                         
  -1  -4  12          4.75          2.76         1.16 o                         
   0  -4  12          0.45         -2.17         2.17 o                         
   1  -4  12        107.56        113.33         9.27 o                         
   2  -4  12        210.82        215.50        13.33 o                         
   3  -4  12          9.88         10.94         3.22 o                         
  -6  -3  12         23.68         28.62         4.47 o                         
  -5  -3  12          7.27          2.65         1.51 o                         
  -4  -3  12          4.02          3.98         1.78 o                         
  -3  -3  12         60.26         68.10         6.12 o                         
  -2  -3  12        422.90        463.49        18.38 o                         
  -1  -3  12         41.05         34.61         4.32 o                         
   0  -3  12          4.75          8.81         2.48 o                         
   1  -3  12         20.78         21.60         3.74 o                         
   2  -3  12         91.14         97.63         8.42 o                         
   3  -3  12         62.05         61.20         6.87 o                         
   4  -3  12          0.24         -0.40         1.87 o                         
  -6  -2  12         19.33         19.18         3.48 o                         
  -5  -2  12         23.32         29.56         4.28 o                         
  -4  -2  12         11.91          8.44         2.24 o                         
  -3  -2  12         68.32         62.83         5.66 o                         
  -2  -2  12        287.23        297.20        13.42 o                         
  -1  -2  12         72.34         79.61         3.74 o                         
   0  -2  12          0.34          0.58         1.18 o                         
   1  -2  12         10.05          8.37         1.86 o                         
   2  -2  12        117.67        129.39         9.47 o                         
   3  -2  12        269.20        251.57        14.10 o                         
   4  -2  12          5.00          7.08         2.29 o                         
  -6  -1  12         67.68         75.30         7.05 o                         
  -5  -1  12        110.85        112.37         8.26 o                         
  -4  -1  12         89.40        104.72         7.61 o                         
  -3  -1  12         45.68         51.86         5.06 o                         
  -2  -1  12         23.53         23.32         2.13 o                         
  -1  -1  12        712.67        718.52        16.12 o                         
   0  -1  12        157.58        164.96         6.60 o                         
   1  -1  12         28.21         27.48         2.08 o                         
   2  -1  12         83.14         85.27         4.04 o                         
   3  -1  12        131.13        127.04         9.35 o                         
   4  -1  12         51.21         49.55         6.31 o                         
   5  -1  12          7.97         12.73         3.57 o                         
  -6   0  12         26.90         28.46         4.44 o                         
  -5   0  12        114.80        105.03         7.75 o                         
  -4   0  12        191.82        197.94        10.67 o                         
  -3   0  12         27.52         26.22         2.62 o                         
  -2   0  12         15.21         13.85         1.68 o                         
  -1   0  12         62.15         55.66         3.15 o                         
   0   0  12        165.89        151.30         5.80 o                         
   1   0  12        135.81        141.47         7.67 o                         
   2   0  12         34.21         32.58         2.73 o                         
   3   0  12         12.02         12.97         1.68 o                         
   4   0  12        111.84        124.06         9.72 o                         
   5   0  12          0.52         -0.58         1.21 o                         
  -6   1  12          7.49          5.85         1.87 o                         
  -5   1  12         42.37         44.94         3.28 o                         
  -4   1  12        383.91        373.06        10.30 o                         
  -3   1  12        134.59        142.55         4.41 o                         
  -2   1  12          0.07          0.46         0.57 o                         
  -1   1  12         15.70         13.32         1.46 o                         
   0   1  12       1707.20       1669.62        32.30 o                         
   1   1  12        978.88       1005.12        40.79 o                         
   2   1  12         45.22         44.80         2.89 o                         
   3   1  12          1.99          1.90         1.53 o                         
   4   1  12         35.95         36.13         5.01 o                         
   5   1  12        123.54        148.05        11.13 o                         
   6   1  12         28.44         31.32         5.32 o                         
  -6   2  12          0.67          0.61         0.90 o                         
  -5   2  12         11.63         10.09         2.10 o                         
  -4   2  12         68.83         76.95         6.03 o                         
  -3   2  12         17.52         22.22         2.20 o                         
  -2   2  12         54.56         39.14         2.82 o                         
  -1   2  12          0.71         -0.13         0.64 o                         
   0   2  12         87.90         77.63         3.73 o                         
   1   2  12        714.56        644.34        61.25 o                         
   2   2  12        428.78        383.73        14.88 o                         
   3   2  12          4.95          1.37         1.12 o                         
   4   2  12         25.07         24.00         3.79 o                         
   5   2  12        197.59        215.90        13.36 o                         
   6   2  12         58.30         62.08         7.22 o                         
  -5   3  12          8.62          4.95         1.64 o                         
  -4   3  12          0.05          1.30         1.27 o                         
  -3   3  12        424.65        408.33        29.20 o                         
  -2   3  12        137.96        141.60        13.56 o                         
  -1   3  12         53.08         45.92         2.88 o                         
   0   3  12        119.46        114.15         3.18 o                         
   1   3  12         72.87         69.41         4.52 o                         
   2   3  12         78.43         84.22         4.01 o                         
   3   3  12        189.84        175.41         6.03 o                         
   4   3  12          0.06         -1.23         1.63 o                         
   5   3  12         62.54         55.04         6.29 o                         
   6   3  12         50.34         44.82         5.90 o                         
  -5   4  12         31.37         35.82         4.33 o                         
  -4   4  12          0.00          0.49         1.13 o                         
  -3   4  12         23.77         21.52         1.79 o                         
  -2   4  12        182.30        178.64        14.81 o                         
  -1   4  12        199.48        183.79         6.27 o                         
   0   4  12        363.34        357.18         9.90 o                         
   1   4  12         96.61        102.69         3.15 o                         
   2   4  12         82.05         93.96         6.20 o                         
   3   4  12         10.72          7.19         1.22 o                         
   4   4  12         12.19         14.10         1.35 o                         
   5   4  12         81.20         96.86         5.54 o                         
   6   4  12        120.33        133.08        10.16 o                         
  -5   5  12         17.05         19.11         3.34 o                         
  -4   5  12          2.41          2.52         0.88 o                         
  -3   5  12          2.87          0.97         0.54 o                         
  -2   5  12        286.13        276.63         6.99 o                         
  -1   5  12        140.71        124.81         5.69 o                         
   0   5  12         31.60         34.50         3.31 o                         
   1   5  12          1.21          1.12         0.76 o                         
   2   5  12         52.57         53.16         3.20 o                         
   3   5  12        259.31        250.46        10.78 o                         
   4   5  12          0.89          1.65         0.59 o                         
   5   5  12         27.25         27.39         2.50 o                         
   6   5  12          0.26         -1.86         1.86 o                         
  -4   6  12          1.64          1.04         2.63 o                         
  -3   6  12          0.25          0.17         1.57 o                         
  -2   6  12         21.58         18.66         2.23 o                         
  -1   6  12        243.55        235.54         8.18 o                         
   0   6  12         73.64         76.65         6.31 o                         
   1   6  12          2.19          1.77         0.66 o                         
   2   6  12         46.18         51.63         2.43 o                         
   3   6  12        188.11        191.79        12.57 o                         
   4   6  12         80.15         72.22         3.48 o                         
   5   6  12         20.33         19.67         2.13 o                         
   6   6  12          0.50          0.40         0.77 o                         
  -3   7  12          3.77          2.75         1.51 o                         
  -2   7  12          0.03         -0.66         0.66 o                         
  -1   7  12        130.92        141.22         6.30 o                         
   0   7  12         98.69        106.97         7.91 o                         
   1   7  12         25.22         22.05         3.58 o                         
   2   7  12          0.38          1.17         0.73 o                         
   3   7  12         85.90         86.40         6.73 o                         
   4   7  12        256.34        256.51         8.77 o                         
   5   7  12          1.66          4.57         1.29 o                         
   6   7  12        129.57        158.60         9.65 o                         
  -3   8  12          9.19          9.30         1.69 o                         
  -2   8  12         17.18         20.60         2.51 o                         
  -1   8  12         14.54         14.95         2.08 o                         
   0   8  12        251.63        284.98         9.52 o                         
   1   8  12         61.16         57.66         3.77 o                         
   2   8  12          4.74          6.33         1.19 o                         
   3   8  12         54.04         61.42         3.84 o                         
   4   8  12        117.52        140.42         9.26 o                         
   5   8  12         30.08         34.15         3.17 o                         
   6   8  12         31.85         41.49         3.63 o                         
  -2   9  12          4.94          5.53         1.57 o                         
  -1   9  12          0.01         -0.61         0.74 o                         
   0   9  12         14.19         15.21         2.08 o                         
   1   9  12         90.36         87.59         6.30 o                         
   2   9  12          0.81          0.92         0.78 o                         
   3   9  12          0.11         -0.42         0.86 o                         
   4   9  12         62.03         69.70         6.60 o                         
   5   9  12        128.36        140.60         9.91 o                         
   6   9  12         10.38         10.33         2.03 o                         
  -1  10  12          9.31         13.55         2.22 o                         
   0  10  12         23.86         26.59         2.84 o                         
   1  10  12        135.70        144.12         6.90 o                         
   2  10  12         35.05         27.31         2.90 o                         
   3  10  12         33.26         37.77         3.36 o                         
   4  10  12         10.71         10.54         2.72 o                         
   5  10  12         18.16         22.21         3.88 o                         
   1  11  12          8.02          7.85         1.26 o                         
   2  11  12         35.12         37.86         3.52 o                         
   3  11  12          0.30          5.13         1.46 o                         
  -4  -6  13          5.39          3.21         1.49 o                         
  -3  -6  13         19.74         17.61         3.67 o                         
  -2  -6  13         14.63         16.51         3.62 o                         
  -1  -6  13          2.00          2.06         1.53 o                         
   0  -6  13          0.02         -2.14         2.14 o                         
  -5  -5  13          3.39          5.36         2.05 o                         
  -4  -5  13          0.07         -0.86         1.62 o                         
  -3  -5  13         15.01         15.73         3.20 o                         
  -2  -5  13         32.20         30.79         4.71 o                         
  -1  -5  13          1.62          4.03         2.16 o                         
   0  -5  13         14.94         17.11         3.71 o                         
   1  -5  13          1.29          0.32         1.26 o                         
  -5  -4  13          2.81          4.57         2.10 o                         
  -4  -4  13          2.25          3.04         1.63 o                         
  -3  -4  13          0.43         -0.82         1.46 o                         
  -2  -4  13         27.29         22.16         3.78 o                         
  -1  -4  13         15.36         21.51         3.77 o                         
   0  -4  13          6.39          4.12         1.84 o                         
   1  -4  13          0.23          2.32         1.80 o                         
   2  -4  13         14.93         19.31         4.02 o                         
  -5  -3  13         34.15         31.92         4.65 o                         
  -4  -3  13         34.91         31.61         4.32 o                         
  -3  -3  13         13.30         11.65         2.52 o                         
  -2  -3  13          1.87          2.52         1.25 o                         
  -1  -3  13        137.17        133.72         9.31 o                         
   0  -3  13         15.55         16.34         3.13 o                         
   1  -3  13          5.97          3.32         1.83 o                         
   2  -3  13          0.10          1.57         1.29 o                         
   3  -3  13         29.02         34.72         5.29 o                         
  -6  -2  13         22.88         30.20         4.70 o                         
  -5  -2  13         56.40         61.42         6.35 o                         
  -4  -2  13         17.32         16.53         3.14 o                         
  -3  -2  13          2.72          0.23         0.94 o                         
  -2  -2  13         15.73         12.34         2.54 o                         
  -1  -2  13          4.59          6.38         1.89 o                         
   0  -2  13        212.02        213.74        11.91 o                         
   1  -2  13         36.73         29.17         4.30 o                         
   2  -2  13          2.05          0.54         1.81 o                         
   3  -2  13          0.08          1.84         1.57 o                         
   4  -2  13         26.13         28.97         5.22 o                         
  -6  -1  13         32.41         34.15         4.81 o                         
  -5  -1  13          2.18         -0.01         1.16 o                         
  -4  -1  13        120.64        123.46         8.67 o                         
  -3  -1  13         19.98         25.22         3.54 o                         
  -2  -1  13        125.34        124.53         5.40 o                         
  -1  -1  13          3.00          2.15         0.82 o                         
   0  -1  13        598.75        647.15        15.22 o                         
   1  -1  13        120.84        116.33         8.28 o                         
   2  -1  13         29.35         26.16         3.99 o                         
   3  -1  13         13.21         15.09         3.30 o                         
   4  -1  13         20.66         23.16         4.46 o                         
   5  -1  13        104.93        112.31        10.47 o                         
  -6   0  13          1.16          2.12         1.28 o                         
  -5   0  13         34.13         34.95         4.51 o                         
  -4   0  13          7.27          7.03         2.08 o                         
  -3   0  13         13.43         11.35         1.64 o                         
  -2   0  13          3.46          1.93         0.50 o                         
  -1   0  13         26.91         27.63         4.08 o                         
   0   0  13         28.90         32.34         4.19 o                         
   1   0  13        522.16        506.19        12.73 o                         
   2   0  13         89.19         88.03         4.30 o                         
   3   0  13          7.66          8.99         1.41 o                         
   4   0  13         40.26         50.52         6.25 o                         
   5   0  13        124.71        136.10        11.41 o                         
  -6   1  13          0.19          0.13         0.89 o                         
  -5   1  13         35.56         39.28         4.69 o                         
  -4   1  13         17.89         19.48         3.24 o                         
  -3   1  13        159.14        156.13         6.56 o                         
  -2   1  13         29.50         29.44         2.68 o                         
  -1   1  13        330.91        317.41         9.22 o                         
   0   1  13        276.16        286.29        19.06 o                         
   1   1  13         29.82         27.54         2.29 o                         
   2   1  13          6.89          6.70         1.18 o                         
   3   1  13          7.48          4.99         2.47 o                         
   4   1  13          0.95          1.05         0.69 o                         
   5   1  13          6.72          1.98         1.27 o                         
  -5   2  13         16.25         14.98         2.94 o                         
  -4   2  13         18.42         17.36         3.00 o                         
  -3   2  13         46.96         46.26         5.95 o                         
  -2   2  13        271.95        273.32        19.42 o                         
  -1   2  13        420.92        393.83        10.72 o                         
   0   2  13        298.36        302.86        17.92 o                         
   1   2  13         28.21         20.32         1.97 o                         
   2   2  13         63.38         60.12         5.74 o                         
   3   2  13         26.48         27.62         2.51 o                         
   4   2  13          3.39          2.24         0.89 o                         
   5   2  13         96.77        113.76         9.75 o                         
   6   2  13         33.23         30.44         5.21 o                         
  -5   3  13         21.94         20.30         3.39 o                         
  -4   3  13          6.46          2.00         0.89 o                         
  -3   3  13         32.05         25.33         2.50 o                         
  -2   3  13        195.67        189.20         6.97 o                         
  -1   3  13        142.11        131.92         6.60 o                         
   0   3  13         27.73         20.70         1.92 o                         
   1   3  13          0.64          0.69         0.56 o                         
   2   3  13        262.74        260.72        14.37 o                         
   3   3  13        359.89        343.27        10.36 o                         
   4   3  13         13.76         16.33         2.03 o                         
   5   3  13         20.12         19.86         3.86 o                         
   6   3  13          0.31         -0.72         1.24 o                         
  -5   4  13          5.20          2.46         1.29 o                         
  -4   4  13         11.67         10.17         1.41 o                         
  -3   4  13          0.46          0.19         0.88 o                         
  -2   4  13         57.26         52.24         3.40 o                         
  -1   4  13        310.38        317.09        24.78 o                         
   0   4  13         38.87         43.55         2.00 o                         
   1   4  13         32.41         32.62         2.40 o                         
   2   4  13         29.74         34.44         3.77 o                         
   3   4  13        361.43        402.13        11.44 o                         
   4   4  13        169.69        160.12        13.68 o                         
   5   4  13         26.17         33.33         4.84 o                         
   6   4  13          9.25          5.18         1.95 o                         
  -4   5  13         11.46          8.51         4.88 o                         
  -3   5  13          0.05          0.53         1.23 o                         
  -2   5  13          1.29          1.00         0.68 o                         
  -1   5  13        138.78        137.58         7.04 o                         
   0   5  13        213.85        221.27         6.96 o                         
   1   5  13          0.79          0.83         0.55 o                         
   2   5  13         21.63         13.62         2.42 o                         
   3   5  13        312.60        297.56        17.76 o                         
   4   5  13        383.03        371.23        11.41 o                         
   5   5  13          4.01          3.36         1.21 o                         
   6   5  13         21.66         24.19         4.35 o                         
  -4   6  13         22.39         21.82         4.05 o                         
  -3   6  13          1.92          0.51         0.99 o                         
  -2   6  13          0.92          1.20         0.73 o                         
  -1   6  13         62.59         67.76         6.33 o                         
   0   6  13        528.70        548.16        21.00 o                         
   1   6  13         62.54         60.58         3.47 o                         
   2   6  13         29.42         31.26         2.52 o                         
   3   6  13         94.32        103.83         5.03 o                         
   4   6  13        160.52        182.78         5.74 o                         
   5   6  13        143.03        144.12         7.96 o                         
   6   6  13          7.12         11.77         3.11 o                         
  -3   7  13         13.63         14.49         2.31 o                         
  -2   7  13          7.69         10.80         1.82 o                         
  -1   7  13          0.02         -1.15         1.15 o                         
   0   7  13         39.33         39.60         4.82 o                         
   1   7  13        347.56        354.09        10.28 o                         
   2   7  13         44.44         37.51         2.76 o                         
   3   7  13          3.85          1.88         1.08 o                         
   4   7  13        151.81        161.92        10.07 o                         
   5   7  13        265.40        270.01         9.42 o                         
   6   7  13         63.53         67.64         6.80 o                         
  -2   8  13         38.59         39.37         3.94 o                         
  -1   8  13          4.52          5.07         1.33 o                         
   0   8  13         51.91         52.78         5.67 o                         
   1   8  13        357.67        349.77        15.12 o                         
   2   8  13         77.84         69.60         4.10 o                         
   3   8  13          0.08         -0.65         1.09 o                         
   4   8  13          4.11          0.23         1.59 o                         
   5   8  13         88.81        103.84         5.67 o                         
   6   8  13        326.60        369.11        12.24 o                         
  -1   9  13         16.90         19.29         3.44 o                         
   0   9  13          0.90          1.16         2.50 o                         
   1   9  13          6.65          4.77         2.40 o                         
   2   9  13        224.75        228.49         9.72 o                         
   3   9  13         16.35         11.50         1.82 o                         
   4   9  13         15.69         20.97         3.57 o                         
   5   9  13          8.74         12.16         2.97 o                         
   0  10  13         10.24          8.45         1.80 o                         
   1  10  13         15.30          8.52         2.49 o                         
   2  10  13        172.46        170.07         7.47 o                         
   3  10  13        278.96        299.86        10.51 o                         
   4  10  13         50.08         55.73         6.20 o                         
  -4  -5  14          0.00          0.14         0.94 o                         
  -3  -5  14         64.63         59.10         6.62 o                         
  -2  -5  14         43.89         46.43         6.03 o                         
  -1  -5  14         14.80         15.47         3.57 o                         
   0  -5  14          0.37         -1.44         1.44 o                         
   1  -5  14         18.42         17.56         4.07 o                         
  -4  -4  14          3.73          2.59         1.63 o                         
  -3  -4  14         36.52         34.57         4.72 o                         
  -2  -4  14         48.24         47.36         5.74 o                         
  -1  -4  14          1.39          2.73         2.12 o                         
   0  -4  14         24.51         24.71         4.29 o                         
   1  -4  14          0.00         -0.72         1.99 o                         
   2  -4  14         40.79         48.69         6.52 o                         
  -5  -3  14          7.64          4.91         2.05 o                         
  -4  -3  14          3.75          6.22         2.23 o                         
  -3  -3  14         24.39         24.84         3.89 o                         
  -2  -3  14        204.18        232.71        12.79 o                         
  -1  -3  14         57.19         60.98         6.36 o                         
   0  -3  14         80.52         87.68         7.90 o                         
   1  -3  14          4.51          2.90         1.66 o                         
   2  -3  14         63.37         75.21         8.02 o                         
   3  -3  14         14.37         17.72         4.01 o                         
  -5  -2  14         58.61         63.44         6.64 o                         
  -4  -2  14         27.34         22.42         3.64 o                         
  -3  -2  14         21.61         25.87         3.91 o                         
  -2  -2  14          2.06          2.03         1.45 o                         
  -1  -2  14          6.12          4.85         2.05 o                         
   0  -2  14          0.85          4.49         2.23 o                         
   1  -2  14         31.29         31.18         4.70 o                         
   2  -2  14          0.03         -2.50         2.50 o                         
   3  -2  14          9.50          8.66         2.55 o                         
  -5  -1  14        117.48        128.05         9.45 o                         
  -4  -1  14         93.56        107.50         8.23 o                         
  -3  -1  14         19.40         17.60         3.11 o                         
  -2  -1  14         30.61         31.79         2.68 o                         
  -1  -1  14        391.66        398.95        11.11 o                         
   0  -1  14        327.66        298.65        14.59 o                         
   1  -1  14          4.30          4.36         1.84 o                         
   2  -1  14         11.62         12.84         2.96 o                         
   3  -1  14          8.59          8.03         2.39 o                         
   4  -1  14          8.34          9.82         2.92 o                         
  -5   0  14          0.27          3.36         1.78 o                         
  -4   0  14         26.30         32.10         4.36 o                         
  -3   0  14          8.69          5.72         1.24 o                         
  -2   0  14        137.98        134.66         5.88 o                         
  -1   0  14        196.26        199.24         7.10 o                         
   0   0  14         32.63         27.44         2.34 o                         
   1   0  14        191.21        184.89         6.75 o                         
   2   0  14          2.29          3.52         0.89 o                         
   3   0  14          0.01          0.00         0.90 o                         
   4   0  14          0.50         -1.36         1.36 o                         
   5   0  14          0.75          1.14         1.22 o                         
  -5   1  14          6.89         10.99         2.76 o                         
  -4   1  14        104.81         98.63         7.56 o                         
  -3   1  14        128.91        120.65         5.84 o                         
  -2   1  14        121.48        114.10         5.36 o                         
  -1   1  14         21.28         25.23         2.76 o                         
   0   1  14          6.81          4.00         0.91 o                         
   1   1  14          1.47          2.18         0.70 o                         
   2   1  14         87.53         86.16         5.67 o                         
   3   1  14        254.49        243.16         8.58 o                         
   4   1  14          1.15         -0.19         0.82 o                         
   5   1  14         40.62         40.07         5.99 o                         
  -5   2  14          0.18         -0.08         0.89 o                         
  -4   2  14          2.11          2.72         1.44 o                         
  -3   2  14         10.47          8.94         1.50 o                         
  -2   2  14          1.25          0.58         0.59 o                         
  -1   2  14          7.41          9.96         1.50 o                         
   0   2  14          0.22         -0.20         0.52 o                         
   1   2  14         18.19         13.55         2.06 o                         
   2   2  14          7.78         11.76         2.76 o                         
   3   2  14        234.93        238.55         8.47 o                         
   4   2  14         10.42          7.66         2.38 o                         
   5   2  14         25.45         30.85         5.65 o                         
  -5   3  14          0.96          0.67         0.91 o                         
  -4   3  14          0.59         -0.59         0.70 o                         
  -3   3  14         15.80         15.20         2.03 o                         
  -2   3  14         69.49         57.39         4.47 o                         
  -1   3  14        142.34        158.35        10.72 o                         
   0   3  14         83.59         90.07         4.40 o                         
   1   3  14          0.37          0.26         0.53 o                         
   2   3  14         14.33         14.69         1.77 o                         
   3   3  14         68.65         67.88         4.16 o                         
   4   3  14        269.06        273.83         9.69 o                         
   5   3  14          4.59          5.67         1.40 o                         
  -4   4  14         15.96         14.59         1.99 o                         
  -3   4  14          0.72          0.52         0.69 o                         
  -2   4  14         13.22         13.22         1.73 o                         
  -1   4  14          3.65          6.06         1.62 o                         
   0   4  14        144.66        153.99         8.21 o                         
   1   4  14         46.68         40.31         2.81 o                         
   2   4  14          1.22          0.26         0.69 o                         
   3   4  14          4.25          6.95         1.45 o                         
   4   4  14        108.48        115.07         5.92 o                         
   5   4  14         61.03         51.00         4.05 o                         
   6   4  14          0.38          3.20         1.79 o                         
  -4   5  14          2.09          2.24         1.05 o                         
  -3   5  14          3.30          4.07         1.84 o                         
  -2   5  14          4.17          5.06         2.05 o                         
  -1   5  14         60.39         50.15         5.31 o                         
   0   5  14         82.15         84.23         6.75 o                         
   1   5  14        357.06        340.37        14.73 o                         
   2   5  14          1.40         -1.36         1.36 o                         
   3   5  14          0.05          0.54         0.50 o                         
   4   5  14         36.46         38.26         3.29 o                         
   5   5  14        276.53        293.55        10.57 o                         
   6   5  14         90.99         93.19         8.66 o                         
  -3   6  14        192.97        194.04         8.22 o                         
  -2   6  14         26.36         26.59         4.19 o                         
  -1   6  14          6.00          4.27         1.48 o                         
   0   6  14          8.08         10.57         2.62 o                         
   1   6  14        159.25        140.94         8.95 o                         
   2   6  14         87.47         84.13         4.47 o                         
   3   6  14          0.64         -0.76         0.76 o                         
   4   6  14          2.88         -0.15         1.04 o                         
   5   6  14        131.35        141.80         6.91 o                         
   6   6  14        258.75        272.71        10.55 o                         
  -3   7  14          4.22          5.52         1.60 o                         
  -2   7  14         34.04         44.16         3.70 o                         
  -1   7  14         45.56         44.00         5.41 o                         
   0   7  14         23.28         26.36         4.03 o                         
   1   7  14         24.88         27.63         3.20 o                         
   2   7  14        325.06        340.22        23.44 o                         
   3   7  14          1.17          0.89         1.01 o                         
   4   7  14          5.16          1.39         1.25 o                         
   5   7  14          6.49          8.53         2.63 o                         
  -2   8  14        300.66        343.78        12.48 o                         
  -1   8  14         22.75         21.65         3.98 o                         
   0   8  14          3.96          4.86         1.77 o                         
   1   8  14          6.48          5.88         1.16 o                         
   2   8  14        181.01        201.47         7.56 o                         
   3   8  14        388.90        435.01        18.89 o                         
   4   8  14         30.59         27.86         4.15 o                         
   5   8  14         13.14         18.67         3.70 o                         
  -1   9  14         43.44         52.36         4.35 o                         
   0   9  14         96.00        104.63         8.84 o                         
   1   9  14         13.42         13.01         1.91 o                         
   2   9  14         33.53         43.75         3.46 o                         
   3   9  14        185.23        191.37        11.86 o                         
   4   9  14         32.68         32.89         4.66 o                         
   5   9  14         83.14         97.39         8.46 o                         
   1  10  14          0.17         -0.04         0.75 o                         
   2  10  14          1.07          0.30         0.69 o                         
   3  10  14         19.87         21.09         4.42 o                         
   4  10  14         82.25         88.04         8.08 o                         
  -2  -5  15        124.11        136.38        10.79 o                         
  -1  -5  15         23.93         31.15         5.20 o                         
  -4  -4  15         21.87         22.80         4.05 o                         
  -3  -4  15          3.95          5.45         2.27 o                         
  -2  -4  15          2.10          1.58         1.87 o                         
  -1  -4  15         27.82         30.18         4.88 o                         
   0  -4  15         57.37         65.03         7.31 o                         
   1  -4  15          0.03         -0.03         1.34 o                         
  -4  -3  15         71.47         81.58         7.61 o                         
  -3  -3  15          0.52         -1.76         1.76 o                         
  -2  -3  15         13.34         11.20         2.76 o                         
  -1  -3  15        232.14        274.47        15.02 o                         
   0  -3  15        179.07        187.85        12.44 o                         
   1  -3  15          0.77         -2.03         2.03 o                         
   2  -3  15          0.11          0.36         1.33 o                         
  -5  -2  15          0.29          2.68         1.89 o                         
  -4  -2  15         20.93         18.04         3.41 o                         
  -3  -2  15          0.28         -0.48         1.23 o                         
  -2  -2  15         18.33         17.17         3.36 o                         
  -1  -2  15          1.07          1.71         1.52 o                         
   0  -2  15        162.96        181.08        11.67 o                         
   1  -2  15        237.78        243.44        14.45 o                         
   2  -2  15          0.08         -1.04         1.35 o                         
   3  -2  15          0.40          1.52         1.11 o                         
  -5  -1  15          0.04          0.63         1.10 o                         
  -4  -1  15        140.23        129.71         9.27 o                         
  -3  -1  15         56.12         63.79         6.20 o                         
  -2  -1  15         46.92         43.92         4.96 o                         
  -1  -1  15         29.07         27.33         4.01 o                         
   0  -1  15          0.78          3.43         1.72 o                         
   1  -1  15          9.82         11.69         2.80 o                         
   2  -1  15         39.33         36.32         5.23 o                         
   3  -1  15         29.44         37.67         5.58 o                         
  -5   0  15          0.94          1.12         1.41 o                         
  -4   0  15          1.31          0.34         1.36 o                         
  -3   0  15        102.73         98.00         5.37 o                         
  -2   0  15        154.11        151.77         6.47 o                         
  -1   0  15         60.12         57.42         7.34 o                         
   0   0  15         40.48         43.88         3.15 o                         
   1   0  15         11.40          8.28         2.30 o                         
   2   0  15          1.62          0.83         1.12 o                         
   3   0  15         23.30         27.94         4.72 o                         
   4   0  15          3.57          4.15         1.55 o                         
  -5   1  15          3.59          7.61         2.47 o                         
  -4   1  15          0.17         -0.49         1.15 o                         
  -3   1  15         56.92         54.93         3.93 o                         
  -2   1  15         64.28         59.56         6.77 o                         
  -1   1  15         17.27         19.12         2.11 o                         
   0   1  15          4.22          4.47         1.00 o                         
   1   1  15         12.90         11.51         1.55 o                         
   2   1  15         71.50         72.60         4.24 o                         
   3   1  15          4.22          5.37         1.30 o                         
   4   1  15         73.38         81.15         8.31 o                         
  -5   2  15          0.16         -0.70         1.41 o                         
  -4   2  15          0.06         -0.13         0.89 o                         
  -3   2  15          1.12          0.63         0.71 o                         
  -2   2  15        146.35        126.84         7.79 o                         
  -1   2  15         78.42         76.50         4.24 o                         
   0   2  15         23.19         24.15         2.29 o                         
   1   2  15          3.90          3.94         0.82 o                         
   2   2  15         21.18         19.52         2.11 o                         
   3   2  15         46.00         43.69         3.39 o                         
   4   2  15          1.64          0.96         1.37 o                         
   5   2  15         24.68         20.26         2.60 o                         
  -4   3  15          3.64          2.16         0.75 o                         
  -3   3  15          1.20          1.57         2.14 o                         
  -2   3  15         20.22         17.90         2.09 o                         
  -1   3  15        133.61        131.06         5.71 o                         
   0   3  15          8.16          7.56         1.32 o                         
   1   3  15         51.67         51.64         3.53 o                         
   2   3  15         24.89         19.54         2.11 o                         
   3   3  15        136.69        118.02         5.79 o                         
   4   3  15          0.13          1.03         0.77 o                         
   5   3  15        140.48        164.13         8.51 o                         
  -4   4  15         15.60         16.07         2.32 o                         
  -3   4  15         45.51         51.66         3.87 o                         
  -2   4  15          3.83          3.27         0.92 o                         
  -1   4  15        136.57        134.43        11.81 o                         
   0   4  15         99.51         92.17         9.10 o                         
   1   4  15         44.37         43.91         3.08 o                         
   2   4  15          0.01         -0.93         0.93 o                         
   3   4  15         52.68         54.02         3.78 o                         
   4   4  15         46.74         53.76         4.05 o                         
   5   4  15         17.82         19.76         2.63 o                         
  -4   5  15         49.88         46.26         6.32 o                         
  -3   5  15          1.77          5.82         2.41 o                         
  -2   5  15         30.21         29.74         4.37 o                         
  -1   5  15          0.69         -0.57         1.42 o                         
   0   5  15        132.33        127.72         8.76 o                         
   1   5  15          0.39          1.27         1.21 o                         
   2   5  15         41.68         41.00         4.55 o                         
   3   5  15         23.96         25.47         2.55 o                         
   4   5  15         51.18         48.15         3.81 o                         
   5   5  15          7.83          8.03         1.82 o                         
  -3   6  15         11.30         18.66         4.10 o                         
  -2   6  15         24.23         23.02         4.20 o                         
  -1   6  15         30.15         23.62         3.86 o                         
   0   6  15         51.66         46.94         5.34 o                         
   1   6  15         78.47         62.56         5.92 o                         
   2   6  15         83.89         92.49         7.32 o                         
   3   6  15        139.51        138.15        17.53 o                         
   4   6  15         20.47         24.79         2.66 o                         
   5   6  15         93.70        112.87         6.29 o                         
  -2   7  15         20.07         22.15         4.27 o                         
  -1   7  15         54.39         56.47         6.30 o                         
   0   7  15         24.18         26.12         4.08 o                         
   1   7  15         21.93         20.36         3.48 o                         
   2   7  15          0.97          6.99         2.37 o                         
   3   7  15         60.15         72.16         6.70 o                         
   4   7  15         35.25         36.80         4.77 o                         
   5   7  15         51.91         66.16         6.75 o                         
  -2   8  15        126.07        147.14        11.40 o                         
  -1   8  15         15.67         18.51         3.88 o                         
   0   8  15         20.17         15.59         3.36 o                         
   1   8  15          6.71          5.21         1.75 o                         
   2   8  15        145.48        157.00        10.31 o                         
   3   8  15          6.26          9.66         2.75 o                         
   4   8  15         31.91         30.27         4.41 o                         
   5   8  15         54.78         57.53         6.49 o                         
   0   9  15         20.11         21.21         4.03 o                         
   1   9  15          0.08          0.56         1.26 o                         
   2   9  15          8.53         13.42         3.13 o                         
   3   9  15          0.02          0.39         1.40 o                         
   4   9  15          2.75          1.77         1.23 o                         
   2  10  15         31.00         29.07         4.57 o                         
  -2  -4  16          0.02         -1.86         1.86 o                         
  -1  -4  16          0.18          0.62         1.57 o                         
  -3  -3  16          1.63          3.07         1.00 o                         
  -2  -3  16         74.10         81.86         7.83 o                         
  -1  -3  16         28.40         33.51         5.07 o                         
   0  -3  16          1.12          2.72         2.25 o                         
   1  -3  16          1.25          1.76         2.03 o                         
  -4  -2  16          0.07          2.40         1.57 o                         
  -3  -2  16        123.77        130.81         9.49 o                         
  -2  -2  16        206.81        212.03        12.68 o                         
  -1  -2  16         60.81         61.97         6.64 o                         
   0  -2  16          2.46          0.26         1.09 o                         
   1  -2  16          2.02          7.50         2.83 o                         
   2  -2  16          2.50          5.30         1.48 o                         
  -4  -1  16          5.11          1.67         1.44 o                         
  -3  -1  16         19.03         22.84         3.79 o                         
  -2  -1  16         55.78         59.25         6.03 o                         
  -1  -1  16          0.88         -2.30         2.30 o                         
   0  -1  16          5.35          6.33         2.21 o                         
   1  -1  16         49.47         54.96         6.36 o                         
   2  -1  16         74.99         67.04         7.29 o                         
   3  -1  16          6.18          9.68         3.10 o                         
  -4   0  16          0.45          1.76         1.19 o                         
  -3   0  16          9.23          7.08         1.55 o                         
  -2   0  16        145.42        140.34         6.40 o                         
  -1   0  16         46.78         46.45         4.89 o                         
   0   0  16          0.12          1.91         1.53 o                         
   1   0  16          1.21          0.46         1.29 o                         
   2   0  16         73.58         86.25         8.03 o                         
   3   0  16        115.33        119.22        10.23 o                         
  -4   1  16          2.50          2.29         1.42 o                         
  -3   1  16          0.76         -0.90         0.96 o                         
  -2   1  16         27.32         26.71         3.06 o                         
  -1   1  16        221.09        220.36         8.13 o                         
   0   1  16          1.30          2.64         1.05 o                         
   1   1  16          0.07         -0.21         0.65 o                         
   2   1  16        133.66        126.66         6.26 o                         
   3   1  16        143.62        137.46        10.61 o                         
   4   1  16         14.13         15.43         3.79 o                         
  -4   2  16          0.03         -0.21         0.86 o                         
  -3   2  16          0.81          1.52         0.84 o                         
  -2   2  16         38.63         37.53         3.15 o                         
  -1   2  16        234.61        227.19         8.25 o                         
   0   2  16        114.75        118.05         6.74 o                         
   1   2  16          8.01          6.53         1.96 o                         
   2   2  16         12.56         10.26         1.57 o                         
   3   2  16         81.07         86.31         5.07 o                         
   4   2  16        137.54        153.17         7.26 o                         
  -4   3  16         49.11         55.49         4.39 o                         
  -3   3  16          6.83          8.65         1.60 o                         
  -2   3  16          4.26          4.29         1.21 o                         
  -1   3  16          6.37          6.25         1.21 o                         
   0   3  16        367.36        393.94        39.91 o                         
   1   3  16         51.95         44.34         3.27 o                         
   2   3  16          0.55         -0.46         0.80 o                         
   3   3  16         93.85         85.56         5.00 o                         
   4   3  16         75.92         68.58         4.70 o                         
  -4   4  16        110.13        123.62        10.42 o                         
  -3   4  16         35.26         41.12         5.48 o                         
  -2   4  16         20.96         19.88         5.04 o                         
  -1   4  16         65.13         70.21         4.16 o                         
   0   4  16        167.45        173.66        16.86 o                         
   1   4  16        185.24        178.53        12.16 o                         
   2   4  16          0.30          0.55         0.79 o                         
   3   4  16          6.58          6.97         1.71 o                         
   4   4  16         78.08         96.22         5.63 o                         
   5   4  16        242.99        236.29        12.46 o                         
  -3   5  16        152.26        163.54        11.82 o                         
  -2   5  16         47.43         46.30         5.77 o                         
  -1   5  16          1.14          0.96         1.24 o                         
   0   5  16          1.59          1.75         0.92 o                         
   1   5  16        182.37        172.65        10.31 o                         
   2   5  16         56.79         46.73         5.06 o                         
   3   5  16         15.02         17.42         3.66 o                         
   4   5  16          0.14         -0.85         1.05 o                         
   5   5  16          0.34         -0.22         0.78 o                         
  -3   6  16        366.15        407.97        20.56 o                         
  -2   6  16        242.77        274.26        15.41 o                         
  -1   6  16         49.47         54.84         6.23 o                         
   0   6  16         21.09         19.20         3.45 o                         
   1   6  16        152.06        146.45         9.66 o                         
   2   6  16        522.80        556.98        21.91 o                         
   3   6  16         68.63         58.46         5.98 o                         
   4   6  16          0.08         -0.89         1.44 o                         
   5   6  16         53.80         64.82         6.74 o                         
  -2   7  16        121.85        126.31        10.38 o                         
  -1   7  16         51.11         59.33         6.63 o                         
   0   7  16         14.66         13.31         2.92 o                         
   1   7  16         45.29         48.22         5.56 o                         
   2   7  16         67.48         70.63         6.66 o                         
   3   7  16        114.09        103.74         8.32 o                         
   4   7  16         26.13         26.42         4.19 o                         
  -1   8  16          8.03          2.45         1.31 o                         
   0   8  16          0.21         -0.11         1.38 o                         
   1   8  16          7.02          6.50         2.21 o                         
   2   8  16        148.98        167.24        10.97 o                         
   3   8  16        206.61        217.06        12.97 o                         
   4   8  16          5.63          8.74         2.54 o                         
   0   9  16         17.28         19.32         3.99 o                         
   1   9  16          5.94          4.34         2.05 o                         
   2   9  16         31.31         33.83         4.94 o                         
   3   9  16          9.98          6.08         2.23 o                         
  -2  -3  17         14.89         15.23         3.58 o                         
  -1  -3  17          3.70          0.37         1.07 o                         
  -3  -2  17          2.87          1.96         1.69 o                         
  -2  -2  17         13.21         18.35         3.67 o                         
  -1  -2  17          3.16          5.76         2.33 o                         
   0  -2  17          6.88          6.87         2.50 o                         
   1  -2  17          2.73          1.65         1.26 o                         
  -3  -1  17          7.63          8.90         2.53 o                         
  -2  -1  17         32.15         32.23         4.74 o                         
  -1  -1  17         72.76         77.09         7.44 o                         
   0  -1  17          0.38         -0.62         1.14 o                         
   1  -1  17          2.75          3.48         1.65 o                         
   2  -1  17         31.08         27.90         4.80 o                         
  -4   0  17          0.01          1.01         1.46 o                         
  -3   0  17          0.02          1.16         1.20 o                         
  -2   0  17          1.60          3.44         1.73 o                         
  -1   0  17         62.55         73.40         7.00 o                         
   0   0  17         87.78         92.28         8.08 o                         
   1   0  17          1.40          2.16         1.52 o                         
   2   0  17          3.14          1.90         1.46 o                         
   3   0  17         38.17         46.26         6.40 o                         
  -4   1  17         22.31         24.24         4.08 o                         
  -3   1  17          7.26          5.04         1.52 o                         
  -2   1  17         18.97         21.01         2.47 o                         
  -1   1  17         25.75         29.05         2.81 o                         
   0   1  17        225.63        236.75         8.71 o                         
   1   1  17         15.17         14.19         2.99 o                         
   2   1  17          3.05          4.18         1.68 o                         
   3   1  17         12.71         19.20         3.98 o                         
  -4   2  17        135.31        135.14         9.62 o                         
  -3   2  17         32.91         34.94         4.83 o                         
  -2   2  17         17.07         17.76         2.25 o                         
  -1   2  17          6.79         10.23         1.80 o                         
   0   2  17         62.26         63.38         4.18 o                         
   1   2  17        233.96        224.52         8.38 o                         
   2   2  17          0.33         -0.92         1.00 o                         
   3   2  17          4.22          1.60         1.21 o                         
   4   2  17         78.27         91.21         9.10 o                         
  -3   3  17        156.08        173.99         8.00 o                         
  -2   3  17         75.12         75.74         4.71 o                         
  -1   3  17          3.04          1.89         0.64 o                         
   0   3  17         14.93         12.26         2.33 o                         
   1   3  17        188.98        182.13         8.99 o                         
   2   3  17         26.03         21.00         2.42 o                         
   3   3  17          1.43          0.91         0.80 o                         
   4   3  17          0.05         -0.98         0.98 o                         
  -3   4  17        280.04        328.15        17.49 o                         
  -2   4  17         82.98         92.39         8.18 o                         
  -1   4  17         13.30         10.46         2.45 o                         
   0   4  17         13.94         11.38         2.48 o                         
   1   4  17        146.89        153.29         9.64 o                         
   2   4  17        617.05        627.53        23.14 o                         
   3   4  17         31.89         27.85         2.93 o                         
   4   4  17          6.53          7.34         1.60 o                         
  -3   5  17          0.31          3.28         2.36 o                         
  -2   5  17        164.06        169.52        11.60 o                         
  -1   5  17        119.09        118.76         9.18 o                         
   0   5  17         31.86         29.60         4.27 o                         
   1   5  17         45.43         49.30         5.34 o                         
   2   5  17        152.65        151.97         9.79 o                         
   3   5  17        190.37        187.13         8.01 o                         
   4   5  17        137.35        160.50         8.19 o                         
  -2   6  17          0.84         -0.24         1.29 o                         
  -1   6  17          7.60          6.32         1.95 o                         
   0   6  17          1.24         -0.31         1.28 o                         
   1   6  17         21.11         25.82         3.99 o                         
   2   6  17         73.95         70.88         6.65 o                         
   3   6  17        149.59        132.70         9.49 o                         
   4   6  17          8.21         10.51         2.66 o                         
  -1   7  17         78.16         77.06         7.83 o                         
   0   7  17         70.39         69.05         7.18 o                         
   1   7  17         35.39         30.43         4.50 o                         
   2   7  17         22.95         24.52         3.95 o                         
   3   7  17         51.84         56.94         6.22 o                         
   4   7  17        115.29        107.19         8.73 o                         
   0   8  17        144.38        156.93        11.44 o                         
   1   8  17          0.01         -0.40         1.32 o                         
   2   8  17          6.96          6.14         2.29 o                         
   3   8  17          9.64          8.67         2.42 o                         
  -2  -1  18         23.23         22.77         4.05 o                         
  -1  -1  18          0.25         -0.82         0.82 o                         
   0  -1  18         42.09         43.80         5.90 o                         
   1  -1  18          0.01          0.52         1.25 o                         
  -3   0  18          2.68          3.68         1.66 o                         
  -2   0  18          3.26          1.96         1.36 o                         
  -1   0  18         29.85         34.93         5.01 o                         
   0   0  18         20.97         17.50         3.72 o                         
   1   0  18         42.59         48.73         6.16 o                         
   2   0  18          7.08          4.49         1.78 o                         
  -3   1  18         90.36         99.83         5.89 o                         
  -2   1  18          8.55          8.10         2.23 o                         
  -1   1  18         14.59         16.45         3.24 o                         
   0   1  18          2.19          2.98         1.82 o                         
   1   1  18         27.20         31.74         4.83 o                         
   2   1  18          9.04          8.17         2.38 o                         
  -3   2  18         19.12         21.70         2.82 o                         
  -2   2  18          0.24          0.98         0.65 o                         
  -1   2  18          0.61          0.54         0.64 o                         
   0   2  18         21.16         13.51         3.97 o                         
   1   2  18         70.39         79.82         5.43 o                         
   2   2  18        174.82        173.00        11.58 o                         
   3   2  18          5.21          4.00         1.97 o                         
  -3   3  18          5.33          6.73         1.69 o                         
  -2   3  18         90.59        102.27         5.68 o                         
  -1   3  18         20.76         18.90         2.35 o                         
   0   3  18          4.53          4.73         1.13 o                         
   1   3  18          0.83          4.59         1.29 o                         
   2   3  18         39.49         41.47         3.52 o                         
   3   3  18        180.78        182.84         8.21 o                         
  -2   4  18         27.40         31.69         4.76 o                         
  -1   4  18          0.02          0.06         1.23 o                         
   0   4  18          0.04         -1.26         1.26 o                         
   1   4  18         39.85         33.23         4.40 o                         
   2   4  18          1.02          4.05         1.84 o                         
   3   4  18         28.79         28.10         3.06 o                         
  -2   5  18         15.79         12.16         3.12 o                         
  -1   5  18         47.96         49.69         5.94 o                         
   0   5  18         14.31         12.17         2.76 o                         
   1   5  18          8.77          9.02         2.42 o                         
   2   5  18          0.00          1.75         1.44 o                         
   3   5  18          1.96          0.27         0.76 o                         
  -1   6  18         42.17         44.85         5.85 o                         
   0   6  18         54.58         61.27         6.65 o                         
   1   6  18         16.56         12.24         2.87 o                         
   2   6  18         66.92         69.76         6.74 o                         
   3   6  18          6.14          6.60         2.05 o                         
   0   7  18         75.64         82.72         8.11 o                         
   1   7  18         22.68         17.29         3.52 o                         
   2   7  18          2.72          1.64         1.58 o                         
   3   7  18          0.03         -2.20         2.27 o                         
  -1   0  19         19.53         23.92         4.30 o                         
   0   0  19         50.51         50.04         6.31 o                         
  -1   1  19          0.26          0.01         1.26 o                         
   0   1  19         10.01          8.11         2.49 o                         
   1   1  19         32.32         35.72         5.43 o                         
  -2   2  19         43.65         41.47         3.71 o                         
  -1   2  19          2.89          1.63         2.40 o                         
   0   2  19         57.25         56.90         6.18 o                         
   1   2  19        149.32        174.91        11.79 o                         
   2   2  19         33.92         32.92         4.96 o                         
  -1   3  19          1.85         -1.25         2.89 o                         
   0   3  19          0.59         -0.86         0.86 o                         
   1   3  19          5.80          4.71         1.31 o                         
   2   3  19        109.48         90.01         7.33 o                         
  -1   4  19          3.95          1.06         1.37 o                         
   0   4  19          0.69         -0.24         1.14 o                         
   1   4  19        127.24        136.10         9.55 o                         
   2   4  19         72.77         70.10         6.58 o                         
  -1   5  19         18.69         15.39         3.28 o                         
   0   5  19          0.42          4.00         1.98 o                         
   1   5  19          1.13          0.55         0.94 o                         
   2   5  19         14.50         13.46         2.09 o                         
   0   6  19         10.34         15.24         3.50 o                         
   1   6  19         11.97          8.58         2.53 o                         
                                                                                
