# Supplementary material for: The crystal structures of six (2E)-3-aryl-1-(5-halogeno­thio­phen-2-yl)prop-2-en-1-ones
Source: Acta Crystallogr E Crystallogr Commun. 2015 Aug 26;71(Pt 9):1093–9. doi: 10.1107/S2056989015015534 (PMC4555379; doi:10.1107/S2056989015015534)
Supplement: Supplementary file 3 [file e-71-01093-IIsup3.hkl]

data_II                                                                         
_shelx_title ' licg'                                                            
_shelx_refln_list_code          4                                               
_shelx_F_calc_maximum      153.67                                               
_exptl_crystal_F_000       324.00                                               
_reflns_d_resolution_high  0.7110                                               
                                                                                
loop_                                                                           
 _space_group_symop_operation_xyz                                               
 'x, y, z'                                                                      
 '-x, -y, -z'                                                                   
                                                                                
_cell_length_a     5.9745                                                       
_cell_length_b     8.6636                                                       
_cell_length_c    14.3039                                                       
_cell_angle_alpha  74.731                                                       
_cell_angle_beta   88.146                                                       
_cell_angle_gamma  70.334                                                       
                                                                                
_shelx_F_squared_multiplier     1.000                                           
                                                                                
loop_                                                                           
 _refln_index_h                                                                 
 _refln_index_k                                                                 
 _refln_index_l                                                                 
 _refln_F_squared_calc                                                          
 _refln_F_squared_meas                                                          
 _refln_F_squared_sigma                                                         
 _refln_observed_status                                                         
   1   0   0      11511.45      11706.79       179.11 o                         
   2   0   0        426.57        461.49        11.84 o                         
   3   0   0       1327.10       1345.59        29.00 o                         
   4   0   0       1337.01       1158.89        95.53 o                         
   5   0   0       1131.02       1239.26       103.88 o                         
   6   0   0         63.72         54.61         8.16 o                         
   7   0   0          0.55          1.84         5.03 o                         
  -7   1   0         27.55         21.82         6.26 o                         
  -6   1   0          9.23          8.39         4.92 o                         
  -5   1   0         38.24         54.32         8.73 o                         
  -4   1   0       1380.66       1441.14        35.63 o                         
  -3   1   0        488.51        423.69        25.26 o                         
  -2   1   0        437.94        429.14        21.69 o                         
  -1   1   0       2680.65       2749.19        69.94 o                         
   2   1   0       3586.25       3664.94       202.50 o                         
   3   1   0       1347.14       1418.50        71.89 o                         
   4   1   0       1238.44       1157.09        93.34 o                         
   5   1   0       1245.63       1265.54        41.67 o                         
   6   1   0         24.71         27.76         5.58 o                         
   7   1   0         11.87         10.10         5.19 o                         
   8   1   0         56.19         73.77        25.48 o                         
  -7   2   0        169.62        184.68        26.72 o                         
  -6   2   0         80.22         75.87        10.05 o                         
  -5   2   0          4.04          7.13         4.38 o                         
  -4   2   0        472.02        503.33        21.82 o                         
  -3   2   0       2226.56       2280.14        51.84 o                         
  -2   2   0       2701.94       2951.17        86.06 o                         
  -1   2   0       1965.27       2025.08        59.25 o                         
   0   2   0       1884.72       1759.62        88.40 o                         
   1   2   0      11790.03      11624.42       591.35 o                         
   2   2   0        884.05        886.89        19.90 o                         
   3   2   0        100.17         87.57         5.60 o                         
   4   2   0       1177.09       1131.73        31.68 o                         
   5   2   0        661.74        641.43        20.38 o                         
   6   2   0        463.83        430.41        24.14 o                         
   7   2   0          0.81         -0.75         4.19 o                         
   8   2   0         44.92         54.00        18.44 o                         
  -6   3   0        249.44        226.58        17.74 o                         
  -5   3   0         99.40         94.40        12.84 o                         
  -4   3   0         52.76         60.35        12.41 o                         
  -3   3   0       1512.04       1610.69        65.92 o                         
  -2   3   0       1910.48       1897.17        67.02 o                         
  -1   3   0       1633.74       1625.75        54.64 o                         
   0   3   0       1623.72       1592.26        38.34 o                         
   1   3   0        403.08        362.35         9.92 o                         
   2   3   0       2567.39       2353.42        80.12 o                         
   3   3   0       1153.15       1214.12        24.68 o                         
   4   3   0        334.11        336.52        10.33 o                         
   5   3   0        381.80        360.05        13.70 o                         
   6   3   0        113.36        123.86        11.89 o                         
   7   3   0          1.95          2.98         7.21 o                         
   8   3   0          0.75         20.58        15.51 o                         
  -6   4   0        129.57        121.97        17.81 o                         
  -5   4   0        174.31        198.53        19.33 o                         
  -4   4   0         31.67         24.00         7.44 o                         
  -3   4   0        374.18        383.80        31.74 o                         
  -2   4   0       2311.42       2326.40        82.09 o                         
  -1   4   0       1659.84       1616.52        59.35 o                         
   0   4   0       1015.27        961.63        30.19 o                         
   1   4   0        269.20        261.09        12.38 o                         
   2   4   0       2324.57       2242.83        84.55 o                         
   3   4   0       1469.11       1321.35        54.72 o                         
   4   4   0         15.84         13.83         1.71 o                         
   5   4   0         49.28         51.21         5.46 o                         
   6   4   0         18.89         32.62         8.42 o                         
   7   4   0         33.05         40.58        10.56 o                         
   8   4   0          4.04          5.06        10.29 o                         
  -5   5   0        122.77        137.65        17.35 o                         
  -4   5   0        133.56        132.13        22.06 o                         
  -3   5   0         89.62         72.65        14.67 o                         
  -2   5   0        944.32        942.95        50.32 o                         
  -1   5   0       1400.11       1399.16        58.48 o                         
   0   5   0        127.22        134.09        11.24 o                         
   1   5   0        263.29        261.79        21.79 o                         
   2   5   0        645.70        641.65        27.78 o                         
   3   5   0       1242.71       1218.25        63.42 o                         
   4   5   0        102.57        105.55        16.61 o                         
   5   5   0         42.50         37.05        11.89 o                         
   6   5   0         20.82         26.27         5.30 o                         
   7   5   0         60.81         68.79        16.66 o                         
   8   5   0          6.08        -11.12        11.12 o                         
  -5   6   0         60.31         47.18        15.24 o                         
  -4   6   0         74.83         91.00        19.95 o                         
  -3   6   0         62.98         61.17        14.66 o                         
  -2   6   0        219.53        210.23        23.59 o                         
  -1   6   0        866.44        886.12        48.33 o                         
   0   6   0        537.24        571.74        36.38 o                         
   1   6   0        365.42        361.66        33.50 o                         
   2   6   0        264.96        269.33        11.29 o                         
   3   6   0        457.84        445.66        27.74 o                         
   4   6   0        172.59        164.84        21.34 o                         
   5   6   0        241.45        219.63        26.73 o                         
   6   6   0         64.22         70.13        17.19 o                         
   7   6   0         30.89          9.84         9.44 o                         
   8   6   0         23.36         24.10        12.42 o                         
  -4   7   0         68.04        115.19        24.71 o                         
  -3   7   0         25.13         34.65        12.55 o                         
  -2   7   0          3.97         -0.09         6.95 o                         
  -1   7   0        213.65        233.91        24.86 o                         
   0   7   0        596.43        559.77        28.21 o                         
   1   7   0          6.51          7.72         3.10 o                         
   2   7   0         61.45         61.37        18.66 o                         
   3   7   0        256.70        254.19        14.69 o                         
   4   7   0        191.36        218.22        27.05 o                         
   5   7   0          1.84         12.30        10.53 o                         
   6   7   0        268.42        337.44        36.89 o                         
   7   7   0         38.46         42.19        16.19 o                         
   8   7   0          4.97         -5.70        10.06 o                         
  -3   8   0         20.62         30.91        15.18 o                         
  -2   8   0         73.94         68.21        16.94 o                         
  -1   8   0        124.40         98.94        17.06 o                         
   0   8   0        354.79        336.97        30.45 o                         
   1   8   0        265.84        297.55        35.68 o                         
   2   8   0         12.20         10.20         4.40 o                         
   3   8   0         12.47          4.01         5.08 o                         
   4   8   0        133.65        122.00        21.68 o                         
   5   8   0        165.36        191.71        28.04 o                         
   6   8   0          0.24         14.76        12.45 o                         
   7   8   0          0.65         18.05        10.37 o                         
  -2   9   0         47.54         39.77        16.58 o                         
  -1   9   0         82.06         91.14        18.51 o                         
   0   9   0         10.58         10.73         7.08 o                         
   1   9   0        184.51        185.85        27.13 o                         
   2   9   0          2.01         -0.72         8.60 o                         
   3   9   0        125.04        142.76        25.38 o                         
   4   9   0         64.65         56.86        14.21 o                         
   5   9   0          3.17          5.99        12.05 o                         
   6   9   0         31.67         49.75        19.10 o                         
   7   9   0         29.12         66.66        18.92 o                         
  -1  10   0         27.06         38.65        15.18 o                         
   0  10   0          8.17         33.38        12.50 o                         
   1  10   0          0.79          7.75         7.41 o                         
   2  10   0         26.39         28.89        10.64 o                         
   3  10   0          9.11         -1.60        11.61 o                         
   4  10   0         12.78         47.55        17.78 o                         
   5  10   0          0.55         -4.69        11.26 o                         
   6  10   0          9.77         50.51        18.40 o                         
   0  11   0          2.85         -9.38         9.38 o                         
   1  11   0          3.99         32.73        13.32 o                         
   2  11   0         43.19         50.26        20.43 o                         
   3  11   0          1.11         -5.28        15.81 o                         
   4  11   0         58.56         51.72        15.66 o                         
   5  11   0         36.38         53.09        20.31 o                         
  -5 -11   1         30.99         43.79        19.36 o                         
  -4 -11   1        113.11        118.47        28.18 o                         
  -3 -11   1        180.80        227.96        42.63 o                         
  -2 -11   1         90.38        154.88        32.11 o                         
  -1 -11   1          3.53         -7.77         8.29 o                         
  -6 -10   1         27.91         35.65        16.42 o                         
  -5 -10   1          4.42        -13.14        14.73 o                         
  -4 -10   1          4.12          2.07         8.34 o                         
  -3 -10   1         44.01         51.78        14.25 o                         
  -2 -10   1         50.20         77.68        12.97 o                         
  -1 -10   1         14.18          3.43         4.96 o                         
   0 -10   1         17.00          5.12         6.00 o                         
   1 -10   1          0.71          9.75        10.71 o                         
  -7  -9   1        167.51        206.17        32.13 o                         
  -6  -9   1        440.27        504.47        49.87 o                         
  -5  -9   1         83.22        121.25        23.81 o                         
  -4  -9   1          7.24        -14.74        14.74 o                         
  -3  -9   1          2.21         -7.76        12.32 o                         
  -2  -9   1        157.14        171.29        17.02 o                         
  -1  -9   1        139.00        158.31        16.86 o                         
   0  -9   1         21.73         10.01         6.34 o                         
   1  -9   1         40.74         28.71        11.38 o                         
   2  -9   1          0.01         -5.13         9.28 o                         
  -7  -8   1         10.04         10.75        10.89 o                         
  -6  -8   1        333.60        353.44        38.93 o                         
  -5  -8   1        506.47        528.55        46.97 o                         
  -4  -8   1         59.02         46.66        12.89 o                         
  -3  -8   1          2.65          0.37         5.89 o                         
  -2  -8   1          2.74          4.53         4.53 o                         
  -1  -8   1         43.08         57.92        10.19 o                         
   0  -8   1          0.50         -1.43         5.48 o                         
   1  -8   1         34.91         39.12        13.76 o                         
   2  -8   1          2.87         12.80         8.52 o                         
   3  -8   1          0.42         -6.57         8.11 o                         
  -7  -7   1          9.19         38.50        16.10 o                         
  -6  -7   1         27.00         30.67        12.26 o                         
  -5  -7   1        293.51        283.91        31.51 o                         
  -4  -7   1         95.18        101.62        19.14 o                         
  -3  -7   1          7.82          5.14         4.05 o                         
  -2  -7   1         50.73         63.23         8.50 o                         
  -1  -7   1        109.80        141.40        30.72 o                         
   0  -7   1         11.24         18.65         5.84 o                         
   1  -7   1        185.68        191.12        23.50 o                         
   2  -7   1        202.14        179.42        24.62 o                         
   3  -7   1         11.46         20.82        12.21 o                         
   4  -7   1          8.68         17.37        12.22 o                         
  -8  -6   1         66.81         80.66        21.33 o                         
  -7  -6   1         23.64         34.91        13.73 o                         
  -6  -6   1          4.16         12.87         9.51 o                         
  -5  -6   1         48.57         45.92        13.72 o                         
  -4  -6   1        172.21        162.93         9.62 o                         
  -3  -6   1          6.59          7.77         1.69 o                         
  -2  -6   1         20.99         17.70         4.62 o                         
  -1  -6   1          1.91          4.07         2.94 o                         
   0  -6   1          0.90          1.11         3.93 o                         
   1  -6   1         73.95         75.67        13.53 o                         
   2  -6   1        378.31        392.23        34.54 o                         
   3  -6   1         10.17          6.45         6.07 o                         
   4  -6   1          8.30          5.25         9.11 o                         
   5  -6   1         54.40         58.25        18.85 o                         
  -8  -5   1        113.49        114.54        23.64 o                         
  -7  -5   1        157.32        161.43        27.07 o                         
  -6  -5   1         11.97         11.45         8.42 o                         
  -5  -5   1         20.63          7.55         8.26 o                         
  -4  -5   1         68.71         68.71         4.51 o                         
  -3  -5   1        104.75         92.85         7.52 o                         
  -2  -5   1         36.97         35.09         3.72 o                         
  -1  -5   1         10.87         22.19         6.08 o                         
   0  -5   1         60.19         79.76         9.05 o                         
   1  -5   1        152.55        165.20        18.08 o                         
   2  -5   1        321.59        322.00        28.00 o                         
   3  -5   1        382.48        402.52        34.95 o                         
   4  -5   1         12.91         12.56         5.98 o                         
   5  -5   1         16.43         18.80        12.48 o                         
  -8  -4   1        107.17        118.31        25.38 o                         
  -7  -4   1         40.15         15.55         9.88 o                         
  -6  -4   1         55.50         49.71        14.51 o                         
  -5  -4   1        119.95        127.17        10.32 o                         
  -4  -4   1          8.55          9.46         1.78 o                         
  -3  -4   1        500.06        487.68        10.07 o                         
  -2  -4   1        152.56        163.63         7.70 o                         
  -1  -4   1       2342.74       2252.57        52.72 o                         
   0  -4   1        572.60        608.47        23.55 o                         
   1  -4   1         52.62         39.18         7.72 o                         
   2  -4   1        151.43        149.64        17.69 o                         
   3  -4   1        760.05        839.43        48.49 o                         
   4  -4   1        150.23        162.28        21.74 o                         
   5  -4   1          4.68         14.15         9.23 o                         
   6  -4   1         42.11         44.97        10.68 o                         
  -8  -3   1          1.01         25.44        15.99 o                         
  -7  -3   1        219.58        222.39        29.35 o                         
  -6  -3   1         15.87         18.37         5.31 o                         
  -5  -3   1        112.08        101.40         9.75 o                         
  -4  -3   1          2.63          4.08         1.32 o                         
  -3  -3   1          0.07         -1.97         1.97 o                         
  -2  -3   1         14.91         12.36         1.40 o                         
  -1  -3   1       1095.55       1122.25        48.15 o                         
   0  -3   1        673.86        608.34        21.43 o                         
   1  -3   1        229.69        219.79        17.14 o                         
   2  -3   1        115.94        118.28        14.00 o                         
   3  -3   1        344.71        315.42        26.34 o                         
   4  -3   1        818.96        891.78        51.20 o                         
   5  -3   1         17.75         22.46         5.88 o                         
   6  -3   1          9.27         -1.56         6.00 o                         
  -8  -2   1          2.91         18.04        13.55 o                         
  -7  -2   1         22.46         22.68         6.41 o                         
  -6  -2   1         27.76         28.92         9.68 o                         
  -5  -2   1         52.79         49.07         4.39 o                         
  -4  -2   1        289.56        275.87        14.52 o                         
  -3  -2   1        230.96        224.19        10.85 o                         
  -2  -2   1          2.93          1.86         0.86 o                         
  -1  -2   1      10860.33      10267.06       131.55 o                         
   0  -2   1      23613.72      19552.77      1442.37 o                         
   1  -2   1        900.67        920.94        34.64 o                         
   2  -2   1         30.83         20.86         5.60 o                         
   3  -2   1        259.42        260.23        11.60 o                         
   4  -2   1       1294.20       1251.76        58.91 o                         
   5  -2   1        880.31        907.07        32.30 o                         
   6  -2   1         12.54         15.00        11.27 o                         
   7  -2   1          3.19         -4.91         4.91 o                         
  -8  -1   1          9.11         12.76         5.77 o                         
  -7  -1   1          7.16          3.20         4.61 o                         
  -6  -1   1        213.66        202.90        17.30 o                         
  -5  -1   1         48.38         32.06         5.17 o                         
  -4  -1   1         42.93         30.34         2.07 o                         
  -3  -1   1        245.75        312.21        14.02 o                         
  -2  -1   1        216.80        200.27         8.83 o                         
  -1  -1   1         56.89         66.22         2.95 o                         
   1  -1   1       6816.19       7405.69       168.59 o                         
   2  -1   1       2167.46       2475.75        45.92 o                         
   3  -1   1       1552.30       1560.72        56.39 o                         
   4  -1   1       1049.44       1072.02        30.59 o                         
   5  -1   1        939.79        945.66        31.54 o                         
   6  -1   1         88.72         92.22        13.87 o                         
   7  -1   1         19.29         14.16         5.42 o                         
  -7   0   1         49.07         50.30         9.99 o                         
  -6   0   1          0.34          0.59         4.30 o                         
  -5   0   1        279.88        279.20        15.35 o                         
  -4   0   1         38.78         47.87         5.57 o                         
  -3   0   1       2260.82       2479.08       198.53 o                         
  -2   0   1       2305.57       2317.41        50.89 o                         
  -1   0   1        587.20        643.90        12.02 o                         
   1   0   1       2269.03       2260.72        37.91 o                         
   2   0   1        530.31        489.73        20.93 o                         
   3   0   1        553.83        602.77        29.02 o                         
   4   0   1        679.78        681.52        32.59 o                         
   5   0   1        578.06        586.20        30.13 o                         
   6   0   1        452.66        477.60        30.17 o                         
   7   0   1          2.21         -2.47         6.30 o                         
  -7   1   1         68.85         81.32        10.81 o                         
  -6   1   1        235.91        205.11        15.01 o                         
  -5   1   1         17.65         17.06         4.47 o                         
  -4   1   1         23.66         25.20         5.32 o                         
  -3   1   1       1066.50       1061.71       100.38 o                         
  -2   1   1        879.30        855.49        30.08 o                         
  -1   1   1       5361.82       5759.23       155.11 o                         
   1   1   1        102.25         95.11         4.87 o                         
   2   1   1       7809.98       7775.49        87.26 o                         
   3   1   1       1319.21       1391.79        45.43 o                         
   4   1   1        619.94        550.50        25.20 o                         
   5   1   1        496.26        467.82        26.30 o                         
   6   1   1        289.61        321.52        18.44 o                         
   7   1   1         88.08        116.03        12.84 o                         
   8   1   1         24.41         14.12         9.19 o                         
  -7   2   1          0.12          1.42         4.90 o                         
  -6   2   1         43.13         45.15         9.51 o                         
  -5   2   1         98.45         90.94         9.27 o                         
  -4   2   1         10.61          5.98         3.14 o                         
  -3   2   1        207.20        217.81         8.87 o                         
  -2   2   1       3629.54       3718.37        90.66 o                         
  -1   2   1       1683.09       1627.04        50.05 o                         
   0   2   1         25.95         29.14         2.99 o                         
   1   2   1        754.09        732.87        15.50 o                         
   2   2   1       5196.28       4785.08       118.44 o                         
   3   2   1       2398.25       2379.14        33.21 o                         
   4   2   1        223.79        232.22        10.09 o                         
   5   2   1         48.14         55.20         4.14 o                         
   6   2   1         93.73        101.80         9.59 o                         
   7   2   1        283.91        296.79        29.72 o                         
   8   2   1          4.49         17.67        15.66 o                         
  -6   3   1         11.52          7.36         4.38 o                         
  -5   3   1        120.06        121.63        11.18 o                         
  -4   3   1         23.78         16.76         3.50 o                         
  -3   3   1          5.39          3.08         4.58 o                         
  -2   3   1       1252.18       1292.05        52.25 o                         
  -1   3   1        960.12        907.97        37.10 o                         
   0   3   1       1142.78       1112.19        29.32 o                         
   1   3   1       1993.12       1926.65        30.11 o                         
   2   3   1       1786.52       1746.55        57.22 o                         
   3   3   1       4222.60       4184.76        74.20 o                         
   4   3   1        319.32        324.00         8.33 o                         
   5   3   1         42.35         45.40         4.61 o                         
   6   3   1        391.00        377.98        21.73 o                         
   7   3   1        287.94        294.50        35.20 o                         
   8   3   1         56.61         44.82        17.21 o                         
  -6   4   1          1.45         -0.94         6.25 o                         
  -5   4   1         28.44         14.92         7.61 o                         
  -4   4   1        152.07        131.19        20.20 o                         
  -3   4   1        151.72        152.70        11.10 o                         
  -2   4   1        188.06        185.82        19.50 o                         
  -1   4   1       1979.86       1888.67        65.04 o                         
   0   4   1       1602.38       1532.05        40.03 o                         
   1   4   1        936.80        855.41        26.63 o                         
   2   4   1       1272.39       1255.24        35.20 o                         
   3   4   1       1842.07       1767.32        65.87 o                         
   4   4   1        952.08        930.43        22.05 o                         
   5   4   1         10.17         12.50         2.60 o                         
   6   4   1         31.89         27.60        10.01 o                         
   7   4   1        193.95        220.73        30.16 o                         
   8   4   1        140.57        185.47        31.60 o                         
  -5   5   1         34.50         37.09        14.51 o                         
  -4   5   1         91.40         94.34        17.42 o                         
  -3   5   1         10.66         10.06         4.89 o                         
  -2   5   1         14.81         20.22         6.74 o                         
  -1   5   1        984.45       1001.05        46.89 o                         
   0   5   1       1827.04       1719.74        46.21 o                         
   1   5   1        794.31        775.01        26.87 o                         
   2   5   1       1369.12       1307.50        19.52 o                         
   3   5   1        710.89        615.81        17.16 o                         
   4   5   1       1372.58       1379.72        62.73 o                         
   5   5   1        301.15        294.97        30.33 o                         
   6   5   1          5.59         -2.30         4.71 o                         
   7   5   1         61.96         56.17        15.99 o                         
   8   5   1         58.67         76.26        20.88 o                         
  -5   6   1          1.34          8.86         5.48 o                         
  -4   6   1         56.00         47.52        14.34 o                         
  -3   6   1        206.45        207.49        16.21 o                         
  -2   6   1        403.05        416.17        34.35 o                         
  -1   6   1        190.56        199.12        21.74 o                         
   0   6   1       1099.03       1022.66        36.04 o                         
   1   6   1       1394.00       1334.61        40.52 o                         
   2   6   1        338.96        357.92        11.91 o                         
   3   6   1        585.00        564.67        33.45 o                         
   4   6   1       1155.53       1098.42        57.04 o                         
   5   6   1       1073.16       1096.77        61.16 o                         
   6   6   1        155.31        151.29        18.76 o                         
   7   6   1         13.61         11.18        10.92 o                         
   8   6   1          4.86          5.85        11.81 o                         
  -4   7   1         24.90          9.41         9.02 o                         
  -3   7   1         68.30         66.95        16.96 o                         
  -2   7   1          4.25         -3.36         6.54 o                         
  -1   7   1          9.00         10.06         6.89 o                         
   0   7   1        694.69        648.33        30.01 o                         
   1   7   1       1459.19       1568.60       242.94 o                         
   2   7   1        246.93        259.20        29.23 o                         
   3   7   1         18.92         23.01         4.04 o                         
   4   7   1         34.95         54.90        14.92 o                         
   5   7   1        738.44        739.51        49.93 o                         
   6   7   1        735.02        783.96        55.75 o                         
   7   7   1          8.04         -5.07         7.24 o                         
   8   7   1          7.58         14.74        11.36 o                         
  -3   8   1        260.46        315.16        37.16 o                         
  -2   8   1        256.10        304.22        34.13 o                         
  -1   8   1        140.21        117.37        20.46 o                         
   0   8   1          6.94          4.83         5.57 o                         
   1   8   1        199.77        207.96        17.61 o                         
   2   8   1        750.36        773.36        38.15 o                         
   3   8   1         80.60         70.72         8.50 o                         
   4   8   1         60.17         53.61        15.97 o                         
   5   8   1         73.94         71.32        18.39 o                         
   6   8   1         12.32         27.74        13.66 o                         
   7   8   1          1.97          2.62         9.66 o                         
  -3   9   1        105.68        101.90        21.47 o                         
  -2   9   1        357.79        391.35        41.48 o                         
  -1   9   1        141.29        171.75        25.51 o                         
   0   9   1         77.87         69.87        14.88 o                         
   1   9   1        329.59        369.53        28.28 o                         
   2   9   1        667.28        687.77        33.14 o                         
   3   9   1        321.42        341.65        38.58 o                         
   4   9   1         53.07         49.29        14.36 o                         
   5   9   1         32.80         26.05        12.27 o                         
   6   9   1        224.03        246.12        33.76 o                         
   7   9   1        123.52        132.67        27.06 o                         
  -1  10   1         80.11         86.75        13.31 o                         
   0  10   1         93.39         80.60        11.62 o                         
   1  10   1         39.73         48.63        10.16 o                         
   2  10   1        152.02        189.26        18.80 o                         
   3  10   1        268.14        277.25        38.26 o                         
   4  10   1         28.10         16.19         7.53 o                         
   5  10   1         21.63         19.10        11.10 o                         
   6  10   1          6.42         13.07        10.42 o                         
   0  11   1         58.21         71.97        18.47 o                         
   1  11   1         60.98         57.45        16.51 o                         
   2  11   1         82.21        108.27        25.40 o                         
   3  11   1        171.63        208.49        35.61 o                         
   4  11   1        141.13        115.78        26.71 o                         
   5  11   1          8.83        -14.46        14.46 o                         
  -4 -11   2          2.00        -17.44        17.44 o                         
  -3 -11   2          6.94        -11.58        14.33 o                         
  -2 -11   2        122.36        189.22        34.65 o                         
  -1 -11   2         78.68         77.06        17.89 o                         
  -6 -10   2        182.44        192.79        33.09 o                         
  -5 -10   2        294.11        260.80        36.50 o                         
  -4 -10   2         77.97         84.05        23.11 o                         
  -3 -10   2         20.46         37.57        17.43 o                         
  -2 -10   2         62.12         90.62        47.33 o                         
  -1 -10   2        119.78        166.00        35.36 o                         
   0 -10   2         65.21         50.01        14.21 o                         
   1 -10   2         28.95         40.89        14.92 o                         
  -6  -9   2         13.61         19.36        13.61 o                         
  -5  -9   2        198.65        195.73        30.16 o                         
  -4  -9   2        151.92        148.97        27.04 o                         
  -3  -9   2        111.32        129.03        26.66 o                         
  -2  -9   2        108.16        130.93        22.64 o                         
  -1  -9   2        129.75        157.10        32.83 o                         
   0  -9   2         94.57         98.13        18.47 o                         
   1  -9   2         12.48          6.27         7.09 o                         
   2  -9   2          6.74         15.34        10.31 o                         
  -7  -8   2         34.32         56.03        19.19 o                         
  -6  -8   2          2.77         18.83        14.23 o                         
  -5  -8   2         40.15         45.80        15.74 o                         
  -4  -8   2        343.08        296.44        34.52 o                         
  -3  -8   2        188.67        208.42        15.97 o                         
  -2  -8   2         89.51         76.81        10.55 o                         
  -1  -8   2        176.39        222.49        31.37 o                         
   0  -8   2        204.64        230.85        26.59 o                         
   1  -8   2         39.85         38.28        12.66 o                         
   2  -8   2          0.63          7.95         9.35 o                         
   3  -8   2          4.05         14.15        11.38 o                         
  -7  -7   2        181.32        190.39        29.45 o                         
  -6  -7   2         24.44         37.81        13.36 o                         
  -5  -7   2         28.51         36.82        14.37 o                         
  -4  -7   2        558.96        623.36        47.34 o                         
  -3  -7   2        492.91        498.70        23.33 o                         
  -2  -7   2        219.93        232.09        17.20 o                         
  -1  -7   2        141.24        156.06        40.96 o                         
   0  -7   2         51.94         76.81        11.14 o                         
   1  -7   2        162.34        190.21        24.63 o                         
   2  -7   2          0.77         12.59         9.03 o                         
   3  -7   2         10.13          8.33         7.25 o                         
   4  -7   2         23.96         18.50        10.21 o                         
  -8  -6   2        103.01         88.49        21.38 o                         
  -7  -6   2         57.10         85.72        20.48 o                         
  -6  -6   2         13.07         18.83        10.86 o                         
  -5  -6   2         34.41         46.25        13.26 o                         
  -4  -6   2        241.00        249.79        18.10 o                         
  -3  -6   2       1398.28       1262.71        50.01 o                         
  -2  -6   2        169.73        169.66        12.79 o                         
  -1  -6   2         50.63         59.98         9.74 o                         
   0  -6   2        209.03        226.29        16.91 o                         
   1  -6   2        451.13        459.39        34.41 o                         
   2  -6   2         56.52         58.30        13.47 o                         
   3  -6   2         24.03         20.05        10.68 o                         
   4  -6   2          1.70         11.96         7.65 o                         
   5  -6   2         11.21         11.09         9.08 o                         
  -8  -5   2         15.19         35.30        13.75 o                         
  -7  -5   2        230.70        201.02        29.53 o                         
  -6  -5   2        190.94        224.76        27.86 o                         
  -5  -5   2        157.53        169.65        22.41 o                         
  -4  -5   2        435.65        440.76        13.13 o                         
  -3  -5   2       1097.64       1039.32        35.83 o                         
  -2  -5   2        500.33        412.18        39.96 o                         
  -1  -5   2         25.09         32.08         5.80 o                         
   0  -5   2         91.37        104.37        10.88 o                         
   1  -5   2         61.01         53.59        10.65 o                         
   2  -5   2        267.54        252.86        25.77 o                         
   3  -5   2          0.28          7.96         7.85 o                         
   4  -5   2        113.85        127.37        22.15 o                         
   5  -5   2         28.99         36.89        11.08 o                         
  -8  -4   2          2.16         -5.29         8.48 o                         
  -7  -4   2        159.82        145.29        24.85 o                         
  -6  -4   2        431.57        435.24        39.43 o                         
  -5  -4   2        259.76        254.94        15.14 o                         
  -4  -4   2        157.80        155.21         9.44 o                         
  -3  -4   2        174.46        185.41         9.61 o                         
  -2  -4   2       1351.92       1361.35        48.54 o                         
  -1  -4   2          4.56          8.32         2.85 o                         
   0  -4   2        627.31        647.78        25.24 o                         
   1  -4   2        458.89        480.80        30.00 o                         
   2  -4   2        422.47        428.78        30.66 o                         
   3  -4   2          8.15          7.83         6.24 o                         
   4  -4   2        180.32        165.82        22.68 o                         
   5  -4   2        107.45         98.67        19.65 o                         
   6  -4   2         20.28          8.95         6.16 o                         
  -8  -3   2         16.03         13.19        15.84 o                         
  -7  -3   2          3.69          7.44         8.84 o                         
  -6  -3   2        645.73        668.30        29.40 o                         
  -5  -3   2        905.94        913.56        27.27 o                         
  -4  -3   2        971.44        959.83        63.00 o                         
  -3  -3   2       1113.22       1217.72        31.68 o                         
  -2  -3   2        506.11        479.18        10.92 o                         
  -1  -3   2        488.17        466.79        36.35 o                         
   0  -3   2         32.22         27.87         5.41 o                         
   1  -3   2        168.43        191.17        16.61 o                         
   2  -3   2        179.48        226.18        19.82 o                         
   3  -3   2          6.50          3.35         4.42 o                         
   4  -3   2         43.80         41.33        11.68 o                         
   5  -3   2        272.48        286.04        31.66 o                         
   6  -3   2         16.63         17.71         7.89 o                         
  -8  -2   2          2.76         25.57        15.13 o                         
  -7  -2   2          7.47          9.49         5.57 o                         
  -6  -2   2        292.52        270.45        18.76 o                         
  -5  -2   2       1667.19       1634.45        88.44 o                         
  -4  -2   2        232.68        217.32        12.83 o                         
  -3  -2   2         38.25         45.16         4.44 o                         
  -2  -2   2        411.19        455.36        11.98 o                         
  -1  -2   2      12402.96      12108.54       134.76 o                         
   0  -2   2       9894.00       9328.85       577.30 o                         
   1  -2   2         20.86         20.67         4.81 o                         
   2  -2   2          0.35          2.40         2.90 o                         
   3  -2   2          4.59          2.96         1.81 o                         
   4  -2   2          3.31          3.86         5.16 o                         
   5  -2   2         10.43          5.38         5.34 o                         
   6  -2   2         85.21        103.02        14.69 o                         
   7  -2   2          2.58          2.11         5.97 o                         
  -8  -1   2         26.37         38.87        21.43 o                         
  -7  -1   2          6.83         11.42         5.53 o                         
  -6  -1   2          4.37         -1.46         4.09 o                         
  -5  -1   2        617.35        660.22        28.30 o                         
  -4  -1   2        739.13        716.78        18.12 o                         
  -3  -1   2         47.59         34.22         4.88 o                         
  -2  -1   2         60.27         57.42         3.95 o                         
  -1  -1   2        655.80        692.16        17.22 o                         
   0  -1   2       1564.48       1627.32        37.33 o                         
   1  -1   2        108.29        131.99         9.75 o                         
   2  -1   2        604.05        626.98        18.19 o                         
   3  -1   2         28.62         35.76         3.77 o                         
   4  -1   2          2.18          1.90         4.55 o                         
   5  -1   2         22.37         18.21         4.07 o                         
   6  -1   2        162.74        168.41        28.60 o                         
   7  -1   2         35.08         29.14         6.59 o                         
  -7   0   2        107.35        100.39        13.70 o                         
  -6   0   2         10.85          8.52         8.53 o                         
  -5   0   2         15.34         11.19         3.02 o                         
  -4   0   2       1284.51       1293.39        31.44 o                         
  -3   0   2        183.35        177.05         6.06 o                         
  -2   0   2         65.00         64.90         2.98 o                         
  -1   0   2       1766.33       1978.55        25.56 o                         
   1   0   2        310.18        360.50        10.70 o                         
   2   0   2       1779.86       1900.84        29.27 o                         
   3   0   2        441.46        462.85        13.27 o                         
   4   0   2         62.54         58.07         6.74 o                         
   5   0   2         42.75         32.00         5.41 o                         
   6   0   2         45.71         72.58        12.39 o                         
   7   0   2        254.71        300.83        20.90 o                         
  -7   1   2        169.89        172.66        27.06 o                         
  -6   1   2         75.72         73.63         9.21 o                         
  -5   1   2         24.99         25.57         5.11 o                         
  -4   1   2        215.25        214.92        12.11 o                         
  -3   1   2        851.28        843.96        22.03 o                         
  -2   1   2         83.33         99.69         3.49 o                         
  -1   1   2         23.06         19.22         1.74 o                         
   0   1   2        322.02        351.46        13.44 o                         
   1   1   2          1.14          5.29         1.64 o                         
   2   1   2        585.97        577.36         9.52 o                         
   3   1   2       1001.15        993.84        18.43 o                         
   4   1   2         14.47         12.20         1.85 o                         
   5   1   2         44.01         36.85        10.47 o                         
   6   1   2        204.77        212.06        25.95 o                         
   7   1   2        178.33        166.04        14.95 o                         
   8   1   2         16.22         15.74         7.97 o                         
  -7   2   2         96.61        111.49        16.51 o                         
  -6   2   2        102.90        107.79        11.90 o                         
  -5   2   2         33.25         29.60         5.30 o                         
  -4   2   2         21.05         16.49         5.45 o                         
  -3   2   2        452.02        498.88        25.16 o                         
  -2   2   2        341.01        379.42        16.94 o                         
  -1   2   2        148.51        140.37         7.47 o                         
   0   2   2         30.99         39.28         3.19 o                         
   1   2   2        810.09        825.42        10.87 o                         
   2   2   2          8.53          9.84         1.87 o                         
   3   2   2        639.11        622.86        19.34 o                         
   4   2   2        848.69        818.34        21.53 o                         
   5   2   2          6.57         10.79         3.82 o                         
   6   2   2         60.06         62.56         7.89 o                         
   7   2   2        190.97        181.18        15.27 o                         
   8   2   2        145.13        148.53        28.07 o                         
  -6   3   2        101.56        100.93        14.43 o                         
  -5   3   2         17.82          9.97         4.11 o                         
  -4   3   2         15.98         12.64         2.99 o                         
  -3   3   2        142.17        145.96        10.92 o                         
  -2   3   2        623.61        675.99        22.13 o                         
  -1   3   2        245.89        222.09        16.89 o                         
   0   3   2       1921.87       1841.17        27.95 o                         
   1   3   2        705.46        730.98        13.79 o                         
   2   3   2        182.62        174.09         9.58 o                         
   3   3   2        313.42        269.06        11.02 o                         
   4   3   2       1478.90       1261.69        48.20 o                         
   5   3   2        430.02        433.64        17.89 o                         
   6   3   2         49.62         53.85         8.12 o                         
   7   3   2         59.80         40.56        10.89 o                         
   8   3   2         47.78         39.11        16.33 o                         
  -6   4   2         67.38         42.82        10.51 o                         
  -5   4   2         21.98         15.83         4.86 o                         
  -4   4   2          0.06         -2.03         7.40 o                         
  -3   4   2        101.65         92.17         8.69 o                         
  -2   4   2          7.17          5.78         2.53 o                         
  -1   4   2        118.32        133.92        14.35 o                         
   0   4   2        794.13        731.06        24.45 o                         
   1   4   2        573.30        567.97        23.54 o                         
   2   4   2        315.02        313.57        10.75 o                         
   3   4   2        346.35        327.77        16.56 o                         
   4   4   2       1195.62       1153.35        24.33 o                         
   5   4   2       1874.40       1881.00        67.83 o                         
   6   4   2        182.73        166.92        23.21 o                         
   7   4   2         11.44          4.26         7.83 o                         
   8   4   2         25.98         46.26        16.84 o                         
  -6   5   2         30.55         30.46        10.34 o                         
  -5   5   2        141.99        122.59        15.37 o                         
  -4   5   2         19.59         15.58         5.40 o                         
  -3   5   2         48.25         46.31         6.94 o                         
  -2   5   2          2.17          4.91         4.26 o                         
  -1   5   2          8.52         -1.44         4.58 o                         
   0   5   2        748.13        724.36        26.54 o                         
   1   5   2       1890.38       1841.32        43.86 o                         
   2   5   2        290.11        283.61         9.59 o                         
   3   5   2         29.70         25.06         7.58 o                         
   4   5   2        301.84        309.07        27.15 o                         
   5   5   2       2092.10       2177.19        63.30 o                         
   6   5   2       1218.11       1269.42        36.65 o                         
   7   5   2         34.92         42.73        11.66 o                         
   8   5   2         28.75         28.38        20.04 o                         
  -5   6   2          0.19          1.66         4.91 o                         
  -4   6   2         22.49         15.72         7.65 o                         
  -3   6   2         51.76         64.75         9.22 o                         
  -2   6   2        159.73        164.12        13.85 o                         
  -1   6   2          9.74          3.72         5.27 o                         
   0   6   2        190.58        191.82        14.36 o                         
   1   6   2        845.65        815.07        29.48 o                         
   2   6   2       1073.59       1069.28        23.00 o                         
   3   6   2        138.75        145.22        18.45 o                         
   4   6   2        161.68        168.07        21.07 o                         
   5   6   2         89.39         78.95        11.46 o                         
   6   6   2        159.19        153.84        14.91 o                         
   7   6   2         51.54         85.08        19.73 o                         
   8   6   2         13.30         24.45        15.03 o                         
  -4   7   2         13.70          1.64         9.11 o                         
  -3   7   2        354.14        364.71        35.99 o                         
  -2   7   2        729.21        767.51        34.10 o                         
  -1   7   2        250.44        255.61        27.02 o                         
   0   7   2        247.83        248.09        17.60 o                         
   1   7   2        488.68        506.00        18.49 o                         
   2   7   2       1760.79       1771.91        43.67 o                         
   3   7   2       1570.16       1624.03        73.83 o                         
   4   7   2        388.64        403.53        34.26 o                         
   5   7   2        195.19        193.64        24.99 o                         
   6   7   2        591.91        606.85        31.99 o                         
   7   7   2        225.72        250.09        32.90 o                         
   8   7   2          5.60          2.83         6.36 o                         
  -4   8   2          1.59        -11.84        11.84 o                         
  -3   8   2         44.11         32.85        13.04 o                         
  -2   8   2          0.92         -1.84         3.39 o                         
  -1   8   2        268.61        288.33        29.98 o                         
   0   8   2        361.50        351.08        31.02 o                         
   1   8   2         96.10         97.81         8.59 o                         
   2   8   2        621.12        677.37        20.75 o                         
   3   8   2        680.41        675.06        48.25 o                         
   4   8   2        233.88        238.53        28.84 o                         
   5   8   2        326.81        335.17        35.06 o                         
   6   8   2        108.49        115.62        14.45 o                         
   7   8   2        117.01        177.24        29.61 o                         
  -3   9   2         16.61         12.50        10.09 o                         
  -2   9   2         25.30         22.45        10.49 o                         
  -1   9   2        205.16        197.69        23.64 o                         
   0   9   2        158.82        142.48        14.13 o                         
   1   9   2        214.89        209.42        20.74 o                         
   2   9   2        169.97        165.86        15.35 o                         
   3   9   2        717.89        721.65        55.69 o                         
   4   9   2        799.35        764.55        55.69 o                         
   5   9   2         76.43         75.28        18.95 o                         
   6   9   2         49.04         36.19         9.18 o                         
   7   9   2        213.34        223.05        33.76 o                         
  -2  10   2          4.91          4.38         6.79 o                         
  -1  10   2         28.79         32.64         7.34 o                         
   0  10   2        218.62        211.73        18.32 o                         
   1  10   2        158.82        177.16        18.20 o                         
   2  10   2         41.14         43.29         8.94 o                         
   3  10   2        144.96        155.78        27.98 o                         
   4  10   2        242.81        268.93        35.09 o                         
   5  10   2        142.18        142.84        26.67 o                         
   6  10   2        152.36        163.69        19.25 o                         
   0  11   2        138.25        134.92        24.11 o                         
   2  11   2         32.89         43.44        16.53 o                         
   3  11   2         41.61         42.36        14.86 o                         
   4  11   2        210.20        253.63        38.14 o                         
   5  11   2        207.01        207.21        33.03 o                         
   3  12   2         15.54         29.35        19.06 o                         
  -3 -11   3         11.28          8.84        17.36 o                         
  -2 -11   3          1.46         15.94        15.71 o                         
  -5 -10   3          0.91          8.05         7.98 o                         
  -4 -10   3         89.14        103.90        25.68 o                         
  -3 -10   3         71.18         70.69        21.72 o                         
  -2 -10   3         53.30         71.59        26.78 o                         
  -1 -10   3         43.17         56.89        20.60 o                         
   0 -10   3         70.24         87.15        19.26 o                         
  -6  -9   3          0.58         -2.63         7.78 o                         
  -5  -9   3          7.38          2.64         7.59 o                         
  -4  -9   3        153.08        152.38        28.57 o                         
  -3  -9   3        148.75        164.26        16.11 o                         
  -2  -9   3         43.27         49.59        24.26 o                         
  -1  -9   3         21.10         28.69         9.94 o                         
   0  -9   3        102.44        119.93        20.71 o                         
   1  -9   3        155.77        173.88        26.48 o                         
   2  -9   3         19.79         28.03        12.30 o                         
  -7  -8   3          8.96         29.06        14.84 o                         
  -6  -8   3         17.73         38.90        14.54 o                         
  -5  -8   3          7.76          6.77        11.01 o                         
  -4  -8   3        164.72        164.38        25.74 o                         
  -3  -8   3        648.48        682.23        93.65 o                         
  -2  -8   3         89.32        102.54        14.44 o                         
  -1  -8   3         44.64         56.71        10.43 o                         
   0  -8   3        214.61        220.94        26.11 o                         
   1  -8   3        283.38        331.23        35.26 o                         
   2  -8   3        106.19        139.78        24.58 o                         
   3  -8   3          1.12          8.75        11.05 o                         
  -7  -7   3         57.92         67.66        19.56 o                         
  -6  -7   3        100.51        114.42        23.41 o                         
  -5  -7   3        174.09        188.62        27.68 o                         
  -4  -7   3        293.76        311.59        33.73 o                         
  -3  -7   3        333.03        344.58        24.63 o                         
  -2  -7   3        300.47        313.28        20.59 o                         
  -1  -7   3        159.49        185.01        27.15 o                         
   0  -7   3        137.40        165.06        15.69 o                         
   1  -7   3        291.66        293.41        30.21 o                         
   2  -7   3        350.04        346.27        36.70 o                         
   3  -7   3         16.89         36.56        14.03 o                         
   4  -7   3          0.48          8.56        10.57 o                         
  -8  -6   3          1.42          7.16        10.26 o                         
  -7  -6   3        114.55        144.85        25.58 o                         
  -6  -6   3        380.27        382.91        38.28 o                         
  -5  -6   3        432.53        442.89        38.42 o                         
  -4  -6   3        101.36        100.09        10.55 o                         
  -3  -6   3        363.46        368.01        18.42 o                         
  -2  -6   3       2125.71       1933.27       178.38 o                         
  -1  -6   3        492.64        534.80        57.43 o                         
   0  -6   3        198.60        207.27        17.38 o                         
   1  -6   3        571.88        554.18        38.68 o                         
   2  -6   3        337.09        367.62        34.41 o                         
   3  -6   3        176.16        206.92        28.42 o                         
   4  -6   3          0.73          9.38         8.43 o                         
  -8  -5   3          3.09         -8.02         8.02 o                         
  -7  -5   3          1.50          3.61         9.06 o                         
  -6  -5   3        630.53        615.99        47.83 o                         
  -5  -5   3        771.50        739.55        48.44 o                         
  -4  -5   3        758.55        737.33        19.66 o                         
  -3  -5   3        683.26        669.00        87.14 o                         
  -2  -5   3        323.97        292.04        15.93 o                         
  -1  -5   3       1560.26       1374.34       202.31 o                         
   0  -5   3        820.59        807.98        54.69 o                         
   1  -5   3         47.18         46.25         9.80 o                         
   2  -5   3        121.73        130.83        18.04 o                         
   3  -5   3        275.24        301.19        31.68 o                         
   4  -5   3         19.08         16.38        10.29 o                         
   5  -5   3         14.36         39.22        15.80 o                         
  -8  -4   3         18.60         18.06        11.51 o                         
  -7  -4   3         28.80         25.30        11.24 o                         
  -6  -4   3        373.18        372.40        35.92 o                         
  -5  -4   3       1449.10       1488.36        53.34 o                         
  -4  -4   3        771.11        711.99        25.61 o                         
  -3  -4   3        305.87        286.54        11.12 o                         
  -2  -4   3       2715.58       2916.74       166.06 o                         
  -1  -4   3      13378.41      12918.34       354.24 o                         
   0  -4   3       4048.57       3753.88       179.79 o                         
   1  -4   3        204.23        221.00        20.51 o                         
   2  -4   3        265.93        261.66        24.06 o                         
   3  -4   3        249.57        247.11        26.65 o                         
   4  -4   3        550.32        592.50        45.36 o                         
   5  -4   3         64.88         48.27        14.95 o                         
   6  -4   3         15.73          9.42         7.55 o                         
  -8  -3   3         38.32         28.16        12.87 o                         
  -7  -3   3          5.89         -2.41        11.30 o                         
  -6  -3   3         15.86         23.97         5.70 o                         
  -5  -3   3        794.57        819.89        47.40 o                         
  -4  -3   3        842.42        809.01        40.60 o                         
  -3  -3   3        345.53        328.68        15.19 o                         
  -2  -3   3        559.83        544.34        15.18 o                         
  -1  -3   3        161.41        148.60         9.85 o                         
   0  -3   3       4587.98       4412.13        87.07 o                         
   1  -3   3       2146.56       2179.82        70.95 o                         
   2  -3   3        187.43        183.02        18.39 o                         
   3  -3   3        452.22        460.54        33.31 o                         
   4  -3   3        348.46        349.88        31.91 o                         
   5  -3   3         48.28         75.35        17.51 o                         
   6  -3   3          0.35          0.15         5.55 o                         
  -8  -2   3        198.33        215.66        33.49 o                         
  -7  -2   3        188.94        185.88        17.72 o                         
  -6  -2   3         35.73         41.91         8.18 o                         
  -5  -2   3        229.09        226.43        15.56 o                         
  -4  -2   3       2609.54       2447.86        80.94 o                         
  -3  -2   3       2109.27       2190.87        52.46 o                         
  -2  -2   3       1549.89       1528.85        83.31 o                         
  -1  -2   3       2097.96       2191.09        56.26 o                         
   0  -2   3       3539.71       3400.74        67.59 o                         
   1  -2   3        838.39        737.20        31.38 o                         
   2  -2   3          4.96          1.67         3.19 o                         
   3  -2   3        278.40        265.85        23.25 o                         
   4  -2   3        441.46        438.90        33.22 o                         
   5  -2   3        295.46        308.09        30.30 o                         
   6  -2   3          0.89          2.86         8.56 o                         
   7  -2   3        109.24        106.70        17.16 o                         
  -8  -1   3        151.54        163.61        18.83 o                         
  -7  -1   3        383.12        359.97        25.73 o                         
  -6  -1   3        391.86        397.83        24.13 o                         
  -5  -1   3         91.91         72.31        14.41 o                         
  -4  -1   3        834.27        791.80        23.94 o                         
  -3  -1   3       3664.81       3863.07       225.28 o                         
  -2  -1   3       1837.60       1957.94        43.26 o                         
  -1  -1   3       3100.84       3257.88        48.59 o                         
   0  -1   3        304.06        276.18        11.66 o                         
   1  -1   3       1601.21       1717.61        36.88 o                         
   2  -1   3       1278.65       1389.90        33.16 o                         
   3  -1   3         38.20         41.94         4.70 o                         
   4  -1   3        215.66        215.62        21.06 o                         
   5  -1   3         58.04         60.31         8.08 o                         
   6  -1   3          0.15          2.95         5.22 o                         
   7  -1   3          2.11          3.14        14.29 o                         
  -7   0   3        211.91        225.34        21.21 o                         
  -6   0   3        361.76        390.36        24.88 o                         
  -5   0   3        238.22        239.20        28.85 o                         
  -4   0   3        298.18        271.05         9.11 o                         
  -3   0   3       3223.64       3319.56        51.98 o                         
  -2   0   3       4178.40       4354.60        55.34 o                         
  -1   0   3       1889.02       1865.80        62.28 o                         
   0   0   3        238.78        264.06        11.77 o                         
   1   0   3       1079.29       1058.20        25.12 o                         
   2   0   3       2579.31       2616.79        57.68 o                         
   3   0   3          3.78          4.03         2.71 o                         
   4   0   3          6.72          5.49         4.39 o                         
   5   0   3         17.39          8.46         4.15 o                         
   6   0   3          1.96          2.91         6.93 o                         
   7   0   3         10.65         31.72        11.68 o                         
  -7   1   3         93.37        108.06        20.50 o                         
  -6   1   3        304.50        348.04        24.00 o                         
  -5   1   3        355.95        345.48        17.17 o                         
  -4   1   3        215.46        215.52        17.72 o                         
  -3   1   3       1073.04       1087.38        22.50 o                         
  -2   1   3       4617.31       4762.74        80.78 o                         
  -1   1   3         23.80         25.78         1.44 o                         
   0   1   3        158.56        188.20         8.07 o                         
   1   1   3       1224.17       1124.76        35.95 o                         
   2   1   3        826.83        835.97        24.84 o                         
   3   1   3        535.46        607.16        13.19 o                         
   4   1   3        291.13        274.96         9.63 o                         
   5   1   3         36.29         36.31         5.69 o                         
   6   1   3         36.78         37.76         9.60 o                         
   7   1   3          5.54         19.28         8.50 o                         
  -7   2   3          7.09          0.73         5.73 o                         
  -6   2   3        235.26        200.69        17.97 o                         
  -5   2   3        266.95        260.40        15.35 o                         
  -4   2   3        368.65        400.30        18.01 o                         
  -3   2   3        321.13        339.24        10.31 o                         
  -2   2   3       1583.65       1561.97        25.95 o                         
  -1   2   3       3674.84       3824.22        47.63 o                         
   0   2   3        448.28        466.26        16.01 o                         
   1   2   3         40.77         47.07         2.12 o                         
   2   2   3        607.17        682.40        22.81 o                         
   3   2   3        545.94        567.08        17.05 o                         
   4   2   3        321.20        307.51        10.30 o                         
   5   2   3        571.69        566.18        32.67 o                         
   6   2   3          2.37          3.17         5.99 o                         
   7   2   3         12.32          9.51         5.76 o                         
   8   2   3          2.42         -1.93        11.66 o                         
  -6   3   3        179.59        191.61        19.63 o                         
  -5   3   3        315.46        349.19        18.56 o                         
  -4   3   3         26.04         22.45         4.06 o                         
  -3   3   3         21.19         21.04         2.63 o                         
  -2   3   3        255.23        263.39        12.94 o                         
  -1   3   3       2258.97       2358.50        49.19 o                         
   0   3   3          5.09          8.98         1.62 o                         
   1   3   3          8.28          7.78         0.83 o                         
   2   3   3        477.59        475.51         9.10 o                         
   3   3   3        106.05        113.04         7.23 o                         
   4   3   3         11.99         11.83         2.99 o                         
   5   3   3        961.38        948.80        26.91 o                         
   6   3   3        407.25        404.88        19.82 o                         
   7   3   3         13.44         10.55        11.85 o                         
   8   3   3          7.65        -12.77        12.77 o                         
  -6   4   3          1.47         12.61         8.79 o                         
  -5   4   3         76.78         81.08        12.42 o                         
  -4   4   3        239.92        227.01        13.60 o                         
  -3   4   3        276.79        268.99        12.64 o                         
  -2   4   3        133.71        131.05         9.83 o                         
  -1   4   3        524.90        549.17        20.35 o                         
   0   4   3       2049.78       2174.39        59.06 o                         
   1   4   3         32.78         24.69         2.62 o                         
   2   4   3          1.17          0.63         0.92 o                         
   3   4   3        114.70        113.70         5.92 o                         
   4   4   3        121.59        110.13         9.44 o                         
   5   4   3          6.17          1.17         3.11 o                         
   6   4   3         97.86        119.21        19.05 o                         
   7   4   3         48.61         69.03        17.51 o                         
   8   4   3         18.30         38.54        15.62 o                         
  -6   5   3          3.16         -1.55         9.25 o                         
  -5   5   3         32.78         29.53         8.11 o                         
  -4   5   3         79.18         76.04        10.94 o                         
  -3   5   3        144.14        134.85        11.93 o                         
  -2   5   3        130.75        121.57        10.40 o                         
  -1   5   3          2.53         -0.31         2.24 o                         
   0   5   3        328.36        341.04        13.32 o                         
   1   5   3         17.90         14.68         3.01 o                         
   2   5   3       1587.74       1456.89        58.77 o                         
   3   5   3        920.81        862.54        43.05 o                         
   4   5   3         41.53         45.76         5.69 o                         
   5   5   3         29.65         33.57         5.02 o                         
   6   5   3        140.88        135.58        12.56 o                         
   7   5   3        107.90        109.85        21.78 o                         
   8   5   3          8.95          7.28        28.02 o                         
  -5   6   3          0.65          0.65         5.53 o                         
  -4   6   3        214.36        206.15        18.97 o                         
  -3   6   3        752.29        770.11        33.14 o                         
  -2   6   3        102.90        106.46        11.00 o                         
  -1   6   3        130.17        112.78         9.48 o                         
   0   6   3        131.71        141.90        10.83 o                         
   1   6   3         72.22         76.66         5.96 o                         
   2   6   3         52.93         44.93         4.26 o                         
   3   6   3        269.95        269.64        11.43 o                         
   4   6   3        255.98        265.84        17.67 o                         
   5   6   3        292.18        290.37        27.28 o                         
   6   6   3        111.49        114.51        13.01 o                         
   7   6   3        264.65        312.85        37.24 o                         
   8   6   3        145.35        147.52        26.95 o                         
  -4   7   3          9.39         -3.05         9.40 o                         
  -3   7   3        279.18        272.07        30.93 o                         
  -2   7   3         30.67         35.02         7.22 o                         
  -1   7   3          0.19         -3.54         3.54 o                         
   0   7   3         12.57         11.72         5.36 o                         
   1   7   3          9.86          5.36         2.33 o                         
   2   7   3         36.47         38.62         4.90 o                         
   3   7   3        721.71        708.73        44.73 o                         
   4   7   3        436.15        413.35        33.97 o                         
   5   7   3          3.46          2.20         3.77 o                         
   6   7   3          4.56          4.72         4.44 o                         
   7   7   3        203.84        184.63        28.84 o                         
   8   7   3        161.44        180.51        31.58 o                         
  -4   8   3          6.09        -11.70        11.70 o                         
  -3   8   3          7.46         -4.21        10.48 o                         
  -2   8   3        142.03        144.10        17.08 o                         
  -1   8   3          7.74          6.40         3.30 o                         
   0   8   3        114.57        112.38        18.07 o                         
   1   8   3          7.35          6.06         3.32 o                         
   2   8   3          4.83          3.75         2.45 o                         
   3   8   3         54.76         40.48        11.38 o                         
   4   8   3        271.42        289.53        31.16 o                         
   5   8   3        287.47        260.53        20.38 o                         
   6   8   3        216.00        232.12        20.05 o                         
   7   8   3         68.44         57.36        18.02 o                         
  -3   9   3          2.34        -11.44        12.13 o                         
  -2   9   3          5.43         -4.26         4.41 o                         
  -1   9   3          4.88          7.09         5.89 o                         
   0   9   3         18.96         21.56         6.04 o                         
   1   9   3         13.86         29.66        15.45 o                         
   2   9   3          1.38         -0.96         6.79 o                         
   3   9   3          1.63         -8.65         9.29 o                         
   4   9   3        322.54        358.53        36.75 o                         
   5   9   3        202.48        187.42        19.94 o                         
   6   9   3          4.60          1.70         6.38 o                         
   7   9   3          8.64         25.77        12.80 o                         
  -2  10   3          6.65          6.16         5.77 o                         
  -1  10   3          5.09         -1.40         6.57 o                         
   0  10   3         14.24         15.24         4.76 o                         
   1  10   3         45.60         82.61        19.64 o                         
   2  10   3         11.26         20.62        13.33 o                         
   3  10   3         27.90         30.35        10.19 o                         
   4  10   3         63.14         44.42        15.75 o                         
   5  10   3        149.69        150.95        18.31 o                         
   6  10   3         81.77         81.20        14.11 o                         
   0  11   3          2.70        -10.19        10.19 o                         
   1  11   3         14.12         20.06        12.52 o                         
   2  11   3         47.25         84.63        22.60 o                         
   3  11   3         41.70         36.81        13.25 o                         
   4  11   3         13.25          3.06         6.56 o                         
   5  11   3         73.49         76.37        13.86 o                         
   2  12   3         87.60         98.06        16.00 o                         
   3  12   3         13.66         10.56         7.83 o                         
  -5 -10   4          4.01         19.02        14.57 o                         
  -4 -10   4          4.67        -16.14        16.14 o                         
  -3 -10   4         41.02         24.45        12.84 o                         
  -2 -10   4          1.35          8.03         8.11 o                         
  -1 -10   4          0.26         -8.64         8.64 o                         
   0 -10   4         12.28         21.51        12.41 o                         
  -6  -9   4          9.00         15.14        10.16 o                         
  -5  -9   4         11.03        -12.81        12.81 o                         
  -4  -9   4          0.56          2.89         9.12 o                         
  -3  -9   4          1.16          0.68         3.81 o                         
  -2  -9   4         15.14         16.64        13.80 o                         
  -1  -9   4         16.74         24.18        13.91 o                         
   0  -9   4         27.95         23.08        10.29 o                         
   1  -9   4         50.22         45.81        14.62 o                         
  -7  -8   4         13.26         33.55        14.89 o                         
  -6  -8   4         99.49        123.84        25.29 o                         
  -5  -8   4         40.17         36.19        15.89 o                         
  -4  -8   4          9.66         -2.88        12.24 o                         
  -3  -8   4         53.39         56.18        11.22 o                         
  -2  -8   4        476.79        506.45        63.57 o                         
  -1  -8   4        143.46        171.91        32.67 o                         
   0  -8   4         22.54         18.25         8.87 o                         
   1  -8   4         39.10         22.43         9.95 o                         
   2  -8   4         96.58        114.94        22.63 o                         
   3  -8   4         68.44         79.54        19.91 o                         
  -7  -7   4         10.59         17.45        11.73 o                         
  -6  -7   4         79.32        110.65        22.13 o                         
  -5  -7   4         54.97         60.55        17.95 o                         
  -4  -7   4         54.00         52.74         7.24 o                         
  -3  -7   4          1.64          1.55         2.88 o                         
  -2  -7   4         65.57         68.39        10.23 o                         
  -1  -7   4        639.45        654.64        75.97 o                         
   0  -7   4        181.27        155.05        20.47 o                         
   1  -7   4         24.00         36.11        12.36 o                         
   2  -7   4         51.92         37.64        12.39 o                         
   3  -7   4        127.08        151.44        26.16 o                         
  -7  -6   4          6.04          4.28         9.68 o                         
  -6  -6   4         29.47         17.13         9.54 o                         
  -5  -6   4        381.57        433.54        39.25 o                         
  -4  -6   4        104.53         96.23        13.45 o                         
  -3  -6   4         36.88         30.17         7.78 o                         
  -2  -6   4       1028.95       1032.72       100.22 o                         
  -1  -6   4       2638.60       2736.39       511.27 o                         
   0  -6   4        700.38        729.63        33.49 o                         
   1  -6   4         36.73         28.64        10.88 o                         
   2  -6   4         42.89         63.78        17.39 o                         
   3  -6   4        257.19        265.39        32.42 o                         
   4  -6   4        362.69        339.91        39.88 o                         
  -8  -5   4         15.74         24.87        11.48 o                         
  -7  -5   4          6.44         15.57         9.45 o                         
  -6  -5   4         20.97         16.07         9.49 o                         
  -5  -5   4         23.61         26.36         5.49 o                         
  -4  -5   4         25.42         25.68         3.81 o                         
  -3  -5   4        210.88        183.66        12.86 o                         
  -2  -5   4         80.84         68.26         8.11 o                         
  -1  -5   4        321.69        322.34        34.90 o                         
   0  -5   4       2428.43       2403.94       149.59 o                         
   1  -5   4        794.04        853.19        47.53 o                         
   2  -5   4        300.09        304.06        29.48 o                         
   3  -5   4        335.25        341.69        34.16 o                         
   4  -5   4        226.38        263.10        32.39 o                         
   5  -5   4        114.00        159.20        28.11 o                         
  -8  -4   4         42.23         28.82        11.30 o                         
  -7  -4   4         45.87         63.96        17.73 o                         
  -6  -4   4         27.49         14.29         6.55 o                         
  -5  -4   4         11.75         20.43         6.24 o                         
  -4  -4   4       1450.89       1471.59        42.01 o                         
  -3  -4   4        801.17        766.70        21.10 o                         
  -2  -4   4        113.33        107.70         9.24 o                         
  -1  -4   4        143.37        127.00        10.90 o                         
   0  -4   4        362.56        338.58        33.96 o                         
   1  -4   4        662.89        623.00        36.71 o                         
   2  -4   4        241.24        258.08        25.03 o                         
   3  -4   4        219.52        237.74        26.35 o                         
   4  -4   4        255.14        264.83        30.86 o                         
   5  -4   4        167.49        203.12        29.19 o                         
   6  -4   4          1.49         -3.52         7.94 o                         
  -8  -3   4         78.38         59.04        17.76 o                         
  -7  -3   4        256.15        225.15        30.82 o                         
  -6  -3   4         81.41         85.77        11.07 o                         
  -5  -3   4          9.46          3.94         2.94 o                         
  -4  -3   4        387.10        387.81        19.04 o                         
  -3  -3   4       1774.97       1816.81       122.74 o                         
  -2  -3   4       3073.71       2962.54        60.28 o                         
  -1  -3   4       1242.39       1193.55       122.98 o                         
   0  -3   4        185.22        175.73        11.87 o                         
   1  -3   4       2614.85       2095.88        68.33 o                         
   2  -3   4       1018.34       1119.42        51.81 o                         
   3  -3   4        238.87        255.65        24.98 o                         
   4  -3   4        302.74        332.28        31.39 o                         
   5  -3   4         89.96         94.49        18.78 o                         
   6  -3   4         68.34         74.74        11.41 o                         
  -8  -2   4          2.74          3.62        10.43 o                         
  -7  -2   4         68.91         78.65        11.74 o                         
  -6  -2   4        245.58        251.27        18.89 o                         
  -5  -2   4         96.82         89.69        10.38 o                         
  -4  -2   4        102.21        106.16        12.33 o                         
  -3  -2   4       2851.47       2960.32        62.49 o                         
  -2  -2   4       2135.57       2126.78        86.45 o                         
  -1  -2   4        267.29        247.23        10.60 o                         
   0  -2   4       1105.44       1103.52        52.83 o                         
   1  -2   4       1717.09       1721.32        58.59 o                         
   2  -2   4       2701.31       2768.49        87.42 o                         
   3  -2   4        247.92        241.12        22.21 o                         
   4  -2   4          6.01         10.19         6.67 o                         
   5  -2   4         46.31         43.33        12.50 o                         
   6  -2   4        109.76        122.03        14.04 o                         
  -8  -1   4         37.88         35.47        11.27 o                         
  -7  -1   4         25.46         26.81         8.67 o                         
  -6  -1   4        178.33        183.43        16.49 o                         
  -5  -1   4        168.06        163.13        13.70 o                         
  -4  -1   4         54.03         50.30         7.01 o                         
  -3  -1   4       1246.71       1331.49        35.67 o                         
  -2  -1   4       2985.97       2952.80       113.25 o                         
  -1  -1   4       1454.10       1400.07        33.02 o                         
   0  -1   4       1756.51       1819.51        40.96 o                         
   1  -1   4       1419.54       1481.27        49.48 o                         
   2  -1   4       3300.53       3035.77        84.79 o                         
   3  -1   4       1030.65       1104.52        48.02 o                         
   4  -1   4          5.38          3.93         4.45 o                         
   5  -1   4        130.24        133.65        14.38 o                         
   6  -1   4        153.57        161.25        14.51 o                         
   7  -1   4         63.89         64.69        13.18 o                         
  -7   0   4          2.66          0.98         4.92 o                         
  -6   0   4        130.64        149.54        15.61 o                         
  -5   0   4        361.00        359.71        21.20 o                         
  -4   0   4        841.53        848.40        21.16 o                         
  -3   0   4        193.85        195.46         8.77 o                         
  -2   0   4       2757.41       2636.44       117.28 o                         
  -1   0   4       5539.92       5551.05       103.44 o                         
   0   0   4        541.67        503.43        40.30 o                         
   1   0   4       2466.70       2431.55        67.21 o                         
   2   0   4       2131.34       2119.79        44.32 o                         
   3   0   4       1533.27       1661.46        57.78 o                         
   4   0   4         51.91         61.65        10.93 o                         
   5   0   4         24.46         20.75         4.89 o                         
   6   0   4         96.22         95.97        15.96 o                         
   7   0   4        138.91        143.11        19.98 o                         
  -7   1   4          3.10          3.24         5.27 o                         
  -6   1   4        108.11        121.49        14.49 o                         
  -5   1   4        263.65        257.18        18.42 o                         
  -4   1   4         50.31         52.31         7.53 o                         
  -3   1   4         78.69         66.25         4.94 o                         
  -2   1   4       1551.16       1562.90        21.86 o                         
  -1   1   4       5004.75       5412.24        95.46 o                         
   0   1   4       2145.39       2248.88        45.12 o                         
   1   1   4       2783.86       2880.81        76.51 o                         
   2   1   4       1010.89        981.47        24.60 o                         
   3   1   4       1615.55       1600.19        36.17 o                         
   4   1   4        925.99        956.24        21.39 o                         
   5   1   4         40.41         33.00         5.38 o                         
   6   1   4         11.19         15.19         4.73 o                         
   7   1   4         75.06         79.75        14.43 o                         
  -7   2   4          0.78         -7.13         7.13 o                         
  -6   2   4          1.57          6.71        14.36 o                         
  -5   2   4        254.10        250.93        14.61 o                         
  -4   2   4        818.96        811.37        28.65 o                         
  -3   2   4       1386.08       1379.27        24.93 o                         
  -2   2   4        164.73        136.71         5.53 o                         
  -1   2   4       1887.71       1803.18        30.35 o                         
   0   2   4       8311.89       8660.12       135.50 o                         
   1   2   4        418.59        455.46        11.71 o                         
   2   2   4       1531.39       1637.44        40.19 o                         
   3   2   4       1361.65       1342.45        40.86 o                         
   4   2   4       1174.66       1133.63        34.80 o                         
   5   2   4        568.63        571.58        16.40 o                         
   6   2   4          0.85         16.05         7.83 o                         
   7   2   4          1.35          8.56         8.17 o                         
   8   2   4          9.18         29.79        11.67 o                         
  -6   3   4         32.90         35.90         8.69 o                         
  -5   3   4         63.32         64.59         7.90 o                         
  -4   3   4        449.85        442.66        18.12 o                         
  -3   3   4         44.98         36.82         3.72 o                         
  -2   3   4        211.76        215.32         7.54 o                         
  -1   3   4       1560.70       1599.49        25.23 o                         
   0   3   4       3632.05       3695.24        44.68 o                         
   1   3   4       1743.83       1743.47        55.17 o                         
   2   3   4         37.76         51.21         3.79 o                         
   3   3   4          8.28          9.63         1.40 o                         
   4   3   4       1126.46       1150.45        22.31 o                         
   5   3   4       1611.64       1644.84        38.93 o                         
   6   3   4         19.04         28.01         8.29 o                         
   7   3   4          0.14         -2.49         4.69 o                         
   8   3   4         35.05         38.00        12.86 o                         
  -6   4   4         37.10         30.54        15.06 o                         
  -5   4   4         40.48         29.43         8.11 o                         
  -4   4   4        811.02        808.61        26.07 o                         
  -3   4   4       1556.30       1576.86        29.80 o                         
  -2   4   4        802.58        834.21        22.16 o                         
  -1   4   4         49.10         64.90         6.85 o                         
   0   4   4        142.11        122.21         9.75 o                         
   1   4   4       4205.71       4323.99        76.00 o                         
   2   4   4        460.96        465.44         9.95 o                         
   3   4   4         55.22         56.44         4.14 o                         
   4   4   4          6.95          9.05         2.83 o                         
   5   4   4         12.57          6.86         5.58 o                         
   6   4   4         34.39         48.08        16.79 o                         
   7   4   4         54.30         55.74        17.10 o                         
   8   4   4         16.08          5.38        13.39 o                         
  -6   5   4          1.22         10.72         6.79 o                         
  -5   5   4          6.21         -2.58         9.91 o                         
  -4   5   4        305.57        291.24        21.02 o                         
  -3   5   4       1726.52       1670.01        38.98 o                         
  -2   5   4        946.47        924.18        32.18 o                         
  -1   5   4        812.76        840.99        28.74 o                         
   0   5   4        930.95       1033.16        36.50 o                         
   1   5   4       2059.82       2083.89        36.16 o                         
   2   5   4       2518.12       2468.21        87.50 o                         
   3   5   4         74.62         79.63         8.46 o                         
   4   5   4         98.07         91.05         5.24 o                         
   5   5   4        585.81        560.85        25.56 o                         
   6   5   4        201.80        205.96        15.56 o                         
   7   5   4         74.61         76.72        19.12 o                         
   8   5   4         60.26         55.23        18.69 o                         
  -5   6   4         47.25         26.45        11.77 o                         
  -4   6   4          4.06         -4.55         5.32 o                         
  -3   6   4        114.63        103.32         9.06 o                         
  -2   6   4        646.65        646.38        30.31 o                         
  -1   6   4        392.38        424.84        21.05 o                         
   0   6   4        321.33        336.99        14.53 o                         
   1   6   4        531.34        559.79        18.10 o                         
   2   6   4       1121.92       1123.12        31.82 o                         
   3   6   4        254.23        243.96         9.38 o                         
   4   6   4          5.68          9.55         3.48 o                         
   5   6   4          0.91          5.79         3.64 o                         
   6   6   4          2.92          4.17         3.71 o                         
   7   6   4         27.90         37.62         9.37 o                         
   8   6   4         12.37         32.26        11.47 o                         
  -4   7   4         25.25          9.28         8.00 o                         
  -3   7   4         26.12         14.98         9.25 o                         
  -2   7   4        308.85        300.47        20.08 o                         
  -1   7   4        392.04        391.29        22.85 o                         
   0   7   4        290.96        307.94        20.53 o                         
   1   7   4        338.05        362.76        15.75 o                         
   2   7   4        642.02        659.53        19.42 o                         
   3   7   4        787.07        791.25        44.93 o                         
   4   7   4          1.23          2.76         9.17 o                         
   5   7   4          0.25          1.76         4.22 o                         
   6   7   4        134.65        119.25        13.79 o                         
   7   7   4         24.17         15.69        11.80 o                         
   8   7   4         16.83          9.26         8.87 o                         
  -4   8   4         91.14         97.70        21.72 o                         
  -3   8   4          1.61         14.19        10.40 o                         
  -2   8   4         35.09         34.86         7.78 o                         
  -1   8   4        355.46        349.73        33.45 o                         
   0   8   4        197.46        188.83        15.32 o                         
   1   8   4        137.32        138.33        10.55 o                         
   2   8   4         40.19         48.34         6.28 o                         
   3   8   4        108.31        100.74        12.52 o                         
   4   8   4         88.35         89.84        12.30 o                         
   5   8   4          7.81         13.17         5.53 o                         
   6   8   4          0.19          4.30         4.67 o                         
   7   8   4          8.33         17.18        11.56 o                         
  -3   9   4          7.44         10.80         9.90 o                         
  -2   9   4         10.51          2.22         5.44 o                         
  -1   9   4        215.72        211.51        18.40 o                         
   0   9   4        326.86        320.53        21.37 o                         
   1   9   4         16.43         18.10        10.35 o                         
   2   9   4          1.62         -4.45         6.25 o                         
   3   9   4         67.76         54.50         8.59 o                         
   4   9   4        146.41        138.48        22.82 o                         
   5   9   4          0.42          7.80         6.48 o                         
   6   9   4         20.83         32.09         8.97 o                         
   7   9   4         10.63         13.71        11.63 o                         
  -2  10   4          5.66         -3.08         7.26 o                         
  -1  10   4         63.92         41.79        10.97 o                         
   0  10   4        196.93        171.61        16.30 o                         
   1  10   4         15.63         14.44         7.31 o                         
   2  10   4          9.82         14.75         7.31 o                         
   3  10   4          1.23         -0.41         6.72 o                         
   4  10   4         62.68         63.58        11.20 o                         
   5  10   4         27.42          8.53         5.09 o                         
   6  10   4         57.95         80.93        29.18 o                         
   0  11   4         31.05         34.40        13.96 o                         
   1  11   4         15.82         -1.48        11.18 o                         
   2  11   4         22.66         36.06        10.42 o                         
   3  11   4         14.61         -2.54         6.47 o                         
   4  11   4          7.59          1.01         5.92 o                         
   5  11   4         27.75          1.74         6.39 o                         
   2  12   4          2.94          5.01        13.49 o                         
   3  12   4         52.06         81.95        15.60 o                         
   4  12   4         21.87         20.43         8.80 o                         
  -4 -10   5         84.79         78.58        22.56 o                         
  -3 -10   5          6.86          8.54        13.31 o                         
  -2 -10   5         32.58         36.86        11.01 o                         
  -1 -10   5          0.67          5.70         6.95 o                         
  -6  -9   5          8.03         19.36         8.52 o                         
  -5  -9   5         23.98          8.52         9.77 o                         
  -4  -9   5         31.59         39.74        16.86 o                         
  -3  -9   5         59.83         93.49        16.47 o                         
  -2  -9   5          0.60         23.40         7.83 o                         
  -1  -9   5         43.41         37.59        20.72 o                         
   0  -9   5          1.57          3.15         6.96 o                         
   1  -9   5         19.24         27.49        12.29 o                         
  -6  -8   5         23.67         16.42        11.38 o                         
  -5  -8   5          1.05         -2.44         8.57 o                         
  -4  -8   5         26.21         33.29        13.77 o                         
  -3  -8   5         93.13         97.03        12.47 o                         
  -2  -8   5          0.81         -4.45         4.45 o                         
  -1  -8   5        125.01        132.79        28.17 o                         
   0  -8   5          0.11          3.45         8.10 o                         
   1  -8   5         28.41         28.55        12.00 o                         
   2  -8   5          0.51         14.22        12.34 o                         
  -7  -7   5         50.45         70.49        21.45 o                         
  -6  -7   5        235.62        288.09        36.01 o                         
  -5  -7   5        182.44        206.56        29.70 o                         
  -4  -7   5         45.05         45.74         7.31 o                         
  -3  -7   5          0.51          2.11         4.67 o                         
  -2  -7   5         39.30         43.67         8.80 o                         
  -1  -7   5          0.97          7.89         6.00 o                         
   0  -7   5        180.54        165.16        23.20 o                         
   1  -7   5         80.61         81.43        16.63 o                         
   2  -7   5         13.10         12.95        10.98 o                         
   3  -7   5         19.59         28.09        10.95 o                         
  -7  -6   5          9.97         19.30        11.54 o                         
  -6  -6   5        308.39        308.44        34.84 o                         
  -5  -6   5         84.97        125.04        22.33 o                         
  -4  -6   5         41.27         42.12         7.07 o                         
  -3  -6   5         43.40         36.53         6.60 o                         
  -2  -6   5        507.28        513.12        52.89 o                         
  -1  -6   5        635.35        622.57       197.18 o                         
   0  -6   5          4.18          4.34         6.83 o                         
   1  -6   5         80.20         81.46        16.43 o                         
   2  -6   5          6.53          6.18         8.83 o                         
   3  -6   5          1.40          1.21         8.15 o                         
   4  -6   5          2.22          7.14         9.76 o                         
  -7  -5   5         14.91         21.45        13.38 o                         
  -6  -5   5         25.86         21.33        12.04 o                         
  -5  -5   5        290.23        310.58        14.39 o                         
  -4  -5   5          8.22         14.23         3.47 o                         
  -3  -5   5        359.25        352.17        19.22 o                         
  -2  -5   5        350.86        328.96        19.30 o                         
  -1  -5   5         17.70         20.16         6.01 o                         
   0  -5   5         50.14         51.20        14.48 o                         
   1  -5   5        199.79        199.55        22.12 o                         
   2  -5   5        111.69        111.19        17.68 o                         
   3  -5   5         24.28         17.63         8.33 o                         
   4  -5   5         15.22         22.53        12.75 o                         
   5  -5   5         20.65         30.33        14.38 o                         
  -8  -4   5         65.88         74.61        20.26 o                         
  -7  -4   5          1.73          7.16        11.02 o                         
  -6  -4   5          7.49          3.46         6.91 o                         
  -5  -4   5        177.49        185.61        14.74 o                         
  -4  -4   5        116.37        111.87        10.74 o                         
  -3  -4   5         85.09         76.59         6.75 o                         
  -2  -4   5         10.34          6.80         4.85 o                         
  -1  -4   5          2.38          5.58         5.60 o                         
   0  -4   5          3.14          5.80         5.12 o                         
   1  -4   5        427.31        391.47        28.20 o                         
   2  -4   5        680.26        659.46        42.65 o                         
   3  -4   5          4.57         11.75         8.42 o                         
   4  -4   5         25.37         25.24        10.84 o                         
   5  -4   5         17.23         27.69        13.23 o                         
  -8  -3   5        143.71        128.00        24.39 o                         
  -7  -3   5         45.63         41.36        12.69 o                         
  -6  -3   5          9.75          1.81         3.43 o                         
  -5  -3   5          2.25          6.94         4.57 o                         
  -4  -3   5        187.92        180.44        13.40 o                         
  -3  -3   5          2.54          3.24         2.51 o                         
  -2  -3   5        409.94        389.44        14.39 o                         
  -1  -3   5         75.06         82.44         8.33 o                         
   0  -3   5        114.52        117.73        10.54 o                         
   1  -3   5        286.39        273.07        22.14 o                         
   2  -3   5        656.85        649.73        39.64 o                         
   3  -3   5        237.56        242.28        25.37 o                         
   4  -3   5         10.58          5.15         6.77 o                         
   5  -3   5         45.14         52.95        15.92 o                         
   6  -3   5         63.85         65.64        13.53 o                         
  -8  -2   5         44.07         26.17        12.37 o                         
  -7  -2   5         61.79         51.53         9.31 o                         
  -6  -2   5          9.61         13.21         5.42 o                         
  -5  -2   5         45.11         47.92         7.29 o                         
  -4  -2   5          0.13          0.03         3.76 o                         
  -3  -2   5        280.89        303.82        15.62 o                         
  -2  -2   5        285.11        263.49        16.64 o                         
  -1  -2   5        353.01        313.84        14.46 o                         
   0  -2   5        577.01        619.98        23.20 o                         
   1  -2   5        292.96        267.02        20.24 o                         
   2  -2   5        423.57        367.77        24.82 o                         
   3  -2   5        895.14        952.08        48.68 o                         
   4  -2   5         31.94         37.79        10.32 o                         
   5  -2   5          8.13         15.81         7.09 o                         
   6  -2   5        129.04        131.91        14.04 o                         
  -7  -1   5        108.22        117.57        20.51 o                         
  -6  -1   5          1.43          5.29         4.77 o                         
  -5  -1   5          0.64          1.66         4.49 o                         
  -4  -1   5         19.81         16.91         4.64 o                         
  -3  -1   5         32.47         44.24         5.63 o                         
  -2  -1   5        159.67        155.60        13.59 o                         
  -1  -1   5       2956.26       2959.81        73.07 o                         
   0  -1   5       1035.12        986.71        23.12 o                         
   1  -1   5        502.95        450.82        25.21 o                         
   2  -1   5        437.02        441.20        25.79 o                         
   3  -1   5       1120.66       1139.49        50.64 o                         
   4  -1   5        856.60        876.57        46.95 o                         
   5  -1   5         37.85         47.39        11.84 o                         
   6  -1   5         26.38         21.74         5.77 o                         
   7  -1   5         33.28         34.99        10.40 o                         
  -7   0   5         19.46         12.03         7.25 o                         
  -6   0   5         65.96         80.62        16.67 o                         
  -5   0   5         12.71         12.81         5.31 o                         
  -4   0   5        343.16        336.91        18.14 o                         
  -3   0   5        131.97        130.31        14.09 o                         
  -2   0   5        372.67        429.27        32.74 o                         
  -1   0   5       1186.44       1172.47        30.14 o                         
   0   0   5       2991.40       2784.98       179.47 o                         
   1   0   5        715.49        731.95        31.03 o                         
   2   0   5        809.20        824.19        24.71 o                         
   3   0   5        604.36        697.82        34.29 o                         
   4   0   5       1797.88       1873.62        69.13 o                         
   5   0   5        623.97        670.30        32.33 o                         
   6   0   5          8.11          3.92         7.13 o                         
   7   0   5         14.83         24.31        10.19 o                         
  -7   1   5          4.43         -0.28         6.80 o                         
  -6   1   5        230.48        210.98        18.28 o                         
  -5   1   5         82.93         81.29        10.89 o                         
  -4   1   5        311.48        271.56        21.51 o                         
  -3   1   5         65.48         65.21         7.31 o                         
  -2   1   5        538.99        559.85        14.83 o                         
  -1   1   5        556.41        549.00        14.64 o                         
   0   1   5       4269.81       3867.01       371.47 o                         
   1   1   5       2838.19       2907.49        81.25 o                         
   2   1   5         24.39         17.09         3.27 o                         
   3   1   5        510.84        457.74        16.98 o                         
   4   1   5       2343.18       2424.88        71.66 o                         
   5   1   5       1906.62       1982.37        48.17 o                         
   6   1   5        105.91        100.63        10.64 o                         
   7   1   5         10.32          2.42         8.69 o                         
  -7   2   5         33.48         35.82         9.08 o                         
  -6   2   5         19.82         22.59         7.85 o                         
  -5   2   5          5.59          4.90         3.53 o                         
  -4   2   5        235.94        192.26        24.32 o                         
  -3   2   5       1061.12       1002.49        24.96 o                         
  -2   2   5        295.95        279.58        10.81 o                         
  -1   2   5        369.16        464.80        12.66 o                         
   0   2   5       1893.51       2015.02        61.15 o                         
   1   2   5       4336.19       4146.24       107.47 o                         
   2   2   5        554.99        566.18        29.52 o                         
   3   2   5        527.94        551.00        22.62 o                         
   4   2   5         26.78         30.78         4.25 o                         
   5   2   5        251.48        265.20        11.23 o                         
   6   2   5        377.93        389.60        50.03 o                         
   7   2   5          2.41          6.43         7.92 o                         
  -6   3   5          2.97          4.10         4.82 o                         
  -5   3   5          1.20         -0.75         5.98 o                         
  -4   3   5        846.40        784.80        25.74 o                         
  -3   3   5       2289.67       2229.95        35.88 o                         
  -2   3   5       1225.37       1214.54        26.77 o                         
  -1   3   5       2515.93       2572.30        42.19 o                         
   0   3   5        916.24        993.82        28.36 o                         
   1   3   5       6332.12       6396.93       100.42 o                         
   2   3   5       8934.00       8942.39       105.06 o                         
   3   3   5        867.61        962.33        19.17 o                         
   4   3   5        833.69        867.96        19.50 o                         
   5   3   5       1088.82       1142.27        47.66 o                         
   6   3   5        304.93        339.62        39.53 o                         
   7   3   5          1.92         17.08         9.20 o                         
   8   3   5          0.87          3.48        16.39 o                         
  -6   4   5         44.98         51.76         9.92 o                         
  -5   4   5         33.41         36.66         9.26 o                         
  -4   4   5        170.36        178.55        15.48 o                         
  -3   4   5         27.71         23.91         3.16 o                         
  -2   4   5       1572.70       1555.62        26.12 o                         
  -1   4   5       1690.27       1742.84        37.94 o                         
   0   4   5       1516.46       1556.04        21.43 o                         
   1   4   5       1931.88       1995.01        77.72 o                         
   2   4   5       2357.40       2181.07        30.82 o                         
   3   4   5       1672.26       1676.10        23.85 o                         
   4   4   5       1109.92       1145.53        32.04 o                         
   5   4   5        244.85        256.00        14.32 o                         
   6   4   5        351.63        355.20        25.75 o                         
   7   4   5        431.16        455.77        32.00 o                         
   8   4   5          5.03         12.36         8.65 o                         
  -6   5   5         89.37         59.41        17.74 o                         
  -5   5   5        183.15        183.84        18.10 o                         
  -4   5   5         15.15         10.11         5.06 o                         
  -3   5   5         47.98         44.76         5.92 o                         
  -2   5   5        775.82        756.04        22.16 o                         
  -1   5   5        903.13        888.14        30.15 o                         
   0   5   5       1911.66       2012.22        51.60 o                         
   1   5   5       1035.40       1095.61        21.34 o                         
   2   5   5       2695.97       2644.02        54.39 o                         
   3   5   5       3798.57       3647.55        51.30 o                         
   4   5   5        225.13        216.86        12.16 o                         
   5   5   5        205.84        210.90        15.38 o                         
   6   5   5        521.97        492.75        25.45 o                         
   7   5   5        193.82        217.08        29.15 o                         
   8   5   5         22.91         20.19        13.85 o                         
  -5   6   5        138.72        159.01        25.77 o                         
  -4   6   5        133.87        141.09        15.25 o                         
  -3   6   5          2.59          4.64         2.93 o                         
  -2   6   5        189.89        176.63        10.96 o                         
  -1   6   5       1742.47       1811.26        49.71 o                         
   0   6   5       1224.24       1278.35        30.83 o                         
   1   6   5        652.58        650.04        15.20 o                         
   2   6   5        480.94        491.13        15.85 o                         
   3   6   5       1305.10       1198.36        25.57 o                         
   4   6   5       1244.22       1216.89        41.08 o                         
   5   6   5        402.38        403.10        18.89 o                         
   6   6   5        162.85        168.45        13.24 o                         
   7   6   5        185.85        210.93        21.41 o                         
   8   6   5        124.43        131.04        18.18 o                         
  -4   7   5        108.02         93.80        21.01 o                         
  -3   7   5         76.39         85.11        17.51 o                         
  -2   7   5        143.57        140.11        13.86 o                         
  -1   7   5       1123.11       1160.33        50.08 o                         
   0   7   5        955.30        962.63        34.14 o                         
   1   7   5        409.07        440.43        17.59 o                         
   2   7   5        395.09        397.48        14.94 o                         
   3   7   5        891.84        947.44        36.18 o                         
   4   7   5       1376.78       1411.99        46.60 o                         
   5   7   5         98.93         93.69        11.82 o                         
   6   7   5          8.13          8.21         4.52 o                         
   7   7   5        130.08        162.38        26.93 o                         
  -4   8   5         19.07          1.04         8.32 o                         
  -3   8   5         57.72         53.00        14.38 o                         
  -2   8   5        121.97        122.33        13.70 o                         
  -1   8   5        314.24        320.75        21.11 o                         
   0   8   5        867.34        898.23        34.85 o                         
   1   8   5        370.22        392.45        21.56 o                         
   2   8   5        107.91        128.74         9.07 o                         
   3   8   5        298.92        312.99        21.13 o                         
   4   8   5        697.19        734.19        34.24 o                         
   5   8   5        401.09        390.68        25.08 o                         
   6   8   5          8.88          4.02        10.84 o                         
   7   8   5          6.58         35.09        14.29 o                         
  -3   9   5        164.32        162.86        26.06 o                         
  -2   9   5        148.75        159.69        16.90 o                         
  -1   9   5         64.44         60.35        10.57 o                         
   0   9   5        284.25        273.97        19.66 o                         
   1   9   5        329.25        337.86        17.49 o                         
   2   9   5        175.73        167.94        17.21 o                         
   3   9   5        222.43        204.89        18.96 o                         
   4   9   5        201.36        194.28        18.53 o                         
   5   9   5        284.21        334.77        25.03 o                         
   6   9   5         12.59         13.62         6.33 o                         
   7   9   5         44.42         47.60        16.17 o                         
  -2  10   5         56.39         58.17        16.10 o                         
  -1  10   5         55.84         53.96        17.83 o                         
   0  10   5         68.70         54.28         9.30 o                         
   1  10   5        356.91        421.35        28.27 o                         
   2  10   5        168.24        206.71        21.30 o                         
   3  10   5          2.69          0.96         5.66 o                         
   4  10   5         12.32          5.10         7.73 o                         
   5  10   5         67.78         90.79        27.98 o                         
   6  10   5         35.37         27.16         9.22 o                         
   0  11   5          3.24          8.33         8.54 o                         
   1  11   5        131.86        151.61        25.97 o                         
   2  11   5        574.19        581.37        54.07 o                         
   3  11   5        397.00        389.39        30.68 o                         
   4  11   5         34.69         41.41        11.66 o                         
   5  11   5          3.99          2.86         9.03 o                         
   2  12   5         56.61         63.12        17.99 o                         
   3  12   5         32.96         44.84        12.58 o                         
   4  12   5          3.89          3.59         6.03 o                         
  -4 -10   6         59.65         57.58        20.86 o                         
  -3 -10   6        150.40        232.61        43.70 o                         
  -2 -10   6         43.62         56.82        12.81 o                         
  -1 -10   6          6.84          9.18         7.40 o                         
  -5  -9   6        136.82        186.52        33.42 o                         
  -4  -9   6         26.94         16.84        14.21 o                         
  -3  -9   6          3.30          5.83         6.53 o                         
  -2  -9   6        145.45        189.04        35.22 o                         
  -1  -9   6        110.85        142.10        17.95 o                         
   0  -9   6          0.76         -2.95         7.43 o                         
   1  -9   6          1.94         -3.84         7.68 o                         
  -6  -8   6        263.25        346.82        41.75 o                         
  -5  -8   6        159.41        169.42        27.17 o                         
  -4  -8   6         43.34         33.95        13.25 o                         
  -3  -8   6        304.47        300.65        22.31 o                         
  -2  -8   6        856.28        927.83       173.97 o                         
  -1  -8   6        569.53        598.08        57.58 o                         
   0  -8   6         58.12         71.07        15.83 o                         
   1  -8   6          1.93          2.35         7.92 o                         
   2  -8   6         14.46         34.32        14.81 o                         
  -7  -7   6          1.88         10.13        12.48 o                         
  -6  -7   6         57.83         70.03        18.23 o                         
  -5  -7   6        233.15        239.15        31.19 o                         
  -4  -7   6         60.73         40.92         7.09 o                         
  -3  -7   6          3.21          0.39         3.64 o                         
  -2  -7   6         14.92         21.62        11.54 o                         
  -1  -7   6        482.56        552.27       109.78 o                         
   0  -7   6        442.52        494.76        40.32 o                         
   1  -7   6         11.32          9.32         8.61 o                         
   2  -7   6         12.33          9.79         8.90 o                         
   3  -7   6         22.53         37.75        15.93 o                         
  -7  -6   6         27.76         31.99        14.75 o                         
  -6  -6   6         36.53         44.07        14.59 o                         
  -5  -6   6        417.49        416.52        40.13 o                         
  -4  -6   6        557.62        581.73        30.34 o                         
  -3  -6   6        185.76        183.16        15.46 o                         
  -2  -6   6        183.92        174.02        15.64 o                         
  -1  -6   6        174.07        162.18        41.27 o                         
   0  -6   6         98.89         87.02        15.54 o                         
   1  -6   6          0.84          2.82         6.66 o                         
   2  -6   6          0.69          7.07        10.11 o                         
   3  -6   6         80.38         97.59        20.44 o                         
   4  -6   6         51.72         51.78        17.78 o                         
  -7  -5   6        188.14        196.77        29.30 o                         
  -6  -5   6         53.20         61.74        16.89 o                         
  -5  -5   6         85.38         92.91         8.36 o                         
  -4  -5   6        799.67        774.11        24.63 o                         
  -3  -5   6        515.87        537.74        27.39 o                         
  -2  -5   6        294.48        292.98        38.35 o                         
  -1  -5   6        143.50        169.43        29.08 o                         
   0  -5   6        116.09        116.54        18.19 o                         
   1  -5   6        183.64        192.06        23.28 o                         
   2  -5   6          1.39         -2.97         7.83 o                         
   3  -5   6          0.69          2.24         7.90 o                         
   4  -5   6         24.91         18.81         9.40 o                         
   5  -5   6          0.19        -10.68        10.68 o                         
  -7  -4   6        191.43        168.43        26.26 o                         
  -6  -4   6        185.53        201.30        26.55 o                         
  -5  -4   6         96.21        106.99        11.73 o                         
  -4  -4   6        451.68        456.59        23.47 o                         
  -3  -4   6       1351.83       1289.93        32.05 o                         
  -2  -4   6        206.91        203.32        14.86 o                         
  -1  -4   6         24.11         27.43         6.54 o                         
   0  -4   6        113.15        108.68        16.36 o                         
   1  -4   6        215.41        201.60        19.80 o                         
   2  -4   6          3.88         13.89         9.45 o                         
   3  -4   6         45.01         46.50        10.86 o                         
   4  -4   6          0.75         -8.37         9.27 o                         
   5  -4   6          0.24         24.35        15.17 o                         
  -7  -3   6        213.48        193.59        28.07 o                         
  -6  -3   6        141.18        137.66        14.57 o                         
  -5  -3   6        125.19        120.75        14.94 o                         
  -4  -3   6        264.46        264.92        16.80 o                         
  -3  -3   6       1057.11       1025.59        52.79 o                         
  -2  -3   6        220.87        223.34        11.45 o                         
  -1  -3   6          2.39          1.84         3.75 o                         
   0  -3   6         52.25         58.12         8.14 o                         
   1  -3   6         46.29         52.91        10.74 o                         
   2  -3   6        165.02        172.50        19.79 o                         
   3  -3   6        130.45        132.86        19.80 o                         
   4  -3   6        179.77        182.17        24.23 o                         
   5  -3   6          5.11         13.92        10.83 o                         
   6  -3   6          0.82          5.52        15.72 o                         
  -7  -2   6        126.04        139.44        17.73 o                         
  -6  -2   6        349.89        355.42        23.11 o                         
  -5  -2   6        206.83        220.47        16.35 o                         
  -4  -2   6         86.19         94.14        10.20 o                         
  -3  -2   6        373.48        390.58        25.42 o                         
  -2  -2   6       2057.06       2143.30       100.86 o                         
  -1  -2   6         58.61         58.56         5.67 o                         
   0  -2   6        162.55        174.10        12.31 o                         
   1  -2   6        114.04        125.75        14.60 o                         
   2  -2   6         63.80         60.75        10.13 o                         
   3  -2   6         42.14         35.29         9.49 o                         
   4  -2   6        512.97        518.47        39.74 o                         
   5  -2   6        140.23        158.63        24.25 o                         
   6  -2   6          3.24          3.03         5.72 o                         
  -7  -1   6         91.61         80.53        12.52 o                         
  -6  -1   6        316.35        321.00        22.37 o                         
  -5  -1   6          2.98          1.19         4.61 o                         
  -4  -1   6          5.28          4.15         3.08 o                         
  -3  -1   6         49.54         45.92         6.02 o                         
  -2  -1   6        361.12        387.57        28.96 o                         
  -1  -1   6        245.98        253.08        22.39 o                         
   0  -1   6        358.11        377.17        13.88 o                         
   1  -1   6          9.61          9.12         4.29 o                         
   2  -1   6         15.51         15.49         5.00 o                         
   3  -1   6          3.27          0.00         3.56 o                         
   4  -1   6        598.99        597.00        39.24 o                         
   5  -1   6        595.46        624.06        44.41 o                         
   6  -1   6          1.60         -0.12         6.10 o                         
   7  -1   6          1.92         -5.33         8.52 o                         
  -7   0   6          6.15         -1.85         5.78 o                         
  -6   0   6         51.22         58.89        10.63 o                         
  -5   0   6        597.48        537.92        37.63 o                         
  -4   0   6         85.32         83.34        13.93 o                         
  -3   0   6          1.66          2.68         1.89 o                         
  -2   0   6         88.80         68.80         6.26 o                         
  -1   0   6       1294.30       1468.41        28.01 o                         
   0   0   6          1.33          1.52         1.44 o                         
   1   0   6        454.07        434.75        24.92 o                         
   2   0   6         14.38         13.18         5.12 o                         
   3   0   6          2.47          6.85         4.01 o                         
   4   0   6         16.47         14.34         6.44 o                         
   5   0   6        168.93        196.97        17.39 o                         
   6   0   6        218.13        235.25        17.88 o                         
   7   0   6          6.13          5.00         6.56 o                         
  -7   1   6          0.82          1.54        16.25 o                         
  -6   1   6          2.61          7.82         6.00 o                         
  -5   1   6         32.15         50.30         9.07 o                         
  -4   1   6        143.68        124.89        21.58 o                         
  -3   1   6        204.09        183.14        17.95 o                         
  -2   1   6        102.90        109.18         5.36 o                         
  -1   1   6         29.97         46.15         3.70 o                         
   0   1   6         58.59         52.66         4.80 o                         
   1   1   6       4740.07       5061.66       131.80 o                         
   2   1   6       2914.10       3123.76        63.43 o                         
   3   1   6        163.93        189.51        11.42 o                         
   4   1   6         56.12         58.92         7.14 o                         
   5   1   6        105.59        108.21         9.92 o                         
   6   1   6        146.72        148.55        13.25 o                         
   7   1   6          3.46         10.06         8.39 o                         
  -7   2   6         44.64         46.98        10.69 o                         
  -6   2   6          6.39          5.87         5.42 o                         
  -5   2   6         84.28         80.72        10.64 o                         
  -4   2   6       1567.32       1449.34        44.52 o                         
  -3   2   6         51.00         58.53         5.79 o                         
  -2   2   6        592.38        580.93        22.45 o                         
  -1   2   6       1110.88       1194.13        19.05 o                         
   0   2   6        437.14        502.76        26.83 o                         
   1   2   6          6.79         13.44         4.47 o                         
   2   2   6       1098.71       1029.61        28.55 o                         
   3   2   6       2055.14       2116.09        71.42 o                         
   4   2   6        902.76        950.38        34.72 o                         
   5   2   6        252.99        251.73        11.52 o                         
   6   2   6        441.62        461.06        31.06 o                         
   7   2   6        348.11        448.04        34.11 o                         
  -6   3   6         67.88         70.39        11.86 o                         
  -5   3   6         13.57         14.10         5.86 o                         
  -4   3   6        205.71        197.88        15.18 o                         
  -3   3   6        258.60        264.08        12.52 o                         
  -2   3   6          3.29          3.28         2.43 o                         
  -1   3   6        266.16        256.99         9.96 o                         
   0   3   6        443.18        442.40        24.60 o                         
   1   3   6         13.12         16.88         2.22 o                         
   2   3   6       2271.25       2206.00        40.04 o                         
   3   3   6       1623.59       1631.29        33.67 o                         
   4   3   6         12.68         17.42         2.89 o                         
   5   3   6        140.27        147.55         8.52 o                         
   6   3   6        311.19        327.01        26.12 o                         
   7   3   6        337.65        390.08        30.93 o                         
  -6   4   6          0.22         -4.96         4.96 o                         
  -5   4   6         48.43         45.57         8.90 o                         
  -4   4   6         33.00         33.60         9.26 o                         
  -3   4   6        270.30        240.74        12.26 o                         
  -2   4   6        116.67        107.16         7.24 o                         
  -1   4   6        998.77       1049.68        22.05 o                         
   0   4   6        255.31        269.27         9.41 o                         
   1   4   6        335.76        333.14        13.24 o                         
   2   4   6         77.17         70.75         4.39 o                         
   3   4   6       1538.86       1471.67        26.28 o                         
   4   4   6       1999.08       1950.84        41.51 o                         
   5   4   6        448.66        438.60        19.42 o                         
   6   4   6        165.71        179.19        18.61 o                         
   7   4   6        241.75        264.60        24.84 o                         
   8   4   6        149.29        152.19        28.34 o                         
  -5   5   6          5.87          9.11         8.84 o                         
  -4   5   6         20.01         16.71         9.01 o                         
  -3   5   6         13.45          9.48         6.28 o                         
  -2   5   6         13.43         10.12         1.51 o                         
  -1   5   6        476.44        444.00        17.52 o                         
   0   5   6        580.67        510.94        23.84 o                         
   1   5   6        191.82        170.28        10.06 o                         
   2   5   6        111.41         99.50         7.63 o                         
   3   5   6       1168.31       1154.43        20.67 o                         
   4   5   6       1337.38       1271.38        32.98 o                         
   5   5   6         63.86         75.70         8.10 o                         
   6   5   6         68.51         78.50        15.93 o                         
   7   5   6        163.88        171.39        26.84 o                         
   8   5   6        162.33        142.30        27.23 o                         
  -5   6   6         18.72         32.62        13.70 o                         
  -4   6   6          0.11        -10.00        10.00 o                         
  -3   6   6        118.91        125.04         9.99 o                         
  -2   6   6         11.56         15.17         3.34 o                         
  -1   6   6        154.69        147.67         8.15 o                         
   0   6   6        757.45        731.22        27.59 o                         
   1   6   6        222.47        200.72         7.57 o                         
   2   6   6        453.52        451.48        15.75 o                         
   3   6   6        424.21        429.41        14.05 o                         
   4   6   6       1031.07        967.72        28.31 o                         
   5   6   6        916.38        868.57        28.78 o                         
   6   6   6         49.39         50.55         6.63 o                         
   7   6   6         36.21         39.02         9.81 o                         
   8   6   6        119.11        107.50        16.82 o                         
  -4   7   6         56.91         63.12        16.82 o                         
  -3   7   6        149.97        162.06        23.97 o                         
  -2   7   6         69.72         70.72         9.86 o                         
  -1   7   6          2.51          4.71         3.59 o                         
   0   7   6        230.98        211.18        15.06 o                         
   1   7   6        778.44        807.87        29.29 o                         
   2   7   6        624.58        607.61        19.76 o                         
   3   7   6        266.28        274.83        18.24 o                         
   4   7   6        325.02        330.99        21.02 o                         
   5   7   6        606.34        584.44        29.76 o                         
   6   7   6         71.84         78.04        15.33 o                         
   7   7   6          2.70          7.66         7.78 o                         
  -4   8   6          0.67          7.24        10.23 o                         
  -3   8   6         41.28         30.57        12.29 o                         
  -2   8   6        102.30         95.63        12.40 o                         
  -1   8   6          2.69          1.61         3.74 o                         
   0   8   6         26.05         32.02         6.51 o                         
   1   8   6        934.42        980.84        47.61 o                         
   2   8   6        431.17        432.76        17.75 o                         
   3   8   6        122.76        120.01        13.27 o                         
   4   8   6        139.66        136.09        14.09 o                         
   5   8   6        288.48        283.54        21.27 o                         
   6   8   6        362.20        368.92        25.71 o                         
   7   8   6         19.28         25.25        12.02 o                         
  -3   9   6         55.94         38.31        14.11 o                         
  -2   9   6         55.22         52.95        10.67 o                         
  -1   9   6         16.47         10.82         4.71 o                         
   0   9   6         39.13         36.97         7.24 o                         
   1   9   6        387.68        433.76        24.84 o                         
   2   9   6       1279.10       1333.58        51.01 o                         
   3   9   6        648.37        592.08        32.53 o                         
   4   9   6         23.73          8.38         6.18 o                         
   5   9   6         18.28         17.43         6.18 o                         
   6   9   6        321.43        337.27        25.33 o                         
   7   9   6        170.62        198.15        30.69 o                         
  -2  10   6         12.32         22.96        12.17 o                         
  -1  10   6          5.32          8.82         4.44 o                         
   0  10   6         13.32          7.71         4.60 o                         
   1  10   6          8.70          8.18        16.04 o                         
   2  10   6        514.29        639.13        90.04 o                         
   3  10   6        284.62        304.83        25.37 o                         
   4  10   6         77.91         69.52        11.26 o                         
   5  10   6        181.46        195.18        20.19 o                         
   6  10   6        187.59        182.34        20.08 o                         
   0  11   6         92.71         89.62        19.72 o                         
   1  11   6         18.65         -1.44         8.18 o                         
   2  11   6         11.96          5.96        10.01 o                         
   3  11   6         36.08         25.87         9.37 o                         
   4  11   6         63.93         54.11        11.23 o                         
   5  11   6          3.96         -7.82         8.74 o                         
   2  12   6         47.72         74.63        19.97 o                         
   3  12   6        129.23        150.41        27.25 o                         
   4  12   6         60.13         81.15        20.03 o                         
  -5  -9   7         24.01         33.88        16.68 o                         
  -4  -9   7         34.49         39.85        16.01 o                         
  -3  -9   7          5.77          6.23         8.16 o                         
  -2  -9   7         33.35         58.48        28.08 o                         
  -1  -9   7        267.16        289.10        33.88 o                         
   0  -9   7        159.93        178.47        27.95 o                         
  -6  -8   7          4.69         12.54         8.18 o                         
  -5  -8   7        164.22        134.82        25.34 o                         
  -4  -8   7        150.07        128.81        27.61 o                         
  -3  -8   7         28.54         33.76         7.62 o                         
  -2  -8   7         17.89         19.98         7.75 o                         
  -1  -8   7         12.43         42.19        14.65 o                         
   0  -8   7         60.88         55.59        15.52 o                         
   1  -8   7         34.87         45.20        15.12 o                         
   2  -8   7         14.38         20.09        10.58 o                         
  -6  -7   7          2.51         -5.62         8.01 o                         
  -5  -7   7         26.72         37.07        13.44 o                         
  -4  -7   7        449.53        423.37        25.50 o                         
  -3  -7   7        635.50        602.70        32.15 o                         
  -2  -7   7        243.52        236.61        56.09 o                         
  -1  -7   7         52.70         69.98        21.17 o                         
   0  -7   7        160.55        217.83        27.17 o                         
   1  -7   7        160.56        170.14        25.98 o                         
   2  -7   7         32.72         34.59        14.44 o                         
   3  -7   7         33.58         54.45        19.23 o                         
  -7  -6   7        114.37        124.05        25.21 o                         
  -6  -6   7        108.38         90.34        20.50 o                         
  -5  -6   7         27.72         44.74        14.85 o                         
  -4  -6   7        319.39        309.51        20.86 o                         
  -3  -6   7        580.53        590.85        29.78 o                         
  -2  -6   7        116.11        117.87        14.54 o                         
  -1  -6   7        155.05        155.04        27.86 o                         
   0  -6   7        226.20        205.36        23.94 o                         
   1  -6   7        355.53        440.41        39.02 o                         
   2  -6   7         85.77        105.91        20.39 o                         
   3  -6   7          8.17         10.68         9.23 o                         
   4  -6   7          1.10          6.87        10.55 o                         
  -7  -5   7         80.10         72.07        17.78 o                         
  -6  -5   7         60.10         77.27        19.89 o                         
  -5  -5   7         76.75         85.70        10.22 o                         
  -4  -5   7        246.04        228.88        13.42 o                         
  -3  -5   7        720.62        689.23        30.75 o                         
  -2  -5   7        583.44        592.21        41.48 o                         
  -1  -5   7        173.29        181.96        20.61 o                         
   0  -5   7        181.65        181.45        35.80 o                         
   1  -5   7        469.91        461.31        36.53 o                         
   2  -5   7        331.41        339.59        33.82 o                         
   3  -5   7          1.30          2.27         7.58 o                         
   4  -5   7          0.49          6.15         9.15 o                         
  -7  -4   7         72.07         74.51        18.33 o                         
  -6  -4   7        276.04        289.03        31.90 o                         
  -5  -4   7        341.64        354.04        22.17 o                         
  -4  -4   7         82.87         89.25        10.68 o                         
  -3  -4   7        545.24        540.51        20.23 o                         
  -2  -4   7       1687.51       1589.71       127.56 o                         
  -1  -4   7        253.40        301.45        31.91 o                         
   0  -4   7        324.89        348.95        43.79 o                         
   1  -4   7        472.01        443.18        33.10 o                         
   2  -4   7        282.34        306.59        29.73 o                         
   3  -4   7         59.83         51.14        14.16 o                         
   4  -4   7         60.89         54.81        15.68 o                         
   5  -4   7          0.29         15.32        13.51 o                         
  -7  -3   7         48.85         47.77        13.56 o                         
  -6  -3   7        161.40        190.93        17.31 o                         
  -5  -3   7         16.38         22.64         6.48 o                         
  -4  -3   7        140.97        147.38        12.95 o                         
  -3  -3   7        463.47        457.52        22.68 o                         
  -2  -3   7       1116.69       1065.53        28.85 o                         
  -1  -3   7       1456.41       1481.56       195.28 o                         
   0  -3   7        248.60        253.05        17.06 o                         
   1  -3   7        167.97        166.51        18.86 o                         
   2  -3   7        478.86        411.09        30.36 o                         
   3  -3   7        293.28        340.39        31.67 o                         
   4  -3   7         11.68          7.62         6.97 o                         
   5  -3   7         13.03          1.24         7.96 o                         
  -7  -2   7          2.13          6.09         4.72 o                         
  -6  -2   7        145.95        147.39        16.31 o                         
  -5  -2   7        889.31        864.34        38.66 o                         
  -4  -2   7        550.64        593.35        26.07 o                         
  -3  -2   7         75.19         66.19         8.29 o                         
  -2  -2   7        469.61        475.89        21.62 o                         
  -1  -2   7       2852.27       2847.07        85.49 o                         
   0  -2   7        507.54        555.82        34.87 o                         
   1  -2   7        238.29        220.85        20.62 o                         
   2  -2   7        234.19        234.16        22.15 o                         
   3  -2   7        186.78        198.56        22.38 o                         
   4  -2   7        362.60        350.38        32.83 o                         
   5  -2   7          3.87          9.76         6.83 o                         
   6  -2   7         29.20         46.48        13.19 o                         
  -7  -1   7          2.43          0.00         4.74 o                         
  -6  -1   7         11.79         11.37         6.40 o                         
  -5  -1   7        324.14        320.32        20.37 o                         
  -4  -1   7        177.46        192.27        19.35 o                         
  -3  -1   7        377.17        381.77        18.76 o                         
  -2  -1   7        647.52        686.88        24.89 o                         
  -1  -1   7        805.88        822.91        61.19 o                         
   0  -1   7       1711.01       1662.04        44.22 o                         
   1  -1   7         42.23         41.23         8.12 o                         
   2  -1   7         59.13         56.83        10.32 o                         
   3  -1   7        400.95        341.01        25.74 o                         
   4  -1   7        497.37        600.75        40.67 o                         
   5  -1   7         42.68         46.83        12.80 o                         
   6  -1   7          4.32          3.05        12.95 o                         
  -7   0   7        113.96        117.33        15.29 o                         
  -6   0   7          4.79          7.71         5.16 o                         
  -5   0   7        449.37        419.93        24.09 o                         
  -4   0   7       2253.20       2144.74        95.15 o                         
  -3   0   7        571.21        545.10        22.04 o                         
  -2   0   7         11.70         22.16         4.20 o                         
  -1   0   7         10.29         10.09         2.73 o                         
   0   0   7       1797.10       1693.39        62.47 o                         
   1   0   7       1062.36       1044.26        44.82 o                         
   2   0   7         61.58         81.07        11.37 o                         
   3   0   7        210.84        209.47        19.14 o                         
   4   0   7        117.16        142.74        18.08 o                         
   5   0   7         20.18         25.98         9.21 o                         
   6   0   7         46.88         40.48        11.37 o                         
   7   0   7         73.70         98.32        17.73 o                         
  -7   1   7          2.63         20.95        10.84 o                         
  -6   1   7          6.97         12.19         8.55 o                         
  -5   1   7        192.99        161.41        21.27 o                         
  -4   1   7       1777.42       1676.11        69.96 o                         
  -3   1   7       2175.14       2308.37       112.56 o                         
  -2   1   7        988.70       1058.78        25.76 o                         
  -1   1   7        638.45        730.61        27.41 o                         
   0   1   7        976.66       1028.32        31.86 o                         
   1   1   7       2973.51       2858.12        87.92 o                         
   2   1   7         94.56        108.77         9.11 o                         
   3   1   7          9.68         14.38         3.46 o                         
   4   1   7        352.20        367.29        18.65 o                         
   5   1   7         23.28         16.46         7.78 o                         
   6   1   7         66.32         61.22        15.27 o                         
   7   1   7        123.55        125.33        19.09 o                         
  -7   2   7         52.36         50.96        11.50 o                         
  -6   2   7         81.43         82.65        12.12 o                         
  -5   2   7          7.74         10.67         5.55 o                         
  -4   2   7         44.74         35.25         6.86 o                         
  -3   2   7       1139.70       1089.07        35.39 o                         
  -2   2   7        461.26        491.96        13.97 o                         
  -1   2   7        363.11        372.02        12.57 o                         
   0   2   7        401.90        520.20        29.65 o                         
   1   2   7        503.21        493.25        28.52 o                         
   2   2   7        794.05        828.13        26.73 o                         
   3   2   7        153.84        150.18        10.68 o                         
   4   2   7        146.54        144.30         9.60 o                         
   5   2   7          3.36          3.63         2.61 o                         
   6   2   7         15.61         26.17         8.54 o                         
   7   2   7         20.65         25.79        10.26 o                         
  -6   3   7        117.90        124.99        16.70 o                         
  -5   3   7        199.72        188.02        16.81 o                         
  -4   3   7         42.49         38.70         5.29 o                         
  -3   3   7        237.95        208.52        11.30 o                         
  -2   3   7        839.32        832.83        29.70 o                         
  -1   3   7        118.17        138.82        10.79 o                         
   0   3   7        527.48        538.24        31.69 o                         
   1   3   7        924.53       1058.89        29.24 o                         
   2   3   7        588.00        613.69        24.60 o                         
   3   3   7          0.52          2.93         1.81 o                         
   4   3   7        127.07        116.07         7.11 o                         
   5   3   7         21.21         17.54         3.35 o                         
   6   3   7          3.57          1.26         5.34 o                         
   7   3   7         24.48         34.09        10.82 o                         
  -6   4   7        194.49        209.92        30.09 o                         
  -5   4   7        253.48        239.80        19.42 o                         
  -4   4   7         44.66         41.23         7.75 o                         
  -3   4   7          9.83          7.47         3.55 o                         
  -2   4   7        576.38        534.34        17.04 o                         
  -1   4   7        555.48        608.46        16.52 o                         
   0   4   7        133.54        134.93        10.58 o                         
   1   4   7          3.16         10.00         2.74 o                         
   2   4   7          0.70          3.62         1.45 o                         
   3   4   7        194.50        195.42         8.63 o                         
   4   4   7        189.82        185.62         8.24 o                         
   5   4   7        126.68        119.93        10.47 o                         
   6   4   7          7.41         12.71         7.00 o                         
   7   4   7          0.77          0.47         9.63 o                         
  -5   5   7        119.45        146.54        25.69 o                         
  -4   5   7         34.99         29.40         6.48 o                         
  -3   5   7          4.57          8.93         3.25 o                         
  -2   5   7        207.39        215.43        10.73 o                         
  -1   5   7       1211.66       1216.45        38.24 o                         
   0   5   7         13.35         19.93         2.84 o                         
   1   5   7         39.17         30.93         4.10 o                         
   2   5   7          3.06          4.59         2.68 o                         
   3   5   7         55.59         56.43         4.84 o                         
   4   5   7          4.15          3.05         2.11 o                         
   5   5   7        281.28        310.02        16.81 o                         
   6   5   7         35.93         21.97         6.55 o                         
   7   5   7          7.03         22.72         9.25 o                         
  -5   6   7         94.53        116.44        24.53 o                         
  -4   6   7         27.56         29.38        13.54 o                         
  -3   6   7          7.45          9.21         4.36 o                         
  -2   6   7         58.94         59.52         8.54 o                         
  -1   6   7        509.99        468.38        19.02 o                         
   0   6   7        190.00        171.78        13.04 o                         
   1   6   7        278.86        276.04        12.93 o                         
   2   6   7        124.83        109.41         8.39 o                         
   3   6   7          0.89         -2.39         7.26 o                         
   4   6   7         28.10         23.37         4.20 o                         
   5   6   7        171.90        193.83        13.07 o                         
   6   6   7        282.19        264.89        19.83 o                         
   7   6   7          3.24         30.93        12.67 o                         
  -4   7   7        111.85        118.20        21.63 o                         
  -3   7   7         27.51         17.23         7.93 o                         
  -2   7   7         29.10         35.90         7.34 o                         
  -1   7   7         19.76         14.64         9.35 o                         
   0   7   7        140.41        136.26        12.46 o                         
   1   7   7         40.58         51.00         6.13 o                         
   2   7   7        481.36        464.49        17.51 o                         
   3   7   7         41.41         50.45         8.16 o                         
   4   7   7         16.76         14.47         4.88 o                         
   5   7   7          7.97          9.57         3.70 o                         
   6   7   7        477.81        505.73        23.93 o                         
   7   7   7        212.13        216.15        24.48 o                         
  -4   8   7         24.66         18.75        12.19 o                         
  -3   8   7         46.74         47.44        15.78 o                         
  -2   8   7         14.81          6.12         6.76 o                         
  -1   8   7         22.79         15.86         5.60 o                         
   0   8   7        115.81        112.15        12.17 o                         
   1   8   7          0.21          2.75         2.18 o                         
   2   8   7        465.79        508.50        19.81 o                         
   3   8   7        234.56        220.70        17.69 o                         
   4   8   7         97.45        104.73        12.68 o                         
   5   8   7        108.96        114.73        13.78 o                         
   6   8   7        198.97        211.43        19.50 o                         
   7   8   7        313.88        328.95        39.11 o                         
  -3   9   7        120.79        117.33        22.23 o                         
  -2   9   7          4.63          1.47         5.74 o                         
  -1   9   7         23.69         11.92         5.17 o                         
   0   9   7         66.69         58.47         9.13 o                         
   1   9   7        153.51        154.66        11.64 o                         
   2   9   7        392.97        365.59        25.08 o                         
   3   9   7         36.21         45.46         8.37 o                         
   4   9   7        123.67        126.23        14.64 o                         
   5   9   7         40.93         42.54         9.67 o                         
   6   9   7         43.96         41.74         9.58 o                         
   7   9   7         77.66        101.18        22.59 o                         
  -2  10   7          7.87         -2.33         6.57 o                         
  -1  10   7         89.38         75.78        11.65 o                         
   0  10   7        141.20        126.24        14.50 o                         
   1  10   7         44.33         58.04        16.38 o                         
   2  10   7         73.34         84.89        24.75 o                         
   3  10   7        168.45        174.59        18.44 o                         
   4  10   7        120.36        133.29        16.23 o                         
   5  10   7         76.43         78.03        12.87 o                         
   6  10   7         27.73         20.51         7.57 o                         
   0  11   7         28.78         44.86        15.59 o                         
   1  11   7         77.66         62.03        17.86 o                         
   2  11   7          1.11         -5.43         9.38 o                         
   3  11   7          2.72          0.39         8.23 o                         
   4  11   7        330.32        382.76        29.65 o                         
   5  11   7        224.45        210.80        21.84 o                         
   2  12   7         26.93         22.73        13.26 o                         
   3  12   7        106.16        111.59        24.41 o                         
  -4  -9   8        120.01         75.32        22.69 o                         
  -3  -9   8        117.54        101.99        25.15 o                         
  -2  -9   8          2.86          8.69        10.35 o                         
  -1  -9   8          9.92         10.95         9.20 o                         
  -5  -8   8         15.81         28.86        15.86 o                         
  -4  -8   8          3.61        -11.36        12.65 o                         
  -3  -8   8         17.20          7.45         4.34 o                         
  -2  -8   8          8.18         26.00         8.16 o                         
  -1  -8   8         13.72          9.77        17.88 o                         
   0  -8   8         46.54         48.42        15.30 o                         
   1  -8   8         83.07         75.20        20.33 o                         
  -6  -7   8          0.88          5.32         8.36 o                         
  -5  -7   8          0.14         -6.86        11.60 o                         
  -4  -7   8          0.39          3.59         5.58 o                         
  -3  -7   8         81.89         89.23        13.08 o                         
  -2  -7   8         53.57         45.92        12.03 o                         
  -1  -7   8         11.75         15.69         9.21 o                         
   0  -7   8         38.60         24.06         9.70 o                         
   1  -7   8        100.23        126.42        23.49 o                         
   2  -7   8         80.08         74.70        19.30 o                         
  -7  -6   8          0.46         12.74        10.57 o                         
  -6  -6   8         28.07         33.42        15.00 o                         
  -5  -6   8         11.61         11.03         8.67 o                         
  -4  -6   8         14.84         13.29        13.01 o                         
  -3  -6   8         50.62         59.94        10.03 o                         
  -2  -6   8        233.34        270.90        39.30 o                         
  -1  -6   8        105.30        111.32        21.88 o                         
   0  -6   8         88.31         74.67        14.43 o                         
   1  -6   8         81.77         92.78        17.69 o                         
   2  -6   8        130.56        150.69        25.23 o                         
   3  -6   8         23.19         33.97        13.77 o                         
  -7  -5   8          0.03         25.05        11.50 o                         
  -6  -5   8          1.16          6.26         9.50 o                         
  -5  -5   8          1.30          6.21         4.89 o                         
  -4  -5   8         30.93         24.22         5.31 o                         
  -3  -5   8         28.39         29.36         6.83 o                         
  -2  -5   8        439.11        482.75        62.63 o                         
  -1  -5   8        525.79        571.86        52.95 o                         
   0  -5   8         77.18         65.51        12.69 o                         
   1  -5   8        102.43         87.57        16.29 o                         
   2  -5   8        226.07        237.86        29.57 o                         
   3  -5   8        206.57        259.62        32.68 o                         
   4  -5   8         18.57         27.63        13.50 o                         
  -7  -4   8         49.00         65.27        16.84 o                         
  -6  -4   8          8.46          3.01         6.85 o                         
  -5  -4   8        286.27        292.48        21.07 o                         
  -4  -4   8         55.81         65.84         9.97 o                         
  -3  -4   8         16.10         12.84         3.73 o                         
  -2  -4   8        183.01        163.92        14.22 o                         
  -1  -4   8        917.42       1004.58       152.82 o                         
   0  -4   8        459.04        461.72        33.80 o                         
   1  -4   8        152.46        119.75        17.47 o                         
   2  -4   8         61.64         75.82        15.80 o                         
   3  -4   8        326.77        373.89        36.87 o                         
   4  -4   8        323.57        345.39        38.60 o                         
   5  -4   8          3.41          4.98         7.72 o                         
  -7  -3   8         31.54         14.44        10.24 o                         
  -6  -3   8         17.24         12.32         6.19 o                         
  -5  -3   8        226.36        208.08        17.00 o                         
  -4  -3   8        204.45        212.75        16.56 o                         
  -3  -3   8        509.03        506.54        24.74 o                         
  -2  -3   8        142.51        150.85        10.62 o                         
  -1  -3   8        882.41        996.95       145.33 o                         
   0  -3   8       1574.53       1577.72       178.15 o                         
   1  -3   8         38.61         29.36         8.63 o                         
   2  -3   8        149.30        147.07        19.13 o                         
   3  -3   8        612.61        674.89        47.51 o                         
   4  -3   8        497.38        525.71        44.41 o                         
   5  -3   8        113.40        116.85        22.66 o                         
  -7  -2   8         44.04         49.95         9.89 o                         
  -6  -2   8         38.79         38.98         8.98 o                         
  -5  -2   8        126.18        142.83        13.96 o                         
  -4  -2   8       1183.92       1113.52        53.36 o                         
  -3  -2   8        262.79        240.26        16.03 o                         
  -2  -2   8         31.90         23.95         5.02 o                         
  -1  -2   8        366.96        334.24        18.34 o                         
   0  -2   8       1441.02       1442.61        67.77 o                         
   1  -2   8       1068.86       1084.69        52.42 o                         
   2  -2   8         96.49         95.54        15.48 o                         
   3  -2   8         17.80         23.67         9.05 o                         
   4  -2   8         65.19         75.33        14.88 o                         
   5  -2   8        226.75        243.80        30.25 o                         
   6  -2   8          1.16          1.70         6.94 o                         
  -7  -1   8          7.19         -2.05         4.50 o                         
  -6  -1   8         65.89         46.67         9.87 o                         
  -5  -1   8        443.37        396.77        22.99 o                         
  -4  -1   8       1616.04       1635.71        62.91 o                         
  -3  -1   8       1643.38       1599.95        90.81 o                         
  -2  -1   8       1558.41       1609.70        66.26 o                         
  -1  -1   8        694.29        748.72        46.57 o                         
   0  -1   8       2715.21       2701.11        63.30 o                         
   1  -1   8       5337.59       4930.66       139.30 o                         
   2  -1   8        628.60        644.47        38.32 o                         
   3  -1   8        462.14        423.45        30.57 o                         
   4  -1   8        456.98        485.72        37.39 o                         
   5  -1   8         49.35         60.84        14.50 o                         
   6  -1   8          4.96          4.85         5.50 o                         
  -7   0   8         42.91         42.42         9.42 o                         
  -6   0   8         79.60         98.60        12.42 o                         
  -5   0   8         63.86         44.98        14.24 o                         
  -4   0   8         17.55         11.02         6.55 o                         
  -3   0   8       1792.93       1809.60        46.79 o                         
  -2   0   8       1696.08       1738.82        44.09 o                         
  -1   0   8       1926.92       2102.02        83.48 o                         
   0   0   8       1210.03       1226.88        53.64 o                         
   1   0   8       1180.38       1157.46        94.28 o                         
   2   0   8       2372.80       2470.29        83.82 o                         
   3   0   8        593.54        619.40        36.57 o                         
   4   0   8        131.55        149.26        18.90 o                         
   5   0   8        290.33        306.07        29.78 o                         
   6   0   8        267.03        278.68        20.01 o                         
  -7   1   8        104.27        117.83        22.64 o                         
  -6   1   8        322.23        365.56        36.42 o                         
  -5   1   8        290.41        273.37        19.47 o                         
  -4   1   8         33.09         30.87         7.24 o                         
  -3   1   8        541.79        523.53        21.35 o                         
  -2   1   8       1488.14       1472.42        31.68 o                         
  -1   1   8       1870.88       2084.22        63.67 o                         
   0   1   8       2300.86       2412.56        58.05 o                         
   1   1   8       2198.94       2319.04        78.78 o                         
   2   1   8       3000.24       2948.10        66.19 o                         
   3   1   8        357.04        358.63        18.53 o                         
   4   1   8         62.03         65.47        11.52 o                         
   5   1   8        308.75        298.51        21.67 o                         
   6   1   8        107.06        112.71        16.90 o                         
   7   1   8         41.54         31.98        12.10 o                         
  -6   2   8        279.94        260.73        31.37 o                         
  -5   2   8        400.41        395.31        35.34 o                         
  -4   2   8        127.09        147.28        20.05 o                         
  -3   2   8        144.67        139.42        12.25 o                         
  -2   2   8       2939.96       2852.10        41.68 o                         
  -1   2   8       2724.27       2880.98        87.49 o                         
   0   2   8       1036.51        924.37       113.17 o                         
   1   2   8        594.34        588.57        33.49 o                         
   2   2   8       1279.03       1357.76        38.83 o                         
   3   2   8       2144.99       2079.28       113.58 o                         
   4   2   8        385.76        377.64        16.29 o                         
   5   2   8         61.70         68.19         6.62 o                         
   6   2   8        164.85        153.60        18.35 o                         
   7   2   8        105.18        125.63        26.90 o                         
  -6   3   8        183.39        210.63        22.22 o                         
  -5   3   8        306.48        317.23        21.73 o                         
  -4   3   8        255.80        232.03        13.13 o                         
  -3   3   8        261.89        251.75        21.76 o                         
  -2   3   8       1725.74       1760.32        61.84 o                         
  -1   3   8       3219.06       3128.98        52.20 o                         
   0   3   8       1091.48       1163.40        29.24 o                         
   1   3   8        899.03       1002.75        30.27 o                         
   2   3   8        737.87        808.02        60.20 o                         
   3   3   8       1752.03       1772.66        38.45 o                         
   4   3   8        456.63        445.19        15.41 o                         
   5   3   8         11.87         16.40         3.70 o                         
   6   3   8         65.72         89.79        14.61 o                         
   7   3   8         85.29        107.28        18.35 o                         
  -6   4   8         40.06         67.81        17.96 o                         
  -5   4   8         99.93        122.80        14.03 o                         
  -4   4   8        174.47        164.81        14.25 o                         
  -3   4   8        509.81        502.85        18.80 o                         
  -2   4   8        578.09        556.95        25.46 o                         
  -1   4   8       2548.59       2532.99       121.08 o                         
   0   4   8       1666.74       1830.00        48.46 o                         
   1   4   8         41.93         37.67         2.48 o                         
   2   4   8        512.98        481.77        17.08 o                         
   3   4   8       1037.45       1005.82        22.73 o                         
   4   4   8        873.72        868.33        21.61 o                         
   5   4   8         53.90         54.32         7.56 o                         
   6   4   8         22.20         13.88         6.93 o                         
   7   4   8         31.92         74.96        14.49 o                         
  -5   5   8        204.49        214.44        30.33 o                         
  -4   5   8        515.69        512.19        42.09 o                         
  -3   5   8        466.45        476.20        18.59 o                         
  -2   5   8        386.06        377.06        21.56 o                         
  -1   5   8        660.13        674.30        28.15 o                         
   0   5   8       1574.95       1519.29        44.10 o                         
   1   5   8        804.55        847.57        22.08 o                         
   2   5   8        303.59        291.25         8.80 o                         
   3   5   8        233.71        243.04        10.72 o                         
   4   5   8        552.54        547.01        15.64 o                         
   5   5   8        130.44        138.24        11.57 o                         
   6   5   8        175.96        197.65        20.11 o                         
   7   5   8          9.09          4.96         9.81 o                         
  -5   6   8          1.25         15.71        10.60 o                         
  -4   6   8        183.33        188.11        26.83 o                         
  -3   6   8        386.04        364.16        23.13 o                         
  -2   6   8        382.74        387.18        23.05 o                         
  -1   6   8        174.37        171.27        14.00 o                         
   0   6   8        795.25        806.72        31.11 o                         
   1   6   8        773.23        791.48        27.62 o                         
   2   6   8          8.19         11.63         3.06 o                         
   3   6   8         91.39         96.15        10.09 o                         
   4   6   8         82.58         92.91         8.24 o                         
   5   6   8         42.88         56.84         7.74 o                         
   6   6   8          0.04         -3.82         3.82 o                         
   7   6   8        135.20        150.02        24.94 o                         
  -4   7   8        155.65        166.60        27.09 o                         
  -3   7   8        458.94        448.69        40.11 o                         
  -2   7   8        199.84        212.06        17.63 o                         
  -1   7   8         52.95         57.94         8.78 o                         
   0   7   8        176.10        174.11        14.29 o                         
   1   7   8       2096.33       2263.12       166.15 o                         
   2   7   8       1896.71       1742.82        39.31 o                         
   3   7   8         31.94         31.30         6.47 o                         
   4   7   8         35.78         21.73        11.09 o                         
   5   7   8         18.28         21.36         5.33 o                         
   6   7   8         58.75         85.89        10.32 o                         
   7   7   8          4.10          8.54         8.87 o                         
  -3   8   8        117.24        119.30        21.97 o                         
  -2   8   8         60.48         58.83        10.62 o                         
  -1   8   8         19.80         17.84         6.41 o                         
   0   8   8          7.13         -4.32        12.84 o                         
   1   8   8         68.81         78.99         9.39 o                         
   2   8   8        236.40        253.10        14.46 o                         
   3   8   8         15.05          9.92         8.50 o                         
   4   8   8          1.04         -0.34         5.98 o                         
   5   8   8         11.16         11.40         5.83 o                         
   6   8   8         31.90         35.36         8.56 o                         
   7   8   8          3.56          3.86         7.57 o                         
  -3   9   8          6.91         -7.00         9.60 o                         
  -2   9   8        138.17        132.68        15.74 o                         
  -1   9   8        154.69        164.28        16.50 o                         
   0   9   8         14.13         15.82         6.72 o                         
   1   9   8          9.91          6.57         3.29 o                         
   2   9   8         87.66         91.53        11.91 o                         
   3   9   8         18.53          5.31         4.17 o                         
   4   9   8        252.05        264.76        21.24 o                         
   5   9   8         77.32         71.36        11.61 o                         
   6   9   8          4.86         -1.19         8.18 o                         
   7   9   8          4.64         24.04        12.48 o                         
  -2  10   8         27.45         36.67        14.90 o                         
  -1  10   8         32.87         37.32         8.90 o                         
   0  10   8          1.79         -6.77         6.77 o                         
   1  10   8         35.42         26.64        10.06 o                         
   2  10   8          5.57         -8.84         9.99 o                         
   3  10   8          0.33         -7.30         7.30 o                         
   4  10   8         15.31          6.10         5.67 o                         
   5  10   8         35.59         43.22        11.42 o                         
   6  10   8          0.37          5.24         5.48 o                         
   0  11   8         71.53         61.41        17.65 o                         
   1  11   8          2.09         11.89        10.26 o                         
   2  11   8         51.70         70.04        19.04 o                         
   3  11   8          0.58         -1.68         7.20 o                         
   4  11   8          0.03          9.51        12.32 o                         
   5  11   8         65.89         60.08        16.60 o                         
   2  12   8          1.04         -4.72         8.81 o                         
   3  12   8          1.62        -10.59        10.59 o                         
  -3  -9   9         23.24         38.53        17.70 o                         
  -2  -9   9          7.02         20.70         9.37 o                         
  -5  -8   9         18.94         32.60        13.34 o                         
  -4  -8   9         95.43        101.78        24.60 o                         
  -3  -8   9         16.63         25.03        12.93 o                         
  -2  -8   9          1.37          8.09         7.92 o                         
  -1  -8   9          1.72         -7.72         7.72 o                         
   0  -8   9          2.60          2.47         7.04 o                         
  -6  -7   9         21.25         15.82        11.23 o                         
  -5  -7   9         26.39         42.11        14.65 o                         
  -4  -7   9         43.49         54.72        10.04 o                         
  -3  -7   9         50.38         39.30        18.83 o                         
  -2  -7   9          5.71          9.96        10.13 o                         
  -1  -7   9         15.22         17.81        15.95 o                         
   0  -7   9          1.70         -4.78        10.03 o                         
   1  -7   9          6.77         20.64        11.50 o                         
   2  -7   9         14.62         -5.31         8.82 o                         
  -6  -6   9         29.99         19.66        12.60 o                         
  -5  -6   9          0.42         -7.81         8.68 o                         
  -4  -6   9         32.37         36.30         8.18 o                         
  -3  -6   9        172.40        195.04        40.86 o                         
  -2  -6   9         16.56         22.38         9.03 o                         
  -1  -6   9         64.38         69.97        16.65 o                         
   0  -6   9          5.51         -2.43         5.22 o                         
   1  -6   9          4.24         25.97        11.67 o                         
   2  -6   9          1.00         -0.98         6.65 o                         
   3  -6   9         87.15         85.20        21.06 o                         
  -7  -5   9         32.92         43.89        16.10 o                         
  -6  -5   9          0.65          4.48         7.67 o                         
  -5  -5   9          9.47         12.60         8.52 o                         
  -4  -5   9          6.30         -1.09         3.04 o                         
  -3  -5   9          1.00          6.75         5.37 o                         
  -2  -5   9         48.07         50.12         9.54 o                         
  -1  -5   9         88.17         69.26        11.30 o                         
   0  -5   9        143.05        128.57        19.44 o                         
   1  -5   9          0.86         -5.42         5.42 o                         
   2  -5   9          7.61         13.08         8.94 o                         
   3  -5   9         89.37         92.82        20.77 o                         
   4  -5   9        141.43        166.41        29.22 o                         
  -7  -4   9          5.11         -0.64         7.17 o                         
  -6  -4   9        258.84        270.37        31.81 o                         
  -5  -4   9          4.89          6.41         5.16 o                         
  -4  -4   9         85.56         76.61         8.46 o                         
  -3  -4   9          1.39         -1.82         3.26 o                         
  -2  -4   9         21.45         51.02        24.86 o                         
  -1  -4   9         11.56         15.22         7.22 o                         
   0  -4   9        230.42        239.64        25.75 o                         
   1  -4   9        202.11        193.86        24.14 o                         
   2  -4   9          2.45          4.05         5.04 o                         
   3  -4   9          5.31          1.80         6.22 o                         
   4  -4   9         40.14         41.65        11.57 o                         
  -7  -3   9          2.53          8.49         8.25 o                         
  -6  -3   9         25.99         30.02         8.07 o                         
  -5  -3   9         24.16         17.86        12.77 o                         
  -4  -3   9        106.91        113.82        12.33 o                         
  -3  -3   9        206.64        218.16        16.45 o                         
  -2  -3   9         94.08         84.36         8.52 o                         
  -1  -3   9         35.24         33.76         6.99 o                         
   0  -3   9        927.14        842.05        47.83 o                         
   1  -3   9       1143.64       1132.75        58.20 o                         
   2  -3   9        171.21        141.37        20.51 o                         
   3  -3   9         74.00         78.05        16.30 o                         
   4  -3   9         19.81         12.20        10.06 o                         
   5  -3   9         23.89         44.84        17.11 o                         
  -7  -2   9          4.21          4.55         5.08 o                         
  -6  -2   9          0.30          2.37         4.45 o                         
  -5  -2   9        463.98        445.22        24.98 o                         
  -4  -2   9         23.31         19.32         5.98 o                         
  -3  -2   9        514.18        516.28        25.17 o                         
  -2  -2   9        604.96        619.41        27.94 o                         
  -1  -2   9        564.44        557.14        25.81 o                         
   0  -2   9          5.00          0.58         6.23 o                         
   1  -2   9        598.63        615.54        39.57 o                         
   2  -2   9       1783.45       1785.17        75.48 o                         
   3  -2   9        451.04        413.44        33.47 o                         
   4  -2   9        186.94        225.29        27.61 o                         
   5  -2   9        198.79        190.63        27.54 o                         
  -7  -1   9         46.80         41.42         8.75 o                         
  -6  -1   9         65.51         77.47        10.89 o                         
  -5  -1   9          0.56          7.38         7.66 o                         
  -4  -1   9        256.79        242.34        16.84 o                         
  -3  -1   9          1.76          8.31         4.27 o                         
  -2  -1   9        512.75        548.84        38.39 o                         
  -1  -1   9        537.07        631.35       102.25 o                         
   0  -1   9        317.32        276.73        23.91 o                         
   1  -1   9        772.35        744.64        42.01 o                         
   2  -1   9        804.26        761.28        43.90 o                         
   3  -1   9        105.12         85.79        14.50 o                         
   4  -1   9         95.79        105.70        18.83 o                         
   5  -1   9        163.22        162.70        23.85 o                         
   6  -1   9        175.84        170.73        21.04 o                         
  -7   0   9          1.90         -4.03         6.86 o                         
  -6   0   9        104.19        102.20        13.12 o                         
  -5   0   9        173.62        188.25        15.73 o                         
  -4   0   9          5.58         -1.35         5.77 o                         
  -3   0   9         39.71         39.49         6.59 o                         
  -2   0   9       1423.88       1556.88        65.96 o                         
  -1   0   9        765.19        905.13        94.36 o                         
   0   0   9        690.25        616.08        37.62 o                         
   1   0   9        153.25        134.03        16.22 o                         
   2   0   9       1166.94       1115.81        52.35 o                         
   3   0   9       2402.48       2247.37        83.40 o                         
   4   0   9        311.84        301.93        27.71 o                         
   5   0   9         85.05         80.52        16.08 o                         
   6   0   9        146.69        149.89        19.61 o                         
  -7   1   9          2.17         27.02        14.23 o                         
  -6   1   9         29.82         25.34         6.58 o                         
  -5   1   9         38.95         52.75         8.50 o                         
  -4   1   9        132.78        142.64        12.28 o                         
  -3   1   9         94.68         95.23         8.69 o                         
  -2   1   9        777.33        766.15        27.55 o                         
  -1   1   9       1927.18       2006.73        58.36 o                         
   0   1   9        467.89        463.50        32.38 o                         
   1   1   9        365.88        309.14        25.44 o                         
   2   1   9        892.07        866.18        40.76 o                         
   3   1   9       1396.53       1357.95        62.39 o                         
   4   1   9        375.77        338.30        26.29 o                         
   5   1   9         50.59         53.11         9.85 o                         
   6   1   9        102.35        116.87        17.13 o                         
   7   1   9        127.24        121.10        18.38 o                         
  -6   2   9         12.21         33.60        14.35 o                         
  -5   2   9          5.75         13.12         9.59 o                         
  -4   2   9        245.85        256.49        17.35 o                         
  -3   2   9        286.83        291.40        13.40 o                         
  -2   2   9        255.71        257.27         8.41 o                         
  -1   2   9       1938.58       1968.44        53.43 o                         
   0   2   9        889.23        805.29        33.85 o                         
   1   2   9        640.92        638.86        37.15 o                         
   2   2   9       1018.85       1014.05        34.18 o                         
   3   2   9       1081.95       1057.30        35.38 o                         
   4   2   9       1596.71       1577.84        54.89 o                         
   5   2   9        121.55        134.72        11.27 o                         
   6   2   9          4.60          2.88         5.77 o                         
   7   2   9         91.07         77.58        14.96 o                         
  -6   3   9         20.03         26.73        11.80 o                         
  -5   3   9        142.82        151.65        24.42 o                         
  -4   3   9        337.91        314.01        26.28 o                         
  -3   3   9        456.51        430.99        35.16 o                         
  -2   3   9        224.81        212.20        14.76 o                         
  -1   3   9        314.76        293.84        11.74 o                         
   0   3   9       2610.09       2607.50        77.06 o                         
   1   3   9       1877.90       1924.25        72.63 o                         
   2   3   9        550.11        511.12        34.36 o                         
   3   3   9        523.94        532.93        19.84 o                         
   4   3   9        965.92        962.18        28.50 o                         
   5   3   9        337.61        354.21        15.44 o                         
   6   3   9          3.68         -7.51         7.51 o                         
   7   3   9         16.01         17.94         9.99 o                         
  -6   4   9         15.86         18.78        14.91 o                         
  -5   4   9          3.34         23.11        13.29 o                         
  -4   4   9        231.95        214.42        26.73 o                         
  -3   4   9        559.38        601.67        47.09 o                         
  -2   4   9        194.51        233.26        16.87 o                         
  -1   4   9         80.18         88.96        13.06 o                         
   0   4   9       1939.94       1930.57        52.63 o                         
   1   4   9       1783.54       1722.92        33.59 o                         
   2   4   9        766.13        730.94        23.47 o                         
   3   4   9        747.63        740.33        29.02 o                         
   4   4   9        267.51        294.42        12.51 o                         
   5   4   9        668.68        693.85        45.07 o                         
   6   4   9        123.81        126.84        16.44 o                         
   7   4   9         26.52         37.63        13.06 o                         
  -5   5   9         18.74         13.31         9.96 o                         
  -4   5   9        178.48        172.30        25.01 o                         
  -3   5   9        432.45        443.89        31.08 o                         
  -2   5   9        307.91        310.82        32.77 o                         
  -1   5   9        315.63        316.14        19.46 o                         
   0   5   9        422.31        431.36        22.29 o                         
   1   5   9       4312.34       4533.43        71.94 o                         
   2   5   9       2990.78       2760.77        37.59 o                         
   3   5   9         75.57         68.69         6.77 o                         
   4   5   9         67.76         76.44         6.18 o                         
   5   5   9        507.98        527.59        23.36 o                         
   6   5   9        462.24        464.43        30.52 o                         
   7   5   9         46.42         68.42        14.08 o                         
  -5   6   9          2.40          6.62        10.31 o                         
  -4   6   9          1.32         11.36         9.56 o                         
  -3   6   9        152.56        169.76        16.47 o                         
  -2   6   9        128.22        152.33        14.75 o                         
  -1   6   9         22.73         35.94         7.52 o                         
   0   6   9        161.54        171.38        14.04 o                         
   1   6   9       1389.61       1534.18        71.31 o                         
   2   6   9       1579.71       1551.55        45.66 o                         
   3   6   9        599.17        528.14        18.04 o                         
   4   6   9        442.51        391.93        15.61 o                         
   5   6   9        237.85        231.74        15.03 o                         
   6   6   9        481.75        532.40        25.28 o                         
   7   6   9        145.76        176.34        27.48 o                         
  -4   7   9         11.89         17.44        10.17 o                         
  -3   7   9         25.67         11.94        10.12 o                         
  -2   7   9        447.52        444.43        26.50 o                         
  -1   7   9        585.91        581.37        29.30 o                         
   0   7   9        204.46        184.14        15.54 o                         
   1   7   9         28.04         29.58        12.43 o                         
   2   7   9        328.82        352.96        20.18 o                         
   3   7   9        435.35        434.07        22.84 o                         
   4   7   9          6.10          4.40         4.15 o                         
   5   7   9         84.34         96.57         9.80 o                         
   6   7   9        171.87        143.90        12.63 o                         
   7   7   9         57.37         48.50        10.56 o                         
  -3   8   9          3.60         21.46        11.51 o                         
  -2   8   9        163.29        176.30        17.87 o                         
  -1   8   9        426.88        423.78        30.86 o                         
   0   8   9        459.62        435.92        25.08 o                         
   1   8   9        635.11        636.03        29.38 o                         
   2   8   9        426.44        443.20        34.67 o                         
   3   8   9        338.52        333.12        21.30 o                         
   4   8   9        175.47        173.19        16.30 o                         
   5   8   9         74.94         66.57        18.75 o                         
   6   8   9         57.71         61.15        11.17 o                         
   7   8   9         80.83         79.42        19.24 o                         
  -2   9   9         12.83         16.21         6.13 o                         
  -1   9   9        340.20        337.15        24.25 o                         
   0   9   9        369.26        348.26        23.33 o                         
   1   9   9         52.41         48.52         8.38 o                         
   2   9   9          5.47         -3.74         9.00 o                         
   3   9   9        249.66        238.92        29.18 o                         
   4   9   9        459.73        443.67        35.42 o                         
   5   9   9         17.81         29.28         8.07 o                         
   6   9   9          1.50          7.75         4.91 o                         
  -1  10   9        100.85        108.25        15.02 o                         
   0  10   9        211.32        206.80        28.93 o                         
   1  10   9        141.03        114.13        22.33 o                         
   2  10   9        148.20        126.58        22.47 o                         
   3  10   9        160.56        176.12        26.82 o                         
   4  10   9        275.59        281.41        33.61 o                         
   5  10   9         78.41         53.84        16.78 o                         
   6  10   9          5.17         21.10         7.55 o                         
   0  11   9        132.30        144.45        25.63 o                         
   1  11   9         98.12        102.64        21.95 o                         
   2  11   9         10.31         12.04         9.73 o                         
   3  11   9         27.64         19.57         8.70 o                         
   4  11   9        119.53        101.04        21.51 o                         
   5  11   9        120.06        125.57        25.35 o                         
  -4  -8  10         40.49         14.47         9.60 o                         
  -3  -8  10        128.59        130.38        17.28 o                         
  -2  -8  10         42.82         32.84         9.56 o                         
  -1  -8  10         10.78         12.93         8.83 o                         
   0  -8  10         17.47         47.34        16.54 o                         
  -5  -7  10         11.39          4.54        11.27 o                         
  -4  -7  10         25.88         21.54         6.55 o                         
  -3  -7  10         65.37         83.28        17.25 o                         
  -2  -7  10        158.01        197.24        24.89 o                         
  -1  -7  10          8.62         10.15         8.40 o                         
   0  -7  10          0.58         13.24         8.92 o                         
   1  -7  10         40.61         72.53        20.76 o                         
  -6  -6  10        203.77        196.01        31.03 o                         
  -5  -6  10         51.86         25.77         8.82 o                         
  -4  -6  10          2.18          0.26         5.51 o                         
  -3  -6  10         20.09         21.32         7.17 o                         
  -2  -6  10        176.35        195.35        31.21 o                         
  -1  -6  10        140.06        154.07        16.75 o                         
   0  -6  10          2.27         -9.74         9.74 o                         
   1  -6  10          2.39          7.77         8.58 o                         
   2  -6  10          7.37          2.98         9.48 o                         
  -6  -5  10         11.13         23.52        11.68 o                         
  -5  -5  10         90.14         81.17        11.95 o                         
  -4  -5  10         72.98         66.88         8.34 o                         
  -3  -5  10         37.68         45.15         8.85 o                         
  -2  -5  10         44.58         58.13        10.64 o                         
  -1  -5  10        123.47        151.37        41.74 o                         
   0  -5  10          3.40         -8.36         8.36 o                         
   1  -5  10         50.48         31.51        11.44 o                         
   2  -5  10         14.32         44.51        15.31 o                         
   3  -5  10         30.72         38.87        15.20 o                         
  -6  -4  10         37.04         47.72        14.59 o                         
  -5  -4  10        521.12        531.06        29.93 o                         
  -4  -4  10        177.98        183.37        13.29 o                         
  -3  -4  10          7.60          8.49         3.55 o                         
  -2  -4  10         17.66          7.74         4.74 o                         
  -1  -4  10         61.64         92.42        12.56 o                         
   0  -4  10        226.55        224.46        26.14 o                         
   1  -4  10         53.90         46.04        12.77 o                         
   2  -4  10        307.48        220.24        26.84 o                         
   3  -4  10         81.38         77.09        18.22 o                         
   4  -4  10          1.28        -13.05        13.05 o                         
  -7  -3  10          7.20          9.15         8.55 o                         
  -6  -3  10         32.03         37.49         8.91 o                         
  -5  -3  10        312.54        312.19        22.57 o                         
  -4  -3  10        991.44       1019.32        40.50 o                         
  -3  -3  10        241.58        227.15        18.15 o                         
  -2  -3  10         32.80         35.12         5.69 o                         
  -1  -3  10         71.42         85.32        19.11 o                         
   0  -3  10        233.02        211.75        24.29 o                         
   1  -3  10         87.62        100.45        17.26 o                         
   2  -3  10          2.10         10.98         7.87 o                         
   3  -3  10          9.30         22.09        11.01 o                         
   4  -3  10          1.03         -0.01         6.48 o                         
   5  -3  10         38.52         16.91        12.30 o                         
  -7  -2  10         13.34         21.29         7.52 o                         
  -6  -2  10          8.46         17.78         6.61 o                         
  -5  -2  10          3.59         16.17         6.45 o                         
  -4  -2  10        217.03        218.37        17.25 o                         
  -3  -2  10        258.97        260.48        18.12 o                         
  -2  -2  10         10.58         12.43         4.73 o                         
  -1  -2  10          1.13          1.10         6.33 o                         
   0  -2  10         21.74         10.70         5.42 o                         
   1  -2  10        126.14        135.56        18.87 o                         
   2  -2  10        117.00        126.50        18.95 o                         
   3  -2  10        239.90        211.49        24.43 o                         
   4  -2  10          2.92         -0.04         6.50 o                         
   5  -2  10          2.00          6.77         6.55 o                         
  -7  -1  10         80.69         91.12        20.41 o                         
  -6  -1  10        127.55        108.29        13.58 o                         
  -5  -1  10         35.90         32.94         8.63 o                         
  -4  -1  10          5.47          9.13         4.44 o                         
  -3  -1  10        198.45        197.92        14.99 o                         
  -2  -1  10          4.07          2.61         2.88 o                         
  -1  -1  10          8.44         12.25         4.69 o                         
   0  -1  10        203.21        212.22        22.29 o                         
   1  -1  10         14.40         13.66         6.19 o                         
   2  -1  10          0.58         -4.02         6.32 o                         
   3  -1  10        210.39        199.74        23.07 o                         
   4  -1  10         54.50         51.95        13.96 o                         
   5  -1  10          0.99          3.70         6.01 o                         
   6  -1  10         16.38         10.44        15.16 o                         
  -7   0  10        109.68        104.11        21.91 o                         
  -6   0  10        198.10        227.45        29.30 o                         
  -5   0  10         64.08         56.00         8.69 o                         
  -4   0  10          2.10         12.39         5.11 o                         
  -3   0  10         63.61         59.40         7.92 o                         
  -2   0  10        328.95        359.94        31.29 o                         
  -1   0  10          9.23         18.80         4.88 o                         
   0   0  10         83.79         96.78        15.70 o                         
   1   0  10         20.77         27.02         8.49 o                         
   2   0  10          2.10          1.22         6.52 o                         
   3   0  10        129.85        118.94        17.35 o                         
   4   0  10        266.46        229.25        24.41 o                         
   5   0  10          4.55         12.92         5.71 o                         
   6   0  10          1.43         -2.18        15.25 o                         
  -6   1  10        169.17        135.18        23.92 o                         
  -5   1  10         15.07          9.40         6.31 o                         
  -4   1  10          1.17          0.57         2.63 o                         
  -3   1  10          0.48          6.69         4.29 o                         
  -2   1  10        462.46        491.57        17.82 o                         
  -1   1  10         83.69         88.58         7.55 o                         
   0   1  10        386.16        401.59        22.52 o                         
   1   1  10        104.87         97.96        10.74 o                         
   2   1  10         35.67         30.99         6.50 o                         
   3   1  10          3.69          4.16         2.91 o                         
   4   1  10        301.08        257.15        24.87 o                         
   5   1  10        200.58        213.06        25.12 o                         
   6   1  10          2.47        -10.65        10.65 o                         
  -6   2  10         97.46        109.43        22.98 o                         
  -5   2  10         71.57         57.31        14.89 o                         
  -4   2  10          9.94         14.17         4.40 o                         
  -3   2  10          0.67          0.97         2.97 o                         
  -2   2  10        156.99        148.34         8.25 o                         
  -1   2  10        193.29        196.60        15.67 o                         
   0   2  10        476.92        474.73        19.46 o                         
   1   2  10        837.62        821.64        32.48 o                         
   2   2  10        198.23        201.27        16.12 o                         
   3   2  10         17.75         20.99         5.61 o                         
   4   2  10         77.28         73.74         9.77 o                         
   5   2  10        448.19        495.08        28.78 o                         
   6   2  10         72.21         60.74        12.40 o                         
   7   2  10          7.75         -4.22         6.84 o                         
  -6   3  10         55.77         62.60        17.18 o                         
  -5   3  10        185.56        190.03        26.26 o                         
  -4   3  10          6.48         11.10         9.55 o                         
  -3   3  10          0.01          1.38         5.96 o                         
  -2   3  10         19.85         19.80         2.26 o                         
  -1   3  10         69.65         73.52         9.65 o                         
   0   3  10          4.18          0.00         3.45 o                         
   1   3  10       1999.82       2083.27        41.56 o                         
   2   3  10        518.88        511.53        36.85 o                         
   3   3  10          8.70          7.77         3.25 o                         
   4   3  10         46.31         54.51         6.52 o                         
   5   3  10        454.76        465.48        23.15 o                         
   6   3  10        527.90        520.78        34.96 o                         
   7   3  10         21.11         31.72        11.80 o                         
  -5   4  10          6.81         24.92        11.70 o                         
  -4   4  10        127.98        116.21        20.29 o                         
  -3   4  10          0.62          0.46         4.14 o                         
  -2   4  10          6.75         -3.40         3.76 o                         
  -1   4  10          1.28          0.24         3.96 o                         
   0   4  10        157.83        164.14         8.27 o                         
   1   4  10        729.71        692.47        15.48 o                         
   2   4  10       1028.03        997.25        32.51 o                         
   3   4  10        523.54        471.67        16.17 o                         
   4   4  10        238.77        210.08        11.01 o                         
   5   4  10        265.67        253.26        16.65 o                         
   6   4  10        619.77        642.01        38.45 o                         
   7   4  10        173.46        219.68        25.02 o                         
  -5   5  10          3.34          0.22         7.12 o                         
  -4   5  10        134.87        141.54        23.53 o                         
  -3   5  10         25.45         29.31         7.22 o                         
  -2   5  10        137.60        142.02        18.26 o                         
  -1   5  10        440.27        449.88        33.47 o                         
   0   5  10         55.96         46.82         8.28 o                         
   1   5  10        653.54        527.65        46.41 o                         
   2   5  10        413.30        443.61        11.71 o                         
   3   5  10        498.52        488.70        19.09 o                         
   4   5  10        160.11        158.26         9.34 o                         
   5   5  10        234.26        216.95        15.28 o                         
   6   5  10        102.26        102.73        15.00 o                         
   7   5  10        122.98        152.14        20.08 o                         
  -4   6  10          7.19         13.22         9.27 o                         
  -3   6  10         31.93         22.89        12.54 o                         
  -2   6  10        306.88        253.89        19.62 o                         
  -1   6  10        592.15        539.09        27.90 o                         
   0   6  10        720.94        682.27        30.77 o                         
   1   6  10        857.96        881.02        34.94 o                         
   2   6  10        180.29        192.10        10.89 o                         
   3   6  10        568.61        592.13        19.44 o                         
   4   6  10        529.35        536.82        18.74 o                         
   5   6  10        115.30        118.40        10.96 o                         
   6   6  10        119.22        140.17        13.07 o                         
   7   6  10        194.61        219.12        22.80 o                         
  -4   7  10         25.30         31.88        13.81 o                         
  -3   7  10          3.64          7.58         8.40 o                         
  -2   7  10          3.51          0.49         5.64 o                         
  -1   7  10        282.54        286.94        20.92 o                         
   0   7  10        567.89        584.79        29.19 o                         
   1   7  10         75.27         73.56         9.94 o                         
   2   7  10         43.70         38.96         6.56 o                         
   3   7  10       1336.90       1300.69        42.46 o                         
   4   7  10       1166.70       1103.42        41.44 o                         
   5   7  10        149.35        150.87        15.96 o                         
   6   7  10         32.43         40.19         7.46 o                         
   7   7  10         11.01          9.16        10.08 o                         
  -3   8  10         24.63         23.19        10.35 o                         
  -2   8  10          6.34         -2.66         4.66 o                         
  -1   8  10        237.04        251.39        21.98 o                         
   0   8  10        345.79        368.02        27.44 o                         
   1   8  10        268.60        273.27        42.84 o                         
   2   8  10        502.63        474.56        25.51 o                         
   3   8  10        385.53        389.69        36.55 o                         
   4   8  10        769.18        776.46        34.57 o                         
   5   8  10        329.85        322.07        23.10 o                         
   6   8  10         10.79          2.35         5.02 o                         
   7   8  10         71.24         73.01        17.24 o                         
  -2   9  10         15.36         21.21         6.66 o                         
  -1   9  10          7.80          9.11         7.98 o                         
   0   9  10        224.63        241.43        20.15 o                         
   1   9  10        379.02        397.09        31.53 o                         
   2   9  10        208.00        196.01        26.19 o                         
   3   9  10        214.71        206.58        27.85 o                         
   4   9  10        563.15        510.40        44.48 o                         
   5   9  10        472.31        428.15        27.87 o                         
   6   9  10         69.96         70.06        12.20 o                         
  -1  10  10         14.51          8.14         8.40 o                         
   0  10  10        126.43        124.88        24.42 o                         
   1  10  10        420.43        420.04        42.28 o                         
   2  10  10        248.30        247.29        31.72 o                         
   3  10  10        196.92        169.98        26.18 o                         
   4  10  10        145.89        110.57        21.73 o                         
   5  10  10        238.93        276.47        34.73 o                         
   6  10  10        155.73        151.27        26.02 o                         
   0  11  10         15.19          6.28         8.64 o                         
   1  11  10        115.96        110.91        22.45 o                         
   2  11  10        242.07        235.88        32.43 o                         
   3  11  10        121.30        133.93        25.07 o                         
   4  11  10         50.24         56.04        16.54 o                         
   5  11  10        135.55        142.90        26.44 o                         
  -3  -8  11          3.76          5.40         9.13 o                         
  -2  -8  11         51.72         57.35        39.66 o                         
  -5  -7  11         82.14        107.34        25.34 o                         
  -4  -7  11         75.86         65.56        12.20 o                         
  -3  -7  11         14.86         27.48         9.08 o                         
  -2  -7  11         52.98         83.94        28.04 o                         
  -1  -7  11        136.88        162.15        25.50 o                         
   0  -7  11         11.93         -5.59         9.14 o                         
   1  -7  11          7.01         11.78         7.85 o                         
  -5  -6  11        225.26        218.97        33.78 o                         
  -4  -6  11         88.07         91.26        13.20 o                         
  -3  -6  11          9.73          7.42         9.73 o                         
  -2  -6  11         10.99         28.47        26.16 o                         
  -1  -6  11         94.97        120.40        16.10 o                         
   0  -6  11        212.05        178.48        25.02 o                         
   1  -6  11          2.63         11.36         8.35 o                         
   2  -6  11         38.23         22.88        11.53 o                         
  -6  -5  11         89.62         63.39        17.43 o                         
  -5  -5  11        251.66        238.90        20.71 o                         
  -4  -5  11        497.77        506.51        30.93 o                         
  -3  -5  11        272.46        267.21        30.97 o                         
  -2  -5  11        138.95        138.36        25.15 o                         
  -1  -5  11        307.21        349.97        46.51 o                         
   0  -5  11        584.05        554.81        44.53 o                         
   1  -5  11        209.43        200.81        26.47 o                         
   2  -5  11         57.54         51.22        15.49 o                         
   3  -5  11         29.63         52.67        15.27 o                         
  -6  -4  11          3.50         11.00         9.25 o                         
  -5  -4  11          2.57          5.54         7.08 o                         
  -4  -4  11        337.33        345.31        19.38 o                         
  -3  -4  11        536.66        521.97        23.96 o                         
  -2  -4  11        258.59        294.36        49.31 o                         
  -1  -4  11        146.96        154.50        15.84 o                         
   0  -4  11        175.93        180.98        23.95 o                         
   1  -4  11        481.85        452.13        39.60 o                         
   2  -4  11        122.11        131.50        21.19 o                         
   3  -4  11         10.20         19.26        12.83 o                         
   4  -4  11         66.29         72.07        19.51 o                         
  -6  -3  11        194.67        204.92        19.36 o                         
  -5  -3  11         28.75         23.83         6.77 o                         
  -4  -3  11         30.47         22.07         4.61 o                         
  -3  -3  11        355.48        378.99        26.51 o                         
  -2  -3  11        474.52        487.46        24.66 o                         
  -1  -3  11        535.98        549.50        60.19 o                         
   0  -3  11        436.93        412.08        34.98 o                         
   1  -3  11        359.41        322.54        32.16 o                         
   2  -3  11        100.70        110.31        19.98 o                         
   3  -3  11          0.84          2.32         8.29 o                         
   4  -3  11         23.81         32.53        12.72 o                         
  -6  -2  11        277.62        291.67        23.14 o                         
  -5  -2  11        170.88        191.97        17.61 o                         
  -4  -2  11         46.64         44.59         8.30 o                         
  -3  -2  11        663.74        668.49        31.80 o                         
  -2  -2  11       1179.74       1266.90        45.67 o                         
  -1  -2  11        216.52        247.18        19.46 o                         
   0  -2  11        167.19        150.29        20.24 o                         
   1  -2  11        270.49        253.30        27.44 o                         
   2  -2  11        530.02        564.30        41.66 o                         
   3  -2  11        175.63        180.37        24.09 o                         
   4  -2  11          0.41         -2.82         5.89 o                         
   5  -2  11         25.12         18.75         8.96 o                         
  -6  -1  11        246.24        275.73        32.88 o                         
  -5  -1  11        137.17        129.98        14.13 o                         
  -4  -1  11        168.02        169.46        15.26 o                         
  -3  -1  11        439.03        394.95        22.54 o                         
  -2  -1  11       1497.95       1453.25        54.19 o                         
  -1  -1  11        908.53        945.30        72.12 o                         
   0  -1  11        124.08        107.32        17.04 o                         
   1  -1  11         87.13         93.80        15.29 o                         
   2  -1  11        376.27        385.53        33.48 o                         
   3  -1  11        222.10        227.13        26.33 o                         
   4  -1  11          9.06         18.09        10.28 o                         
   5  -1  11          0.06         12.53         8.26 o                         
  -6   0  11        110.13        155.11        27.06 o                         
  -5   0  11        183.68        204.67        18.42 o                         
  -4   0  11        253.21        248.68        17.53 o                         
  -3   0  11        363.89        351.75        19.74 o                         
  -2   0  11       1086.57       1124.19        85.91 o                         
  -1   0  11       1206.44       1281.35        85.63 o                         
   0   0  11         13.12         14.78         6.54 o                         
   1   0  11         57.92         41.74        10.70 o                         
   2   0  11        266.91        250.93        25.77 o                         
   3   0  11        298.40        271.63        27.63 o                         
   4   0  11         90.98         82.35        14.65 o                         
   5   0  11         82.94         84.57        18.20 o                         
   6   0  11          1.83        -15.01        16.10 o                         
  -6   1  11        148.99         91.75        19.95 o                         
  -5   1  11        495.02        502.62        43.18 o                         
  -4   1  11        378.84        354.55        34.85 o                         
  -3   1  11        398.43        402.66        19.96 o                         
  -2   1  11        310.90        343.08        17.93 o                         
  -1   1  11       1221.99       1224.37        44.21 o                         
   0   1  11       1018.18        968.74        38.31 o                         
   1   1  11          3.48          4.08         5.70 o                         
   2   1  11         18.26         19.24         6.32 o                         
   3   1  11        226.69        217.54        18.21 o                         
   4   1  11         69.85         68.74        13.68 o                         
   5   1  11         86.77         77.19        15.17 o                         
   6   1  11         77.58         69.81        21.39 o                         
  -6   2  11         12.09         16.11        10.73 o                         
  -5   2  11        158.57        134.80        21.85 o                         
  -4   2  11        586.22        567.82        43.93 o                         
  -3   2  11        373.70        371.18        23.89 o                         
  -2   2  11        266.53        250.32        12.81 o                         
  -1   2  11        185.31        179.83        15.57 o                         
   0   2  11        456.89        414.06        15.02 o                         
   1   2  11         68.38         64.51         9.18 o                         
   2   2  11          4.87         14.35         6.40 o                         
   3   2  11          7.42         11.88         4.77 o                         
   4   2  11          0.36         -2.02         4.19 o                         
   5   2  11          0.11         -4.45        10.35 o                         
   6   2  11        188.08        156.28        20.21 o                         
  -6   3  11          3.35          6.63         8.88 o                         
  -5   3  11         57.70         31.21        12.22 o                         
  -4   3  11        645.40        618.56        47.49 o                         
  -3   3  11        534.20        506.35        29.53 o                         
  -2   3  11         49.11         52.29         8.91 o                         
  -1   3  11         49.48         53.76         8.85 o                         
   0   3  11       1634.12       1651.01        52.30 o                         
   1   3  11       2210.78       1988.00        57.96 o                         
   2   3  11          1.41         -3.89         5.60 o                         
   3   3  11        114.11         95.59        10.89 o                         
   4   3  11          6.91          4.47         3.85 o                         
   5   3  11          8.47          7.29         6.86 o                         
   6   3  11          0.58         -3.13         7.35 o                         
   7   3  11         49.20         57.25        22.24 o                         
  -5   4  11         12.56         -4.57         7.34 o                         
  -4   4  11        109.90         96.13        18.01 o                         
  -3   4  11        179.82        194.25        19.63 o                         
  -2   4  11         22.91         13.89         7.66 o                         
  -1   4  11         12.41          2.42         8.45 o                         
   0   4  11         47.68         44.89         6.84 o                         
   1   4  11        145.34        118.56         7.01 o                         
   2   4  11        254.52        223.54        15.90 o                         
   3   4  11         83.24        100.95         9.07 o                         
   4   4  11         26.37         31.59         4.90 o                         
   5   4  11          0.63          7.55         4.35 o                         
   6   4  11          1.03         12.37         7.20 o                         
   7   4  11         52.01         60.38        14.39 o                         
  -5   5  11          7.42          3.19         7.06 o                         
  -4   5  11          1.51         -7.87         7.87 o                         
  -3   5  11        288.57        242.45        19.98 o                         
  -2   5  11        462.15        419.37        25.78 o                         
  -1   5  11         11.08          5.26         3.28 o                         
   0   5  11         78.62         84.36        11.19 o                         
   1   5  11         11.67         11.83         2.72 o                         
   2   5  11          0.80          2.10         1.48 o                         
   3   5  11        600.51        603.08        21.90 o                         
   4   5  11        475.26        434.90        16.56 o                         
   5   5  11         24.12         25.92         6.71 o                         
   6   5  11          2.02         14.96         8.22 o                         
   7   5  11         17.11         30.10        10.01 o                         
  -4   6  11          2.84         -3.57         8.18 o                         
  -3   6  11         12.01          4.95         3.92 o                         
  -2   6  11         62.46         64.88        10.51 o                         
  -1   6  11          7.71          3.90         3.86 o                         
   0   6  11         63.49         53.25         9.41 o                         
   1   6  11         10.42          3.09         3.55 o                         
   2   6  11         22.16         21.62         5.65 o                         
   3   6  11         29.07         37.03         5.71 o                         
   4   6  11        469.36        516.65        18.70 o                         
   5   6  11         64.93         59.15         8.32 o                         
   6   6  11          1.69          4.96         3.92 o                         
   7   6  11         57.14         84.28        15.09 o                         
  -4   7  11          9.52         28.14        15.42 o                         
  -3   7  11          5.71          1.75         6.44 o                         
  -2   7  11         49.71         52.73        10.15 o                         
  -1   7  11        193.34        181.97        16.84 o                         
   0   7  11         99.73        112.51        13.23 o                         
   1   7  11        209.50        213.66        17.89 o                         
   2   7  11         56.82         53.61         9.04 o                         
   3   7  11         56.03         60.84        14.96 o                         
   4   7  11        191.65        197.46        16.74 o                         
   5   7  11        374.78        352.44        24.32 o                         
   6   7  11        149.69        160.68        17.78 o                         
   7   7  11         42.73          8.35         9.57 o                         
  -3   8  11          3.18         12.93        10.11 o                         
  -2   8  11          1.82         10.14         7.03 o                         
  -1   8  11         19.58         15.82         5.70 o                         
   0   8  11          4.45         16.29        11.07 o                         
   1   8  11         79.97        107.07        13.34 o                         
   2   8  11        127.74        117.57        12.79 o                         
   3   8  11         41.02         46.09        13.01 o                         
   4   8  11         13.64         30.27        12.30 o                         
   5   8  11        303.54        331.37        23.80 o                         
   6   8  11        170.04        167.24        18.31 o                         
  -2   9  11          4.97          3.49         5.25 o                         
  -1   9  11          0.11          0.55         5.37 o                         
   0   9  11         23.49         25.19         8.91 o                         
   1   9  11        134.09        140.13        15.58 o                         
   2   9  11        293.83        293.64        34.31 o                         
   3   9  11         56.72         39.06        13.22 o                         
   4   9  11         18.91         14.39         7.08 o                         
   5   9  11        118.75        120.44        23.01 o                         
   6   9  11        424.33        502.16        47.14 o                         
  -1  10  11         39.43         31.18         9.70 o                         
   0  10  11          2.89          4.62         8.30 o                         
   1  10  11         14.53         -1.08         6.98 o                         
   2  10  11        154.11        209.70        30.71 o                         
   3  10  11         80.56         93.74        20.93 o                         
   4  10  11         21.97         13.49         8.96 o                         
   5  10  11         20.06         22.18        11.65 o                         
   1  11  11          0.80        -11.40        11.40 o                         
   2  11  11         59.64         60.95        17.46 o                         
   3  11  11        214.55        226.45        32.81 o                         
   4  11  11         35.04         45.99        17.04 o                         
  -4  -7  12         60.24         71.98        13.04 o                         
  -3  -7  12         33.18         36.16         9.46 o                         
  -2  -7  12         33.23         29.03         9.81 o                         
  -1  -7  12         91.39         88.19        19.20 o                         
   0  -7  12        118.07        105.88        21.57 o                         
  -5  -6  12          4.77          2.43        10.68 o                         
  -4  -6  12         86.60         85.53        14.02 o                         
  -3  -6  12        171.75        167.25        36.90 o                         
  -2  -6  12         95.86        122.41        16.89 o                         
  -1  -6  12          8.55         13.11         9.00 o                         
   0  -6  12         83.94         97.50        20.46 o                         
   1  -6  12        328.45        299.51        37.01 o                         
  -5  -5  12         29.84         40.05        11.09 o                         
  -4  -5  12         14.13          5.99         9.53 o                         
  -3  -5  12        120.78        134.10        16.30 o                         
  -2  -5  12        174.26        191.22        23.73 o                         
  -1  -5  12        137.68        131.95        21.94 o                         
   0  -5  12         87.80        107.99        20.74 o                         
   1  -5  12         54.71         49.19        15.04 o                         
   2  -5  12         36.38         36.11        14.04 o                         
  -6  -4  12        115.06        112.07        21.71 o                         
  -5  -4  12         29.85          3.82         9.37 o                         
  -4  -4  12         11.18         10.53         5.22 o                         
  -3  -4  12        271.33        282.03        22.73 o                         
  -2  -4  12        369.72        401.59        58.38 o                         
  -1  -4  12        168.36        181.33        17.71 o                         
   0  -4  12         80.46         52.63        14.31 o                         
   1  -4  12        218.91        207.76        27.55 o                         
   2  -4  12        518.34        521.42        42.67 o                         
   3  -4  12         96.64        124.01        25.21 o                         
  -6  -3  12         31.79         38.37        12.14 o                         
  -5  -3  12         72.17         68.33        11.03 o                         
  -4  -3  12        117.61        126.47        14.96 o                         
  -3  -3  12        196.27        195.41        14.49 o                         
  -2  -3  12        760.14        853.08        40.41 o                         
  -1  -3  12        327.36        343.79        24.99 o                         
   0  -3  12         59.72         46.33        13.26 o                         
   1  -3  12        161.25        157.53        22.77 o                         
   2  -3  12        275.78        275.57        31.62 o                         
   3  -3  12        191.09        197.41        27.98 o                         
   4  -3  12         20.89         22.26        11.24 o                         
  -6  -2  12         16.13         -0.80         8.37 o                         
  -5  -2  12        118.73        136.70        15.13 o                         
  -4  -2  12        172.19        186.37        16.89 o                         
  -3  -2  12        199.86        201.09        17.70 o                         
  -2  -2  12        636.90        712.15        96.71 o                         
  -1  -2  12        614.17        656.83        50.14 o                         
   0  -2  12        249.22        241.15        26.73 o                         
   1  -2  12        261.50        224.74        26.90 o                         
   2  -2  12        268.36        277.03        30.51 o                         
   3  -2  12        489.67        419.55        38.58 o                         
   4  -2  12         85.01         78.34        18.77 o                         
  -6  -1  12         59.73         67.15        18.31 o                         
  -5  -1  12        251.41        267.32        32.50 o                         
  -4  -1  12        378.56        387.88        23.63 o                         
  -3  -1  12        339.80        372.37        23.24 o                         
  -2  -1  12        124.91        155.23        27.64 o                         
  -1  -1  12       1238.75       1263.16        43.22 o                         
   0  -1  12       1186.75       1131.07        61.07 o                         
   1  -1  12        127.58        110.84        18.60 o                         
   2  -1  12        238.43        203.17        25.30 o                         
   3  -1  12        299.56        280.95        30.28 o                         
   4  -1  12        162.25        152.28        23.86 o                         
   5  -1  12          7.63         20.19        10.21 o                         
  -6   0  12         18.34         28.51        12.30 o                         
  -5   0  12        184.64        195.79        28.06 o                         
  -4   0  12        567.82        580.07        45.83 o                         
  -3   0  12        260.32        282.11        40.61 o                         
  -2   0  12        190.50        254.96        46.82 o                         
  -1   0  12        513.17        528.16        40.24 o                         
   0   0  12       1172.02       1136.41        60.82 o                         
   1   0  12        913.77        873.39        51.99 o                         
   2   0  12        362.82        328.51        30.57 o                         
   3   0  12         64.92         76.02        15.64 o                         
   4   0  12        217.60        205.83        25.63 o                         
   5   0  12         88.37        105.42        19.98 o                         
  -6   1  12          2.88         13.67         8.12 o                         
  -5   1  12         60.61         78.02        19.43 o                         
  -4   1  12        623.09        592.73        47.06 o                         
  -3   1  12        587.02        655.05        47.16 o                         
  -2   1  12        259.91        340.89        51.20 o                         
  -1   1  12        170.17        176.38        21.55 o                         
   0   1  12       2369.13       2522.91        70.40 o                         
   1   1  12       2682.65       2587.33       194.89 o                         
   2   1  12         65.04         63.28        10.05 o                         
   3   1  12         36.80         28.92         9.70 o                         
   4   1  12        145.54        138.76        20.77 o                         
   5   1  12        221.06        240.09        29.28 o                         
   6   1  12         82.54         78.02        21.40 o                         
  -6   2  12         36.05         38.40        14.58 o                         
  -5   2  12          2.10          1.50         6.16 o                         
  -4   2  12        146.67        126.27        21.13 o                         
  -3   2  12        273.56        298.57        32.13 o                         
  -2   2  12         93.99        133.63        14.83 o                         
  -1   2  12        360.47        365.24        23.77 o                         
   0   2  12        593.92        602.61        30.64 o                         
   1   2  12       1476.88       1456.82        91.66 o                         
   2   2  12       1090.29       1024.93        40.01 o                         
   3   2  12        157.57        141.85        23.23 o                         
   4   2  12         71.17         63.82        15.35 o                         
   5   2  12        241.13        265.09        22.26 o                         
   6   2  12        130.37        127.32        18.52 o                         
  -5   3  12         11.51         10.32         9.04 o                         
  -4   3  12         13.10         -0.74         9.00 o                         
  -3   3  12        725.80        676.40        34.24 o                         
  -2   3  12        915.51        892.75       100.99 o                         
  -1   3  12        154.99        167.69        16.02 o                         
   0   3  12         11.60          1.32         4.56 o                         
   1   3  12        193.10        201.05        17.18 o                         
   2   3  12        496.62        490.42        39.16 o                         
   3   3  12          5.71          1.62         4.43 o                         
   4   3  12         10.33         10.04         5.79 o                         
   5   3  12         80.62         72.89        12.26 o                         
   6   3  12         39.46         27.45        17.62 o                         
  -5   4  12        170.93        175.40        27.56 o                         
  -4   4  12         41.53         48.70        14.76 o                         
  -3   4  12        129.50        114.09        13.83 o                         
  -2   4  12        803.38        823.88        37.53 o                         
  -1   4  12       1133.65       1089.33        47.66 o                         
   0   4  12       1337.76       1297.01        65.32 o                         
   1   4  12        408.02        414.38        18.11 o                         
   2   4  12        308.90        321.60        16.80 o                         
   3   4  12        244.62        205.13        17.55 o                         
   4   4  12          9.63          9.99         3.65 o                         
   5   4  12         38.12         51.81         8.33 o                         
   6   4  12         61.44         55.62        18.07 o                         
  -5   5  12         87.58        101.45        23.00 o                         
  -4   5  12         72.94         73.71        17.80 o                         
  -3   5  12         11.02         11.55         6.68 o                         
  -2   5  12        556.98        575.42        31.36 o                         
  -1   5  12        793.99        785.51        36.24 o                         
   0   5  12         78.08         81.42        11.51 o                         
   1   5  12         56.26         65.12         6.49 o                         
   2   5  12        190.10        179.34        12.08 o                         
   3   5  12        654.48        629.85        23.14 o                         
   4   5  12         69.79         61.35         8.00 o                         
   5   5  12         51.73         69.08         9.21 o                         
   6   5  12         12.86         14.61         8.13 o                         
  -4   6  12         58.48         97.29        20.67 o                         
  -3   6  12         62.15         60.10        11.94 o                         
  -2   6  12        106.20         90.07        12.87 o                         
  -1   6  12        638.00        626.71        32.69 o                         
   0   6  12        529.89        544.73        29.68 o                         
   1   6  12        140.71        141.42        14.60 o                         
   2   6  12        121.77        119.11        13.33 o                         
   3   6  12        312.89        296.92        20.69 o                         
   4   6  12        202.91        205.81        14.38 o                         
   5   6  12         11.37         15.31         5.75 o                         
   6   6  12         12.12         17.32        12.11 o                         
  -3   7  12         66.20         54.67        15.90 o                         
  -2   7  12         24.76         30.66         8.81 o                         
  -1   7  12        252.99        238.61        20.15 o                         
   0   7  12        390.87        395.00        25.83 o                         
   1   7  12         25.02         24.54         7.91 o                         
   2   7  12         26.38         27.94         8.65 o                         
   3   7  12         93.59         64.08        15.46 o                         
   4   7  12        267.29        267.84        31.04 o                         
   5   7  12          4.52          4.73         9.60 o                         
   6   7  12        179.79        216.96        20.86 o                         
  -3   8  12         10.92         22.86        13.05 o                         
  -2   8  12          7.47          8.59         6.73 o                         
  -1   8  12         41.87         25.25         6.83 o                         
   0   8  12        396.11        412.09        27.27 o                         
   1   8  12        285.63        279.03        21.70 o                         
   2   8  12          6.77         15.67         5.54 o                         
   3   8  12         26.27         23.05        10.18 o                         
   4   8  12         59.71         63.03        16.53 o                         
   5   8  12         25.46         19.94        10.92 o                         
   6   8  12         21.39         34.80        13.81 o                         
  -2   9  12         54.30         54.45        11.31 o                         
  -1   9  12         10.80         14.00         6.44 o                         
   0   9  12         19.46         23.76         6.95 o                         
   1   9  12        156.64        139.89        24.22 o                         
   2   9  12         16.73         42.37        15.66 o                         
   3   9  12          3.44         -1.84         8.97 o                         
   4   9  12          3.74          8.75        10.02 o                         
   5   9  12         49.93         56.78        15.55 o                         
   6   9  12         11.60          5.16         7.35 o                         
  -1  10  12          2.72         -5.16         5.16 o                         
   0  10  12         24.16         28.16        11.81 o                         
   1  10  12        131.46        118.31        23.93 o                         
   2  10  12         79.07         82.83        19.90 o                         
   3  10  12         27.67         38.99        15.20 o                         
   4  10  12         70.31         98.50        23.05 o                         
   5  10  12          3.45         -9.54         9.54 o                         
   1  11  12         18.72         23.33         9.77 o                         
   2  11  12         28.20         36.42        15.85 o                         
   3  11  12          1.52         -8.91        10.08 o                         
   4  11  12         43.94         57.24        18.33 o                         
  -4  -6  13         26.13         33.90         9.40 o                         
  -3  -6  13          1.23          1.92         4.51 o                         
  -2  -6  13         21.34         24.61        18.50 o                         
  -1  -6  13          1.18         -0.04         6.65 o                         
   0  -6  13          0.48         10.05         8.70 o                         
  -5  -5  13          8.03         15.02        25.49 o                         
  -4  -5  13          0.92          8.59         6.32 o                         
  -3  -5  13          0.39          6.54         6.86 o                         
  -2  -5  13         10.13         21.86         8.34 o                         
  -1  -5  13          2.05         10.60         7.62 o                         
   0  -5  13          0.40          7.55         8.95 o                         
   1  -5  13          3.20          8.15         9.53 o                         
   2  -5  13         46.14         32.86        14.63 o                         
  -5  -4  13          0.56         -4.72         4.76 o                         
  -4  -4  13          1.33          5.47         4.71 o                         
  -3  -4  13          5.76         11.32         6.79 o                         
  -2  -4  13         13.20         12.78        17.92 o                         
  -1  -4  13         82.54         83.78        18.36 o                         
   0  -4  13         17.72          0.01         8.04 o                         
   1  -4  13          4.58         -1.09         7.23 o                         
   2  -4  13         20.38         12.16         6.56 o                         
   3  -4  13         65.13         70.92        19.95 o                         
  -6  -3  13          4.50        -10.48        10.48 o                         
  -5  -3  13         11.93          1.72         5.30 o                         
  -4  -3  13         35.79         26.74         7.39 o                         
  -3  -3  13         11.79          1.95         4.49 o                         
  -2  -3  13         33.36         31.10        15.11 o                         
  -1  -3  13        174.33        151.14        23.14 o                         
   0  -3  13        158.27        154.94        24.14 o                         
   1  -3  13         32.60         25.78        11.59 o                         
   2  -3  13         16.32          7.67         8.14 o                         
   3  -3  13         49.66         43.01        13.18 o                         
  -6  -2  13         51.39         47.02        16.33 o                         
  -5  -2  13         21.98         25.63         7.48 o                         
  -4  -2  13         19.75         18.75         6.87 o                         
  -3  -2  13          0.91          1.42         4.72 o                         
  -2  -2  13          1.38         -4.40         4.40 o                         
  -1  -2  13         54.39         53.99        13.52 o                         
   0  -2  13        529.63        524.41        41.47 o                         
   1  -2  13        275.70        299.71        32.25 o                         
   2  -2  13         17.29          7.97         5.75 o                         
   3  -2  13         12.90         10.26         9.04 o                         
   4  -2  13        110.89        112.45        22.70 o                         
  -6  -1  13         54.27         36.20        12.69 o                         
  -5  -1  13          9.29          5.76         6.73 o                         
  -4  -1  13         56.15         71.89        17.34 o                         
  -3  -1  13         80.33         87.97        11.63 o                         
  -2  -1  13         10.85         13.35         5.76 o                         
  -1  -1  13          6.66         13.67         9.58 o                         
   0  -1  13        805.17        834.55        54.06 o                         
   1  -1  13        565.34        509.37        40.41 o                         
   2  -1  13         33.29         45.36        13.05 o                         
   3  -1  13         28.96         23.86        10.55 o                         
   4  -1  13         78.91         76.05        17.65 o                         
   5  -1  13        231.66        255.20        33.44 o                         
  -6   0  13          7.20         29.87        14.73 o                         
  -5   0  13         51.07         56.75        15.62 o                         
  -4   0  13          3.43         11.57         8.39 o                         
  -3   0  13          9.49         11.51         6.29 o                         
  -2   0  13         75.80         98.05        11.53 o                         
  -1   0  13        351.20        385.58        35.62 o                         
   0   0  13        170.60        198.92        25.17 o                         
   1   0  13        780.17        718.23        48.66 o                         
   2   0  13        574.22        572.36        42.69 o                         
   3   0  13         68.34         66.95        15.82 o                         
   4   0  13        133.11        117.93        20.49 o                         
   5   0  13        246.61        287.64        34.41 o                         
  -6   1  13          7.93          5.61         7.10 o                         
  -5   1  13          8.59         15.50        11.21 o                         
  -4   1  13         44.66         39.38        13.33 o                         
  -3   1  13        208.70        217.42        28.24 o                         
  -2   1  13        422.79        435.25        39.30 o                         
  -1   1  13          6.08         10.36         9.32 o                         
   0   1  13         92.59         84.23        13.31 o                         
   1   1  13        226.90        227.80        19.20 o                         
   2   1  13        426.59        407.14        34.74 o                         
   3   1  13        156.11        136.95        20.99 o                         
   4   1  13        126.19        110.90        18.67 o                         
   5   1  13         34.88         25.27         9.99 o                         
  -5   2  13         80.92         72.90        19.11 o                         
  -4   2  13          0.84          6.32         7.54 o                         
  -3   2  13        161.56        133.52        21.69 o                         
  -2   2  13        858.54        873.09        39.69 o                         
  -1   2  13       1350.86       1467.15        52.92 o                         
   0   2  13       1297.52       1422.18        51.56 o                         
   1   2  13         78.40         88.05        12.23 o                         
   2   2  13        397.69        418.76        25.95 o                         
   3   2  13        634.15        618.33        37.66 o                         
   4   2  13         83.92         97.82        12.64 o                         
   5   2  13        138.69        149.17        17.05 o                         
   6   2  13         89.22         76.10        13.98 o                         
  -5   3  13         70.26         69.54        18.06 o                         
  -4   3  13         18.61         25.35        13.48 o                         
  -3   3  13         11.26          6.74         5.64 o                         
  -2   3  13        431.19        467.20        28.88 o                         
  -1   3  13        954.12       1012.92        43.24 o                         
   0   3  13        257.62        279.67        21.48 o                         
   1   3  13        311.60        338.23        23.19 o                         
   2   3  13       1051.16       1073.67        62.73 o                         
   3   3  13       1416.26       1243.84        64.78 o                         
   4   3  13        327.48        318.14        19.03 o                         
   5   3  13         12.88         11.61         6.14 o                         
   6   3  13          5.82         -2.53         6.97 o                         
  -5   4  13         18.99         17.44        11.64 o                         
  -4   4  13        108.68        121.46        23.94 o                         
  -3   4  13         80.14         76.55        12.21 o                         
  -2   4  13        219.03        242.48        20.74 o                         
  -1   4  13        853.87        926.12        41.26 o                         
   0   4  13        617.78        661.35        33.75 o                         
   1   4  13        617.08        652.24        24.50 o                         
   2   4  13        435.85        465.53        21.28 o                         
   3   4  13        903.63        908.74        31.57 o                         
   4   4  13        774.18        700.94        28.06 o                         
   5   4  13         25.19         15.75         8.17 o                         
   6   4  13         31.03         29.68         9.33 o                         
  -4   5  13         83.16         67.04        17.00 o                         
  -3   5  13         98.08         89.24        12.99 o                         
  -2   5  13         49.31         65.81        12.01 o                         
  -1   5  13        447.24        450.07        28.10 o                         
   0   5  13       1138.11       1156.81        45.81 o                         
   1   5  13        522.89        550.29        30.29 o                         
   2   5  13        422.90        378.73        18.66 o                         
   3   5  13        727.71        657.03        25.63 o                         
   4   5  13        906.85        909.17        32.06 o                         
   5   5  13        197.23        201.16        15.89 o                         
   6   5  13          5.05         13.32        11.45 o                         
  -4   6  13         83.99         93.08        21.08 o                         
  -3   6  13        140.75        124.67        15.79 o                         
  -2   6  13        115.64        110.32        14.65 o                         
  -1   6  13        230.74        249.55        21.23 o                         
   0   6  13       1167.39       1249.25        48.78 o                         
   1   6  13        762.04        711.03        35.41 o                         
   2   6  13        437.75        414.86        19.31 o                         
   3   6  13        361.15        381.00        24.17 o                         
   4   6  13        317.77        335.42        23.93 o                         
   5   6  13        428.92        417.36        29.36 o                         
   6   6  13         40.18         40.00        16.07 o                         
  -3   7  13        120.83        123.19        23.18 o                         
  -2   7  13        173.25        180.79        19.21 o                         
  -1   7  13         95.23        112.61        15.25 o                         
   0   7  13        200.46        231.48        20.32 o                         
   1   7  13       1054.28       1047.18        57.67 o                         
   2   7  13        566.22        531.36        34.56 o                         
   3   7  13        121.88        126.39        22.36 o                         
   4   7  13        225.35        218.00        29.09 o                         
   5   7  13        445.13        465.51        30.82 o                         
   6   7  13        217.11        241.78        32.02 o                         
  -2   8  13        291.90        288.71        24.56 o                         
  -1   8  13        147.00        142.21        23.72 o                         
   0   8  13        185.85        178.74        18.64 o                         
   1   8  13        701.56        697.28        35.98 o                         
   2   8  13        482.53        485.69        29.23 o                         
   3   8  13        100.93        100.45        20.21 o                         
   4   8  13         42.60         33.94        14.38 o                         
   5   8  13         91.91         93.86        20.54 o                         
   6   8  13        347.83        393.71        41.39 o                         
  -1   9  13        160.40        132.69        17.13 o                         
   0   9  13         56.93         58.65        14.54 o                         
   1   9  13         60.56         61.82        18.41 o                         
   2   9  13        520.52        579.32        50.66 o                         
   3   9  13        234.83        210.07        30.98 o                         
   4   9  13          5.01         21.09        11.77 o                         
   5   9  13         12.74         12.08         8.59 o                         
   0  10  13         95.55        120.28        24.81 o                         
   1  10  13         78.80         87.58        21.56 o                         
   2  10  13        262.62        258.10        35.27 o                         
   3  10  13        485.79        503.38        48.66 o                         
   4  10  13        160.06        175.96        29.09 o                         
   2  11  13         55.21         61.46        19.00 o                         
  -3  -6  14         84.07         99.56        15.28 o                         
  -2  -6  14         20.88         53.08        12.16 o                         
  -1  -6  14          7.36          8.79        10.82 o                         
  -4  -5  14         28.36         15.02         6.65 o                         
  -3  -5  14        163.06        171.80        19.68 o                         
  -2  -5  14        174.53        189.59        19.66 o                         
  -1  -5  14          1.26         11.94         7.95 o                         
   0  -5  14          1.76        -10.78        10.78 o                         
   1  -5  14         14.96         33.23        13.51 o                         
  -5  -4  14         23.06         30.16         9.74 o                         
  -4  -4  14         54.92         42.53         8.09 o                         
  -3  -4  14        107.19        134.36        17.26 o                         
  -2  -4  14        143.47        161.42        19.84 o                         
  -1  -4  14         14.78         20.79         9.42 o                         
   0  -4  14          7.77         -4.49         7.45 o                         
   1  -4  14          2.41         -4.66         7.36 o                         
   2  -4  14         32.84         24.61        12.88 o                         
  -5  -3  14        124.76        105.55        21.91 o                         
  -4  -3  14         45.01         31.66         7.93 o                         
  -3  -3  14         51.80         49.23         8.47 o                         
  -2  -3  14        228.78        226.98        20.27 o                         
  -1  -3  14        209.45        209.76        28.26 o                         
   0  -3  14          6.84          2.69         6.71 o                         
   1  -3  14         16.56          8.04         6.19 o                         
   2  -3  14         16.36         17.94        13.09 o                         
   3  -3  14          8.56         24.92        12.30 o                         
  -5  -2  14        175.18        164.40        26.62 o                         
  -4  -2  14        119.25        119.16        22.60 o                         
  -3  -2  14         63.33         62.77        11.33 o                         
  -2  -2  14          0.98         -0.99         4.44 o                         
  -1  -2  14         16.73         24.97        11.24 o                         
   0  -2  14         63.89         61.06        15.69 o                         
   1  -2  14          9.89         14.55         9.49 o                         
   2  -2  14          9.73         -5.42         7.44 o                         
   3  -2  14          1.92          2.54         7.04 o                         
   4  -2  14          5.38         27.97        13.68 o                         
  -5  -1  14        162.12        121.38        23.93 o                         
  -4  -1  14        334.21        318.50        36.54 o                         
  -3  -1  14          1.40          2.41         6.35 o                         
  -2  -1  14          1.05          3.87         4.13 o                         
  -1  -1  14        244.10        223.91        19.78 o                         
   0  -1  14        373.32        341.80        34.68 o                         
   1  -1  14          7.04          5.85         7.64 o                         
   2  -1  14        103.71         90.45        17.79 o                         
   3  -1  14         31.73         11.61         6.99 o                         
   4  -1  14          0.50         17.55        11.83 o                         
  -5   0  14          1.38          2.26         8.40 o                         
  -4   0  14         47.04         35.56        12.41 o                         
  -3   0  14          0.65         -7.46         8.78 o                         
  -2   0  14         66.68         79.91        18.12 o                         
  -1   0  14        214.18        234.11        28.89 o                         
   0   0  14          0.03         -6.07         6.07 o                         
   1   0  14        163.33        139.07        21.09 o                         
   2   0  14         58.60         54.93        14.10 o                         
   3   0  14         87.00         59.76        14.39 o                         
   4   0  14         14.87          0.88         6.08 o                         
   5   0  14         10.26         15.33        10.71 o                         
  -5   1  14          4.47          8.05         6.78 o                         
  -4   1  14         83.99         53.56        15.72 o                         
  -3   1  14        290.96        259.28        31.86 o                         
  -2   1  14         69.96         80.08        17.34 o                         
  -1   1  14        168.66        188.99        26.21 o                         
   0   1  14         45.39         67.92        15.92 o                         
   1   1  14        109.67        122.03        19.57 o                         
   2   1  14        259.73        237.33        27.29 o                         
   3   1  14        573.23        510.44        42.14 o                         
   4   1  14        104.08        101.07        18.62 o                         
   5   1  14          1.91          1.51         6.45 o                         
  -5   2  14          6.94         18.73        13.55 o                         
  -4   2  14          7.83         12.05        11.07 o                         
  -3   2  14          3.29         24.27        12.42 o                         
  -2   2  14         30.73         25.65         7.74 o                         
  -1   2  14          0.36         -5.70         5.70 o                         
   0   2  14         58.13         65.11        11.06 o                         
   1   2  14         71.15         68.87        11.47 o                         
   2   2  14         75.95         95.30        12.71 o                         
   3   2  14        501.39        501.36        29.84 o                         
   4   2  14        208.58        184.55        24.35 o                         
   5   2  14          8.92         -0.29         8.70 o                         
  -5   3  14          3.22         -9.02        10.69 o                         
  -4   3  14          5.29         19.00        13.51 o                         
  -3   3  14          0.52         12.94        13.81 o                         
  -2   3  14         63.07         56.18        10.40 o                         
  -1   3  14        190.48        214.32        20.09 o                         
   0   3  14        477.10        524.21        31.08 o                         
   1   3  14        165.85        158.56        16.60 o                         
   2   3  14        203.72        193.81        18.16 o                         
   3   3  14        182.41        168.78        16.64 o                         
   4   3  14        563.44        561.56        49.52 o                         
   5   3  14        265.05        302.96        25.57 o                         
   6   3  14         21.60         25.34         8.73 o                         
  -4   4  14         16.88         28.51        11.19 o                         
  -3   4  14         37.56         39.52         8.99 o                         
  -2   4  14          3.43          2.15         4.60 o                         
  -1   4  14          3.75         12.79         5.84 o                         
   0   4  14        299.01        341.56        24.58 o                         
   1   4  14        469.64        505.87        22.24 o                         
   2   4  14        238.37        244.57        19.81 o                         
   3   4  14         86.00         87.95         9.94 o                         
   4   4  14        286.12        276.79        17.88 o                         
   5   4  14        362.00        357.48        24.03 o                         
   6   4  14         68.36         55.54        19.29 o                         
  -4   5  14          1.18          3.01         8.19 o                         
  -3   5  14         31.90         32.23         9.57 o                         
  -2   5  14         92.99        112.37        15.30 o                         
  -1   5  14          2.16          2.42         4.74 o                         
   0   5  14        184.55        217.94        24.03 o                         
   1   5  14       1016.34       1055.90        45.40 o                         
   2   5  14        297.43        285.46        16.62 o                         
   3   5  14        117.60        106.72        10.48 o                         
   4   5  14        160.65        175.60        18.10 o                         
   5   5  14        537.60        591.42        36.28 o                         
   6   5  14        379.14        479.43        51.31 o                         
  -3   6  14        265.77        258.80        31.08 o                         
  -2   6  14        159.56        177.40        19.71 o                         
  -1   6  14         35.12         25.30        10.97 o                         
   0   6  14         58.58         54.98         9.57 o                         
   1   6  14        409.51        454.03        28.90 o                         
   2   6  14        580.28        599.74        32.75 o                         
   3   6  14        213.69        192.01        17.57 o                         
   4   6  14         56.55         50.22        10.46 o                         
   5   6  14        225.30        279.52        24.67 o                         
   6   6  14        437.01        449.47        47.72 o                         
  -3   7  14          4.32          7.00         8.93 o                         
  -2   7  14         97.60         99.58        15.04 o                         
  -1   7  14        277.16        272.44        23.48 o                         
   0   7  14         40.16         29.51         7.53 o                         
   1   7  14        123.20        132.90        15.43 o                         
   2   7  14        887.85        886.09        40.79 o                         
   3   7  14        251.16        215.46        29.88 o                         
   4   7  14         80.97         76.02        11.88 o                         
   5   7  14         84.51         91.55        13.49 o                         
   6   7  14         82.22        126.98        25.76 o                         
  -2   8  14        322.65        345.72        28.00 o                         
  -1   8  14        131.03        148.93        18.52 o                         
   0   8  14         59.18         67.24        12.58 o                         
   1   8  14        111.68        102.82        14.30 o                         
   2   8  14        380.59        393.08        41.11 o                         
   3   8  14        930.72        938.46        64.99 o                         
   4   8  14        368.87        353.90        39.84 o                         
   5   8  14         23.65         33.99        12.34 o                         
  -1   9  14        102.92         99.59        16.12 o                         
   0   9  14        368.17        399.96        29.33 o                         
   1   9  14        162.39        188.29        29.99 o                         
   2   9  14        112.30        138.92        26.08 o                         
   3   9  14        405.95        400.06        42.59 o                         
   4   9  14        258.64        222.14        31.83 o                         
   5   9  14        241.39        302.56        38.06 o                         
   0  10  14         30.79         36.46        13.15 o                         
   1  10  14         54.08         52.18        19.23 o                         
   2  10  14         49.92         52.51        17.22 o                         
   3  10  14         64.73         91.08        22.86 o                         
   4  10  14        240.55        265.70        36.51 o                         
  -3  -5  15         27.33         26.37        33.44 o                         
  -2  -5  15        147.32        146.29        24.66 o                         
  -1  -5  15        169.06        177.17        28.68 o                         
   0  -5  15         14.39         33.65        14.23 o                         
  -4  -4  15         86.53         83.27        12.63 o                         
  -3  -4  15         51.57         76.52        13.78 o                         
  -2  -4  15         22.40         31.12        19.16 o                         
  -1  -4  15        132.87         89.59        20.09 o                         
   0  -4  15        247.48        270.28        34.42 o                         
   1  -4  15         38.23         45.89        15.95 o                         
  -4  -3  15        240.01        264.86        23.46 o                         
  -3  -3  15         29.84         33.54         9.30 o                         
  -2  -3  15         20.87         41.10        16.45 o                         
  -1  -3  15        264.09        276.23        33.13 o                         
   0  -3  15        445.93        425.77        41.95 o                         
   1  -3  15         43.25         41.06        11.96 o                         
   2  -3  15          0.84         11.15         8.14 o                         
  -5  -2  15          8.21          8.41        10.89 o                         
  -4  -2  15         78.72         89.84        19.58 o                         
  -3  -2  15         76.57         69.61        16.81 o                         
  -2  -2  15         62.33         67.74         9.12 o                         
  -1  -2  15         48.98         53.03        15.11 o                         
   0  -2  15        231.33        219.12        29.53 o                         
   1  -2  15        366.32        392.68        39.87 o                         
   2  -2  15         20.29         20.93        12.35 o                         
   3  -2  15          0.46         -8.28         8.65 o                         
  -5  -1  15          5.81         14.01        10.23 o                         
  -4  -1  15        196.28        170.11        27.60 o                         
  -3  -1  15        312.99        351.67        38.29 o                         
  -2  -1  15         10.69         23.94        12.03 o                         
  -1  -1  15          5.42          4.86         5.72 o                         
   0  -1  15          6.25          5.12         7.41 o                         
   1  -1  15         53.67         58.45        15.32 o                         
   2  -1  15          1.13         11.83         8.40 o                         
   3  -1  15         23.14          5.11         7.92 o                         
   4  -1  15          1.98          8.61         9.42 o                         
  -5   0  15         60.27         78.35        19.23 o                         
  -4   0  15         13.38         -2.61         9.47 o                         
  -3   0  15        291.45        277.82        34.25 o                         
  -2   0  15        746.89        777.02        56.77 o                         
  -1   0  15        434.22        380.14        38.09 o                         
   0   0  15        115.01         84.19        18.18 o                         
   1   0  15         25.59         23.05        12.47 o                         
   2   0  15         29.66         13.15         9.34 o                         
   3   0  15          0.75          8.69         8.77 o                         
   4   0  15          0.22         -7.99         9.47 o                         
  -5   1  15         59.83         50.65        17.24 o                         
  -4   1  15         12.76         37.07        15.12 o                         
  -3   1  15        110.54        111.17        22.16 o                         
  -2   1  15        324.92        330.25        35.76 o                         
  -1   1  15         34.71         32.52        12.31 o                         
   0   1  15         12.66         11.13         6.96 o                         
   1   1  15         29.49         41.83        12.30 o                         
   2   1  15        152.54        128.02        21.68 o                         
   3   1  15         32.39         26.78        11.49 o                         
   4   1  15        101.04         79.27        18.42 o                         
   5   1  15         30.84         38.47        12.60 o                         
  -5   2  15         43.74         38.15        16.55 o                         
  -4   2  15         58.38         61.24        17.74 o                         
  -3   2  15         28.16         16.95         9.68 o                         
  -2   2  15        284.10        279.02        33.85 o                         
  -1   2  15        425.34        434.72        29.86 o                         
   0   2  15          7.19          4.90         5.46 o                         
   1   2  15          3.24          2.44         4.64 o                         
   2   2  15         32.36         23.52        14.09 o                         
   3   2  15         63.61         57.36        14.60 o                         
   4   2  15          0.04          0.77         4.98 o                         
   5   2  15         72.82         54.56        18.16 o                         
  -4   3  15         54.39         74.25        19.41 o                         
  -3   3  15         14.35         27.53        13.29 o                         
  -2   3  15         45.29         37.89        11.83 o                         
  -1   3  15        302.45        295.97        29.31 o                         
   0   3  15         38.37         43.14        10.48 o                         
   1   3  15         17.06         19.20        10.33 o                         
   2   3  15          2.67          8.16         7.11 o                         
   3   3  15         84.83         65.89        11.07 o                         
   4   3  15          5.35          2.10         4.13 o                         
   5   3  15        188.37        207.75        33.14 o                         
  -4   4  15         17.35          0.53         8.16 o                         
  -3   4  15          1.71         -2.57         5.46 o                         
  -2   4  15         20.64         19.36         7.13 o                         
  -1   4  15        165.58        160.68        18.08 o                         
   0   4  15        284.76        264.34        22.93 o                         
   1   4  15          4.29          8.92         6.94 o                         
   2   4  15         21.79         34.78        11.96 o                         
   3   4  15          1.38         -1.47         6.37 o                         
   4   4  15          6.82          2.03         4.45 o                         
   5   4  15         12.82         11.09         4.92 o                         
  -4   5  15        112.01        114.70        23.92 o                         
  -3   5  15         64.17         70.84        13.30 o                         
  -2   5  15          1.39          1.03         7.44 o                         
  -1   5  15          8.80          2.58         5.18 o                         
   0   5  15        114.63        103.50        14.38 o                         
   1   5  15         28.56         25.25         8.66 o                         
   2   5  15         81.16         83.17        12.76 o                         
   3   5  15         24.24         21.97         5.34 o                         
   4   5  15          0.92         -0.36         6.82 o                         
   5   5  15          1.98         -5.92         5.92 o                         
  -3   6  15         37.01         33.65        10.28 o                         
  -2   6  15          2.71          5.60         6.06 o                         
  -1   6  15         28.63         15.54         7.16 o                         
   0   6  15         12.74         11.14         6.17 o                         
   1   6  15         68.62         50.27        12.39 o                         
   2   6  15         51.01         70.12        12.44 o                         
   3   6  15        366.70        398.62        26.45 o                         
   4   6  15         44.65         36.70         9.36 o                         
   5   6  15          6.48         24.12         8.92 o                         
  -2   7  15        102.82         87.53        14.91 o                         
  -1   7  15         31.36         51.73        11.63 o                         
   0   7  15         91.61        114.88        15.51 o                         
   1   7  15          0.76         -6.46         6.46 o                         
   2   7  15          1.04          2.52         5.70 o                         
   3   7  15        136.41        171.83        27.26 o                         
   4   7  15        209.44        243.33        33.19 o                         
   5   7  15        209.95        223.46        22.55 o                         
  -2   8  15        211.31        218.80        23.42 o                         
  -1   8  15         26.86          9.96        12.81 o                         
   0   8  15          2.06         -2.76         5.59 o                         
   1   8  15         12.14         12.36        13.42 o                         
   2   8  15         53.77         57.51        18.08 o                         
   3   8  15          3.58         11.44         9.02 o                         
   4   8  15        175.29        135.68        25.07 o                         
   5   8  15          8.82          2.76         7.43 o                         
  -1   9  15         10.13         18.07         9.02 o                         
   0   9  15         48.22         49.49        10.89 o                         
   1   9  15         32.23         45.55        15.91 o                         
   2   9  15         11.81         14.01        11.68 o                         
   3   9  15         25.70         19.62         9.31 o                         
   4   9  15         58.20         92.58        22.22 o                         
   1  10  15         35.50         20.28        11.54 o                         
   2  10  15          9.30         34.14        14.97 o                         
   3  10  15         10.51         24.94        13.28 o                         
  -3  -4  16         49.68         44.08        13.45 o                         
  -2  -4  16         73.22         68.70        19.28 o                         
  -1  -4  16         14.65         -6.31         9.48 o                         
   0  -4  16         94.81        116.30        25.06 o                         
  -4  -3  16         34.52         27.91        15.57 o                         
  -3  -3  16         83.43        102.68        21.55 o                         
  -2  -3  16          2.61         15.25        10.23 o                         
  -1  -3  16          4.39          3.46         6.82 o                         
   0  -3  16         13.40         10.94        10.24 o                         
   1  -3  16         52.34         73.21        19.84 o                         
  -4  -2  16         15.28         22.44        11.71 o                         
  -3  -2  16        269.21        290.39        24.71 o                         
  -2  -2  16        581.82        615.86        36.46 o                         
  -1  -2  16        347.59        391.09        40.03 o                         
   0  -2  16         22.60          4.95         7.12 o                         
   1  -2  16         26.58         39.63        15.63 o                         
   2  -2  16        117.21         97.58        20.82 o                         
  -4  -1  16          1.84         15.08        11.81 o                         
  -3  -1  16         73.66         83.70        19.92 o                         
  -2  -1  16        356.41        374.53        40.17 o                         
  -1  -1  16        160.83        181.36        27.48 o                         
   0  -1  16        148.43        173.23        26.85 o                         
   1  -1  16        253.82        224.38        30.06 o                         
   2  -1  16        333.29        325.10        37.59 o                         
   3  -1  16        129.82        133.19        24.74 o                         
  -4   0  16         83.57         95.95        21.87 o                         
  -3   0  16         60.27         75.74        19.22 o                         
  -2   0  16        309.70        363.11        40.11 o                         
  -1   0  16        330.06        326.56        36.78 o                         
   0   0  16        150.56        147.72        24.07 o                         
   1   0  16        122.66        121.09        21.00 o                         
   2   0  16        203.64        170.08        25.96 o                         
   3   0  16        335.05        275.91        34.52 o                         
   4   0  16         27.48         17.03        11.25 o                         
  -4   1  16         78.87         66.09        18.72 o                         
  -3   1  16         66.06         68.02        19.14 o                         
  -2   1  16        154.98        174.89        28.75 o                         
  -1   1  16        738.36        835.76        59.84 o                         
   0   1  16        357.17        384.95        39.13 o                         
   1   1  16        109.81         86.37        18.73 o                         
   2   1  16        274.58        255.84        31.15 o                         
   3   1  16        331.71        317.72        35.39 o                         
   4   1  16        123.73        114.83        21.40 o                         
  -4   2  16        115.28        109.55        23.91 o                         
  -3   2  16        106.94        109.51        22.70 o                         
  -2   2  16        163.02        168.92        27.25 o                         
  -1   2  16        520.97        535.53        47.41 o                         
   0   2  16        637.49        681.03        38.09 o                         
   1   2  16        268.78        247.93        22.67 o                         
   2   2  16        139.00        135.46        22.49 o                         
   3   2  16         97.58        100.32        19.19 o                         
   4   2  16        229.36        207.46        27.48 o                         
  -4   3  16        167.12        161.33        28.10 o                         
  -3   3  16        212.13        234.01        32.78 o                         
  -2   3  16        110.45        116.56        16.41 o                         
  -1   3  16         86.64         97.31        14.53 o                         
   0   3  16        819.27        845.78        43.21 o                         
   1   3  16        576.21        532.85        33.02 o                         
   2   3  16         48.06         37.42         8.39 o                         
   3   3  16        102.51         84.24        15.89 o                         
   4   3  16        136.14        122.03        13.35 o                         
   5   3  16        140.93        159.99        29.46 o                         
  -4   4  16        295.37        300.44        38.23 o                         
  -3   4  16        375.45        395.40        30.87 o                         
  -2   4  16        254.35        249.05        23.60 o                         
  -1   4  16        233.61        226.59        22.24 o                         
   0   4  16        346.80        373.85        28.00 o                         
   1   4  16        599.60        624.02        46.58 o                         
   2   4  16        158.39        159.62        17.21 o                         
   3   4  16          5.37         -3.82         3.82 o                         
   4   4  16         30.23         17.60         9.84 o                         
   5   4  16        189.44        207.22        22.49 o                         
  -3   5  16        325.08        320.53        27.94 o                         
  -2   5  16        370.77        360.74        29.01 o                         
  -1   5  16        109.56         99.36        15.22 o                         
   0   5  16         53.89         44.52         9.47 o                         
   1   5  16        390.33        377.10        27.77 o                         
   2   5  16        369.26        332.84        25.93 o                         
   3   5  16          7.08          5.70         6.01 o                         
   4   5  16          0.97          8.35         4.89 o                         
   5   5  16          0.84         -4.97         6.03 o                         
  -3   6  16        486.21        536.64        51.74 o                         
  -2   6  16        511.68        538.48        36.15 o                         
  -1   6  16        218.35        222.79        22.28 o                         
   0   6  16        116.16         84.77        14.99 o                         
   1   6  16        200.23        206.55        20.84 o                         
   2   6  16        733.00        795.16        40.95 o                         
   3   6  16        238.10        208.28        30.54 o                         
   4   6  16          0.44          2.78         5.29 o                         
   5   6  16          8.46         -0.32         4.81 o                         
  -2   7  16        147.49        151.40        19.77 o                         
  -1   7  16        225.00        252.56        24.62 o                         
   0   7  16        109.50        103.52        22.53 o                         
   1   7  16         85.06         94.13        14.66 o                         
   2   7  16         64.88         60.39        11.98 o                         
   3   7  16        153.39        129.39        25.06 o                         
   4   7  16         41.51         50.72        17.60 o                         
   5   7  16          5.16         16.27         7.08 o                         
  -1   8  16         37.52         25.76         8.58 o                         
   0   8  16         26.78         21.95         8.29 o                         
   1   8  16         13.54         13.85         7.90 o                         
   2   8  16         57.37         51.32        14.91 o                         
   3   8  16        141.75        139.72        25.92 o                         
   4   8  16          1.69        -14.25        14.25 o                         
   0   9  16         90.16        100.88        16.21 o                         
   1   9  16         18.46         29.45        16.02 o                         
   2   9  16          4.91         -0.77         7.88 o                         
   3   9  16          5.24          6.70         7.56 o                         
  -2  -3  17         86.30         88.95        20.60 o                         
  -1  -3  17         52.19         60.58        18.28 o                         
   0  -3  17         65.44         60.01        18.41 o                         
  -3  -2  17         13.14         -3.96         6.64 o                         
  -2  -2  17          1.19          2.45         8.96 o                         
  -1  -2  17         36.59         60.56        17.47 o                         
   0  -2  17         27.49         16.55        11.43 o                         
   1  -2  17         42.03         34.01        12.57 o                         
  -4  -1  17         15.56         24.65        11.61 o                         
  -3  -1  17          2.17         14.85        12.12 o                         
  -2  -1  17         62.45         62.53        12.20 o                         
  -1  -1  17        252.31        259.70        33.73 o                         
   0  -1  17         90.95         81.18        19.44 o                         
   1  -1  17         70.29         60.55        17.19 o                         
   2  -1  17         75.02         71.25        19.89 o                         
  -4   0  17         25.04         12.49        10.97 o                         
  -3   0  17         27.35         32.26        13.58 o                         
  -2   0  17         12.11         30.26        14.23 o                         
  -1   0  17        116.07        133.38        24.15 o                         
   0   0  17        372.27        409.85        41.79 o                         
   1   0  17        167.80        170.46        26.12 o                         
   2   0  17         48.06         54.90        15.89 o                         
   3   0  17         74.23         94.45        19.69 o                         
  -4   1  17         61.13         62.66        19.03 o                         
  -3   1  17        134.83        149.65        27.81 o                         
  -2   1  17         20.21         33.23        13.04 o                         
  -1   1  17         68.32         81.56        19.46 o                         
   0   1  17        578.01        613.08        40.16 o                         
   1   1  17        272.13        285.73        34.96 o                         
   2   1  17         89.53        112.59        22.17 o                         
   3   1  17         75.23         80.84        18.64 o                         
  -4   2  17        224.78        289.28        38.48 o                         
  -3   2  17        177.63        202.43        31.67 o                         
  -2   2  17        132.82        134.59        25.01 o                         
  -1   2  17         93.09         79.30        18.27 o                         
   0   2  17        168.90        211.71        30.24 o                         
   1   2  17        658.26        602.50        49.17 o                         
   2   2  17        246.93        221.38        29.90 o                         
   3   2  17         23.68         35.01        13.41 o                         
   4   2  17         98.21         97.48        19.86 o                         
  -3   3  17        260.60        295.69        38.67 o                         
  -2   3  17        418.51        412.31        43.94 o                         
  -1   3  17        118.38        116.26        17.03 o                         
   0   3  17        109.64        113.59        15.74 o                         
   1   3  17        573.61        645.68        37.76 o                         
   2   3  17        375.02        363.17        27.79 o                         
   3   3  17        132.05        148.31        27.01 o                         
   4   3  17         53.93         45.10        10.39 o                         
  -3   4  17        288.19        282.48        37.70 o                         
  -2   4  17        219.39        247.63        24.59 o                         
  -1   4  17        182.10        199.15        21.68 o                         
   0   4  17        209.36        244.53        23.34 o                         
   1   4  17        289.21        332.12        27.49 o                         
   2   4  17       1069.26       1126.76        50.89 o                         
   3   4  17        418.78        413.93        24.04 o                         
   4   4  17         18.48         15.07         7.44 o                         
  -3   5  17          4.08          4.86        12.22 o                         
  -2   5  17        248.89        295.28        27.19 o                         
  -1   5  17        516.20        540.17        36.32 o                         
   0   5  17        312.68        337.31        27.87 o                         
   1   5  17        197.05        242.64        23.08 o                         
   2   5  17        341.03        347.97        40.34 o                         
   3   5  17        506.74        487.88        81.05 o                         
   4   5  17        357.50        374.67        29.02 o                         
  -2   6  17          6.48         18.66         9.28 o                         
  -1   6  17        111.78         84.98        13.97 o                         
   0   6  17        156.53        177.31        26.71 o                         
   1   6  17        147.33        182.06        20.24 o                         
   2   6  17        111.83        101.77        14.87 o                         
   3   6  17        283.13        326.31        40.21 o                         
   4   6  17         57.35         42.77        14.38 o                         
  -1   7  17        220.22        243.91        24.79 o                         
   0   7  17        361.95        378.64        30.39 o                         
   1   7  17        221.11        201.15        21.37 o                         
   2   7  17         98.75         87.42        13.95 o                         
   3   7  17        101.55        157.54        28.34 o                         
   4   7  17        275.49        269.48        36.03 o                         
   0   8  17        370.01        421.10        32.40 o                         
   1   8  17         88.64         99.56        16.10 o                         
   2   8  17          8.02         -8.15        10.96 o                         
   3   8  17         32.65          5.39         7.95 o                         
  -2  -2  18         53.62         56.74        19.15 o                         
  -1  -2  18          0.85          8.01         9.85 o                         
   0  -2  18         23.46          2.75         8.63 o                         
  -3  -1  18          0.53         -4.75         8.38 o                         
  -2  -1  18         32.06         15.96        11.56 o                         
  -1  -1  18         11.99        -12.06        12.06 o                         
   0  -1  18         30.03         31.69        15.35 o                         
   1  -1  18         13.03         18.15        10.10 o                         
  -3   0  18          0.23        -11.08        11.80 o                         
  -2   0  18          0.70          0.17         8.41 o                         
  -1   0  18         42.06         43.26        10.62 o                         
   0   0  18          1.39         16.47        13.33 o                         
   1   0  18         93.06        108.41        21.56 o                         
   2   0  18          9.51          3.48        10.47 o                         
  -3   1  18         37.18         33.48        14.84 o                         
  -2   1  18         34.39         45.87        15.36 o                         
  -1   1  18          1.14         23.80        15.14 o                         
   0   1  18          3.26          5.88         9.17 o                         
   1   1  18         48.10         74.59        19.58 o                         
   2   1  18         92.16         74.81        17.22 o                         
   3   1  18         26.61         20.80        12.20 o                         
  -3   2  18          1.35          3.64         8.75 o                         
  -2   2  18          0.60         -5.86         9.41 o                         
  -1   2  18         17.06         19.14         9.77 o                         
   0   2  18          1.64         -0.41         7.67 o                         
   1   2  18         29.70         49.44        15.77 o                         
   2   2  18        341.59        359.45        39.03 o                         
   3   2  18         58.32         53.79        15.75 o                         
  -3   3  18         72.20         22.35        11.94 o                         
  -2   3  18         54.82         55.57        15.69 o                         
  -1   3  18         95.70        131.64        25.56 o                         
   0   3  18         53.03         83.30        14.74 o                         
   1   3  18         22.02         48.43        17.59 o                         
   2   3  18         66.74         89.36        15.64 o                         
   3   3  18        333.82        314.97        36.05 o                         
  -2   4  18         38.02         26.29        31.42 o                         
  -1   4  18         14.55         39.92        11.51 o                         
   0   4  18         65.87        104.05        16.62 o                         
   1   4  18          2.94         11.99         7.82 o                         
   2   4  18          3.38          4.10         6.57 o                         
   3   4  18        161.73        145.82        18.19 o                         
  -2   5  18         11.38          2.80        11.01 o                         
  -1   5  18         93.34         97.83        15.59 o                         
   0   5  18        127.47        145.54        18.95 o                         
   1   5  18        117.96        135.15        17.59 o                         
   2   5  18         61.75         53.96        18.17 o                         
   3   5  18         35.21         31.39         8.67 o                         
  -1   6  18         80.70         95.04        15.14 o                         
   0   6  18        198.79        254.12        25.90 o                         
   1   6  18         54.99         46.63        11.08 o                         
   2   6  18          6.08         23.56         9.00 o                         
   3   6  18         70.66         47.86        14.58 o                         
   0   7  18        118.64        150.21        20.07 o                         
   1   7  18        221.37        249.52        31.19 o                         
   2   7  18        134.08        146.38        18.57 o                         
   3   7  18         85.14        125.54        24.62 o                         
   1   8  18        170.99        214.68        35.90 o                         
   2   8  18        176.22        150.52        28.65 o                         
  -2   0  19         63.19         69.20        18.78 o                         
  -1   0  19         39.52         33.44        13.31 o                         
   0   0  19        133.63        129.05        25.83 o                         
   1   0  19         54.89         32.39        14.60 o                         
  -2   1  19         44.87         54.06        18.95 o                         
  -1   1  19         13.99         30.39        14.16 o                         
   0   1  19         27.12         19.39        12.95 o                         
   1   1  19        113.44        112.69        24.23 o                         
  -2   2  19        145.87        179.46        31.22 o                         
  -1   2  19         25.80          2.43         8.84 o                         
   0   2  19         54.57         49.71        16.11 o                         
   1   2  19        207.33        224.15        32.16 o                         
   2   2  19         95.18         85.61        20.14 o                         
  -2   3  19        159.53        152.49        28.85 o                         
  -1   3  19         42.47         31.97        15.90 o                         
   0   3  19         12.69         15.91        10.47 o                         
   1   3  19          0.32          9.63        10.10 o                         
   2   3  19         81.35         57.44        15.68 o                         
  -2   4  19          9.94        -10.22        14.57 o                         
  -1   4  19          9.54         12.14         9.72 o                         
   0   4  19          1.65          5.46         5.97 o                         
   1   4  19         26.57         32.29        16.23 o                         
   2   4  19         19.54         19.20         6.76 o                         
   3   4  19         17.34         24.74         9.66 o                         
  -1   5  19         69.01         42.10        14.30 o                         
   0   5  19          7.27         -2.15        11.95 o                         
   1   5  19          4.75          4.84         5.62 o                         
   2   5  19         22.78         30.54         9.31 o                         
   0   6  19         31.09         20.29        19.36 o                         
   1   6  19         65.19         86.26        15.18 o                         
   2   6  19         56.67         54.39        18.86 o                         
   0   2  20         65.95         46.81        15.93 o                         
   0   3  20        157.54        171.62        30.16 o                         
   1   3  20         40.00         53.05        17.54 o                         
   0   4  20        108.90        124.75        19.22 o                         
   1   4  20          5.11          3.72         9.42 o                         
                                                                                
