# Supplementary material for: The crystal structures of six (2E)-3-aryl-1-(5-halogeno­thio­phen-2-yl)prop-2-en-1-ones
Source: Acta Crystallogr E Crystallogr Commun. 2015 Aug 26;71(Pt 9):1093–9. doi: 10.1107/S2056989015015534 (PMC4555379; doi:10.1107/S2056989015015534)
Supplement: Supplementary file 4 [file e-71-01093-IIIsup4.hkl]

data_III                                                                        
_shelx_title ' j1cg'                                                            
_shelx_refln_list_code          4                                               
_shelx_F_calc_maximum      155.31                                               
_exptl_crystal_F_000       608.00                                               
_reflns_d_resolution_high  0.7107                                               
                                                                                
loop_                                                                           
 _space_group_symop_operation_xyz                                               
 'x, y, z'                                                                      
 '-x, y+1/2, -z+1/2'                                                            
 '-x, -y, -z'                                                                   
 'x, -y-1/2, z-1/2'                                                             
                                                                                
_cell_length_a    16.3577                                                       
_cell_length_b     7.4518                                                       
_cell_length_c    11.0892                                                       
_cell_angle_alpha  90.000                                                       
_cell_angle_beta   92.260                                                       
_cell_angle_gamma  90.000                                                       
                                                                                
_shelx_F_squared_multiplier     1.000                                           
                                                                                
loop_                                                                           
 _refln_index_h                                                                 
 _refln_index_k                                                                 
 _refln_index_l                                                                 
 _refln_F_squared_calc                                                          
 _refln_F_squared_meas                                                          
 _refln_F_squared_sigma                                                         
 _refln_observed_status                                                         
   3   0   0         47.84         61.85         4.89 o                         
   4   0   0        810.94        749.95        15.57 o                         
   5   0   0        467.08        509.96        25.32 o                         
   6   0   0       1149.58       1131.03        45.25 o                         
   7   0   0        721.83        628.75        27.22 o                         
   8   0   0       1630.12       1761.07        42.66 o                         
   9   0   0          1.37          2.55         1.95 o                         
  10   0   0        692.63        705.11        31.52 o                         
  11   0   0       3699.87       3654.42        66.81 o                         
  12   0   0        366.10        366.04        16.49 o                         
  13   0   0        526.56        485.48        20.02 o                         
  14   0   0       2104.19       2083.32        50.47 o                         
  15   0   0        617.90        625.73        24.87 o                         
  16   0   0         76.67         93.48        18.95 o                         
  17   0   0        211.21        236.93        16.16 o                         
  18   0   0       1569.71       1578.06        46.62 o                         
  19   0   0        121.00        114.46        18.57 o                         
  20   0   0         50.80         73.12        15.93 o                         
  21   0   0        283.62        300.11        32.11 o                         
  22   0   0        326.99        368.93        36.86 o                         
   2   1   0         48.52         50.76         2.46 o                         
   3   1   0        851.85        841.08         9.63 o                         
   4   1   0        851.83        899.14        13.15 o                         
   5   1   0       1043.37       1083.75        13.20 o                         
   6   1   0       1473.15       1453.69        29.49 o                         
   7   1   0        596.25        597.97        11.78 o                         
   8   1   0        105.07        117.04         6.18 o                         
   9   1   0       1215.41       1291.88        24.30 o                         
  10   1   0         17.86         17.58         2.44 o                         
  11   1   0        119.39        113.13         6.03 o                         
  12   1   0         85.81         73.97         5.11 o                         
  13   1   0        101.87         93.77         6.04 o                         
  14   1   0        667.46        678.67        17.70 o                         
  15   1   0        292.61        274.43        11.43 o                         
  16   1   0          6.94          5.91         2.68 o                         
  17   1   0        239.02        264.43        12.05 o                         
  18   1   0          3.59          2.96         2.76 o                         
  19   1   0         72.04         77.50         8.21 o                         
  20   1   0          5.22          4.43         4.77 o                         
  21   1   0          2.40          3.09         4.97 o                         
  22   1   0         73.92         73.36        11.40 o                         
   0   2   0       3483.76       3235.75        72.74 o                         
   1   2   0      15321.89      13387.08       259.10 o                         
   2   2   0       5150.36       4715.68        68.96 o                         
   3   2   0       2801.47       2620.57        89.78 o                         
   4   2   0        572.54        545.23        13.37 o                         
   5   2   0        384.79        371.09         8.87 o                         
   6   2   0        248.04        255.05         6.76 o                         
   7   2   0       2680.85       2688.03        43.98 o                         
   8   2   0          0.16          1.26         0.78 o                         
   9   2   0        241.84        266.60         7.36 o                         
  10   2   0          9.65          8.93         1.64 o                         
  11   2   0       1375.25       1252.18        58.30 o                         
  12   2   0        917.25        919.78        22.82 o                         
  13   2   0          0.90          1.17         1.64 o                         
  14   2   0        519.78        488.21        14.95 o                         
  15   2   0         21.11         18.93         2.95 o                         
  16   2   0        404.04        415.88        18.10 o                         
  17   2   0          5.84          5.30         4.08 o                         
  18   2   0        522.13        540.43        22.32 o                         
  19   2   0        220.30        252.36        15.58 o                         
  20   2   0          1.24         -2.03         4.28 o                         
  21   2   0         23.68         18.40         6.28 o                         
  22   2   0        213.41        243.28        21.51 o                         
   1   3   0       1570.73       1393.45        31.28 o                         
   2   3   0        143.31        133.90        10.92 o                         
   3   3   0       1645.77       1655.46        49.04 o                         
   4   3   0        269.59        276.24        17.14 o                         
   5   3   0        984.48        920.84        31.33 o                         
   6   3   0       3687.40       3500.83        58.55 o                         
   7   3   0        265.76        286.89        10.87 o                         
   8   3   0       1609.09       1664.98        57.44 o                         
   9   3   0         96.52         97.67        12.74 o                         
  10   3   0       1859.37       1765.56        62.69 o                         
  11   3   0        377.94        357.14        26.45 o                         
  12   3   0       1443.79       1381.04        57.57 o                         
  13   3   0         34.95         26.53         8.74 o                         
  14   3   0          6.04         15.46         6.58 o                         
  15   3   0         47.55         52.42        10.05 o                         
  16   3   0        490.70        469.29        23.99 o                         
  17   3   0       1222.25       1188.37        41.11 o                         
  18   3   0         26.89         28.91         7.09 o                         
  19   3   0        197.53        200.53        17.21 o                         
  20   3   0          4.34          3.98         3.40 o                         
  21   3   0         33.10         35.33        11.39 o                         
  22   3   0          5.11         15.56         7.51 o                         
   0   4   0        194.48        201.63        15.33 o                         
   1   4   0        120.62        117.98         8.58 o                         
   2   4   0          0.21          3.72         2.82 o                         
   3   4   0       1021.38        981.12        38.29 o                         
   4   4   0        971.56       1035.28        40.55 o                         
   5   4   0        651.43        652.01        31.99 o                         
   6   4   0         86.25         78.30        10.81 o                         
   7   4   0         20.23         14.70         5.12 o                         
   8   4   0         84.45         67.73        11.34 o                         
   9   4   0         42.46         54.06        10.65 o                         
  10   4   0          0.08          8.59         7.21 o                         
  11   4   0       2018.91       1917.77        70.41 o                         
  12   4   0        263.38        268.52        24.79 o                         
  13   4   0          7.68          8.30         5.35 o                         
  14   4   0        108.58        106.93        16.67 o                         
  15   4   0         59.17         64.32        13.92 o                         
  16   4   0         11.37          3.29         5.48 o                         
  17   4   0         55.27         48.30        21.26 o                         
  18   4   0         14.81         17.63         5.41 o                         
  19   4   0         15.83         23.96         6.26 o                         
  20   4   0          3.33          4.97         9.69 o                         
  21   4   0          0.21          1.73         4.68 o                         
   1   5   0       1046.60       1025.27        34.50 o                         
   2   5   0         83.40         71.90        10.53 o                         
   3   5   0          5.54          0.30         6.74 o                         
   4   5   0        226.76        247.03        20.46 o                         
   5   5   0          3.29         -5.63         5.64 o                         
   6   5   0       1313.43       1288.09        52.34 o                         
   7   5   0        360.93        335.23        25.50 o                         
   8   5   0        327.02        352.45        27.00 o                         
   9   5   0        157.39        149.14        17.70 o                         
  10   5   0       2830.22       2920.59        95.65 o                         
  11   5   0        247.92        228.89        23.90 o                         
  12   5   0        506.48        506.31        35.92 o                         
  13   5   0         34.49         37.32        10.76 o                         
  14   5   0        154.78        148.84        20.80 o                         
  15   5   0         97.74        109.38        18.48 o                         
  16   5   0         41.56         48.81        13.29 o                         
  17   5   0        268.97        258.18        29.31 o                         
  18   5   0         78.34         78.47        11.96 o                         
  19   5   0        180.20        233.02        20.07 o                         
  20   5   0          0.09         -5.69        10.84 o                         
   0   6   0        700.21        665.13        36.41 o                         
   1   6   0          3.23         -4.68         4.68 o                         
   2   6   0         88.32         89.37         9.33 o                         
   3   6   0        725.18        748.70        44.96 o                         
   4   6   0        763.95        774.23        38.94 o                         
   5   6   0        118.66        148.88        17.38 o                         
   6   6   0          2.86          1.96         4.70 o                         
   7   6   0        411.57        404.98        30.55 o                         
   8   6   0         20.39         12.45         4.90 o                         
   9   6   0        190.45        202.54        21.96 o                         
  10   6   0         26.92         31.56        10.61 o                         
  11   6   0        690.92        732.20        45.62 o                         
  12   6   0          6.36          4.20         6.11 o                         
  13   6   0        105.03         86.55        15.86 o                         
  14   6   0        144.28        154.22        21.70 o                         
  15   6   0         63.00         82.38        17.01 o                         
  16   6   0          3.91          5.16         7.13 o                         
  17   6   0        222.50        206.52        27.87 o                         
  18   6   0        185.39        205.96        27.98 o                         
   1   7   0         83.62         78.40         9.48 o                         
   2   7   0         62.16         65.33         8.54 o                         
   3   7   0         48.99         44.26         7.42 o                         
   4   7   0        248.46        259.92        18.12 o                         
   5   7   0         54.30         68.82         9.84 o                         
   6   7   0         52.94         37.22         7.49 o                         
   7   7   0        344.41        381.51        31.88 o                         
   8   7   0         25.46         18.44         7.84 o                         
   9   7   0        915.79        937.33        52.93 o                         
  10   7   0          0.07         -1.09         5.98 o                         
  11   7   0          1.87         -1.23         5.51 o                         
  12   7   0        279.65        269.45        29.70 o                         
  13   7   0         18.45         26.26         9.51 o                         
  14   7   0         65.65         60.57        14.23 o                         
  15   7   0        271.09        266.96        31.27 o                         
  16   7   0         88.21         81.22        18.86 o                         
  17   7   0        127.03        122.88        22.53 o                         
   0   8   0        256.91        272.33        26.99 o                         
   1   8   0         21.22          9.55         4.40 o                         
   2   8   0          1.18         -0.43         4.42 o                         
   3   8   0          4.10         -0.55         4.22 o                         
   4   8   0        170.04        166.45        15.18 o                         
   5   8   0          0.65          0.71         4.13 o                         
   6   8   0        105.34        114.40        13.16 o                         
   7   8   0        413.56        471.24        27.92 o                         
   8   8   0         59.74         53.96         9.91 o                         
   9   8   0          2.61          3.13        10.83 o                         
  10   8   0          6.53         17.56         9.16 o                         
  11   8   0         62.24         61.52        15.19 o                         
  12   8   0          5.81          4.02         6.28 o                         
  13   8   0         28.17         53.67        15.01 o                         
  14   8   0         14.58         11.55         7.52 o                         
   1   9   0        155.88        152.02        15.41 o                         
   2   9   0         71.27         80.07        13.88 o                         
   3   9   0         41.37         34.90         8.04 o                         
   4   9   0         12.01         12.51         6.05 o                         
   5   9   0         17.18         21.35         8.33 o                         
   6   9   0          9.72         20.09         6.29 o                         
   7   9   0         30.06         34.68         8.61 o                         
   8   9   0         19.51         14.13         6.51 o                         
   9   9   0         33.43         28.88        10.86 o                         
  10   9   0          1.16         -1.28         4.59 o                         
  11   9   0         28.61         14.67         7.78 o                         
   0  10   0          4.61        -10.30        11.53 o                         
   1  10   0         51.42         43.10         9.20 o                         
   2  10   0          0.51         -1.80         5.88 o                         
   3  10   0        134.94        129.71        18.06 o                         
   4  10   0          4.08          2.44         6.61 o                         
   5  10   0        104.70         95.54        18.37 o                         
   6  10   0         22.92         12.48        10.26 o                         
 -22   1   1        120.30        146.22        16.15 o                         
 -21   1   1         78.19         85.99        12.42 o                         
 -20   1   1        139.47        134.04        11.42 o                         
 -19   1   1        139.72        147.30        11.48 o                         
 -18   1   1        265.71        275.54        12.87 o                         
 -17   1   1       1085.63       1038.46        25.44 o                         
 -16   1   1         17.99         19.25         3.66 o                         
 -15   1   1        889.42        922.01        22.25 o                         
 -14   1   1        809.49        802.02        19.89 o                         
 -13   1   1       1202.28       1118.70        23.27 o                         
 -12   1   1       2526.37       2448.55        29.84 o                         
 -11   1   1       2214.43       2180.57        26.57 o                         
 -10   1   1        272.33        312.85         6.73 o                         
  -9   1   1        100.96        116.75         5.71 o                         
  -8   1   1        115.81        134.25         5.74 o                         
  -7   1   1        222.47        211.82         8.03 o                         
  -6   1   1       9978.65       9427.89        95.85 o                         
  -5   1   1        182.88        191.50         5.77 o                         
  -4   1   1        369.70        350.27        12.33 o                         
  -3   1   1         43.14         46.98         2.58 o                         
  -2   1   1       2889.50       2627.79        91.69 o                         
   1   1   1       2727.03       2418.20       177.41 o                         
   2   1   1       4501.19       4443.06        62.86 o                         
   3   1   1       1429.03       1502.57        30.06 o                         
   4   1   1       1091.08       1093.60        14.55 o                         
   5   1   1      14883.46      13412.77       162.69 o                         
   6   1   1        233.77        225.07         6.77 o                         
   7   1   1       1765.68       1801.20        43.97 o                         
   8   1   1       1375.31       1434.54        25.14 o                         
   9   1   1        144.55        125.09         6.47 o                         
  10   1   1        808.78        859.03        16.88 o                         
  11   1   1        878.19        806.35        16.93 o                         
  12   1   1       2628.67       2584.97        37.26 o                         
  13   1   1         27.34         21.93         3.29 o                         
  14   1   1        100.44        107.42         6.56 o                         
  15   1   1         10.90         10.31         2.41 o                         
  16   1   1       1781.85       1736.98        32.23 o                         
  17   1   1         52.17         56.58         6.80 o                         
  18   1   1        209.89        205.01        13.10 o                         
  19   1   1        196.91        206.41        17.87 o                         
  20   1   1         27.44         32.01         7.27 o                         
  21   1   1          8.71          2.56         7.64 o                         
  22   1   1          4.65          7.15         5.37 o                         
 -22   2   1         20.12         39.02        12.28 o                         
 -21   2   1         47.28         42.15        12.02 o                         
 -20   2   1         89.00         75.60         9.06 o                         
 -19   2   1        179.50        168.66        12.94 o                         
 -18   2   1        334.36        337.39        17.61 o                         
 -17   2   1         42.65         40.12         4.91 o                         
 -16   2   1          0.87          1.32         2.67 o                         
 -15   2   1        335.47        325.01        12.91 o                         
 -14   2   1        276.31        265.26        11.07 o                         
 -13   2   1        147.06        147.89         7.96 o                         
 -12   2   1       5470.15       5181.98        67.02 o                         
 -11   2   1         44.71         39.03         4.51 o                         
 -10   2   1        165.36        163.33         7.57 o                         
  -9   2   1        234.46        238.02        12.16 o                         
  -8   2   1          9.18         14.64         4.40 o                         
  -7   2   1       1005.33        941.82        35.82 o                         
  -6   2   1        755.77        851.31        31.82 o                         
  -5   2   1        659.81        569.53        17.47 o                         
  -4   2   1         22.82         24.33         2.07 o                         
  -3   2   1        106.91        107.17         5.81 o                         
  -2   2   1        165.26        203.17         8.85 o                         
   0   2   1       1609.95       1545.04        22.95 o                         
   1   2   1       1391.51       1395.01        48.58 o                         
   2   2   1       2256.03       2139.17        36.78 o                         
   3   2   1       2173.35       2280.44        31.34 o                         
   4   2   1        135.41        128.27         4.99 o                         
   5   2   1        283.50        285.98         7.60 o                         
   6   2   1        800.16        736.62        12.79 o                         
   7   2   1          6.34         14.81         1.73 o                         
   8   2   1        795.74        900.50        15.33 o                         
   9   2   1        916.75        938.72        20.05 o                         
  10   2   1       1183.60       1128.33        22.69 o                         
  11   2   1       1168.91       1179.28        29.49 o                         
  12   2   1          6.91          5.43         1.96 o                         
  13   2   1       1473.63       1438.83        45.91 o                         
  14   2   1        152.99        149.44         9.86 o                         
  15   2   1        205.54        206.05        11.97 o                         
  16   2   1         12.13         17.13         4.16 o                         
  17   2   1        632.19        636.82        23.35 o                         
  18   2   1         36.95         36.46         5.81 o                         
  19   2   1          1.55          3.36         3.23 o                         
  20   2   1        144.78        142.07        30.03 o                         
  21   2   1         25.68         27.18         6.68 o                         
  22   2   1        237.03        245.55        29.91 o                         
 -22   3   1         34.67         24.31        10.19 o                         
 -21   3   1          5.59          7.07         4.56 o                         
 -20   3   1         25.64         32.16         7.50 o                         
 -19   3   1        115.89        123.04        13.46 o                         
 -18   3   1          7.19         -1.53         3.41 o                         
 -17   3   1         88.59         72.49         9.98 o                         
 -16   3   1          2.27          1.94         3.45 o                         
 -15   3   1         20.56         14.52         7.57 o                         
 -14   3   1        368.61        380.31        20.16 o                         
 -13   3   1        254.15        261.61        23.35 o                         
 -12   3   1         11.06          0.80         6.57 o                         
 -11   3   1       2616.71       2617.35        82.59 o                         
 -10   3   1        105.85        101.08        12.95 o                         
  -9   3   1          4.43          0.68         3.82 o                         
  -8   3   1        643.79        611.75        30.86 o                         
  -7   3   1          0.41          2.54         2.12 o                         
  -6   3   1         48.92         63.02         4.25 o                         
  -5   3   1       1190.61       1225.92        34.52 o                         
  -4   3   1         27.42         21.78         2.61 o                         
  -3   3   1          0.78         -2.69         2.97 o                         
  -2   3   1       2587.03       2472.45        62.35 o                         
  -1   3   1         64.58         68.27         5.83 o                         
   0   3   1        408.99        466.18        15.92 o                         
   1   3   1        310.28        368.07        13.86 o                         
   2   3   1        541.38        572.06        25.15 o                         
   3   3   1        108.93         94.22         9.84 o                         
   4   3   1        400.66        448.30        13.99 o                         
   5   3   1        742.56        717.18        20.67 o                         
   6   3   1        357.84        333.43        11.91 o                         
   7   3   1       1865.97       1917.86        37.36 o                         
   8   3   1         48.61         52.86         4.64 o                         
   9   3   1        368.41        376.21        13.01 o                         
  10   3   1        956.07        939.94        25.59 o                         
  11   3   1         99.91        100.10         6.16 o                         
  12   3   1         14.38         15.78         2.55 o                         
  13   3   1       2190.61       2139.63        77.83 o                         
  14   3   1          4.62          7.72         4.63 o                         
  15   3   1        350.42        389.92        29.05 o                         
  16   3   1         34.13         34.10         8.19 o                         
  17   3   1          6.96          9.70         4.52 o                         
  18   3   1         19.38         15.25         6.10 o                         
  19   3   1          1.58          1.68         4.66 o                         
  20   3   1         13.36         22.29         9.96 o                         
  21   3   1         77.66         97.71        19.73 o                         
 -21   4   1         18.36          8.14         4.13 o                         
 -20   4   1        294.21        311.97        24.05 o                         
 -19   4   1        224.94        233.68        19.56 o                         
 -18   4   1        198.20        197.64        17.12 o                         
 -17   4   1         78.92         82.68        23.14 o                         
 -16   4   1        157.77        152.89        14.12 o                         
 -15   4   1         41.81         44.00        11.07 o                         
 -14   4   1        323.27        359.07        30.43 o                         
 -13   4   1         57.59         70.75        12.80 o                         
 -12   4   1       1386.33       1364.91        58.96 o                         
 -11   4   1        206.90        219.01        21.31 o                         
 -10   4   1        657.62        692.29        37.46 o                         
  -9   4   1         92.82         96.55         6.07 o                         
  -8   4   1        338.81        328.70        12.43 o                         
  -7   4   1        593.14        592.29        31.31 o                         
  -6   4   1        104.28        102.79        12.03 o                         
  -5   4   1       3643.20       3532.78        92.53 o                         
  -4   4   1         38.01         35.72         6.27 o                         
  -3   4   1       2333.27       2298.94        65.58 o                         
  -2   4   1       7523.99       6945.13       592.81 o                         
  -1   4   1       1976.66       1829.18        74.81 o                         
   0   4   1        653.19        610.74        22.74 o                         
   1   4   1        192.56        191.43        14.62 o                         
   2   4   1        296.41        260.96        13.64 o                         
   3   4   1          7.89          6.56         3.12 o                         
   4   4   1       2618.95       2605.38        75.67 o                         
   5   4   1        103.60        111.39        13.18 o                         
   6   4   1       2479.41       2396.24        74.10 o                         
   7   4   1          5.51          7.46         4.79 o                         
   8   4   1         11.77         11.17         5.97 o                         
   9   4   1        112.61        137.08        16.52 o                         
  10   4   1        947.18        939.38        46.27 o                         
  11   4   1       1932.75       1799.17        69.15 o                         
  12   4   1          0.17          1.94         5.27 o                         
  13   4   1       1248.50       1310.85        60.45 o                         
  14   4   1         40.39         26.84         9.67 o                         
  15   4   1        215.41        209.79        24.42 o                         
  16   4   1          3.29          0.93         5.43 o                         
  17   4   1        720.71        750.45        33.70 o                         
  18   4   1          5.94          1.56         4.33 o                         
  19   4   1         70.26         67.90        10.96 o                         
  20   4   1         17.96         16.52        14.25 o                         
  21   4   1         28.71         17.24         8.96 o                         
 -20   5   1        139.08        144.42        16.20 o                         
 -19   5   1         26.19         24.65         6.98 o                         
 -18   5   1         62.68         54.88         9.66 o                         
 -17   5   1        337.35        337.69        32.96 o                         
 -16   5   1        252.61        304.92        31.05 o                         
 -15   5   1         14.47         24.27        10.40 o                         
 -14   5   1        236.20        244.60        26.30 o                         
 -13   5   1         79.97         81.50        14.48 o                         
 -12   5   1          0.15          3.55         4.79 o                         
 -11   5   1        277.59        240.52        23.59 o                         
 -10   5   1        554.28        580.52        36.48 o                         
  -9   5   1        765.14        795.71        42.28 o                         
  -8   5   1         62.67         61.22        11.16 o                         
  -7   5   1         41.75         38.68         8.19 o                         
  -6   5   1        523.32        537.92        31.36 o                         
  -5   5   1        218.55        233.52        19.41 o                         
  -4   5   1        598.30        679.45        33.80 o                         
  -3   5   1         75.30         69.94         8.04 o                         
  -2   5   1        115.24        131.47        10.25 o                         
  -1   5   1        535.68        569.77        44.16 o                         
   0   5   1          6.05          3.17         4.14 o                         
   1   5   1        167.00        140.91        10.14 o                         
   2   5   1        109.92         92.30         8.78 o                         
   3   5   1        213.03        204.42        13.57 o                         
   4   5   1        145.14        141.90        15.57 o                         
   5   5   1        697.03        684.08        36.63 o                         
   6   5   1         50.66         43.03         9.59 o                         
   7   5   1         37.88         38.50         8.95 o                         
   8   5   1        453.42        443.76        30.70 o                         
   9   5   1        281.32        270.27        24.36 o                         
  10   5   1        198.51        209.11        23.07 o                         
  11   5   1          6.79         13.40         7.83 o                         
  12   5   1          2.51         -3.94         6.64 o                         
  13   5   1        165.19        172.65        21.40 o                         
  14   5   1        188.84        163.08        21.53 o                         
  15   5   1        171.88        151.46        21.46 o                         
  16   5   1         29.29         28.39        11.53 o                         
  17   5   1          0.01         -0.69         7.47 o                         
  18   5   1          0.21          7.65         8.47 o                         
  19   5   1          8.11         10.51         5.38 o                         
  20   5   1         39.25         49.43         9.31 o                         
 -18   6   1         43.07         60.38        15.84 o                         
 -17   6   1        201.67        225.62        29.14 o                         
 -16   6   1         34.01         55.21        14.48 o                         
 -15   6   1        154.06        173.05        23.69 o                         
 -14   6   1         92.82         89.11        17.21 o                         
 -13   6   1        172.73        147.79        20.53 o                         
 -12   6   1         71.23         78.80        15.09 o                         
 -11   6   1         67.94         81.64        15.45 o                         
 -10   6   1          9.86         12.89         7.48 o                         
  -9   6   1        122.09        133.21        18.09 o                         
  -8   6   1         34.68         36.39         9.30 o                         
  -7   6   1        236.85        243.49        22.87 o                         
  -6   6   1         29.99         56.61        10.91 o                         
  -5   6   1       1882.30       1882.91        68.45 o                         
  -4   6   1       1175.99       1199.55        39.10 o                         
  -3   6   1        662.94        706.94        27.58 o                         
  -2   6   1        119.26        100.31         9.50 o                         
  -1   6   1        146.51        121.78        10.35 o                         
   0   6   1         60.06         58.43         7.21 o                         
   1   6   1        765.83        797.86        28.28 o                         
   2   6   1         59.87         58.40         7.27 o                         
   3   6   1         28.48         36.36         6.25 o                         
   4   6   1        276.83        283.92        22.58 o                         
   5   6   1          4.42         -0.09         4.91 o                         
   6   6   1        716.21        718.65        41.40 o                         
   7   6   1         25.17         26.24         9.12 o                         
   8   6   1          6.69         -3.66         8.43 o                         
   9   6   1         60.49         49.38        10.81 o                         
  10   6   1        888.88        884.27        50.81 o                         
  11   6   1          9.14          6.10         6.69 o                         
  12   6   1          0.05         -8.70         8.70 o                         
  13   6   1          0.28          0.24         6.11 o                         
  14   6   1         77.83         67.28        15.00 o                         
  15   6   1        170.56        170.42        24.09 o                         
  16   6   1        155.81        178.14        25.15 o                         
  17   6   1         52.54         61.50        15.99 o                         
  18   6   1          2.45          4.63         8.96 o                         
 -17   7   1          4.01          0.48         5.58 o                         
 -16   7   1          9.12          2.97         8.12 o                         
 -15   7   1          1.20          7.20         6.71 o                         
 -14   7   1         17.87          3.51         7.73 o                         
 -13   7   1        146.29        141.00        21.02 o                         
 -12   7   1          9.22         17.84         9.25 o                         
 -11   7   1         61.11         46.76        13.08 o                         
 -10   7   1         21.29         21.99         9.85 o                         
  -9   7   1         40.25         52.72        12.97 o                         
  -8   7   1         52.58         48.54        11.80 o                         
  -7   7   1         15.98         19.23         7.52 o                         
  -6   7   1        433.23        450.78        63.22 o                         
  -5   7   1         45.69         37.82         7.75 o                         
  -4   7   1        149.82        158.04        13.90 o                         
  -3   7   1          4.52          1.92         4.34 o                         
  -2   7   1        677.97        658.58        28.00 o                         
  -1   7   1        123.62        106.24        10.79 o                         
   0   7   1        310.18        336.66        19.31 o                         
   1   7   1        257.08        254.56        17.10 o                         
   2   7   1          0.20         -1.03         3.80 o                         
   3   7   1        138.01        128.65        22.79 o                         
   4   7   1         49.82         51.88         8.47 o                         
   5   7   1        910.95        951.41        60.20 o                         
   6   7   1         13.25         10.44         6.78 o                         
   7   7   1        178.06        169.48        21.49 o                         
   8   7   1         89.48         76.21        15.34 o                         
   9   7   1        835.27        891.22        52.36 o                         
  10   7   1         41.27         30.15        11.76 o                         
  11   7   1         86.09         58.62        13.43 o                         
  12   7   1        214.63        233.01        28.12 o                         
  13   7   1         30.24         28.57        11.30 o                         
  14   7   1         22.21          2.14         7.41 o                         
  15   7   1          6.44          1.55         6.64 o                         
  16   7   1        116.27        128.89        22.98 o                         
 -14   8   1         18.82          0.98         8.38 o                         
 -13   8   1          2.43          0.52         6.77 o                         
 -12   8   1         10.90          7.75         7.75 o                         
 -11   8   1        100.14        101.74        17.98 o                         
 -10   8   1         25.75         28.37         9.78 o                         
  -9   8   1         79.21         84.69        25.00 o                         
  -8   8   1         66.45         78.01        11.92 o                         
  -7   8   1         28.44         30.27         7.71 o                         
  -6   8   1          4.67         13.00         5.91 o                         
  -5   8   1          4.79          6.07         5.07 o                         
  -4   8   1        373.59        382.06        23.14 o                         
  -3   8   1         33.06         30.22         6.49 o                         
  -2   8   1        347.40        344.02        21.59 o                         
  -1   8   1         74.72         71.81         9.79 o                         
   0   8   1         11.82          5.98         3.79 o                         
   1   8   1          7.73          3.60         5.41 o                         
   2   8   1        429.96        464.71        25.21 o                         
   3   8   1        563.37        567.10        28.14 o                         
   4   8   1         62.28         40.75        20.00 o                         
   5   8   1         87.37         79.56        10.67 o                         
   6   8   1         14.76          8.98         5.40 o                         
   7   8   1         46.59         49.18         9.33 o                         
   8   8   1        144.58        167.30        17.32 o                         
   9   8   1         47.07         30.17         8.11 o                         
  10   8   1         75.94         61.53        15.27 o                         
  11   8   1          5.27          4.29         6.35 o                         
  12   8   1         34.80         32.38        12.82 o                         
  13   8   1          0.27          8.20         9.94 o                         
  14   8   1         65.31         80.50        18.97 o                         
 -11   9   1         66.16         70.64        12.80 o                         
 -10   9   1          1.34         14.95         8.50 o                         
  -9   9   1         18.77          7.49         6.00 o                         
  -8   9   1         82.37         72.30        11.90 o                         
  -7   9   1         24.55         20.35         6.68 o                         
  -6   9   1         94.81         97.01        13.14 o                         
  -5   9   1         83.43         77.22        11.13 o                         
  -4   9   1         79.57         65.15        10.74 o                         
  -3   9   1        114.34        118.62        14.39 o                         
  -2   9   1         13.55          3.54        10.27 o                         
  -1   9   1          1.96          0.17         5.25 o                         
   0   9   1        141.92        133.24        14.52 o                         
   1   9   1         36.90         31.40         7.69 o                         
   2   9   1        103.27         91.37        12.27 o                         
   3   9   1         94.44         82.03        25.15 o                         
   4   9   1         47.75         45.07         8.46 o                         
   5   9   1        268.41        275.73        21.15 o                         
   6   9   1         54.78         43.74         8.85 o                         
   7   9   1         25.65         29.25         7.91 o                         
   8   9   1        227.87        238.00        25.05 o                         
   9   9   1         17.11          8.93         7.12 o                         
  10   9   1          0.38         -3.82         5.61 o                         
  11   9   1         16.17         23.40         8.77 o                         
  -6  10   1         21.62         30.12         8.37 o                         
  -5  10   1         59.69         76.02        12.52 o                         
  -4  10   1         74.65         87.71        12.74 o                         
  -3  10   1         13.25         15.67         8.92 o                         
  -2  10   1         15.01         10.58         6.00 o                         
  -1  10   1          5.50         -4.47         5.41 o                         
   0  10   1         48.89         46.19         9.81 o                         
   1  10   1        150.89        147.54        16.30 o                         
   2  10   1          0.03         -5.99         6.47 o                         
   3  10   1         95.84        103.41        14.00 o                         
   4  10   1          1.17         -1.02         4.75 o                         
   5  10   1          0.31         -5.90         5.90 o                         
   6  10   1          8.74         20.78         9.94 o                         
 -22   0   2         88.38         87.76        16.78 o                         
 -21   0   2        107.97         87.57        16.68 o                         
 -20   0   2          2.56          0.99         4.30 o                         
 -19   0   2        806.57        778.06        33.25 o                         
 -18   0   2        207.46        245.67        20.35 o                         
 -17   0   2        295.21        328.86        19.66 o                         
 -16   0   2         14.69         25.39         5.95 o                         
 -15   0   2        417.71        398.95        20.09 o                         
 -14   0   2        160.84        164.39        12.38 o                         
 -13   0   2       8561.70       8061.43       131.80 o                         
 -12   0   2       1340.45       1323.77        27.02 o                         
 -11   0   2        644.70        672.53        15.89 o                         
 -10   0   2          1.94          1.37         0.92 o                         
  -9   0   2        737.94        811.67        18.57 o                         
  -8   0   2       1672.21       1637.33        26.07 o                         
  -7   0   2       6943.01       7300.72        87.03 o                         
  -6   0   2       2661.34       2589.02        43.84 o                         
  -5   0   2          2.02          7.94         0.91 o                         
  -4   0   2        514.47        548.22         8.36 o                         
  -3   0   2       1075.30        986.59        22.73 o                         
  -2   0   2       4677.49       4682.49        98.19 o                         
  -1   0   2       3692.07       3420.01        72.86 o                         
   0   0   2       4647.94       3995.84       360.78 o                         
   1   0   2      13442.10      11904.93       223.49 o                         
   2   0   2      16439.28      16564.31       311.14 o                         
   3   0   2         63.11         45.91         4.48 o                         
   4   0   2         62.15         76.70         6.59 o                         
   5   0   2       1839.75       1829.27       103.55 o                         
   6   0   2       2877.69       2837.30       123.94 o                         
   7   0   2       5039.02       5350.60       122.05 o                         
   8   0   2       2068.95       2074.68        38.60 o                         
   9   0   2        273.49        274.34        11.01 o                         
  10   0   2       4834.73       4675.83        77.31 o                         
  11   0   2        518.55        535.90        18.26 o                         
  12   0   2       1385.66       1398.61        33.99 o                         
  13   0   2         37.57         29.66         4.72 o                         
  14   0   2        492.59        441.66        18.74 o                         
  15   0   2        215.54        208.20        13.12 o                         
  16   0   2        375.97        377.53        31.49 o                         
  17   0   2        911.06        897.89        50.65 o                         
  18   0   2         70.34         90.81        17.08 o                         
  19   0   2         82.98         77.95        15.55 o                         
  20   0   2         64.18         52.33        13.16 o                         
  21   0   2        680.21        750.41        53.07 o                         
  22   0   2         45.28         37.05        13.04 o                         
 -22   1   2         35.39         39.85         8.64 o                         
 -21   1   2          0.40          0.28         4.19 o                         
 -20   1   2          2.01         -3.56         3.56 o                         
 -19   1   2          0.36          0.00         2.69 o                         
 -18   1   2        418.35        424.78        16.46 o                         
 -17   1   2        110.63         93.41         7.33 o                         
 -16   1   2          0.28          2.50         2.42 o                         
 -15   1   2        160.06        143.50         8.43 o                         
 -14   1   2        110.41        112.11         7.26 o                         
 -13   1   2       1837.87       1764.97        31.12 o                         
 -12   1   2        222.09        237.90         9.64 o                         
 -11   1   2          5.34          1.45         1.58 o                         
 -10   1   2        324.17        333.05        10.53 o                         
  -9   1   2         25.27         38.22         3.37 o                         
  -8   1   2        214.37        261.42         9.39 o                         
  -7   1   2       5439.90       5645.38       109.28 o                         
  -6   1   2        873.09        886.01        17.61 o                         
  -5   1   2         51.95         57.32         2.35 o                         
  -4   1   2         36.44         34.75         2.00 o                         
  -3   1   2        836.87        859.39        23.53 o                         
  -2   1   2        470.26        504.44         9.98 o                         
  -1   1   2       2612.85       2640.22        60.55 o                         
   0   1   2       6648.45       6267.94       288.06 o                         
   1   1   2       3817.81       3658.30        81.55 o                         
   2   1   2        613.72        624.61        10.16 o                         
   3   1   2        964.73        885.91        19.39 o                         
   4   1   2       2289.20       2306.64        40.56 o                         
   5   1   2        643.82        642.75        17.87 o                         
   6   1   2          0.09          5.34         4.36 o                         
   7   1   2         40.32         28.97         2.29 o                         
   8   1   2        182.63        206.92         7.09 o                         
   9   1   2         60.72         71.02         4.41 o                         
  10   1   2         96.45         82.04         4.66 o                         
  11   1   2       1486.30       1423.28        27.49 o                         
  12   1   2        496.97        507.65        12.90 o                         
  13   1   2         77.10         59.60         4.35 o                         
  14   1   2        237.68        203.95         8.62 o                         
  15   1   2        390.53        344.48        15.31 o                         
  16   1   2         73.56         65.15         7.02 o                         
  17   1   2          2.07         10.01         4.73 o                         
  18   1   2        143.41        128.22        15.44 o                         
  19   1   2          5.45          3.60         4.81 o                         
  20   1   2          6.50          7.05         9.00 o                         
  21   1   2         96.44        105.69        14.28 o                         
  22   1   2         15.35         17.29        11.04 o                         
 -22   2   2         43.56         24.61         8.48 o                         
 -21   2   2         73.51         68.03        16.18 o                         
 -20   2   2          0.12         -4.36         4.36 o                         
 -19   2   2        409.62        397.09        25.35 o                         
 -18   2   2          1.43          2.44         3.39 o                         
 -17   2   2        307.57        327.38        16.16 o                         
 -16   2   2         98.10        103.34         8.76 o                         
 -15   2   2        664.57        673.75        25.03 o                         
 -14   2   2        822.44        866.57        38.21 o                         
 -13   2   2        245.07        250.41        15.96 o                         
 -12   2   2        124.10        110.43         7.57 o                         
 -11   2   2        274.91        267.28        11.60 o                         
 -10   2   2        273.78        306.15        19.76 o                         
  -9   2   2        234.44        243.78        12.87 o                         
  -8   2   2        295.69        286.03        15.61 o                         
  -7   2   2       1234.11       1284.25        42.69 o                         
  -6   2   2       5140.67       5177.25       115.94 o                         
  -5   2   2        970.60        952.41        31.93 o                         
  -4   2   2         22.94         29.53         4.49 o                         
  -3   2   2       2317.85       2386.44        39.97 o                         
  -2   2   2        656.01        666.37        14.82 o                         
  -1   2   2      24120.96      19268.79       256.16 o                         
   0   2   2       1146.26       1222.22        69.23 o                         
   1   2   2       4453.12       4229.20        94.89 o                         
   2   2   2        152.48        183.05        12.27 o                         
   3   2   2       3773.55       3654.22        59.17 o                         
   4   2   2        939.19        928.64        18.15 o                         
   5   2   2        253.32        235.91         8.46 o                         
   6   2   2         12.56         18.44         1.67 o                         
   7   2   2        263.19        265.88         6.85 o                         
   8   2   2        356.56        373.02         8.63 o                         
   9   2   2          0.12          0.83         1.78 o                         
  10   2   2        586.29        558.34        17.22 o                         
  11   2   2          4.81          6.19         2.32 o                         
  12   2   2        598.94        617.44        17.91 o                         
  13   2   2          5.00          4.06         2.11 o                         
  14   2   2         28.18         27.13         4.56 o                         
  15   2   2          0.22         -1.03         2.50 o                         
  16   2   2        145.26        136.74        10.23 o                         
  17   2   2        298.53        308.49        15.95 o                         
  18   2   2        128.58        124.19        21.57 o                         
  19   2   2          4.65          3.08         5.90 o                         
  20   2   2         72.26         66.74        11.15 o                         
  21   2   2        339.70        313.87        24.47 o                         
  22   2   2         50.52         60.43        12.00 o                         
 -21   3   2        153.59        145.63        18.24 o                         
 -20   3   2        124.68        137.31        14.82 o                         
 -19   3   2         29.49         30.64         7.86 o                         
 -18   3   2        984.00       1010.99        39.16 o                         
 -17   3   2         68.65         73.64         9.80 o                         
 -16   3   2        801.44        797.16        36.35 o                         
 -15   3   2         78.91         84.36         9.91 o                         
 -14   3   2         87.44         84.87         9.77 o                         
 -13   3   2        634.09        668.26        38.80 o                         
 -12   3   2        745.03        673.94        37.68 o                         
 -11   3   2        864.00        886.87        30.36 o                         
 -10   3   2         44.72         48.68         9.32 o                         
  -9   3   2         15.43         11.87         4.74 o                         
  -8   3   2        328.52        320.49        21.33 o                         
  -7   3   2       5526.04       5340.93       165.47 o                         
  -6   3   2        320.26        269.90         8.94 o                         
  -5   3   2        159.28        185.09        13.80 o                         
  -4   3   2          2.26          6.59         2.87 o                         
  -3   3   2        421.85        410.93        19.31 o                         
  -2   3   2       1141.73       1058.90        33.04 o                         
  -1   3   2        634.76        689.99        26.07 o                         
   0   3   2       2671.87       2539.16        58.89 o                         
   1   3   2        187.14        194.10         9.34 o                         
   2   3   2        523.84        582.30        35.18 o                         
   3   3   2       1497.22       1492.74        72.40 o                         
   4   3   2       5661.63       5542.08       143.36 o                         
   5   3   2       1804.09       1754.39        79.03 o                         
   6   3   2         44.79         43.71         6.66 o                         
   7   3   2        190.89        200.65         7.35 o                         
   8   3   2         96.22        113.21         5.47 o                         
   9   3   2       1069.98       1114.46        20.84 o                         
  10   3   2        101.63        117.19         5.30 o                         
  11   3   2       1757.33       1697.13        32.51 o                         
  12   3   2        152.46        144.35         8.10 o                         
  13   3   2          1.18          0.73         1.87 o                         
  14   3   2         50.12         62.99        20.43 o                         
  15   3   2        136.12        134.19        13.45 o                         
  16   3   2        304.04        311.04        20.14 o                         
  17   3   2          0.07          5.49         3.58 o                         
  18   3   2        513.36        592.88        24.03 o                         
  19   3   2          2.33          0.49         4.07 o                         
  20   3   2          3.16         -4.40         9.85 o                         
  21   3   2          0.11          3.85         5.47 o                         
 -21   4   2          5.56          0.27         3.63 o                         
 -20   4   2          1.14         -1.11         7.76 o                         
 -19   4   2          1.10         -4.18         4.88 o                         
 -18   4   2        457.44        428.70        25.62 o                         
 -17   4   2        123.63        122.96        13.27 o                         
 -16   4   2        505.40        547.19        27.19 o                         
 -15   4   2          3.46         10.77         6.55 o                         
 -14   4   2        122.80        137.16        18.95 o                         
 -13   4   2         44.07         34.01         6.87 o                         
 -12   4   2          0.04          1.09         5.39 o                         
 -11   4   2         72.56         59.94        10.91 o                         
 -10   4   2         10.16          8.21         4.42 o                         
  -9   4   2          0.08          0.95         0.76 o                         
  -8   4   2         10.47          8.33         1.73 o                         
  -7   4   2          4.81          5.46         1.62 o                         
  -6   4   2        361.72        401.07        23.86 o                         
  -5   4   2        515.02        570.35        27.98 o                         
  -4   4   2       2733.73       2841.36        76.38 o                         
  -3   4   2        539.08        512.17        24.70 o                         
  -2   4   2       7807.27       7469.73       296.28 o                         
  -1   4   2        159.69        158.07        12.09 o                         
   0   4   2        517.87        516.64        17.92 o                         
   1   4   2        282.47        279.24        12.64 o                         
   2   4   2        363.93        350.25        15.56 o                         
   3   4   2         49.02         51.08         8.49 o                         
   4   4   2          9.85          4.42         2.37 o                         
   5   4   2        109.93        108.86         7.77 o                         
   6   4   2         14.41         16.46         3.82 o                         
   7   4   2        310.67        323.02        13.98 o                         
   8   4   2        122.16        128.94         8.58 o                         
   9   4   2        397.44        384.24        15.41 o                         
  10   4   2         34.21         47.90         5.32 o                         
  11   4   2         46.40         57.68         5.84 o                         
  12   4   2        378.19        394.37        15.49 o                         
  13   4   2         16.51          0.38         7.46 o                         
  14   4   2          1.24          0.97         6.71 o                         
  15   4   2        208.02        228.06        26.06 o                         
  16   4   2        292.86        259.07        28.10 o                         
  17   4   2          4.13         -1.48         5.51 o                         
  18   4   2         80.33         99.55        19.48 o                         
  19   4   2         47.13         41.32         8.20 o                         
  20   4   2         61.16         41.71        13.29 o                         
 -20   5   2         40.78         45.97         9.42 o                         
 -19   5   2          9.30         -0.12         3.36 o                         
 -18   5   2        388.05        383.22        25.05 o                         
 -17   5   2        182.50        181.65        27.88 o                         
 -16   5   2        184.48        190.99        24.88 o                         
 -15   5   2        189.88        190.08        24.17 o                         
 -14   5   2        122.66        132.39        14.02 o                         
 -13   5   2        392.16        394.80        31.96 o                         
 -12   5   2         38.80         47.66        11.24 o                         
 -11   5   2        143.66        140.17        17.60 o                         
 -10   5   2        103.59         96.11        14.13 o                         
  -9   5   2        255.22        269.59        23.20 o                         
  -8   5   2        428.92        427.49        28.85 o                         
  -7   5   2        796.42        821.43        39.94 o                         
  -6   5   2          9.79         10.54         3.88 o                         
  -5   5   2        363.31        364.36        24.26 o                         
  -4   5   2         65.54         74.13        10.28 o                         
  -3   5   2       1318.06       1372.08        71.32 o                         
  -2   5   2        241.86        237.25        23.85 o                         
  -1   5   2        111.52        101.81         8.75 o                         
   0   5   2        888.85        786.18        25.50 o                         
   1   5   2        281.83        280.45        14.40 o                         
   2   5   2         75.66         70.21         7.30 o                         
   3   5   2        738.08        773.75        27.09 o                         
   4   5   2       1161.33       1084.60        47.54 o                         
   5   5   2        260.33        263.51        22.50 o                         
   6   5   2       1386.00       1360.44        56.89 o                         
   7   5   2        459.45        490.16        32.50 o                         
   8   5   2          1.33         -6.35         7.94 o                         
   9   5   2        552.20        529.92        35.32 o                         
  10   5   2          1.91          2.58         6.83 o                         
  11   5   2       1021.08       1047.76        53.92 o                         
  12   5   2        283.15        271.43        27.17 o                         
  13   5   2          1.04         -6.94         9.36 o                         
  14   5   2        144.70        168.66        21.99 o                         
  15   5   2         15.92         25.50        11.46 o                         
  16   5   2        576.46        638.42        46.30 o                         
  17   5   2          0.06          8.86         7.81 o                         
  18   5   2        274.94        291.83        32.84 o                         
  19   5   2         11.34         11.73         5.31 o                         
 -18   6   2         76.90         85.10        12.61 o                         
 -17   6   2        221.56        281.20        32.10 o                         
 -16   6   2        314.80        367.03        37.34 o                         
 -15   6   2        108.42        117.37        14.19 o                         
 -14   6   2         67.41         83.84        16.17 o                         
 -13   6   2         58.53         51.95        13.31 o                         
 -12   6   2        137.20        157.21        20.26 o                         
 -11   6   2          0.18          1.35         5.66 o                         
 -10   6   2        248.46        248.36        24.94 o                         
  -9   6   2         47.69         52.29        10.98 o                         
  -8   6   2        193.09        201.24        20.72 o                         
  -7   6   2        260.65        254.52        22.94 o                         
  -6   6   2         86.84         80.57        12.84 o                         
  -5   6   2         34.01         56.68        11.24 o                         
  -4   6   2        969.30        957.72        34.21 o                         
  -3   6   2        480.01        486.94        22.53 o                         
  -2   6   2        341.17        346.67        18.23 o                         
  -1   6   2        208.28        198.52        13.22 o                         
   0   6   2         14.62          9.65         3.54 o                         
   1   6   2        278.82        290.59        16.40 o                         
   2   6   2        315.12        313.22        16.88 o                         
   3   6   2        173.16        142.93        11.70 o                         
   4   6   2         70.82         89.89         9.87 o                         
   5   6   2        414.15        398.34        29.12 o                         
   6   6   2        150.28        176.86        20.71 o                         
   7   6   2         35.28         44.59        10.77 o                         
   8   6   2         17.52         18.81         7.56 o                         
   9   6   2        173.88        167.17        20.66 o                         
  10   6   2       1440.44       1440.01        66.81 o                         
  11   6   2        370.35        390.72        33.82 o                         
  12   6   2        286.99        272.90        29.13 o                         
  13   6   2          4.06          5.71         6.12 o                         
  14   6   2        102.79        112.49        19.10 o                         
  15   6   2         44.50         53.95        13.48 o                         
  16   6   2         63.82         63.53        14.96 o                         
  17   6   2          2.08         -3.98         8.86 o                         
  18   6   2         13.26         10.53         9.98 o                         
 -16   7   2        109.77        136.43        16.71 o                         
 -15   7   2        105.54        105.98        20.47 o                         
 -14   7   2          2.22         -6.11         7.99 o                         
 -13   7   2         40.37         32.87        12.01 o                         
 -12   7   2         22.39         30.34        10.22 o                         
 -11   7   2        115.08        119.23        18.78 o                         
 -10   7   2        106.60        106.23        17.09 o                         
  -9   7   2         27.54         31.20         9.27 o                         
  -8   7   2          1.08         -8.17         8.17 o                         
  -7   7   2         82.39         85.08        14.22 o                         
  -6   7   2        102.66        113.68        18.84 o                         
  -5   7   2          3.76         10.83         6.08 o                         
  -4   7   2        260.99        333.36        20.32 o                         
  -3   7   2         99.92        124.63        12.23 o                         
  -2   7   2        128.53        112.51        11.19 o                         
  -1   7   2         44.87         38.35         6.39 o                         
   0   7   2         96.77         94.27        10.04 o                         
   1   7   2        360.85        387.76        20.89 o                         
   2   7   2         53.49         47.15         7.70 o                         
   3   7   2        243.75        255.91        17.04 o                         
   4   7   2         11.98         13.67         4.60 o                         
   5   7   2          5.64          1.84         4.51 o                         
   6   7   2        112.41        112.12        12.81 o                         
   7   7   2        108.16        107.57        13.12 o                         
   8   7   2        393.58        405.29        34.74 o                         
   9   7   2        279.45        311.78        30.57 o                         
  10   7   2         48.18         47.49        13.16 o                         
  11   7   2         87.76        103.44        19.08 o                         
  12   7   2        272.97        268.06        30.48 o                         
  13   7   2         13.93         30.81        12.19 o                         
  14   7   2         42.06         51.93        15.11 o                         
  15   7   2         22.65         10.34         8.81 o                         
  16   7   2         50.13         63.03        16.36 o                         
 -14   8   2         89.36         84.96        18.75 o                         
 -13   8   2         21.33          3.08         8.60 o                         
 -12   8   2        422.71        434.59        38.22 o                         
 -11   8   2         20.87         37.98        12.96 o                         
 -10   8   2         99.26        120.09        19.87 o                         
  -9   8   2          2.74          7.89        15.09 o                         
  -8   8   2        102.00         99.98        12.99 o                         
  -7   8   2          5.20         19.83         6.64 o                         
  -6   8   2        793.19        829.32        36.32 o                         
  -5   8   2         12.02          4.92         6.17 o                         
  -4   8   2         84.19         67.63         9.83 o                         
  -3   8   2         19.46         10.05         4.45 o                         
  -2   8   2          0.01         -4.19         4.72 o                         
  -1   8   2        211.72        204.45        16.52 o                         
   0   8   2          1.00         -4.17         4.24 o                         
   1   8   2         48.70         44.93         7.56 o                         
   2   8   2          4.22          1.75         7.00 o                         
   3   8   2        154.07        147.83        14.13 o                         
   4   8   2        123.24        129.71        13.37 o                         
   5   8   2          6.91         10.53         4.32 o                         
   6   8   2         61.86         86.57        11.66 o                         
   7   8   2          0.08         -2.77         8.19 o                         
   8   8   2         12.49         14.28         7.45 o                         
   9   8   2        494.05        463.40        29.52 o                         
  10   8   2        115.29        141.88        23.02 o                         
  11   8   2          9.31         13.53         7.23 o                         
  12   8   2        271.47        267.61        32.35 o                         
  13   8   2         24.34         24.09        10.13 o                         
  14   8   2         56.93         52.22        16.94 o                         
 -11   9   2          5.47         10.23         6.83 o                         
 -10   9   2        241.06        294.21        24.93 o                         
  -9   9   2         77.56         81.16        18.90 o                         
  -8   9   2         13.32         12.21         4.96 o                         
  -7   9   2        109.67        128.17        15.04 o                         
  -6   9   2        239.82        238.70        19.96 o                         
  -5   9   2          0.02          1.25        12.79 o                         
  -4   9   2         80.47         74.93        11.13 o                         
  -3   9   2         69.74         82.11        11.61 o                         
  -2   9   2         21.86         13.31         5.56 o                         
  -1   9   2         34.56         27.04        12.33 o                         
   0   9   2         46.37         42.17         7.87 o                         
   1   9   2        116.79        109.06        13.39 o                         
   2   9   2         43.32         36.38         7.46 o                         
   3   9   2          0.63         -7.11         7.11 o                         
   4   9   2         35.72         39.30         8.56 o                         
   5   9   2         60.27         49.63         9.20 o                         
   6   9   2          7.27          1.50        14.31 o                         
   7   9   2        100.70         86.20        12.47 o                         
   8   9   2        493.94        527.24        35.11 o                         
   9   9   2          1.14         -2.57         5.90 o                         
  10   9   2         25.64         21.55        11.04 o                         
  11   9   2          2.36          0.20         9.77 o                         
  -6  10   2         56.55         61.81        11.42 o                         
  -5  10   2         35.52         36.38         9.35 o                         
  -4  10   2         60.20         74.98        16.61 o                         
  -3  10   2         22.88          8.70        15.80 o                         
  -2  10   2         11.34         15.60         6.27 o                         
  -1  10   2         33.25         40.91        14.95 o                         
   0  10   2         15.92          7.07         8.01 o                         
   1  10   2          1.30        -12.43        12.61 o                         
   2  10   2         45.75         46.19        14.15 o                         
   3  10   2         26.58         26.21        12.09 o                         
   4  10   2          8.78         -3.17         8.21 o                         
   5  10   2         17.65         23.74        11.84 o                         
   6  10   2         82.11         88.56        20.24 o                         
 -22   1   3         12.54          6.18         4.50 o                         
 -21   1   3          4.16         12.17        11.91 o                         
 -20   1   3        260.10        261.73        13.89 o                         
 -19   1   3        636.45        637.39        21.55 o                         
 -18   1   3        652.50        653.65        21.06 o                         
 -17   1   3         70.09         64.57         6.22 o                         
 -16   1   3          7.32          6.59         3.37 o                         
 -15   1   3         56.56         65.61         5.98 o                         
 -14   1   3       1028.83        987.32        23.03 o                         
 -13   1   3        322.46        378.77        13.20 o                         
 -12   1   3       2559.68       2478.97        38.25 o                         
 -11   1   3        157.69        154.12         7.55 o                         
 -10   1   3         13.47          6.68         2.09 o                         
  -9   1   3       1946.05       2159.99        31.72 o                         
  -8   1   3       6329.14       6475.27        83.65 o                         
  -7   1   3       1362.28       1237.18        18.01 o                         
  -6   1   3          8.68         11.39         1.24 o                         
  -5   1   3         19.43         38.04         2.10 o                         
  -4   1   3        709.96        750.52        10.92 o                         
  -3   1   3       1685.51       1611.44        35.90 o                         
  -2   1   3          0.20          3.09         2.59 o                         
  -1   1   3       7423.35       7341.95       148.68 o                         
   0   1   3       1246.64       1220.93        17.20 o                         
   1   1   3       1056.77       1075.67        12.90 o                         
   2   1   3       3114.21       2969.95        28.56 o                         
   3   1   3        655.56        637.88         9.74 o                         
   4   1   3       8055.58       7523.68       112.83 o                         
   5   1   3        350.68        421.03        14.45 o                         
   6   1   3       3458.60       3646.54        65.52 o                         
   7   1   3       1371.02       1492.31        34.26 o                         
   8   1   3        698.73        744.57        25.36 o                         
   9   1   3       1157.79       1278.43        33.59 o                         
  10   1   3       1847.67       1733.21        28.49 o                         
  11   1   3       2126.61       2056.37        30.45 o                         
  12   1   3        455.07        428.71        12.59 o                         
  13   1   3        100.71         74.79         5.10 o                         
  14   1   3         90.66         78.35         6.73 o                         
  15   1   3        764.14        725.84        22.56 o                         
  16   1   3        189.02        185.67        16.06 o                         
  17   1   3        704.30        705.63        32.80 o                         
  18   1   3         16.95         14.27         5.10 o                         
  19   1   3          0.71          2.33         5.76 o                         
  20   1   3        120.78        123.24        20.99 o                         
  21   1   3         18.99         30.58        10.49 o                         
  22   1   3        454.65        463.94        30.53 o                         
 -22   2   3         17.60         10.03        10.42 o                         
 -21   2   3        129.68        154.18        22.01 o                         
 -20   2   3        135.08        117.02        13.60 o                         
 -19   2   3        784.46        860.65        29.25 o                         
 -18   2   3         18.44         17.52         4.06 o                         
 -17   2   3         49.92         46.01         6.39 o                         
 -16   2   3         69.49         62.54         6.87 o                         
 -15   2   3        107.00        114.86         9.04 o                         
 -14   2   3        735.43        731.93        24.67 o                         
 -13   2   3        928.10        878.49        24.54 o                         
 -12   2   3        441.01        445.55        16.21 o                         
 -11   2   3         58.40         50.32         5.18 o                         
 -10   2   3        211.99        223.24        14.26 o                         
  -9   2   3         39.90         25.84         5.91 o                         
  -8   2   3       1836.49       1967.26        44.07 o                         
  -7   2   3          1.14          1.31         0.90 o                         
  -6   2   3       1625.25       1645.80        52.43 o                         
  -5   2   3       1712.71       2001.70       116.61 o                         
  -4   2   3         58.92         49.88         3.59 o                         
  -3   2   3          0.11         -0.39         0.88 o                         
  -2   2   3       2199.46       2136.49        46.66 o                         
  -1   2   3        286.92        259.87         6.86 o                         
   0   2   3        260.46        264.58        25.32 o                         
   1   2   3        383.94        460.36         9.68 o                         
   2   2   3         94.48         86.39         8.75 o                         
   3   2   3        156.33        147.36        11.84 o                         
   4   2   3          0.03          0.56         1.72 o                         
   5   2   3       2136.29       2183.16        42.26 o                         
   6   2   3       3180.87       3329.12        85.90 o                         
   7   2   3        564.91        604.49        16.34 o                         
   8   2   3         58.02         57.75         4.98 o                         
   9   2   3       1637.84       1688.32        32.24 o                         
  10   2   3        486.37        457.42        15.18 o                         
  11   2   3        551.64        563.98        17.58 o                         
  12   2   3        367.12        359.07        21.00 o                         
  13   2   3         23.62         15.85         4.02 o                         
  14   2   3         18.86         14.97         3.44 o                         
  15   2   3        295.68        278.39        14.23 o                         
  16   2   3        759.48        693.94        23.62 o                         
  17   2   3          5.17          2.58         6.42 o                         
  18   2   3         18.97         14.58         5.97 o                         
  19   2   3         12.41          2.17         5.89 o                         
  20   2   3        137.79        143.64        15.95 o                         
  21   2   3        185.13        173.16        18.21 o                         
 -21   3   3          0.05         -3.04         4.63 o                         
 -20   3   3         38.13         21.63         6.29 o                         
 -19   3   3          1.13          2.68         4.10 o                         
 -18   3   3         31.26         38.50         8.05 o                         
 -17   3   3        187.67        194.92        15.85 o                         
 -16   3   3         77.37         83.16         9.84 o                         
 -15   3   3        110.95        105.14        11.19 o                         
 -14   3   3         20.32         12.74         4.29 o                         
 -13   3   3        404.36        372.95        19.25 o                         
 -12   3   3         34.80         50.19        10.66 o                         
 -11   3   3        661.42        641.91        36.99 o                         
 -10   3   3         21.58         31.79         8.30 o                         
  -9   3   3        454.36        485.92        20.46 o                         
  -8   3   3          7.56          6.14         2.48 o                         
  -7   3   3         13.54         13.64         4.43 o                         
  -6   3   3        576.15        650.28        28.03 o                         
  -5   3   3        228.61        233.71        14.98 o                         
  -4   3   3       1033.15       1132.77        36.27 o                         
  -3   3   3       1594.78       1554.47        43.22 o                         
  -2   3   3        755.64        748.20        31.83 o                         
  -1   3   3         12.79         11.40        11.61 o                         
   0   3   3        842.84        941.26        22.06 o                         
   1   3   3        154.97        201.08         8.80 o                         
   2   3   3         41.07         39.13         7.38 o                         
   3   3   3         92.64        101.40         7.31 o                         
   4   3   3        657.18        656.71        20.21 o                         
   5   3   3        281.60        285.47        12.90 o                         
   6   3   3       1223.19       1288.29        63.55 o                         
   7   3   3        193.88        193.75         7.72 o                         
   8   3   3         11.60         15.97         2.99 o                         
   9   3   3        345.86        362.40        13.16 o                         
  10   3   3         60.57         67.46         5.98 o                         
  11   3   3         35.50         38.86         4.66 o                         
  12   3   3          2.78          2.39         2.16 o                         
  13   3   3        120.58        120.69         8.32 o                         
  14   3   3        351.41        319.34        27.53 o                         
  15   3   3        497.63        511.87        26.65 o                         
  16   3   3         34.40         38.28         7.77 o                         
  17   3   3        105.16        117.66        10.60 o                         
  18   3   3          1.65         11.27         5.35 o                         
  19   3   3         24.56         32.56         7.91 o                         
  20   3   3         14.08         14.04        14.84 o                         
  21   3   3         10.29         -6.41        10.30 o                         
 -20   4   3        260.66        262.07        21.19 o                         
 -19   4   3        257.59        253.83        20.16 o                         
 -18   4   3        498.53        563.46        30.80 o                         
 -17   4   3         91.44         91.24        11.68 o                         
 -16   4   3        357.91        338.49        21.10 o                         
 -15   4   3        636.60        629.87        28.46 o                         
 -14   4   3         24.01         15.64         7.62 o                         
 -13   4   3        464.06        549.22        37.84 o                         
 -12   4   3         49.51         51.22        11.82 o                         
 -11   4   3        606.13        590.93        25.77 o                         
 -10   4   3        145.42        127.57        15.22 o                         
  -9   4   3        125.11        113.80         5.50 o                         
  -8   4   3       1632.15       1493.79        82.17 o                         
  -7   4   3        128.21        128.13        13.32 o                         
  -6   4   3       1480.56       1483.51        50.42 o                         
  -5   4   3          2.72          1.19         2.62 o                         
  -4   4   3          9.31         20.20         5.19 o                         
  -3   4   3          7.63         18.53         5.19 o                         
  -2   4   3       8831.86       8288.74       130.96 o                         
  -1   4   3        835.78        872.12        41.46 o                         
   0   4   3       2388.19       2451.20        68.43 o                         
   1   4   3        359.06        383.38        17.26 o                         
   2   4   3        207.86        192.34         8.55 o                         
   3   4   3         11.19          3.11         2.13 o                         
   4   4   3          4.25          2.44         2.79 o                         
   5   4   3        565.52        528.53        29.20 o                         
   6   4   3         17.67         16.73         7.49 o                         
   7   4   3         72.75         79.56         7.43 o                         
   8   4   3        163.00        180.97         8.61 o                         
   9   4   3        793.74        773.72        62.25 o                         
  10   4   3        895.20        914.79        27.64 o                         
  11   4   3        124.07        126.37         9.62 o                         
  12   4   3         90.32         86.73        11.29 o                         
  13   4   3         48.44         39.82        10.62 o                         
  14   4   3        284.97        295.95        28.49 o                         
  15   4   3         19.67         12.67         7.16 o                         
  16   4   3        369.13        373.59        33.79 o                         
  17   4   3         21.48         -3.78         8.68 o                         
  18   4   3          4.53          6.02         8.67 o                         
  19   4   3         56.94         40.36        13.24 o                         
  20   4   3         84.35         62.15        15.46 o                         
 -19   5   3        185.87        190.55        27.47 o                         
 -18   5   3         15.69          9.91         3.82 o                         
 -17   5   3         14.35         16.84         5.46 o                         
 -16   5   3         23.17         25.32        10.80 o                         
 -15   5   3          6.16          3.36         5.68 o                         
 -14   5   3        109.17        115.64        18.74 o                         
 -13   5   3          0.09         -3.43         5.21 o                         
 -12   5   3        164.52        170.97        20.29 o                         
 -11   5   3          2.19         -7.29         7.65 o                         
 -10   5   3          2.05          4.88         3.93 o                         
  -9   5   3        104.48        109.27        14.54 o                         
  -8   5   3        164.36        171.34        17.69 o                         
  -7   5   3        446.36        456.26        28.31 o                         
  -6   5   3        196.69        169.55        16.31 o                         
  -5   5   3        379.43        394.12        24.48 o                         
  -4   5   3        451.88        460.22        25.91 o                         
  -3   5   3        595.42        637.98        24.34 o                         
  -2   5   3        619.99        673.97        31.83 o                         
  -1   5   3        161.10        156.48        10.57 o                         
   0   5   3        962.90        975.19        28.65 o                         
   1   5   3         25.93         24.28         4.19 o                         
   2   5   3         77.60         82.81         7.74 o                         
   3   5   3        446.04        476.07        20.02 o                         
   4   5   3        471.06        466.88        30.71 o                         
   5   5   3        175.82        192.76        12.06 o                         
   6   5   3         13.12         19.48         6.63 o                         
   7   5   3        147.54        151.05        10.71 o                         
   8   5   3        207.63        217.88        13.03 o                         
   9   5   3         58.12         61.37         7.63 o                         
  10   5   3        331.95        341.76        16.56 o                         
  11   5   3        476.88        528.33        21.03 o                         
  12   5   3        358.04        381.58        32.91 o                         
  13   5   3         64.89         35.36        11.36 o                         
  14   5   3        145.95        136.92        20.26 o                         
  15   5   3         19.20         33.48        10.74 o                         
  16   5   3         80.69         75.78        16.67 o                         
  17   5   3         37.13         35.30        12.88 o                         
  18   5   3         71.11         72.26        17.13 o                         
  19   5   3          0.24         -3.44         6.79 o                         
 -18   6   3        207.46        200.51        28.58 o                         
 -17   6   3        235.04        249.99        31.09 o                         
 -16   6   3        136.34        197.80        27.62 o                         
 -15   6   3        122.94        144.55        23.03 o                         
 -14   6   3         10.43         14.77         6.73 o                         
 -13   6   3        477.10        471.71        36.61 o                         
 -12   6   3          2.31         -3.75         6.90 o                         
 -11   6   3        551.46        523.13        36.70 o                         
 -10   6   3         69.63         54.29        11.74 o                         
  -9   6   3         17.58         13.36         6.98 o                         
  -8   6   3        155.24        173.29        19.08 o                         
  -7   6   3        247.72        236.67        21.76 o                         
  -6   6   3        218.87        237.87        20.95 o                         
  -5   6   3        682.85        685.48        62.11 o                         
  -4   6   3        182.26        212.75        15.62 o                         
  -3   6   3       3584.66       3643.62       116.14 o                         
  -2   6   3        180.53        197.67        13.79 o                         
  -1   6   3         50.79         39.92         9.29 o                         
   0   6   3        199.98        204.27        13.29 o                         
   1   6   3         56.50         38.41        12.44 o                         
   2   6   3          0.13         -3.96         3.96 o                         
   3   6   3        309.65        287.68        16.38 o                         
   4   6   3        159.30        173.31        13.17 o                         
   5   6   3        458.11        451.08        23.16 o                         
   6   6   3        120.43        140.66        19.53 o                         
   7   6   3        136.09        132.44        18.55 o                         
   8   6   3        220.43        194.70        23.07 o                         
   9   6   3        117.35        112.67        18.31 o                         
  10   6   3        160.77        175.74        22.80 o                         
  11   6   3        155.27        197.60        24.68 o                         
  12   6   3        395.35        432.08        37.21 o                         
  13   6   3          8.94         -0.29         7.34 o                         
  14   6   3        222.91        220.16        27.02 o                         
  15   6   3         41.43         40.77        13.17 o                         
  16   6   3        259.79        245.36        30.39 o                         
  17   6   3         55.83         57.43        15.84 o                         
  18   6   3         66.09         50.42        14.16 o                         
 -16   7   3          8.20         16.77         9.71 o                         
 -15   7   3        125.20        146.41        28.45 o                         
 -14   7   3        219.38        240.58        28.10 o                         
 -13   7   3         11.07          6.06         6.91 o                         
 -12   7   3        270.39        294.71        29.54 o                         
 -11   7   3        167.62        180.98        22.41 o                         
 -10   7   3        337.57        346.22        30.64 o                         
  -9   7   3         55.51         56.79        12.00 o                         
  -8   7   3        233.78        262.99        25.55 o                         
  -7   7   3        316.02        331.26        58.91 o                         
  -6   7   3          2.22         -3.95         5.54 o                         
  -5   7   3        482.70        506.70        25.99 o                         
  -4   7   3         95.17        108.37        11.87 o                         
  -3   7   3         14.41          5.80         4.07 o                         
  -2   7   3        159.68        147.01        12.80 o                         
  -1   7   3        221.20        230.25        16.07 o                         
   0   7   3         82.16         75.12         8.66 o                         
   1   7   3          4.41          7.86         5.65 o                         
   2   7   3        137.85        147.01        19.08 o                         
   3   7   3         31.01         23.24         5.37 o                         
   4   7   3        568.71        555.22        34.78 o                         
   5   7   3        107.68        104.21        11.54 o                         
   6   7   3        370.71        374.64        22.28 o                         
   7   7   3         93.47         87.36        11.67 o                         
   8   7   3        141.15        152.99        22.16 o                         
   9   7   3          2.63         -4.09         8.43 o                         
  10   7   3         34.17         28.04        10.19 o                         
  11   7   3         74.51         51.93        13.74 o                         
  12   7   3          7.53         -1.77         6.85 o                         
  13   7   3          0.57         -8.70         8.70 o                         
  14   7   3         49.00         48.36        15.28 o                         
  15   7   3        190.48        201.30        28.01 o                         
  16   7   3         27.97         41.94        14.08 o                         
 -14   8   3         13.31         14.29         9.22 o                         
 -13   8   3          5.34         -1.42         9.85 o                         
 -12   8   3         35.48         33.14        11.28 o                         
 -11   8   3          3.71          4.95         6.27 o                         
 -10   8   3        190.02        190.99        24.38 o                         
  -9   8   3          4.53         10.07        14.78 o                         
  -8   8   3          2.67          1.39         4.47 o                         
  -7   8   3         29.50         25.21         7.70 o                         
  -6   8   3         13.78          8.61         4.69 o                         
  -5   8   3        926.47        989.79        39.14 o                         
  -4   8   3        456.29        491.13        26.44 o                         
  -3   8   3        156.66        169.57        15.24 o                         
  -2   8   3          0.69         -5.61         5.61 o                         
  -1   8   3         83.82         77.74        10.16 o                         
   0   8   3         73.48         62.37         9.32 o                         
   1   8   3         26.30         21.18         5.44 o                         
   2   8   3         56.12         75.33        10.16 o                         
   3   8   3          3.40         -0.07         4.86 o                         
   4   8   3          9.40          0.75         4.91 o                         
   5   8   3        125.64        115.43        12.68 o                         
   6   8   3         63.44         62.84        17.95 o                         
   7   8   3         37.51         35.22         8.25 o                         
   8   8   3        200.77        230.18        20.96 o                         
   9   8   3        299.21        320.05        23.95 o                         
  10   8   3        119.55        111.81        14.67 o                         
  11   8   3         64.33         51.70        14.75 o                         
  12   8   3        244.76        229.18        30.65 o                         
  13   8   3        353.68        394.80        40.49 o                         
  14   8   3          3.10         17.00        11.91 o                         
 -11   9   3         42.63         41.68        10.52 o                         
 -10   9   3          2.55         10.58         9.79 o                         
  -9   9   3          5.79          6.21         5.15 o                         
  -8   9   3          6.93          4.11         5.56 o                         
  -7   9   3          0.06          2.75         4.18 o                         
  -6   9   3          0.08         -6.22         6.22 o                         
  -5   9   3          5.65          8.50         5.18 o                         
  -4   9   3         83.75         88.48        12.17 o                         
  -3   9   3          4.77          2.74         4.37 o                         
  -2   9   3        160.57        148.80        15.15 o                         
  -1   9   3         85.45         89.45        17.27 o                         
   0   9   3          5.06         -0.35         4.23 o                         
   1   9   3          0.98          2.13         7.05 o                         
   2   9   3         18.20         11.03        10.57 o                         
   3   9   3          0.51          9.98         9.97 o                         
   4   9   3        329.19        334.64        35.13 o                         
   5   9   3         11.75         12.21         9.80 o                         
   6   9   3         11.71          4.70         8.31 o                         
   7   9   3         61.03         57.09        15.70 o                         
   8   9   3        124.93        105.45        21.72 o                         
   9   9   3         11.69         34.65        14.50 o                         
  10   9   3         14.26          1.08         8.40 o                         
  -5  10   3          1.12         -1.68         7.66 o                         
  -4  10   3          4.56          0.47        10.94 o                         
  -3  10   3         19.08         -6.87        11.34 o                         
  -2  10   3         51.55         71.28        17.61 o                         
  -1  10   3          0.15        -14.64        14.87 o                         
   0  10   3         60.79         63.57        16.92 o                         
   1  10   3        139.48        119.28        22.98 o                         
   2  10   3        172.66        157.64        25.79 o                         
   3  10   3         35.48         24.94        11.75 o                         
   4  10   3         14.33          9.03         8.31 o                         
   5  10   3         52.48         62.36        18.02 o                         
 -22   0   4        430.12        515.18        41.41 o                         
 -21   0   4         14.06         21.11         8.39 o                         
 -20   0   4       1828.69       2029.07        60.17 o                         
 -19   0   4          0.19         -3.49         4.75 o                         
 -18   0   4        292.87        282.56        19.11 o                         
 -17   0   4          2.87          5.28         4.05 o                         
 -16   0   4          9.03          6.27         3.35 o                         
 -15   0   4        215.85        244.18        25.75 o                         
 -14   0   4       1291.19       1194.64        36.32 o                         
 -13   0   4        683.17        635.74        24.43 o                         
 -12   0   4        186.08        174.28        11.80 o                         
 -11   0   4          1.13          0.28         2.43 o                         
 -10   0   4        342.86        352.57        15.38 o                         
  -9   0   4       1323.79       1249.01        58.97 o                         
  -8   0   4        765.14        830.89        18.14 o                         
  -7   0   4       7146.24       7308.65       140.50 o                         
  -6   0   4       7969.37       8841.84       152.95 o                         
  -5   0   4          0.25          0.98         1.73 o                         
  -4   0   4       1808.06       1999.44        34.31 o                         
  -3   0   4       2160.77       2070.62        35.71 o                         
  -2   0   4       9797.18       9186.61       568.96 o                         
  -1   0   4       1383.84       1471.40        42.57 o                         
   0   0   4       3094.19       2713.95       183.75 o                         
   1   0   4        115.71        117.91         5.23 o                         
   2   0   4       1905.72       1865.85        47.12 o                         
   3   0   4       1184.47       1150.26        30.60 o                         
   4   0   4       3307.32       3133.36       128.84 o                         
   5   0   4       2964.51       3363.00        78.21 o                         
   6   0   4        190.09        260.99        11.51 o                         
   7   0   4         64.30         76.49         9.56 o                         
   8   0   4        304.58        338.16        18.21 o                         
   9   0   4       1172.36       1085.57        44.12 o                         
  10   0   4        335.32        329.38        12.05 o                         
  11   0   4       1697.37       1734.79        88.95 o                         
  12   0   4        175.73        187.26         9.62 o                         
  13   0   4         10.26          8.71         2.21 o                         
  14   0   4        348.76        253.22        25.15 o                         
  15   0   4       1036.35        976.60        52.48 o                         
  16   0   4        323.48        336.11        30.76 o                         
  17   0   4          1.58         -9.49         9.49 o                         
  18   0   4          0.34          2.91         5.45 o                         
  19   0   4          2.00         -3.72         6.07 o                         
  20   0   4        759.22        850.38        57.24 o                         
  21   0   4        293.53        317.81        35.91 o                         
 -22   1   4          9.71          3.73         7.92 o                         
 -21   1   4         58.83         59.78        10.41 o                         
 -20   1   4         50.76         55.98         7.62 o                         
 -19   1   4        126.40        112.73        10.40 o                         
 -18   1   4         27.60         33.67         6.02 o                         
 -17   1   4         17.06         12.05         3.81 o                         
 -16   1   4         14.43         12.99         3.74 o                         
 -15   1   4          1.91         -0.59         2.15 o                         
 -14   1   4        264.78        239.30        12.64 o                         
 -13   1   4       1439.86       1375.02        32.10 o                         
 -12   1   4        625.30        625.10        26.78 o                         
 -11   1   4          4.81         -0.87         2.02 o                         
 -10   1   4         25.69         25.67         3.50 o                         
  -9   1   4        528.33        525.68        15.47 o                         
  -8   1   4        446.40        449.63        10.10 o                         
  -7   1   4        606.45        615.72        10.72 o                         
  -6   1   4        275.29        312.73         7.07 o                         
  -5   1   4       1440.70       1635.47        20.05 o                         
  -4   1   4         15.05         12.39         1.71 o                         
  -3   1   4        162.07        169.77         9.26 o                         
  -2   1   4         11.00          5.51         1.90 o                         
  -1   1   4        575.62        454.65        20.01 o                         
   0   1   4        682.18        755.34        19.79 o                         
   1   1   4        647.26        622.08        10.52 o                         
   2   1   4         89.18         86.49         2.73 o                         
   3   1   4       1266.13       1361.48        21.41 o                         
   4   1   4       1199.00       1331.11        26.34 o                         
   5   1   4         51.75         56.73         5.29 o                         
   6   1   4          0.45          0.44         2.05 o                         
   7   1   4        453.23        488.66        17.98 o                         
   8   1   4        470.46        555.49        26.81 o                         
   9   1   4          4.05          5.97         4.07 o                         
  10   1   4        465.40        440.60        34.20 o                         
  11   1   4        138.51        125.14         8.76 o                         
  12   1   4         47.11         42.52         6.86 o                         
  13   1   4         41.27         45.41         7.39 o                         
  14   1   4         14.28         17.08         3.76 o                         
  15   1   4        109.98        100.53        11.66 o                         
  16   1   4         14.41         17.21         6.48 o                         
  17   1   4         59.73         59.81         9.99 o                         
  18   1   4          9.09         12.67         4.10 o                         
  19   1   4         39.73         43.67         9.37 o                         
  20   1   4         37.03         46.26         9.85 o                         
  21   1   4        626.68        720.17        38.12 o                         
 -22   2   4         30.73         42.04        14.04 o                         
 -21   2   4         21.78         21.69        10.14 o                         
 -20   2   4        311.08        316.90        18.09 o                         
 -19   2   4        170.71        219.26        16.90 o                         
 -18   2   4        272.70        300.13        16.62 o                         
 -17   2   4          3.11          2.22         2.91 o                         
 -16   2   4         65.61         62.05         7.06 o                         
 -15   2   4        219.67        214.77        12.48 o                         
 -14   2   4        982.22        932.97        26.69 o                         
 -13   2   4        380.73        377.25        15.73 o                         
 -12   2   4        235.83        230.73        11.63 o                         
 -11   2   4          1.44          2.40         3.44 o                         
 -10   2   4         25.30         21.76         3.27 o                         
  -9   2   4        768.02        723.66        19.08 o                         
  -8   2   4       1341.02       1339.19        20.49 o                         
  -7   2   4        843.55        780.25        21.70 o                         
  -6   2   4          3.80          8.30         2.63 o                         
  -5   2   4       1322.18       1411.02        42.57 o                         
  -4   2   4        233.55        243.14        11.23 o                         
  -3   2   4        232.52        242.88        14.93 o                         
  -2   2   4        393.47        388.18        27.10 o                         
  -1   2   4        397.29        424.86         8.73 o                         
   0   2   4       1794.00       1943.87        28.95 o                         
   1   2   4       1226.55       1300.53        38.98 o                         
   2   2   4        205.79        255.02        15.94 o                         
   3   2   4        229.66        201.28         6.20 o                         
   4   2   4       1332.84       1314.49        37.92 o                         
   5   2   4        142.62        141.17         7.32 o                         
   6   2   4        114.71        120.43         6.95 o                         
   7   2   4        220.87        237.53        12.39 o                         
   8   2   4        163.46        177.79        11.11 o                         
   9   2   4       2156.50       2124.67        41.00 o                         
  10   2   4        118.57        137.40        10.69 o                         
  11   2   4        277.79        257.88        12.16 o                         
  12   2   4          5.80          5.12         2.43 o                         
  13   2   4        654.33        578.41        19.76 o                         
  14   2   4        382.22        396.48        14.65 o                         
  15   2   4         61.22         68.04         7.07 o                         
  16   2   4         77.43         86.49        11.48 o                         
  17   2   4          4.52          3.66         4.24 o                         
  18   2   4          0.23          2.97        13.52 o                         
  19   2   4         72.13         90.34        12.92 o                         
  20   2   4        127.46        142.38        16.53 o                         
  21   2   4          0.24         -5.09         5.09 o                         
 -21   3   4        118.15        101.86        20.87 o                         
 -20   3   4        112.08        100.58        20.42 o                         
 -19   3   4        569.46        534.23        36.16 o                         
 -18   3   4        111.43        106.59        12.29 o                         
 -17   3   4         18.93          8.14         5.41 o                         
 -16   3   4         81.84         80.62        10.00 o                         
 -15   3   4        539.02        485.26        23.95 o                         
 -14   3   4       1265.58       1328.49        40.47 o                         
 -13   3   4         15.20         12.93         8.96 o                         
 -12   3   4         26.82         34.16         5.41 o                         
 -11   3   4         18.02         19.44         4.74 o                         
 -10   3   4       1023.00       1003.03        47.29 o                         
  -9   3   4        199.79        200.96        19.35 o                         
  -8   3   4       2258.54       1881.05        65.35 o                         
  -7   3   4        551.72        599.05        32.50 o                         
  -6   3   4        593.39        627.54        43.40 o                         
  -5   3   4         15.25         18.33         6.17 o                         
  -4   3   4       1034.64       1051.51        33.06 o                         
  -3   3   4        383.34        342.85        20.59 o                         
  -2   3   4       1616.99       1692.09        29.91 o                         
  -1   3   4       4093.41       4474.28        78.36 o                         
   0   3   4        132.76        145.56         6.87 o                         
   1   3   4        251.07        260.65         9.45 o                         
   2   3   4        251.44        271.57        10.61 o                         
   3   3   4       4533.47       4736.58       313.74 o                         
   4   3   4       1490.39       1453.20        37.03 o                         
   5   3   4       1388.39       1348.33        34.48 o                         
   6   3   4          6.87          6.17         1.75 o                         
   7   3   4        112.02         98.09         8.35 o                         
   8   3   4        243.40        248.44        11.22 o                         
   9   3   4        433.25        442.88        15.85 o                         
  10   3   4       3361.35       3203.52        84.11 o                         
  11   3   4         29.34         32.05         6.60 o                         
  12   3   4         13.72          9.60         3.01 o                         
  13   3   4          9.11         10.15         2.97 o                         
  14   3   4        184.07        179.63        11.01 o                         
  15   3   4        734.08        725.13        53.44 o                         
  16   3   4        104.53        103.73        10.49 o                         
  17   3   4        419.67        458.44        27.45 o                         
  18   3   4          2.66          8.52         5.36 o                         
  19   3   4         89.69         86.32        12.89 o                         
  20   3   4          9.31          1.19         6.34 o                         
 -20   4   4         46.00         25.16        10.26 o                         
 -19   4   4         58.99         55.00        15.43 o                         
 -18   4   4         35.24         19.18         9.34 o                         
 -17   4   4        360.39        399.02        23.93 o                         
 -16   4   4        160.11        161.62        14.65 o                         
 -15   4   4        332.23        308.28        19.44 o                         
 -14   4   4         30.52         25.73         5.84 o                         
 -13   4   4        126.99        128.69        18.13 o                         
 -12   4   4        411.00        429.16        33.25 o                         
 -11   4   4          2.81          6.78         7.01 o                         
 -10   4   4          3.92         -1.95         5.16 o                         
  -9   4   4        203.80        200.73        14.38 o                         
  -8   4   4         14.24         13.49         3.57 o                         
  -7   4   4        103.48         83.17        10.50 o                         
  -6   4   4        360.25        370.99        21.53 o                         
  -5   4   4        107.98        118.39        11.18 o                         
  -4   4   4        289.95        349.18        19.18 o                         
  -3   4   4         28.73         32.17         5.13 o                         
  -2   4   4        270.92        300.78        13.68 o                         
  -1   4   4          0.94          2.73         3.16 o                         
   0   4   4        198.81        218.96        10.61 o                         
   1   4   4         21.19         17.98         3.70 o                         
   2   4   4        138.80        137.81         7.04 o                         
   3   4   4        927.98        939.62        23.40 o                         
   4   4   4          9.87         11.55         4.17 o                         
   5   4   4       2006.14       1949.90        45.05 o                         
   6   4   4        454.81        447.31        18.80 o                         
   7   4   4         41.35         30.56         5.49 o                         
   8   4   4        176.60        188.27        12.79 o                         
   9   4   4        142.12        137.01        10.48 o                         
  10   4   4        260.94        275.56        15.27 o                         
  11   4   4         39.36         47.42         8.44 o                         
  12   4   4        160.85        149.97        21.50 o                         
  13   4   4          0.06         -1.24         6.15 o                         
  14   4   4         46.63         41.30        10.79 o                         
  15   4   4          3.02          2.61         6.84 o                         
  16   4   4          3.40          6.59         6.50 o                         
  17   4   4         68.02         67.49        15.82 o                         
  18   4   4         38.27         33.00        11.97 o                         
  19   4   4         90.24         96.67        19.73 o                         
  20   4   4          4.21         -9.44        11.65 o                         
 -19   5   4        134.75        153.13        26.14 o                         
 -18   5   4         50.61         32.29        11.50 o                         
 -17   5   4        483.72        551.38        45.49 o                         
 -16   5   4         20.16         20.34        12.09 o                         
 -15   5   4         16.22         18.16         5.48 o                         
 -14   5   4        484.93        531.42        40.99 o                         
 -13   5   4        348.09        329.77        31.62 o                         
 -12   5   4         74.23         86.21        16.40 o                         
 -11   5   4         50.87         49.50         8.34 o                         
 -10   5   4         99.78         95.57        13.84 o                         
  -9   5   4          0.11         -0.68         4.46 o                         
  -8   5   4        763.32        813.71        39.19 o                         
  -7   5   4          3.17          2.54         3.31 o                         
  -6   5   4        951.30        979.67        40.99 o                         
  -5   5   4          3.44          0.21         2.86 o                         
  -4   5   4         65.40         65.45         9.08 o                         
  -3   5   4        855.17        904.89        29.47 o                         
  -2   5   4          2.85          9.38         7.69 o                         
  -1   5   4        299.39        263.03        13.82 o                         
   0   5   4          4.36          5.16         2.57 o                         
   1   5   4          1.73          1.64         1.93 o                         
   2   5   4        815.99        791.83        20.83 o                         
   3   5   4       1667.69       1698.72        33.01 o                         
   4   5   4         53.35         51.00         5.36 o                         
   5   5   4       1095.55       1152.51        45.27 o                         
   6   5   4          4.27          0.03         2.95 o                         
   7   5   4         54.47         57.28         8.30 o                         
   8   5   4        290.00        276.99        15.48 o                         
   9   5   4        161.16        163.41        11.80 o                         
  10   5   4        256.48        237.17        14.50 o                         
  11   5   4         31.73         31.02         5.64 o                         
  12   5   4         16.76         16.24         8.14 o                         
  13   5   4         46.17         36.17        10.12 o                         
  14   5   4        223.93        201.38        24.82 o                         
  15   5   4        252.45        283.47        30.22 o                         
  16   5   4         58.13         51.36        12.90 o                         
  17   5   4        312.51        319.04        34.19 o                         
  18   5   4         74.32         70.10        17.05 o                         
  19   5   4          0.54         -6.57         6.57 o                         
 -18   6   4         33.03         30.41        11.74 o                         
 -17   6   4        352.13        372.02        38.90 o                         
 -16   6   4         55.11         56.19        16.89 o                         
 -15   6   4          7.43         11.44         8.91 o                         
 -14   6   4         10.81         14.35        10.50 o                         
 -13   6   4        252.18        250.91        19.62 o                         
 -12   6   4          0.00          3.11         4.01 o                         
 -11   6   4         81.88         99.27        15.43 o                         
 -10   6   4          0.06         -1.38         4.14 o                         
  -9   6   4        268.63        267.34        23.74 o                         
  -8   6   4         33.37         37.33         9.02 o                         
  -7   6   4        313.31        335.72        25.15 o                         
  -6   6   4        328.08        340.30        25.17 o                         
  -5   6   4        205.20        201.07        15.03 o                         
  -4   6   4         62.63         59.75         8.24 o                         
  -3   6   4       2130.36       2244.24        54.45 o                         
  -2   6   4        889.19        918.09        30.74 o                         
  -1   6   4         10.63          3.39         9.30 o                         
   0   6   4         51.07         31.56         5.90 o                         
   1   6   4        168.07        167.22        21.44 o                         
   2   6   4        129.08        123.32        10.48 o                         
   3   6   4        134.23        131.56        11.00 o                         
   4   6   4        135.85        127.98        10.81 o                         
   5   6   4         90.77         94.88        10.26 o                         
   6   6   4         30.22         24.29         6.37 o                         
   7   6   4          0.04         -0.37         6.14 o                         
   8   6   4         35.16         36.40        10.80 o                         
   9   6   4        515.48        484.65        37.85 o                         
  10   6   4         22.34         22.87         8.71 o                         
  11   6   4        772.96        783.51        50.28 o                         
  12   6   4        177.44        188.51        25.34 o                         
  13   6   4         40.26         34.79        12.26 o                         
  14   6   4          1.79          1.37         7.13 o                         
  15   6   4         96.45        122.32        21.24 o                         
  16   6   4         50.46         37.20        11.74 o                         
  17   6   4         20.19         10.90         6.26 o                         
 -16   7   4        116.01        132.11        24.29 o                         
 -15   7   4         34.07         35.92        13.78 o                         
 -14   7   4         12.50          7.55         5.42 o                         
 -13   7   4        245.01        274.69        21.83 o                         
 -12   7   4          1.94          4.76         5.54 o                         
 -11   7   4         90.99         98.72        17.10 o                         
 -10   7   4         74.43         76.84        14.11 o                         
  -9   7   4         98.30         92.92        15.46 o                         
  -8   7   4         18.77         12.02         5.73 o                         
  -7   7   4         93.14         89.18        24.99 o                         
  -6   7   4         37.58         35.94         7.27 o                         
  -5   7   4        406.49        451.94        24.08 o                         
  -4   7   4         64.31         65.53         9.33 o                         
  -3   7   4         73.90         97.67        10.73 o                         
  -2   7   4          0.96          1.96         7.78 o                         
  -1   7   4          0.12         -1.38         5.48 o                         
   0   7   4         65.74         73.35         8.98 o                         
   1   7   4        140.51        144.53        12.38 o                         
   2   7   4        294.95        303.88        18.26 o                         
   3   7   4        173.65        165.82        13.60 o                         
   4   7   4          7.09         11.47         4.50 o                         
   5   7   4        235.99        229.49        16.48 o                         
   6   7   4         20.75         27.17         6.11 o                         
   7   7   4         90.24        109.06        12.70 o                         
   8   7   4         38.24         28.54         7.34 o                         
   9   7   4        215.09        211.19        26.49 o                         
  10   7   4          0.53         -3.36         7.30 o                         
  11   7   4         39.77         34.89        11.51 o                         
  12   7   4        162.32        177.89        26.17 o                         
  13   7   4         71.21         86.85        19.40 o                         
  14   7   4          5.15         21.62        12.83 o                         
  15   7   4          3.23         -8.92        11.25 o                         
 -13   8   4        125.93        132.74        31.48 o                         
 -12   8   4        110.33        115.51        19.33 o                         
 -11   8   4         79.85         62.12        14.13 o                         
 -10   8   4          2.45         -9.72         9.72 o                         
  -9   8   4         70.69         67.06        11.24 o                         
  -8   8   4         39.41         44.67         9.21 o                         
  -7   8   4        197.17        229.51        22.42 o                         
  -6   8   4         96.23         89.44        11.89 o                         
  -5   8   4        108.91         96.82        12.22 o                         
  -4   8   4        744.55        740.49        45.21 o                         
  -3   8   4         79.32         87.72        11.13 o                         
  -2   8   4         51.95         56.56         8.54 o                         
  -1   8   4        146.62        152.79        14.15 o                         
   0   8   4        127.42        116.89        12.25 o                         
   1   8   4        102.36        112.43        19.04 o                         
   2   8   4        137.59        119.52        19.87 o                         
   3   8   4          8.30         -3.46         9.97 o                         
   4   8   4        333.06        367.73        35.87 o                         
   5   8   4         91.55         86.41        17.89 o                         
   6   8   4         18.41         28.05        10.58 o                         
   7   8   4          6.08          7.07         8.19 o                         
   8   8   4          1.36          9.39         9.27 o                         
   9   8   4        484.54        459.49        42.42 o                         
  10   8   4          4.36          6.69         8.03 o                         
  11   8   4        228.80        266.63        32.97 o                         
  12   8   4        128.09        124.18        22.44 o                         
  13   8   4          0.41          1.66         8.36 o                         
 -10   9   4          4.95         14.36        12.82 o                         
  -9   9   4         17.27          6.14        11.52 o                         
  -8   9   4         16.96         13.36        10.45 o                         
  -7   9   4          0.06         -8.23        10.10 o                         
  -6   9   4         24.22          3.78         7.63 o                         
  -5   9   4        166.83        158.35        24.58 o                         
  -4   9   4         12.25         -2.00         9.02 o                         
  -3   9   4         12.58         -0.38         9.73 o                         
  -2   9   4        101.39         98.28        18.51 o                         
  -1   9   4          4.05          0.10         8.19 o                         
   0   9   4        236.67        274.14        32.04 o                         
   1   9   4         60.25         56.82        15.34 o                         
   2   9   4        131.64        149.71        24.69 o                         
   3   9   4         91.49         77.52        17.08 o                         
   4   9   4          9.83          6.15         8.44 o                         
   5   9   4          3.62         16.37        10.91 o                         
   6   9   4        221.53        248.42        32.03 o                         
   7   9   4        106.85        119.75        22.13 o                         
   8   9   4          0.29         -5.99         8.62 o                         
   9   9   4          3.40          9.52         8.32 o                         
  -3  10   4         10.91         -3.39        12.21 o                         
  -2  10   4          2.25          1.84         6.21 o                         
  -1  10   4          1.00        -12.43        12.43 o                         
   0  10   4         47.36         28.37        12.73 o                         
   1  10   4         70.80         80.88        19.84 o                         
   2  10   4          2.11         -4.54         8.28 o                         
   3  10   4          4.03          8.89         8.99 o                         
 -21   1   5          4.86         -1.52         4.95 o                         
 -20   1   5        322.19        291.47        45.05 o                         
 -19   1   5        444.47        446.45        21.06 o                         
 -18   1   5         38.03         30.48         6.75 o                         
 -17   1   5         16.95         12.73         3.74 o                         
 -16   1   5          0.07          1.03         3.10 o                         
 -15   1   5        156.79        193.74        19.13 o                         
 -14   1   5          4.54         10.22         3.51 o                         
 -13   1   5        469.98        462.84        17.37 o                         
 -12   1   5          2.93          4.85         2.66 o                         
 -11   1   5        124.26        117.83         7.85 o                         
 -10   1   5        311.74        326.13         9.13 o                         
  -9   1   5       2189.06       2205.16        30.92 o                         
  -8   1   5       1690.37       1631.00        27.15 o                         
  -7   1   5        106.66        111.82         4.38 o                         
  -6   1   5          0.12          1.40         1.12 o                         
  -5   1   5         54.36         77.30         4.55 o                         
  -4   1   5       1506.82       1548.40        52.92 o                         
  -3   1   5        221.38        212.54         9.05 o                         
  -2   1   5       6966.65       6913.09       226.59 o                         
  -1   1   5        473.63        539.46        17.89 o                         
   0   1   5        123.47        149.63         5.37 o                         
   1   1   5       1960.82       2005.69        37.71 o                         
   2   1   5       2041.01       2166.19        26.50 o                         
   3   1   5       4273.94       3994.64        44.50 o                         
   4   1   5          1.43          3.02         0.97 o                         
   5   1   5       1933.54       1836.97        32.67 o                         
   6   1   5         30.93         26.16         4.11 o                         
   7   1   5        132.17        153.02        10.03 o                         
   8   1   5        207.41        239.00        13.16 o                         
   9   1   5       2301.38       2375.54        77.24 o                         
  10   1   5        420.38        400.21        18.88 o                         
  11   1   5         10.31          6.03         2.55 o                         
  12   1   5          0.06          1.06         4.69 o                         
  13   1   5        259.32        234.86        24.56 o                         
  14   1   5       1170.32       1146.01        39.81 o                         
  15   1   5         93.02         85.67        10.96 o                         
  16   1   5        980.33        918.52        37.70 o                         
  17   1   5          0.54          0.29         6.34 o                         
  18   1   5         76.40         82.24        12.17 o                         
  19   1   5          2.29          3.53         5.75 o                         
  20   1   5        666.98        757.12        40.50 o                         
  21   1   5         87.98         85.39        13.52 o                         
 -21   2   5        561.52        662.59        52.26 o                         
 -20   2   5        101.98        103.90        13.84 o                         
 -19   2   5        251.67        280.79        21.90 o                         
 -18   2   5        238.52        292.50        16.65 o                         
 -17   2   5         16.44         16.69         6.45 o                         
 -16   2   5        129.26        137.67        10.65 o                         
 -15   2   5          4.43          5.58         2.66 o                         
 -14   2   5        499.20        445.09        18.00 o                         
 -13   2   5        197.88        212.64        11.66 o                         
 -12   2   5        221.10        180.77        10.36 o                         
 -11   2   5        283.16        294.83        14.42 o                         
 -10   2   5        322.84        317.16        17.51 o                         
  -9   2   5        718.34        720.72        15.53 o                         
  -8   2   5        702.03        739.93        14.69 o                         
  -7   2   5       3580.52       3807.10        41.30 o                         
  -6   2   5         63.33         63.09         3.87 o                         
  -5   2   5        149.43        128.44         8.81 o                         
  -4   2   5         55.43         57.84         4.17 o                         
  -3   2   5       2406.65       2410.41       228.01 o                         
  -2   2   5       1028.66       1064.60        26.59 o                         
  -1   2   5       1109.79       1100.10        22.07 o                         
   0   2   5         89.58        110.53         5.08 o                         
   1   2   5         71.75         75.85         4.34 o                         
   2   2   5        151.06        204.82         7.45 o                         
   3   2   5        126.33        136.88         4.94 o                         
   4   2   5       3963.97       4035.10        51.61 o                         
   5   2   5        228.08        240.53         7.64 o                         
   6   2   5         45.08         47.04         4.38 o                         
   7   2   5         29.91         17.06         3.13 o                         
   8   2   5       1056.28       1026.64        24.90 o                         
   9   2   5        591.18        589.11        30.34 o                         
  10   2   5        154.87        160.52         9.71 o                         
  11   2   5          1.10         -0.07         2.58 o                         
  12   2   5         51.15         51.02         5.59 o                         
  13   2   5         40.94         23.65         3.98 o                         
  14   2   5          4.39         -0.85         2.45 o                         
  15   2   5        393.83        423.70        18.56 o                         
  16   2   5         20.15         27.42         7.10 o                         
  17   2   5         29.13         22.54         6.36 o                         
  18   2   5          0.10         -2.16         5.74 o                         
  19   2   5        137.08        144.57        16.42 o                         
  20   2   5        180.21        195.95        19.88 o                         
  21   2   5          8.74         -3.45         5.14 o                         
 -21   3   5         51.68         67.24        17.92 o                         
 -20   3   5          0.05         -6.10         9.60 o                         
 -19   3   5          1.33        -10.83        10.83 o                         
 -18   3   5        209.94        211.20        27.95 o                         
 -17   3   5         35.41         34.15        11.82 o                         
 -16   3   5         54.44         49.38         7.49 o                         
 -15   3   5        564.40        552.13        25.46 o                         
 -14   3   5        107.51         90.18        10.04 o                         
 -13   3   5        173.64        176.88        12.89 o                         
 -12   3   5        126.70        116.02        10.01 o                         
 -11   3   5         23.35         21.61         4.21 o                         
 -10   3   5        243.89        307.23        25.39 o                         
  -9   3   5        394.92        386.93        16.16 o                         
  -8   3   5         15.17         19.61         7.05 o                         
  -7   3   5       1295.70       1310.49        52.47 o                         
  -6   3   5          6.79          9.37         3.23 o                         
  -5   3   5        527.49        573.94        38.98 o                         
  -4   3   5         44.42         43.63         5.41 o                         
  -3   3   5         77.33         70.68        13.79 o                         
  -2   3   5       1024.89       1037.81        23.41 o                         
  -1   3   5         28.97         27.04         1.92 o                         
   0   3   5        337.69        357.76        15.93 o                         
   1   3   5        607.93        634.30        39.30 o                         
   2   3   5         58.70         58.85         3.25 o                         
   3   3   5          0.50          5.86         1.89 o                         
   4   3   5         49.30         57.04         4.38 o                         
   5   3   5        219.77        203.66         8.23 o                         
   6   3   5        527.14        531.63        17.39 o                         
   7   3   5        107.66        114.67         7.67 o                         
   8   3   5        920.13        982.82        25.05 o                         
   9   3   5          0.04          0.04         2.55 o                         
  10   3   5        251.54        243.29        12.48 o                         
  11   3   5        171.72        156.44        10.20 o                         
  12   3   5        213.82        203.85        12.79 o                         
  13   3   5          0.21         -2.33         2.98 o                         
  14   3   5         76.31         85.90        11.49 o                         
  15   3   5          9.52         13.44         5.58 o                         
  16   3   5        227.60        235.52        16.81 o                         
  17   3   5         91.04         92.60        12.63 o                         
  18   3   5          0.20         -4.39         5.88 o                         
  19   3   5        175.19        199.09        19.64 o                         
  20   3   5         95.75         94.10        16.52 o                         
 -20   4   5         99.09        102.06        21.21 o                         
 -19   4   5        164.21        168.34        25.97 o                         
 -18   4   5         28.14         28.04        11.40 o                         
 -17   4   5          1.43        -10.01        10.01 o                         
 -16   4   5         93.14         86.01        16.62 o                         
 -15   4   5        120.12        156.60        23.60 o                         
 -14   4   5       1068.08       1013.75        35.47 o                         
 -13   4   5         74.15         77.26         8.87 o                         
 -12   4   5        427.41        392.34        19.62 o                         
 -11   4   5        152.06        124.25        17.80 o                         
 -10   4   5        239.12        284.96        26.06 o                         
  -9   4   5       1750.46       1877.71        71.84 o                         
  -8   4   5        323.84        295.31        25.06 o                         
  -7   4   5        585.16        588.87        22.39 o                         
  -6   4   5          5.79          6.94         2.47 o                         
  -5   4   5         18.00         17.10         6.37 o                         
  -4   4   5          0.25         -0.22         1.81 o                         
  -3   4   5       1430.28       1355.13        30.56 o                         
  -2   4   5        294.86        280.54        10.49 o                         
  -1   4   5        517.76        537.30        38.66 o                         
   0   4   5         85.16         91.39         5.40 o                         
   1   4   5         61.80         51.27         5.83 o                         
   2   4   5        709.87        692.44        16.78 o                         
   3   4   5        171.07        224.18         9.27 o                         
   4   4   5       1204.31       1188.21        33.84 o                         
   5   4   5        324.33        362.08        13.48 o                         
   6   4   5          0.17         -0.56         2.42 o                         
   7   4   5         72.86         64.44         4.23 o                         
   8   4   5       2095.63       2079.26        78.48 o                         
   9   4   5        162.82        170.27        12.44 o                         
  10   4   5       1837.19       1805.73        59.08 o                         
  11   4   5        705.50        716.57        27.28 o                         
  12   4   5        252.83        233.92        15.01 o                         
  13   4   5        259.26        253.24        22.38 o                         
  14   4   5         12.11         10.70         6.45 o                         
  15   4   5        667.34        639.38        44.88 o                         
  16   4   5          0.69         -2.19         7.66 o                         
  17   4   5         11.52         13.38         7.21 o                         
  18   4   5         12.08          1.35         6.37 o                         
  19   4   5         73.57         67.00        16.30 o                         
 -19   5   5         32.21         36.74        12.75 o                         
 -18   5   5          0.01        -12.25        12.25 o                         
 -17   5   5         46.34         47.15        14.06 o                         
 -16   5   5        294.19        310.58        34.08 o                         
 -15   5   5        422.94        526.72        43.72 o                         
 -14   5   5         41.12         42.68        12.38 o                         
 -13   5   5         78.79        107.89        18.82 o                         
 -12   5   5        307.96        331.01        31.31 o                         
 -11   5   5        687.56        732.42        46.72 o                         
 -10   5   5        168.92        155.67        20.94 o                         
  -9   5   5        433.30        414.23        21.19 o                         
  -8   5   5        318.95        310.67        17.47 o                         
  -7   5   5        107.16        106.50         9.79 o                         
  -6   5   5        330.87        324.08        21.38 o                         
  -5   5   5         81.52         89.40        10.41 o                         
  -4   5   5        276.14        301.28        16.25 o                         
  -3   5   5        279.40        313.65        15.77 o                         
  -2   5   5        217.34        252.30        15.95 o                         
  -1   5   5        131.22        142.59         8.15 o                         
   0   5   5        295.18        317.98        15.13 o                         
   1   5   5          2.08          2.46         1.77 o                         
   2   5   5         61.31         50.37         4.77 o                         
   3   5   5        402.51        390.53        15.15 o                         
   4   5   5          1.84          2.68         3.15 o                         
   5   5   5          0.25          0.31         2.55 o                         
   6   5   5        119.96        116.83        10.46 o                         
   7   5   5        270.73        267.46        18.57 o                         
   8   5   5        450.48        455.20        21.38 o                         
   9   5   5        426.71        416.19        26.40 o                         
  10   5   5          7.22         10.32         4.68 o                         
  11   5   5         96.33        103.91        11.14 o                         
  12   5   5          1.74          2.26         3.00 o                         
  13   5   5        115.64        104.97        17.37 o                         
  14   5   5        130.39         96.29        17.43 o                         
  15   5   5         18.36         15.23         8.75 o                         
  16   5   5         59.61         51.39        13.56 o                         
  17   5   5         94.70         96.53        19.26 o                         
  18   5   5         78.92         82.36        18.62 o                         
 -17   6   5         22.29         17.91        12.10 o                         
 -16   6   5        172.16        185.16        28.17 o                         
 -15   6   5          3.87         -1.98         6.26 o                         
 -14   6   5         89.50         94.09        18.90 o                         
 -13   6   5        102.72         84.32        17.72 o                         
 -12   6   5        366.77        380.95        35.99 o                         
 -11   6   5         65.69         81.10        10.65 o                         
 -10   6   5         34.32         32.26         6.77 o                         
  -9   6   5        345.88        367.06        47.48 o                         
  -8   6   5        320.22        342.23        25.77 o                         
  -7   6   5          9.90         12.85         4.64 o                         
  -6   6   5         53.14         48.94         9.05 o                         
  -5   6   5          0.77          1.38         2.92 o                         
  -4   6   5          2.89          6.11         3.65 o                         
  -3   6   5        324.23        341.56        21.63 o                         
  -2   6   5         19.04         22.23         4.87 o                         
  -1   6   5        887.94        930.44        57.84 o                         
   0   6   5         87.53         90.66         9.67 o                         
   1   6   5         70.16         58.93         8.61 o                         
   2   6   5        171.61        185.38        21.41 o                         
   3   6   5         35.72         39.82         5.67 o                         
   4   6   5          1.51          0.45         2.46 o                         
   5   6   5        161.21        177.36        10.42 o                         
   6   6   5        136.03        146.08         9.92 o                         
   7   6   5        376.87        392.30        20.64 o                         
   8   6   5        181.14        192.03        14.44 o                         
   9   6   5          9.17          4.34         2.74 o                         
  10   6   5         55.16         46.44         7.17 o                         
  11   6   5        586.25        626.77        39.59 o                         
  12   6   5        177.75        185.36        24.71 o                         
  13   6   5        177.38        176.19        25.21 o                         
  14   6   5          9.39         -0.71         6.63 o                         
  15   6   5         54.89         48.44        14.04 o                         
  16   6   5         50.93         41.65        13.26 o                         
  17   6   5         62.17         66.66        16.13 o                         
 -15   7   5        122.05        148.21        25.63 o                         
 -14   7   5          0.16        -11.29        11.29 o                         
 -13   7   5         56.44         93.10        19.87 o                         
 -12   7   5         11.94         16.16        11.57 o                         
 -11   7   5         22.60         21.77         5.86 o                         
 -10   7   5          6.36         10.56         4.68 o                         
  -9   7   5         99.74        122.74        16.84 o                         
  -8   7   5          9.84          5.68         4.02 o                         
  -7   7   5         24.51         15.82         6.33 o                         
  -6   7   5        312.53        324.47        20.57 o                         
  -5   7   5         26.02         16.78         7.55 o                         
  -4   7   5        271.27        279.11        18.00 o                         
  -3   7   5        762.94        775.40        43.83 o                         
  -2   7   5        169.94        187.63        20.93 o                         
  -1   7   5        456.56        507.39        39.74 o                         
   0   7   5         17.81          5.54         7.96 o                         
   1   7   5         18.64         16.18         7.73 o                         
   2   7   5        452.92        492.82        38.57 o                         
   3   7   5        513.22        486.68        39.21 o                         
   4   7   5         47.84         52.37        13.85 o                         
   5   7   5        216.76        242.96        27.64 o                         
   6   7   5          0.51         -6.58         9.72 o                         
   7   7   5        259.89        273.97        30.12 o                         
   8   7   5         39.56         18.23         8.19 o                         
   9   7   5         51.12         58.38        15.05 o                         
  10   7   5         42.25         34.29        11.82 o                         
  11   7   5         68.32         86.60        18.25 o                         
  12   7   5         30.39         18.56        10.00 o                         
  13   7   5        184.41        176.99        26.40 o                         
  14   7   5        188.29        210.68        29.27 o                         
  15   7   5         10.26         -3.89         9.25 o                         
 -13   8   5         17.24         21.48        10.92 o                         
 -12   8   5         29.01         26.56        12.93 o                         
 -11   8   5         38.05         48.09        15.34 o                         
 -10   8   5         50.94         33.04        13.15 o                         
  -9   8   5          8.24          1.79         8.64 o                         
  -8   8   5         86.83         68.71        18.86 o                         
  -7   8   5         76.97         83.57        19.72 o                         
  -6   8   5        136.36        148.23        24.45 o                         
  -5   8   5         46.78         51.14        14.90 o                         
  -4   8   5        532.18        555.21        44.52 o                         
  -3   8   5        152.34        135.56        22.33 o                         
  -2   8   5         91.49         97.06        18.52 o                         
  -1   8   5         59.77         46.44        14.04 o                         
   0   8   5        278.53        303.00        32.48 o                         
   1   8   5        145.76        165.41        24.15 o                         
   2   8   5         24.58         37.26        11.24 o                         
   3   8   5         91.64         67.68        14.86 o                         
   4   8   5         15.05          7.39         8.19 o                         
   5   8   5        137.99        150.91        23.78 o                         
   6   8   5         40.68         37.13        13.00 o                         
   7   8   5        130.60        177.87        26.16 o                         
   8   8   5          5.87         15.20         8.48 o                         
   9   8   5          5.02         -1.90         6.95 o                         
  10   8   5          4.58         -7.51        12.12 o                         
  11   8   5         49.96         46.93        13.92 o                         
  12   8   5          6.35         14.05        10.22 o                         
  -9   9   5         32.65         31.47        13.83 o                         
  -8   9   5         23.45         30.65        14.02 o                         
  -7   9   5          0.19          4.79         9.32 o                         
  -6   9   5          1.63         -3.96         6.37 o                         
  -5   9   5         36.36         12.20         9.83 o                         
  -4   9   5          0.53          2.79         7.65 o                         
  -3   9   5        158.25        169.83        26.56 o                         
  -2   9   5        158.46        200.54        29.19 o                         
  -1   9   5          3.52         19.22        12.65 o                         
   0   9   5        399.82        410.42        41.35 o                         
   1   9   5         18.36         18.72        10.71 o                         
   2   9   5         13.91         20.47        10.74 o                         
   3   9   5         13.37         15.77        10.24 o                         
   4   9   5        107.39         81.14        18.93 o                         
   5   9   5         46.15         53.86        15.83 o                         
   6   9   5         79.33         81.81        19.39 o                         
   7   9   5          2.77         14.44         8.94 o                         
   8   9   5         45.91         87.29        20.25 o                         
 -21   0   6        350.82        370.77        38.05 o                         
 -20   0   6        328.81        356.74        36.11 o                         
 -19   0   6        782.30        841.64        56.08 o                         
 -18   0   6         28.79         23.02         9.34 o                         
 -17   0   6        123.51        115.42        19.03 o                         
 -16   0   6        496.61        451.93        36.98 o                         
 -15   0   6        816.68        664.02        44.09 o                         
 -14   0   6        992.96        947.27        52.12 o                         
 -13   0   6        831.92        726.73        43.89 o                         
 -12   0   6        297.89        312.37        27.08 o                         
 -11   0   6         53.42         58.45        11.74 o                         
 -10   0   6       1068.57       1090.32        35.25 o                         
  -9   0   6        148.48        152.41        10.51 o                         
  -8   0   6       3942.15       3714.24       129.71 o                         
  -7   0   6        154.91        167.50         7.75 o                         
  -6   0   6          1.31          2.99         1.21 o                         
  -5   0   6        269.28        262.93         8.21 o                         
  -4   0   6       1588.28       1645.33        45.52 o                         
  -3   0   6       1487.89       1456.00        34.83 o                         
  -2   0   6        509.71        538.68        19.37 o                         
  -1   0   6        469.87        493.65        13.48 o                         
   0   0   6        233.71        264.41        32.22 o                         
   1   0   6       2023.77       2524.32        58.48 o                         
   2   0   6        643.63        641.87        22.37 o                         
   3   0   6       8819.60       8571.18       173.29 o                         
   4   0   6        602.59        703.58        25.95 o                         
   5   0   6         57.91         59.31         5.44 o                         
   6   0   6        969.21        841.41        17.97 o                         
   7   0   6       2064.96       1916.57        37.00 o                         
   8   0   6       5305.98       4679.29        77.54 o                         
   9   0   6         90.17        106.68         9.12 o                         
  10   0   6        289.98        278.28        22.85 o                         
  11   0   6        140.81        141.13        17.15 o                         
  12   0   6        163.15        192.87        20.78 o                         
  13   0   6        607.56        674.65        41.65 o                         
  14   0   6        694.13        762.16        46.15 o                         
  15   0   6        197.96        248.58        26.56 o                         
  16   0   6        132.76         98.97        17.33 o                         
  17   0   6         16.47         25.25         8.85 o                         
  18   0   6         18.98         44.52        14.14 o                         
  19   0   6        194.10        245.48        30.43 o                         
  20   0   6         13.32         -0.99         8.29 o                         
 -21   1   6         75.35         74.23        12.39 o                         
 -20   1   6        267.50        261.60        22.01 o                         
 -19   1   6        146.20        144.18        15.85 o                         
 -18   1   6         25.84         34.26         8.74 o                         
 -17   1   6         54.75         50.64         9.35 o                         
 -16   1   6         11.17          8.10         2.59 o                         
 -15   1   6        275.27        273.18        14.46 o                         
 -14   1   6        165.55        159.30        10.52 o                         
 -13   1   6         67.40         49.94         5.88 o                         
 -12   1   6        151.37        148.20        10.11 o                         
 -11   1   6        206.02        196.44         7.44 o                         
 -10   1   6         18.62         16.69         2.37 o                         
  -9   1   6        599.48        553.91        13.75 o                         
  -8   1   6        260.51        232.03         9.49 o                         
  -7   1   6        619.85        668.82        21.49 o                         
  -6   1   6        728.47        795.69        22.08 o                         
  -5   1   6        383.92        398.53        11.71 o                         
  -4   1   6          9.69          4.48         2.08 o                         
  -3   1   6        724.15        820.49        24.99 o                         
  -2   1   6        126.38        102.06         8.09 o                         
  -1   1   6        201.03        205.57         6.13 o                         
   0   1   6          0.34          0.63         0.66 o                         
   1   1   6         53.08         59.17         2.56 o                         
   2   1   6       1610.66       1748.59        23.58 o                         
   3   1   6        152.37        166.60         5.35 o                         
   4   1   6        524.88        554.22        11.03 o                         
   5   1   6        118.71        114.52         5.42 o                         
   6   1   6         24.29         24.56         3.01 o                         
   7   1   6        375.13        424.06        17.52 o                         
   8   1   6        554.58        561.49        27.66 o                         
   9   1   6        244.19        241.77        14.18 o                         
  10   1   6        316.06        318.68        21.88 o                         
  11   1   6        125.82        117.54         8.85 o                         
  12   1   6        176.56        152.93        10.45 o                         
  13   1   6        200.91        214.59        16.30 o                         
  14   1   6         98.24        111.06        12.16 o                         
  15   1   6         64.06         38.67         7.91 o                         
  16   1   6         58.81         37.34         7.22 o                         
  17   1   6          5.96          5.44         4.71 o                         
  18   1   6         42.17         47.17         9.38 o                         
  19   1   6        141.61        169.88        23.00 o                         
  20   1   6         48.18         39.97        10.29 o                         
 -21   2   6        387.36        389.76        40.63 o                         
 -20   2   6         11.73          4.06         8.14 o                         
 -19   2   6         70.55         49.41         9.80 o                         
 -18   2   6         47.96         44.84         9.49 o                         
 -17   2   6          2.63          6.13         4.35 o                         
 -16   2   6        137.70        139.25        14.75 o                         
 -15   2   6        704.57        685.88        32.61 o                         
 -14   2   6        405.66        401.73        17.03 o                         
 -13   2   6        501.59        500.14        28.97 o                         
 -12   2   6         51.09         34.00         4.45 o                         
 -11   2   6          0.03          0.31         2.08 o                         
 -10   2   6        474.44        482.71        11.76 o                         
  -9   2   6          1.93          3.56         1.31 o                         
  -8   2   6       1138.91       1109.63        17.37 o                         
  -7   2   6        389.77        392.02        14.73 o                         
  -6   2   6         33.79         30.63         8.27 o                         
  -5   2   6        140.76        140.30         9.85 o                         
  -4   2   6        844.62        883.08        26.00 o                         
  -3   2   6       1174.17       1127.77        24.17 o                         
  -2   2   6          2.78          2.76         1.62 o                         
  -1   2   6        315.17        317.43        14.36 o                         
   0   2   6        343.09        415.81        40.34 o                         
   1   2   6        434.38        431.54        30.36 o                         
   2   2   6       2314.86       2533.98        47.73 o                         
   3   2   6       1387.14       1433.86        30.34 o                         
   4   2   6         92.96        103.34         4.32 o                         
   5   2   6        207.07        215.60         7.51 o                         
   6   2   6        555.55        541.49        16.86 o                         
   7   2   6        258.10        249.75        11.46 o                         
   8   2   6         54.67         53.05         5.77 o                         
   9   2   6       1565.37       1581.32        34.38 o                         
  10   2   6       1209.92       1176.07        37.87 o                         
  11   2   6         39.30         28.10         4.89 o                         
  12   2   6          8.87         -1.77         3.78 o                         
  13   2   6          0.38          1.17         2.94 o                         
  14   2   6        570.43        564.07        19.11 o                         
  15   2   6         20.32         29.94         5.35 o                         
  16   2   6         14.41         17.67         4.92 o                         
  17   2   6         40.37         48.03         9.42 o                         
  18   2   6          5.41         -0.54         5.61 o                         
  19   2   6        169.69        165.36        20.54 o                         
  20   2   6        312.95        359.28        27.34 o                         
 -20   3   6        237.33        230.12        31.08 o                         
 -19   3   6          3.16        -11.29        11.29 o                         
 -18   3   6        169.50        199.32        27.72 o                         
 -17   3   6          0.82          2.02         7.61 o                         
 -16   3   6         81.31         78.58        16.01 o                         
 -15   3   6         38.12         54.76        14.34 o                         
 -14   3   6        696.62        715.78        47.30 o                         
 -13   3   6        348.15        339.72        31.22 o                         
 -12   3   6        319.34        288.82        24.53 o                         
 -11   3   6         49.20         62.36         6.77 o                         
 -10   3   6        674.78        565.60        32.33 o                         
  -9   3   6       1471.15       1505.06        42.59 o                         
  -8   3   6        551.70        567.87        17.76 o                         
  -7   3   6        536.24        545.40        14.04 o                         
  -6   3   6         89.70         82.33         9.57 o                         
  -5   3   6          0.55          2.31         2.57 o                         
  -4   3   6        481.00        464.57        11.31 o                         
  -3   3   6        648.51        688.56        13.94 o                         
  -2   3   6        203.77        169.14         6.39 o                         
  -1   3   6        216.44        232.22         8.62 o                         
   0   3   6        582.51        581.30        20.54 o                         
   1   3   6        175.20        178.58        15.32 o                         
   2   3   6       2523.76       2690.84        73.17 o                         
   3   3   6        515.82        464.97        14.30 o                         
   4   3   6       1207.70       1283.49        30.59 o                         
   5   3   6        131.46        131.36         5.20 o                         
   6   3   6        508.97        498.49        15.83 o                         
   7   3   6          3.66          1.92         2.89 o                         
   8   3   6        140.79        112.16         8.27 o                         
   9   3   6        340.93        352.60        15.20 o                         
  10   3   6        199.87        212.98        12.21 o                         
  11   3   6         64.02         52.83         6.12 o                         
  12   3   6        157.24        155.21        10.64 o                         
  13   3   6        590.04        628.99        22.63 o                         
  14   3   6        231.37        224.66        13.62 o                         
  15   3   6        404.26        378.86        23.66 o                         
  16   3   6        228.73        258.43        16.78 o                         
  17   3   6        102.72        137.72        15.62 o                         
  18   3   6         16.32          6.99        12.08 o                         
  19   3   6         94.44        107.97        14.96 o                         
 -19   4   6          0.25          1.83         7.03 o                         
 -18   4   6         26.22         22.42        10.93 o                         
 -17   4   6         26.08         17.93         7.58 o                         
 -16   4   6         13.18          9.02         9.74 o                         
 -15   4   6          5.46          5.37         6.97 o                         
 -14   4   6         70.26         59.31        14.79 o                         
 -13   4   6        186.12        195.34        24.52 o                         
 -12   4   6          0.84         -5.01         8.36 o                         
 -11   4   6         98.51        114.95        17.36 o                         
 -10   4   6         18.42          9.16         3.39 o                         
  -9   4   6         19.49         17.80         7.62 o                         
  -8   4   6        851.87        844.02        45.37 o                         
  -7   4   6         80.19         61.72        11.48 o                         
  -6   4   6        443.69        387.82        27.85 o                         
  -5   4   6         17.57         10.67         3.67 o                         
  -4   4   6        594.98        637.19        23.57 o                         
  -3   4   6        582.31        575.69        24.31 o                         
  -2   4   6         57.44         44.61         3.94 o                         
  -1   4   6         41.63         36.39         2.76 o                         
   0   4   6         31.84         28.49         2.20 o                         
   1   4   6          1.80          2.47         1.20 o                         
   2   4   6          2.10          1.55         1.18 o                         
   3   4   6         53.83         52.99         3.41 o                         
   4   4   6         78.11         77.69         4.51 o                         
   5   4   6        327.81        315.94        11.65 o                         
   6   4   6        198.26        194.57        10.03 o                         
   7   4   6         32.64         40.19         6.26 o                         
   8   4   6          0.82         -1.34         4.23 o                         
   9   4   6         21.34         19.61         5.05 o                         
  10   4   6        518.20        527.43        24.07 o                         
  11   4   6        124.57        141.45        12.58 o                         
  12   4   6        261.50        243.31        16.40 o                         
  13   4   6         61.18         58.12         7.88 o                         
  14   4   6         27.93         27.99         9.99 o                         
  15   4   6         25.35         28.81        10.93 o                         
  16   4   6        102.93         82.51        16.97 o                         
  17   4   6          1.97          4.91         5.96 o                         
  18   4   6         58.12         42.93         8.37 o                         
 -18   5   6          2.23        -10.61        10.61 o                         
 -17   5   6         12.80         15.53         9.54 o                         
 -16   5   6        296.10        343.75        37.54 o                         
 -15   5   6        398.63        381.53        38.51 o                         
 -14   5   6        237.57        252.77        30.52 o                         
 -13   5   6         35.61         42.75        12.28 o                         
 -12   5   6          8.46         21.05         9.71 o                         
 -11   5   6        158.82        152.47        21.35 o                         
 -10   5   6         30.41         33.68        10.39 o                         
  -9   5   6         49.27         68.21        13.55 o                         
  -8   5   6         57.20         34.68         9.88 o                         
  -7   5   6        659.42        657.00        40.58 o                         
  -6   5   6        204.22        214.85        13.15 o                         
  -5   5   6         34.69         36.50        14.37 o                         
  -4   5   6       1478.84       1564.80        34.89 o                         
  -3   5   6        913.91        932.84        20.52 o                         
  -2   5   6        828.02        890.29        19.38 o                         
  -1   5   6         90.29        100.58         6.19 o                         
   0   5   6          1.75         -0.09         1.45 o                         
   1   5   6          0.74         -2.14         2.14 o                         
   2   5   6       1109.89       1122.16        22.49 o                         
   3   5   6        196.97        199.84         7.99 o                         
   4   5   6        839.93        847.04        17.91 o                         
   5   5   6         58.86         55.59         4.40 o                         
   6   5   6          7.44          1.04         4.45 o                         
   7   5   6        366.75        385.08        20.46 o                         
   8   5   6         29.65         35.55         6.77 o                         
   9   5   6        390.39        406.70        21.43 o                         
  10   5   6         10.06          7.31         5.39 o                         
  11   5   6        744.79        747.78        32.21 o                         
  12   5   6          0.45          2.31         3.55 o                         
  13   5   6        169.54        167.95        23.30 o                         
  14   5   6        229.92        222.47        27.25 o                         
  15   5   6        161.44        152.36        22.95 o                         
  16   5   6          0.05          3.63         6.69 o                         
  17   5   6         13.39          9.95         7.15 o                         
 -17   6   6          8.38         -2.02        10.82 o                         
 -16   6   6         64.98         75.01        18.45 o                         
 -15   6   6        179.62        195.13        28.78 o                         
 -14   6   6        153.82        166.64        26.31 o                         
 -13   6   6          0.10         -8.20         8.65 o                         
 -12   6   6          7.59          6.50         5.74 o                         
 -11   6   6         66.78         84.69        17.09 o                         
 -10   6   6        386.91        443.87        37.36 o                         
  -9   6   6        174.80        161.37        22.41 o                         
  -8   6   6        295.00        315.05        18.70 o                         
  -7   6   6          7.63         17.16         4.71 o                         
  -6   6   6         12.06         18.34         6.11 o                         
  -5   6   6         19.46         17.91         5.60 o                         
  -4   6   6        469.04        540.24        41.57 o                         
  -3   6   6          0.43         -4.77         9.02 o                         
  -2   6   6        217.24        215.51        24.17 o                         
  -1   6   6        139.83        142.62        19.83 o                         
   0   6   6        234.32        229.17        25.06 o                         
   1   6   6        246.82        255.98        16.93 o                         
   2   6   6        128.11        118.90        11.80 o                         
   3   6   6        564.93        535.63        25.06 o                         
   4   6   6        693.78        678.30        28.38 o                         
   5   6   6        120.35        108.98        11.12 o                         
   6   6   6         70.79         78.57         9.73 o                         
   7   6   6        296.81        298.53        18.61 o                         
   8   6   6        206.20        221.46        16.11 o                         
   9   6   6          1.08          1.05         3.56 o                         
  10   6   6        450.55        457.69        23.61 o                         
  11   6   6         17.05         17.72         5.26 o                         
  12   6   6          8.34          1.44         6.26 o                         
  13   6   6         56.33         45.36        13.35 o                         
  14   6   6         46.11         31.67        12.55 o                         
  15   6   6          2.83         -9.45         9.45 o                         
  16   6   6          8.23        -11.98        11.98 o                         
 -15   7   6          0.95          7.10        11.86 o                         
 -14   7   6         96.49        104.72        21.06 o                         
 -13   7   6         40.03         47.03        14.82 o                         
 -12   7   6        252.59        215.21        29.44 o                         
 -11   7   6         62.39         57.11        15.69 o                         
 -10   7   6          0.80          8.40         9.96 o                         
  -9   7   6         20.61         20.90        10.51 o                         
  -8   7   6          6.93          6.00         5.12 o                         
  -7   7   6         26.26         18.37         8.36 o                         
  -6   7   6         91.84         92.76        18.96 o                         
  -5   7   6         16.57          5.12         8.20 o                         
  -4   7   6        835.25        807.91        52.79 o                         
  -3   7   6        119.08        107.76        19.78 o                         
  -2   7   6          2.28         -9.03         9.03 o                         
  -1   7   6        950.23        999.62        58.37 o                         
   0   7   6         42.35         31.12        10.69 o                         
   1   7   6        132.99        151.19        22.12 o                         
   2   7   6         10.62         10.63         6.88 o                         
   3   7   6          7.67         -8.13         8.13 o                         
   4   7   6        211.14        199.58        25.58 o                         
   5   7   6        184.75        202.90        26.70 o                         
   6   7   6        253.27        225.82        27.61 o                         
   7   7   6        129.56        146.61        22.85 o                         
   8   7   6         80.21         89.19        18.79 o                         
   9   7   6        101.34         59.78        14.94 o                         
  10   7   6         20.07         12.12         7.94 o                         
  11   7   6         40.75         47.98        14.43 o                         
  12   7   6        145.32        134.05        22.64 o                         
  13   7   6         66.54         56.19        14.62 o                         
  14   7   6         35.65         49.20        16.07 o                         
 -12   8   6         28.19         23.69        12.16 o                         
 -11   8   6          7.13          5.06        12.62 o                         
 -10   8   6        124.71        123.17        19.95 o                         
  -9   8   6          0.96         -0.38         5.85 o                         
  -8   8   6        140.04        136.53        16.97 o                         
  -7   8   6         32.72         68.15        18.50 o                         
  -6   8   6          0.70          3.78         7.88 o                         
  -5   8   6         17.73         11.60         9.79 o                         
  -4   8   6        538.25        533.98        44.14 o                         
  -3   8   6         39.63         50.64        14.98 o                         
  -2   8   6         17.16          9.87         9.12 o                         
  -1   8   6          0.77          0.26         9.04 o                         
   0   8   6          3.37          9.31        10.94 o                         
   1   8   6          2.97         -0.81         9.14 o                         
   2   8   6         17.69          8.71        10.77 o                         
   3   8   6          0.07        -13.57        13.57 o                         
   4   8   6          3.22          7.25         8.98 o                         
   5   8   6        110.08        112.36        20.81 o                         
   6   8   6          5.64         23.56        11.28 o                         
   7   8   6         34.85         34.49        14.19 o                         
   8   8   6        103.64        117.22        22.47 o                         
   9   8   6         33.55         39.53        12.88 o                         
  10   8   6         10.24         -3.91         9.93 o                         
  11   8   6          8.90          0.65         8.59 o                         
  -8   9   6         44.65         40.02        10.18 o                         
  -7   9   6         10.44         -9.19         9.19 o                         
  -6   9   6        114.79        134.49        23.97 o                         
  -5   9   6        207.07        197.74        28.68 o                         
  -4   9   6         50.09         49.81        15.89 o                         
  -3   9   6         44.28         37.43        13.59 o                         
  -2   9   6         52.81         36.25        12.48 o                         
  -1   9   6        106.37        137.65        24.93 o                         
   0   9   6        110.31        102.99        21.65 o                         
   1   9   6        257.54        248.79        32.27 o                         
   2   9   6         55.35         43.74        15.89 o                         
   3   9   6         13.97          5.79         8.11 o                         
   4   9   6          7.30         -5.83        10.95 o                         
   5   9   6          3.32          2.93         7.04 o                         
   6   9   6         67.10         74.80        18.56 o                         
   7   9   6          0.83         -5.82         8.95 o                         
 -20   1   7        142.23        143.67        17.38 o                         
 -19   1   7        135.42        150.28        16.99 o                         
 -18   1   7         30.90         25.99         6.72 o                         
 -17   1   7         61.72         64.23        10.62 o                         
 -16   1   7        453.41        474.22        28.24 o                         
 -15   1   7          0.12         -1.07         4.83 o                         
 -14   1   7        160.55        180.30        16.20 o                         
 -13   1   7        453.06        432.55        24.92 o                         
 -12   1   7         43.90         43.40         7.97 o                         
 -11   1   7         21.36         29.52         3.93 o                         
 -10   1   7       1294.10       1279.64        25.05 o                         
  -9   1   7       2154.79       2162.18        53.65 o                         
  -8   1   7       2344.15       2295.08       103.28 o                         
  -7   1   7         25.92         27.89         3.97 o                         
  -6   1   7         55.47         48.17         4.26 o                         
  -5   1   7        457.23        451.40        13.54 o                         
  -4   1   7          8.15          4.04         1.97 o                         
  -3   1   7       2014.73       1791.87        44.20 o                         
  -2   1   7        321.70        305.64        12.29 o                         
  -1   1   7         13.96         15.03         1.25 o                         
   0   1   7       1561.64       1648.41        26.76 o                         
   1   1   7       2114.67       2206.05        27.23 o                         
   2   1   7       1377.77       1306.03        18.76 o                         
   3   1   7        468.75        558.72        17.48 o                         
   4   1   7        535.36        508.73        11.91 o                         
   5   1   7        367.62        376.11        15.52 o                         
   6   1   7        696.84        724.11        16.18 o                         
   7   1   7         89.89        114.87         9.16 o                         
   8   1   7        524.78        525.62        20.94 o                         
   9   1   7       1555.77       1503.32        40.01 o                         
  10   1   7          0.44          2.18         2.45 o                         
  11   1   7        114.38        117.52         8.98 o                         
  12   1   7         78.15         87.59         8.19 o                         
  13   1   7        546.77        556.15        27.17 o                         
  14   1   7          6.25         11.45         5.56 o                         
  15   1   7        830.24        808.34        35.45 o                         
  16   1   7         10.98          6.99         4.16 o                         
  17   1   7          0.39         -2.42         4.65 o                         
  18   1   7          4.88         -6.25         6.66 o                         
  19   1   7        427.06        444.39        29.88 o                         
  20   1   7         13.43         20.69         7.75 o                         
 -20   2   7        183.67        177.31        27.42 o                         
 -19   2   7         24.88         14.24        13.20 o                         
 -18   2   7         40.58         41.62         9.59 o                         
 -17   2   7        254.52        208.47        19.31 o                         
 -16   2   7         60.15         61.23        13.19 o                         
 -15   2   7        636.05        630.86        50.48 o                         
 -14   2   7          9.13         12.92         5.93 o                         
 -13   2   7          0.31          1.81         8.95 o                         
 -12   2   7          1.60          0.28         4.24 o                         
 -11   2   7         71.31         90.51        11.09 o                         
 -10   2   7        584.00        608.34        15.66 o                         
  -9   2   7       1718.12       1665.15        40.50 o                         
  -8   2   7        219.26        199.44         9.73 o                         
  -7   2   7        266.69        272.09        16.34 o                         
  -6   2   7        102.25        104.35         9.28 o                         
  -5   2   7        754.70        700.28        55.72 o                         
  -4   2   7       1414.32       1322.67        45.72 o                         
  -3   2   7        294.52        301.92         9.16 o                         
  -2   2   7         85.39         94.02         6.99 o                         
  -1   2   7        149.52        168.24         9.14 o                         
   0   2   7        314.02        380.55        16.03 o                         
   1   2   7        901.43        848.02        24.69 o                         
   2   2   7       1356.23       1369.67        25.28 o                         
   3   2   7        558.01        561.12        13.33 o                         
   4   2   7        458.32        480.73        14.95 o                         
   5   2   7         24.69         28.55         2.64 o                         
   6   2   7         17.21          8.30         2.57 o                         
   7   2   7       2195.79       2147.21        40.96 o                         
   8   2   7        158.72        174.84        10.51 o                         
   9   2   7       1917.16       1901.07        63.00 o                         
  10   2   7         92.05         87.96         7.85 o                         
  11   2   7         19.00         26.71         4.26 o                         
  12   2   7        210.19        216.86        12.86 o                         
  13   2   7        171.90        177.21        10.56 o                         
  14   2   7        328.19        341.82        15.13 o                         
  15   2   7        338.72        314.34        16.41 o                         
  16   2   7         16.17         13.68         5.59 o                         
  17   2   7         37.35         52.60        13.28 o                         
  18   2   7         60.13         44.61         8.47 o                         
  19   2   7          9.97         19.72         7.09 o                         
 -19   3   7          0.16          5.80         9.80 o                         
 -18   3   7         15.32         31.38        12.53 o                         
 -17   3   7          0.48         -7.02         8.55 o                         
 -16   3   7          0.14          1.12         7.53 o                         
 -15   3   7        346.81        333.39        34.10 o                         
 -14   3   7         24.15         39.21        13.66 o                         
 -13   3   7        104.29         87.71        17.02 o                         
 -12   3   7         69.75         78.45        15.58 o                         
 -11   3   7        149.47        114.39        17.74 o                         
 -10   3   7         27.09         10.12         5.00 o                         
  -9   3   7         37.34         40.48         5.23 o                         
  -8   3   7        206.23        190.67        14.75 o                         
  -7   3   7        409.17        397.48        32.32 o                         
  -6   3   7        131.43        113.31        12.57 o                         
  -5   3   7       1856.17       1897.84       127.56 o                         
  -4   3   7         15.43         21.06         2.65 o                         
  -3   3   7        741.99        663.86        15.66 o                         
  -2   3   7         92.58        103.00         7.65 o                         
  -1   3   7        280.44        277.34        12.16 o                         
   0   3   7        192.43        215.16        10.58 o                         
   1   3   7        174.11        183.95        12.86 o                         
   2   3   7        214.41        237.58        10.88 o                         
   3   3   7         46.26         39.96         4.34 o                         
   4   3   7         29.74         24.77         3.74 o                         
   5   3   7         61.96         64.16         4.99 o                         
   6   3   7        144.02        148.59         9.25 o                         
   7   3   7        676.66        688.36        21.50 o                         
   8   3   7          3.60          6.45         4.35 o                         
   9   3   7          2.27          8.50         3.97 o                         
  10   3   7       1086.07       1129.13        30.62 o                         
  11   3   7        128.10        114.45         9.49 o                         
  12   3   7         26.58         18.34         4.49 o                         
  13   3   7        101.29         95.31        10.52 o                         
  14   3   7         12.96          0.36         3.37 o                         
  15   3   7         16.60          8.24         4.41 o                         
  16   3   7         86.49         84.18         9.88 o                         
  17   3   7         48.16         64.67        11.18 o                         
  18   3   7        116.89        102.61        13.96 o                         
  19   3   7        110.88        126.17        16.43 o                         
 -18   4   7         59.97         56.27        15.64 o                         
 -17   4   7         64.35         37.33        13.58 o                         
 -16   4   7        201.67        132.01        22.30 o                         
 -15   4   7        597.99        591.09        47.35 o                         
 -14   4   7         11.35          2.26         7.21 o                         
 -13   4   7        146.97        157.70        22.96 o                         
 -12   4   7          2.63         12.87         8.24 o                         
 -11   4   7        144.45        133.03        20.25 o                         
 -10   4   7        777.62        825.88        49.62 o                         
  -9   4   7        989.76        977.07        52.94 o                         
  -8   4   7        362.46        355.77        29.91 o                         
  -7   4   7          0.86          0.05         3.14 o                         
  -6   4   7        171.15        173.39        12.79 o                         
  -5   4   7        322.64        302.89        23.03 o                         
  -4   4   7        167.81        164.42        10.63 o                         
  -3   4   7          5.91          4.83         3.86 o                         
  -2   4   7       1579.01       1648.54        44.02 o                         
  -1   4   7        627.76        716.23        21.50 o                         
   0   4   7        315.52        305.42        13.44 o                         
   1   4   7       1391.67       1489.11        32.50 o                         
   2   4   7        937.40        939.76        24.35 o                         
   3   4   7        801.89        782.59        21.39 o                         
   4   4   7          2.75         -0.92         2.72 o                         
   5   4   7          5.16          4.07         2.07 o                         
   6   4   7         29.38         36.87         5.89 o                         
   7   4   7        453.02        450.94        22.40 o                         
   8   4   7         27.08         26.63         6.51 o                         
   9   4   7       1074.12       1066.25        36.78 o                         
  10   4   7        238.67        224.42        16.19 o                         
  11   4   7         27.62         20.90         5.31 o                         
  12   4   7        144.12        152.22        13.75 o                         
  13   4   7         25.36         26.78         6.24 o                         
  14   4   7         48.55         68.76        15.21 o                         
  15   4   7         19.53         14.96         7.81 o                         
  16   4   7        159.91        146.42        22.27 o                         
  17   4   7          1.69          5.07         4.97 o                         
  18   4   7        251.92        271.37        30.19 o                         
 -17   5   7         35.77         20.47         7.74 o                         
 -16   5   7          5.15         -3.35         8.91 o                         
 -15   5   7          0.07         -2.88         7.38 o                         
 -14   5   7         64.78         71.94        17.49 o                         
 -13   5   7        202.66        221.96        28.31 o                         
 -12   5   7         13.85          7.94         5.69 o                         
 -11   5   7         24.21         10.78         7.18 o                         
 -10   5   7         68.82         71.96        14.83 o                         
  -9   5   7        126.99        102.96        16.97 o                         
  -8   5   7         37.27         41.30        11.41 o                         
  -7   5   7         24.51         21.26         8.25 o                         
  -6   5   7        186.26        184.78        20.99 o                         
  -5   5   7         70.99         60.68        12.27 o                         
  -4   5   7        213.46        212.39        12.78 o                         
  -3   5   7         11.76         14.50         4.28 o                         
  -2   5   7       1432.05       1489.11        34.82 o                         
  -1   5   7        587.76        609.36        20.65 o                         
   0   5   7          0.46          0.11         2.62 o                         
   1   5   7        669.84        671.11        26.17 o                         
   2   5   7        398.70        364.39        19.21 o                         
   3   5   7         17.10         18.93         3.71 o                         
   4   5   7        392.25        430.64        16.10 o                         
   5   5   7        704.55        732.75        38.22 o                         
   6   5   7         29.18         26.38         6.82 o                         
   7   5   7         10.87         14.61         4.93 o                         
   8   5   7         24.37         23.61         5.57 o                         
   9   5   7         24.39         18.72         4.67 o                         
  10   5   7         17.14         16.98         5.06 o                         
  11   5   7          0.04         -3.10         3.91 o                         
  12   5   7        425.83        411.55        23.22 o                         
  13   5   7         47.98         55.91        14.40 o                         
  14   5   7          0.02          2.07         7.10 o                         
  15   5   7         72.08         74.39        16.46 o                         
  16   5   7        210.14        230.23        29.13 o                         
 -16   6   7         20.16         30.33        12.57 o                         
 -15   6   7         46.74         31.85        13.10 o                         
 -14   6   7         79.61         66.11        17.28 o                         
 -13   6   7        148.15        154.49        24.13 o                         
 -12   6   7         43.61         40.46        12.55 o                         
 -11   6   7         29.25         37.10        12.24 o                         
 -10   6   7        325.03        282.40        30.97 o                         
  -9   6   7          3.29         -5.65         9.35 o                         
  -8   6   7         28.85         33.20        11.69 o                         
  -7   6   7        206.55        167.35        16.85 o                         
  -6   6   7         33.55         30.26         6.92 o                         
  -5   6   7          2.16          2.39         5.52 o                         
  -4   6   7          0.37          2.62         3.86 o                         
  -3   6   7        200.24        169.99        14.91 o                         
  -2   6   7          0.53          2.84         4.67 o                         
  -1   6   7         69.70         72.73         7.63 o                         
   0   6   7         87.80         91.01         8.31 o                         
   1   6   7        109.88        110.10         8.91 o                         
   2   6   7          2.13          3.04         4.07 o                         
   3   6   7         22.65         19.13         3.61 o                         
   4   6   7        305.29        292.45        18.92 o                         
   5   6   7          5.57          4.48         4.10 o                         
   6   6   7          0.72         -2.66         5.46 o                         
   7   6   7        287.74        321.34        20.34 o                         
   8   6   7        233.03        231.40        17.33 o                         
   9   6   7        155.94        166.70        14.82 o                         
  10   6   7          0.00          0.77         9.46 o                         
  11   6   7        151.95        144.19        13.80 o                         
  12   6   7         74.76         84.68        18.38 o                         
  13   6   7         77.30         69.93        16.70 o                         
  14   6   7        132.46        118.69        21.76 o                         
  15   6   7          0.19        -10.86        10.86 o                         
 -14   7   7        148.67        193.01        29.63 o                         
 -13   7   7        143.36        158.34        25.90 o                         
 -12   7   7         13.37         -0.93         4.94 o                         
 -11   7   7          6.69         -4.89         7.35 o                         
 -10   7   7        121.45        112.71        20.63 o                         
  -9   7   7         83.36         92.51        14.53 o                         
  -8   7   7         26.72         36.72         9.25 o                         
  -7   7   7         17.39         18.11         6.90 o                         
  -6   7   7        107.52        110.41        15.37 o                         
  -5   7   7         68.82         77.20        11.50 o                         
  -4   7   7          0.25          7.10         7.13 o                         
  -3   7   7        235.94        216.67        38.03 o                         
  -2   7   7         20.22         16.91         6.20 o                         
  -1   7   7        394.33        385.73        23.82 o                         
   0   7   7         19.74         26.62        11.57 o                         
   1   7   7        315.73        329.97        21.11 o                         
   2   7   7         99.73         84.31        11.68 o                         
   3   7   7         93.55         98.22        17.72 o                         
   4   7   7          0.23         -6.39         8.82 o                         
   5   7   7          5.99          4.75         9.76 o                         
   6   7   7         88.00         92.37        16.09 o                         
   7   7   7         21.78         19.34         6.07 o                         
   8   7   7        268.79        312.01        21.05 o                         
   9   7   7         29.58         38.27         7.66 o                         
  10   7   7         44.09         44.83         8.39 o                         
  11   7   7          2.25         -0.93         6.41 o                         
  12   7   7         95.95        100.25        20.25 o                         
  13   7   7         64.49         62.20        16.32 o                         
 -11   8   7        178.79        153.59        19.47 o                         
 -10   8   7         68.49         80.40        16.79 o                         
  -9   8   7          1.33         -1.75        12.75 o                         
  -8   8   7         15.45         26.22         8.42 o                         
  -7   8   7        156.42        181.17        19.14 o                         
  -6   8   7          2.49          1.37         6.28 o                         
  -5   8   7         10.37          8.38         7.28 o                         
  -4   8   7          1.45          5.53         5.45 o                         
  -3   8   7          4.25          9.97         6.04 o                         
  -2   8   7         12.70         11.67         4.61 o                         
  -1   8   7          0.17         -2.93         4.38 o                         
   0   8   7         92.96         99.20        12.77 o                         
   1   8   7          6.10         -2.24         4.92 o                         
   2   8   7          7.04          0.39         6.92 o                         
   3   8   7         37.39         34.40        11.73 o                         
   4   8   7        176.51        179.83        26.47 o                         
   5   8   7         64.57         53.09        16.30 o                         
   6   8   7        319.51        326.02        36.82 o                         
   7   8   7         30.84         44.40        13.64 o                         
   8   8   7          5.10         28.70        13.04 o                         
   9   8   7          0.82        -13.53        13.53 o                         
  10   8   7        144.97        184.03        28.70 o                         
  -6   9   7          3.36         -0.79        13.03 o                         
  -5   9   7        154.46        161.48        18.26 o                         
  -4   9   7          4.12          3.72         7.86 o                         
  -3   9   7        113.01        100.19        14.15 o                         
  -2   9   7          3.73         -6.09         6.39 o                         
  -1   9   7         22.84         14.75        19.97 o                         
   0   9   7        185.28        160.87        26.47 o                         
   1   9   7          0.24         -0.02         8.52 o                         
   2   9   7         33.82         28.91        11.19 o                         
   3   9   7         49.54         38.56        14.35 o                         
   4   9   7         12.83          8.20         9.14 o                         
   5   9   7         34.39         12.33        11.58 o                         
 -20   0   8        229.10        249.54        32.48 o                         
 -19   0   8         11.81          7.35         6.13 o                         
 -18   0   8        177.84        168.56        25.64 o                         
 -17   0   8         17.62         32.97        12.08 o                         
 -16   0   8        917.91        811.18        54.39 o                         
 -15   0   8        861.41        912.13        56.48 o                         
 -14   0   8        177.29        190.76        24.82 o                         
 -13   0   8         26.91         15.55         8.42 o                         
 -12   0   8          0.11          1.97         2.51 o                         
 -11   0   8       1398.72       1404.44        37.96 o                         
 -10   0   8       1255.21       1228.23        51.79 o                         
  -9   0   8        424.76        398.43        18.66 o                         
  -8   0   8       1104.26       1071.03        43.40 o                         
  -7   0   8         30.10         23.25         4.74 o                         
  -6   0   8        805.61        826.63        51.15 o                         
  -5   0   8       1849.66       1611.78        30.27 o                         
  -4   0   8       2460.39       2229.46        39.85 o                         
  -3   0   8         18.41         15.66         3.10 o                         
  -2   0   8         35.33         34.02         3.87 o                         
  -1   0   8         31.38         34.18         3.72 o                         
   0   0   8       1724.42       1776.90        54.76 o                         
   1   0   8          0.26         -2.96         2.96 o                         
   2   0   8       1595.05       1936.07        51.20 o                         
   3   0   8       1710.81       1805.91       117.69 o                         
   4   0   8        174.14        165.44         9.20 o                         
   5   0   8       1019.20       1085.16        41.27 o                         
   6   0   8       1478.50       1420.72        34.20 o                         
   7   0   8        274.09        285.14        22.67 o                         
   8   0   8       6101.32       5923.43       311.19 o                         
   9   0   8        952.68        912.27        29.41 o                         
  10   0   8          3.55          2.92         4.04 o                         
  11   0   8         54.09         39.87         9.57 o                         
  12   0   8         22.01         21.86         8.04 o                         
  13   0   8        827.53        813.86        48.09 o                         
  14   0   8        853.93        861.38        51.93 o                         
  15   0   8         23.82         32.56        11.24 o                         
  16   0   8         36.57         36.66        11.16 o                         
  17   0   8          3.07         14.91        10.43 o                         
  18   0   8         50.56         57.88        14.97 o                         
  19   0   8         26.73         22.33         9.18 o                         
 -20   1   8        186.69        228.40        22.26 o                         
 -19   1   8         20.67         35.43         8.57 o                         
 -18   1   8         37.17         21.01         8.30 o                         
 -17   1   8         47.06         50.06        10.02 o                         
 -16   1   8         64.26         68.22        15.37 o                         
 -15   1   8        195.15        218.03        19.18 o                         
 -14   1   8        399.96        400.86        25.49 o                         
 -13   1   8         17.06         17.18         5.98 o                         
 -12   1   8         31.94         24.24         7.05 o                         
 -11   1   8        450.13        411.16        13.22 o                         
 -10   1   8        589.60        556.67        15.80 o                         
  -9   1   8         47.17         46.60         4.76 o                         
  -8   1   8         34.93         27.21         3.57 o                         
  -7   1   8        121.52        134.52         7.72 o                         
  -6   1   8        612.43        576.13        19.71 o                         
  -5   1   8        346.69        345.22        14.08 o                         
  -4   1   8         17.71         11.72         2.88 o                         
  -3   1   8        211.54        197.17        27.62 o                         
  -2   1   8        202.71        221.32         7.83 o                         
  -1   1   8        737.46        743.83        12.54 o                         
   0   1   8         10.12         10.97         1.21 o                         
   1   1   8         69.65         46.97         2.49 o                         
   2   1   8         36.22         24.17         1.95 o                         
   3   1   8         63.73         66.11         5.88 o                         
   4   1   8         40.88         38.72         4.40 o                         
   5   1   8        338.85        335.92        13.13 o                         
   6   1   8          0.02          1.59         2.31 o                         
   7   1   8        182.31        163.27        16.38 o                         
   8   1   8        643.36        575.41        22.58 o                         
   9   1   8        692.19        720.93        22.04 o                         
  10   1   8         59.23         63.47         6.37 o                         
  11   1   8          6.50          1.33         3.20 o                         
  12   1   8         40.30         53.92         6.46 o                         
  13   1   8          2.34         -3.21         5.13 o                         
  14   1   8        338.65        344.71        22.56 o                         
  15   1   8        140.06        153.30        12.35 o                         
  16   1   8          1.10         11.40         6.04 o                         
  17   1   8          5.38          0.01         6.38 o                         
  18   1   8          7.16          0.59         6.73 o                         
  19   1   8          0.10          2.21         4.69 o                         
 -19   2   8         93.66         95.45        20.77 o                         
 -18   2   8          0.73         -2.48         6.76 o                         
 -17   2   8         28.71         33.86         8.43 o                         
 -16   2   8        151.19        152.83        17.06 o                         
 -15   2   8         91.80        120.04        17.48 o                         
 -14   2   8        463.95        472.67        28.33 o                         
 -13   2   8         10.78          8.14         5.31 o                         
 -12   2   8          0.70          7.64         5.37 o                         
 -11   2   8        759.55        740.73        33.40 o                         
 -10   2   8        127.95        120.66         7.20 o                         
  -9   2   8         38.38         34.56         4.47 o                         
  -8   2   8         50.15         53.12         5.45 o                         
  -7   2   8         56.87         56.39         6.65 o                         
  -6   2   8          1.40          0.55         3.30 o                         
  -5   2   8         80.56         75.14        11.70 o                         
  -4   2   8         25.61         23.74        12.75 o                         
  -3   2   8        874.93        907.07        16.64 o                         
  -2   2   8        402.38        440.57        19.23 o                         
  -1   2   8          3.06          1.71         1.78 o                         
   0   2   8        146.91        131.11         8.84 o                         
   1   2   8         17.34         18.27         4.09 o                         
   2   2   8        973.21        916.48        20.42 o                         
   3   2   8        108.61         92.53         5.71 o                         
   4   2   8        474.69        501.97        13.24 o                         
   5   2   8        493.50        483.47        24.49 o                         
   6   2   8        733.32        787.30        22.46 o                         
   7   2   8       1781.69       1844.44        38.18 o                         
   8   2   8         78.96         86.29         7.67 o                         
   9   2   8        163.68        163.47        10.63 o                         
  10   2   8         41.17         34.94         5.87 o                         
  11   2   8        223.91        225.33        13.29 o                         
  12   2   8        256.07        234.48        13.82 o                         
  13   2   8         26.64         27.65         4.58 o                         
  14   2   8         98.66         94.26         8.45 o                         
  15   2   8         92.68        100.77        10.26 o                         
  16   2   8         31.82         37.20         6.48 o                         
  17   2   8         23.00         24.42         7.70 o                         
  18   2   8        122.72        107.23        14.55 o                         
 -19   3   8        140.05        151.10        25.86 o                         
 -18   3   8          9.71          5.05         7.67 o                         
 -17   3   8        137.86        177.53        27.29 o                         
 -16   3   8        347.53        375.13        38.55 o                         
 -15   3   8         48.69         68.20        17.18 o                         
 -14   3   8        391.04        421.65        39.23 o                         
 -13   3   8         29.01         26.27        11.29 o                         
 -12   3   8        267.77        240.45        27.66 o                         
 -11   3   8        127.63        158.27        21.77 o                         
 -10   3   8       1031.63        964.88        54.45 o                         
  -9   3   8        173.54        169.40        13.43 o                         
  -8   3   8        522.74        559.42        18.60 o                         
  -7   3   8         87.96         89.39         9.16 o                         
  -6   3   8         12.91         11.78         3.46 o                         
  -5   3   8       1417.26       1411.65        78.17 o                         
  -4   3   8       1396.18       1432.71        39.76 o                         
  -3   3   8       2120.20       2148.92        52.52 o                         
  -2   3   8         92.38         73.52         6.71 o                         
  -1   3   8        237.38        214.20        11.23 o                         
   0   3   8        959.40        963.82        30.15 o                         
   1   3   8       1515.29       1588.82        53.00 o                         
   2   3   8         75.72         86.64         7.00 o                         
   3   3   8       1231.83       1238.56        37.94 o                         
   4   3   8        903.01        864.60        26.30 o                         
   5   3   8        182.14        182.10        10.41 o                         
   6   3   8        225.79        220.37        15.30 o                         
   7   3   8         82.64         67.38         6.83 o                         
   8   3   8        299.21        308.16        14.87 o                         
   9   3   8        104.67        116.74         9.33 o                         
  10   3   8         27.03         31.80         5.22 o                         
  11   3   8         68.45         64.29         7.34 o                         
  12   3   8        326.16        363.24        17.81 o                         
  13   3   8        267.82        286.04        16.26 o                         
  14   3   8        585.86        572.68        23.64 o                         
  15   3   8        104.56        105.89         9.10 o                         
  16   3   8          2.98         -4.19         4.49 o                         
  17   3   8         11.89         15.32         6.65 o                         
  18   3   8        104.90        100.40        16.14 o                         
 -18   4   8          3.48        -10.58        10.58 o                         
 -17   4   8        153.94        210.12        30.26 o                         
 -16   4   8          1.40          0.12         8.42 o                         
 -15   4   8          9.70          7.28         7.48 o                         
 -14   4   8        157.53        173.04        25.89 o                         
 -13   4   8          3.59         -6.60         7.16 o                         
 -12   4   8         10.74         11.65         5.73 o                         
 -11   4   8          1.07         -6.34         6.58 o                         
 -10   4   8         12.56          4.62         6.30 o                         
  -9   4   8          0.67          3.23         5.75 o                         
  -8   4   8        157.23        168.64        13.68 o                         
  -7   4   8         10.16          4.87         3.17 o                         
  -6   4   8          0.63         -2.77         3.20 o                         
  -5   4   8        132.57        115.09        12.20 o                         
  -4   4   8        108.14        119.32         9.56 o                         
  -3   4   8         98.32        111.29         8.95 o                         
  -2   4   8         18.96         24.03         4.62 o                         
  -1   4   8         27.44         16.46         2.98 o                         
   0   4   8         20.37         19.20         3.28 o                         
   1   4   8        245.72        235.12        12.10 o                         
   2   4   8         14.20          8.62         3.16 o                         
   3   4   8        694.07        644.65        21.71 o                         
   4   4   8        338.90        356.25        19.09 o                         
   5   4   8        169.07        192.80        17.56 o                         
   6   4   8        233.37        251.00        23.51 o                         
   7   4   8         15.13         19.71         5.83 o                         
   8   4   8         18.42         11.59         4.55 o                         
   9   4   8          0.00         -0.03         3.91 o                         
  10   4   8         22.34         22.42         5.24 o                         
  11   4   8         58.80         55.79         8.54 o                         
  12   4   8         29.67         18.58         4.31 o                         
  13   4   8         15.68          4.82         6.69 o                         
  14   4   8         30.00         28.80         9.76 o                         
  15   4   8         34.36         23.14         8.98 o                         
  16   4   8         16.89         14.31         7.45 o                         
  17   4   8        135.60        137.42        16.75 o                         
 -16   5   8         71.92         51.69        14.24 o                         
 -15   5   8        234.48        225.76        30.99 o                         
 -14   5   8         83.27        104.10        20.30 o                         
 -13   5   8         93.56         84.13        18.48 o                         
 -12   5   8         91.75        101.46        19.64 o                         
 -11   5   8         55.90         50.74        14.03 o                         
 -10   5   8        576.97        557.91        43.23 o                         
  -9   5   8         10.44          8.22         7.14 o                         
  -8   5   8         27.86         36.58        11.42 o                         
  -7   5   8          4.36         -3.15         7.88 o                         
  -6   5   8        220.70        194.26        17.32 o                         
  -5   5   8        876.26        922.27        29.96 o                         
  -4   5   8        387.19        406.29        18.25 o                         
  -3   5   8         24.87         19.95         4.35 o                         
  -2   5   8       1164.34       1141.23        32.44 o                         
  -1   5   8         32.49         33.47         5.29 o                         
   0   5   8         66.29         67.18         6.86 o                         
   1   5   8        172.53        178.10        11.06 o                         
   2   5   8         30.47         28.86         4.84 o                         
   3   5   8        202.16        211.02        11.72 o                         
   4   5   8         88.41         83.77        10.35 o                         
   5   5   8         22.19         19.86         5.60 o                         
   6   5   8        378.46        391.20        22.41 o                         
   7   5   8         21.26         22.66         6.03 o                         
   8   5   8        117.34        110.33        11.82 o                         
   9   5   8         70.68         57.40         8.92 o                         
  10   5   8         62.25         58.33         8.97 o                         
  11   5   8         12.71          8.56         6.32 o                         
  12   5   8         97.07        101.26        14.26 o                         
  13   5   8        190.68        166.48        23.87 o                         
  14   5   8        227.86        229.94        28.62 o                         
  15   5   8          2.20          0.27         4.91 o                         
 -15   6   8         49.91         37.86        13.42 o                         
 -14   6   8         19.06         16.49        11.42 o                         
 -13   6   8         46.36         41.58        13.41 o                         
 -12   6   8        132.59        138.92        23.68 o                         
 -11   6   8        352.72        346.68        36.38 o                         
 -10   6   8         41.48         27.23        10.74 o                         
  -9   6   8        305.25        331.39        34.22 o                         
  -8   6   8        259.05        235.95        27.83 o                         
  -7   6   8         45.29         46.44         9.56 o                         
  -6   6   8          0.14          0.34         5.05 o                         
  -5   6   8        222.61        218.97        18.30 o                         
  -4   6   8        258.01        235.01        18.31 o                         
  -3   6   8        177.42        153.93        11.56 o                         
  -2   6   8         44.04         42.34         6.63 o                         
  -1   6   8        260.77        243.88        14.07 o                         
   0   6   8        243.68        250.75        14.16 o                         
   1   6   8         15.79         14.56         3.86 o                         
   2   6   8         57.60         61.21         6.94 o                         
   3   6   8        124.76        108.67        17.09 o                         
   4   6   8         34.35         23.99         5.93 o                         
   5   6   8         63.42         61.69         9.36 o                         
   6   6   8        137.91        158.02        14.81 o                         
   7   6   8         62.16         59.83        16.47 o                         
   8   6   8         24.18         37.25         7.95 o                         
   9   6   8         14.94          8.56         5.88 o                         
  10   6   8         54.62         62.73         9.45 o                         
  11   6   8          0.97         -3.90         3.90 o                         
  12   6   8         17.91         18.26         9.78 o                         
  13   6   8        110.23        112.77        21.63 o                         
  14   6   8        115.88        105.25        20.94 o                         
 -12   7   8         11.04          2.66         8.28 o                         
 -11   7   8         30.93         36.70        13.78 o                         
 -10   7   8          3.28         -0.09         4.95 o                         
  -9   7   8        120.06         92.88        20.56 o                         
  -8   7   8         55.86         48.77        13.78 o                         
  -7   7   8        168.79        198.40        19.26 o                         
  -6   7   8          0.05         -4.29         6.14 o                         
  -5   7   8          0.43          0.32         4.66 o                         
  -4   7   8        269.11        245.74        30.27 o                         
  -3   7   8          1.71          8.05         5.47 o                         
  -2   7   8        313.88        304.78        25.46 o                         
  -1   7   8        133.84        128.81        13.29 o                         
   0   7   8        200.02        189.58        19.47 o                         
   1   7   8          2.16          0.48         3.60 o                         
   2   7   8         32.84         33.02         6.90 o                         
   3   7   8         55.50         34.88         7.28 o                         
   4   7   8        161.61        159.01        22.60 o                         
   5   7   8         20.24         26.67         7.12 o                         
   6   7   8          2.92          5.05         4.07 o                         
   7   7   8         29.30         31.53         7.04 o                         
   8   7   8        115.85        133.57        14.56 o                         
   9   7   8         17.09         17.38         5.87 o                         
  10   7   8         35.07         26.81         6.94 o                         
  11   7   8         66.85         65.14        16.34 o                         
  -9   8   8         77.39         69.85        12.77 o                         
  -8   8   8         42.08         52.75        11.66 o                         
  -7   8   8         60.97         56.41        10.77 o                         
  -6   8   8          1.75          8.33         5.79 o                         
  -5   8   8         69.17         62.37        10.72 o                         
  -4   8   8        265.98        279.93        24.78 o                         
  -3   8   8         56.78         52.24        12.32 o                         
  -2   8   8          1.71         -0.88         4.58 o                         
  -1   8   8          0.42         -4.73         4.87 o                         
   0   8   8         18.70         46.57        15.03 o                         
   1   8   8          0.85         -7.57         9.34 o                         
   2   8   8        118.80        121.89        21.95 o                         
   3   8   8         68.08         63.06        16.62 o                         
   4   8   8         13.52         12.17         7.69 o                         
   5   8   8          0.53         -1.48         9.36 o                         
   6   8   8         29.20          8.32         7.16 o                         
   7   8   8        164.24        202.98        30.20 o                         
   8   8   8         11.07         48.71        17.74 o                         
 -19   1   9          4.70          9.74         7.13 o                         
 -18   1   9         31.28         37.58        10.31 o                         
 -17   1   9        505.38        568.44        33.96 o                         
 -16   1   9        134.30        131.64        22.31 o                         
 -15   1   9        505.23        530.76        44.34 o                         
 -14   1   9         22.71         24.20         6.20 o                         
 -13   1   9         40.68         35.61         7.67 o                         
 -12   1   9         11.32          6.16         4.76 o                         
 -11   1   9        607.25        650.47        18.09 o                         
 -10   1   9        308.75        321.75        12.47 o                         
  -9   1   9        830.30        827.97        32.58 o                         
  -8   1   9          8.40          8.23         2.61 o                         
  -7   1   9       1337.85       1430.14        29.27 o                         
  -6   1   9       3047.60       2946.53        86.75 o                         
  -5   1   9        177.35        170.76         9.36 o                         
  -4   1   9       2520.85       2706.95        78.59 o                         
  -3   1   9        494.86        489.62        12.16 o                         
  -2   1   9        184.10        188.00         7.10 o                         
  -1   1   9         15.01         19.01         2.08 o                         
   0   1   9        667.16        666.22        11.76 o                         
   1   1   9        906.38        926.56        14.97 o                         
   2   1   9        597.89        612.17        21.16 o                         
   3   1   9        648.33        665.96        18.50 o                         
   4   1   9         19.02         19.24         3.84 o                         
   5   1   9         23.10         19.54         4.59 o                         
   6   1   9          0.17         -1.97         1.97 o                         
   7   1   9        225.87        241.17        12.36 o                         
   8   1   9       1399.99       1459.26        39.92 o                         
   9   1   9        155.03        154.06         9.02 o                         
  10   1   9          3.58          0.69         2.60 o                         
  11   1   9         58.66         65.40         6.22 o                         
  12   1   9        611.19        669.13        21.27 o                         
  13   1   9        461.56        522.04        22.74 o                         
  14   1   9        431.47        400.61        20.25 o                         
  15   1   9          1.26          1.59         3.80 o                         
  16   1   9         45.79         59.65         8.47 o                         
  17   1   9         18.32         20.78         5.56 o                         
  18   1   9         82.16         86.25        13.46 o                         
 -18   2   9         15.34         17.96         9.34 o                         
 -17   2   9        118.13        107.45        21.59 o                         
 -16   2   9        712.30        804.07        57.54 o                         
 -15   2   9          0.02          5.46         7.00 o                         
 -14   2   9          5.56          1.21         9.33 o                         
 -13   2   9          0.68         -0.97         5.25 o                         
 -12   2   9        166.93        182.60        24.47 o                         
 -11   2   9         11.28         15.33         5.19 o                         
 -10   2   9        130.02        118.97         8.84 o                         
  -9   2   9        787.04        764.45        22.60 o                         
  -8   2   9          5.45          2.90         2.53 o                         
  -7   2   9         20.14         20.87         3.75 o                         
  -6   2   9        435.89        479.44        18.03 o                         
  -5   2   9        323.12        298.63        19.93 o                         
  -4   2   9         32.37         29.07         5.35 o                         
  -3   2   9          5.44          4.11         3.61 o                         
  -2   2   9        233.56        219.74        11.57 o                         
  -1   2   9        277.27        284.41        16.78 o                         
   0   2   9        164.42        157.25         9.58 o                         
   1   2   9        625.09        674.72        25.27 o                         
   2   2   9       2206.90       2140.66        40.72 o                         
   3   2   9         35.96         31.01         3.32 o                         
   4   2   9        239.78        236.27        11.34 o                         
   5   2   9        143.72        140.48         9.01 o                         
   6   2   9         13.37         18.25         3.67 o                         
   7   2   9        723.19        700.97        22.28 o                         
   8   2   9        435.02        417.08        20.61 o                         
   9   2   9         25.61         38.75         5.46 o                         
  10   2   9         17.35         14.70         3.64 o                         
  11   2   9        141.47        136.08        10.60 o                         
  12   2   9         43.70         46.63         5.78 o                         
  13   2   9        297.22        332.29        15.45 o                         
  14   2   9         47.13         50.06         6.24 o                         
  15   2   9          3.56          3.79         4.30 o                         
  16   2   9         51.64         51.43         7.94 o                         
  17   2   9         28.82         19.60         6.09 o                         
 -18   3   9         49.12         73.42        18.44 o                         
 -17   3   9          2.93         -7.46         8.94 o                         
 -16   3   9          6.03         -2.12        10.12 o                         
 -15   3   9          3.00          3.92         7.39 o                         
 -14   3   9         52.07         55.11        15.71 o                         
 -13   3   9         35.25         34.19        12.06 o                         
 -12   3   9         43.11         38.22        12.32 o                         
 -11   3   9         33.44         21.25        10.33 o                         
 -10   3   9        312.80        314.28        25.02 o                         
  -9   3   9        391.67        402.42        16.31 o                         
  -8   3   9        172.81        191.43        11.17 o                         
  -7   3   9          5.74          5.73         2.56 o                         
  -6   3   9        393.00        376.97        20.52 o                         
  -5   3   9          4.59         -0.60         5.17 o                         
  -4   3   9          8.39         14.27         3.84 o                         
  -3   3   9       1581.70       1653.17        43.97 o                         
  -2   3   9        569.56        625.63        20.96 o                         
  -1   3   9          9.09          5.30         2.76 o                         
   0   3   9          0.68          0.90         2.52 o                         
   1   3   9         22.50         25.81         4.14 o                         
   2   3   9         32.47         36.52         4.98 o                         
   3   3   9          0.00         -1.49         2.36 o                         
   4   3   9         94.10         79.69         6.59 o                         
   5   3   9          0.09          1.56         4.57 o                         
   6   3   9         49.09         56.81         8.59 o                         
   7   3   9         60.29         61.41         6.93 o                         
   8   3   9          0.19          2.45         2.89 o                         
   9   3   9         50.33         56.65         7.18 o                         
  10   3   9         19.37         18.69         4.53 o                         
  11   3   9          2.34          0.58         3.26 o                         
  12   3   9        220.32        221.29        14.20 o                         
  13   3   9          0.09         -3.87         3.87 o                         
  14   3   9         13.92          5.03         6.96 o                         
  15   3   9         46.62         47.12         6.29 o                         
  16   3   9          0.00          1.08         3.24 o                         
  17   3   9         10.05          4.38        13.29 o                         
 -17   4   9         46.21         70.85        20.66 o                         
 -16   4   9        318.14        312.94        37.25 o                         
 -15   4   9        181.61        164.76        26.67 o                         
 -14   4   9         35.42         63.39        16.67 o                         
 -13   4   9         26.13          7.47         6.73 o                         
 -12   4   9        549.23        563.40        46.22 o                         
 -11   4   9         56.30         68.26        16.56 o                         
 -10   4   9        159.57        202.93        25.84 o                         
  -9   4   9        544.33        529.33        40.90 o                         
  -8   4   9         37.07         30.34         6.21 o                         
  -7   4   9        107.96        101.34        11.06 o                         
  -6   4   9         45.79         40.71         5.99 o                         
  -5   4   9        525.06        513.78        21.13 o                         
  -4   4   9         30.72         37.08         6.02 o                         
  -3   4   9         83.83         81.79         7.94 o                         
  -2   4   9         76.26         71.22         7.40 o                         
  -1   4   9          0.63         -0.87         3.25 o                         
   0   4   9        353.86        326.23        15.19 o                         
   1   4   9        263.83        259.51        14.38 o                         
   2   4   9        455.56        388.90        16.29 o                         
   3   4   9        534.88        537.30        18.90 o                         
   4   4   9          7.20          6.36         4.97 o                         
   5   4   9        454.36        469.46        24.31 o                         
   6   4   9       1906.61       1990.82        55.42 o                         
   7   4   9        178.77        207.74        16.67 o                         
   8   4   9        115.51        127.10        13.04 o                         
   9   4   9         97.29         90.82        11.07 o                         
  10   4   9         12.19          8.93         4.05 o                         
  11   4   9        121.15        120.73        12.95 o                         
  12   4   9        146.76        129.37        13.86 o                         
  13   4   9        405.07        413.83        24.88 o                         
  14   4   9          3.61          1.78        14.43 o                         
  15   4   9         92.08         71.04        16.27 o                         
  16   4   9         58.35         67.58        12.23 o                         
 -15   5   9        280.77        283.02        36.76 o                         
 -14   5   9        357.84        446.76        44.34 o                         
 -13   5   9        115.78        131.71        23.94 o                         
 -12   5   9         95.42         72.43        16.76 o                         
 -11   5   9        217.06        220.51        29.02 o                         
 -10   5   9          0.04          5.11         6.90 o                         
  -9   5   9         12.72          3.29         5.83 o                         
  -8   5   9        203.89        215.28        26.07 o                         
  -7   5   9         58.46         55.09        10.05 o                         
  -6   5   9        113.78        121.44        10.79 o                         
  -5   5   9          5.75         11.51         3.57 o                         
  -4   5   9          3.03          1.66         3.36 o                         
  -3   5   9        120.76        105.28         9.34 o                         
  -2   5   9         49.33         37.62         6.07 o                         
  -1   5   9        435.93        427.64        18.62 o                         
   0   5   9        220.81        229.66        13.34 o                         
   1   5   9         10.47          9.76         3.50 o                         
   2   5   9        350.25        330.83        15.69 o                         
   3   5   9        269.21        271.86        18.97 o                         
   4   5   9         42.42         40.25         7.33 o                         
   5   5   9        151.27        148.37        14.24 o                         
   6   5   9         18.25         19.61         5.97 o                         
   7   5   9         21.98         22.48         8.54 o                         
   8   5   9        101.75         97.03        11.77 o                         
   9   5   9         40.09         32.03         6.83 o                         
  10   5   9          0.13          1.09         3.88 o                         
  11   5   9        155.37        188.80        20.24 o                         
  12   5   9        143.22        137.44        31.74 o                         
  13   5   9         16.16         13.28         8.81 o                         
  14   5   9        101.80         95.36        18.87 o                         
 -13   6   9         45.61         33.49        12.49 o                         
 -12   6   9         15.90          8.27         6.05 o                         
 -11   6   9          0.58         -4.40         8.33 o                         
 -10   6   9         71.12         73.28        17.66 o                         
  -9   6   9         25.21         52.77        11.27 o                         
  -8   6   9        221.82        260.83        39.64 o                         
  -7   6   9          0.72          0.97         4.99 o                         
  -6   6   9         23.26         13.02        15.90 o                         
  -5   6   9        259.09        279.04        21.25 o                         
  -4   6   9          7.41         11.84         4.30 o                         
  -3   6   9        172.24        176.28        12.78 o                         
  -2   6   9          0.60         -1.81         5.09 o                         
  -1   6   9         28.14         27.41         5.80 o                         
   0   6   9        198.46        199.72        13.01 o                         
   1   6   9        140.42        147.24        11.12 o                         
   2   6   9         60.18         64.45         9.57 o                         
   3   6   9        306.90        331.20        21.99 o                         
   4   6   9        173.10        173.34        15.79 o                         
   5   6   9        297.10        298.33        21.04 o                         
   6   6   9         87.49         79.49        22.68 o                         
   7   6   9          0.55          5.44         8.16 o                         
   8   6   9        188.86        200.22        17.56 o                         
   9   6   9         17.05         17.58         6.04 o                         
  10   6   9        220.01        233.18        19.13 o                         
  11   6   9          8.58          7.41        13.55 o                         
  12   6   9          6.05         -4.33         6.70 o                         
 -11   7   9         60.50         41.29        11.23 o                         
 -10   7   9        101.84        119.00        17.06 o                         
  -9   7   9          2.05         10.81         7.65 o                         
  -8   7   9         64.13         59.94        25.51 o                         
  -7   7   9         99.87         94.38        13.56 o                         
  -6   7   9        157.95        166.27        20.97 o                         
  -5   7   9          6.33          3.42         4.52 o                         
  -4   7   9         41.35         34.46         7.84 o                         
  -3   7   9         59.05         56.02         9.67 o                         
  -2   7   9        123.07         84.40        11.44 o                         
  -1   7   9          3.95          5.02         3.55 o                         
   0   7   9         95.86        102.86        14.34 o                         
   1   7   9        389.59        426.29        26.04 o                         
   2   7   9         17.85         18.26         5.99 o                         
   3   7   9        101.08        102.95        13.80 o                         
   4   7   9         52.09         40.19         8.33 o                         
   5   7   9         77.20         76.60        11.23 o                         
   6   7   9         36.83         20.36        14.95 o                         
   7   7   9        199.35        219.95        18.88 o                         
   8   7   9          6.14         15.44         6.04 o                         
   9   7   9         23.56         19.39         6.93 o                         
  10   7   9          0.14          8.05         3.87 o                         
  -7   8   9         41.20         24.07         7.57 o                         
  -6   8   9         56.02         47.47         9.37 o                         
  -5   8   9         43.74         27.21         7.48 o                         
  -4   8   9          0.50         -4.20         8.87 o                         
  -3   8   9          5.19         -6.68         8.72 o                         
  -2   8   9        155.15        142.80        15.85 o                         
  -1   8   9         50.62         52.81        16.97 o                         
   0   8   9         41.63         25.65        11.61 o                         
   1   8   9          0.56          7.32         6.68 o                         
   2   8   9         18.00         13.77         9.14 o                         
   3   8   9        141.94        120.56        22.48 o                         
   4   8   9          5.00          3.33         7.15 o                         
   5   8   9         67.11         63.12        16.79 o                         
   6   8   9          5.90         -9.36         9.36 o                         
 -18   0  10          0.20          4.00         7.24 o                         
 -17   0  10        891.04        971.04        66.25 o                         
 -16   0  10         39.51         59.59        16.87 o                         
 -15   0  10          5.79         -0.44         8.42 o                         
 -14   0  10          0.02          3.94         6.16 o                         
 -13   0  10          1.27          5.88         9.03 o                         
 -12   0  10        254.70        285.24        31.26 o                         
 -11   0  10        127.07        122.50        11.44 o                         
 -10   0  10        708.56        757.88        47.19 o                         
  -9   0  10         32.94         35.21         6.30 o                         
  -8   0  10        124.25        120.18        11.49 o                         
  -7   0  10         52.47         43.01         7.44 o                         
  -6   0  10          3.81          0.75         4.06 o                         
  -5   0  10          5.97          4.90         4.09 o                         
  -4   0  10        138.31        138.18        15.14 o                         
  -3   0  10       1058.03       1101.28        26.78 o                         
  -2   0  10         11.90         10.18         2.23 o                         
  -1   0  10        763.29        748.03        64.54 o                         
   0   0  10        350.54        407.04        12.42 o                         
   1   0  10       4271.36       4201.41        60.27 o                         
   2   0  10        479.58        474.66        17.35 o                         
   3   0  10         15.90         14.99         3.07 o                         
   4   0  10        114.68        109.84         7.86 o                         
   5   0  10         13.36         13.57         3.04 o                         
   6   0  10        180.52        204.08        11.77 o                         
   7   0  10        341.14        323.94        22.21 o                         
   8   0  10         89.89         90.51         8.55 o                         
   9   0  10         23.80         28.70         8.30 o                         
  10   0  10        735.30        751.19        43.41 o                         
  11   0  10        125.14         98.65        15.79 o                         
  12   0  10        108.65        107.29        17.83 o                         
  13   0  10        396.09        411.81        35.46 o                         
  14   0  10         21.10          9.65         6.08 o                         
  15   0  10        195.19        242.72        28.59 o                         
  16   0  10         31.94         47.25        14.50 o                         
  17   0  10         50.35         53.59        15.24 o                         
 -18   1  10        203.86        238.14        25.90 o                         
 -17   1  10          3.39          3.65         6.64 o                         
 -16   1  10         21.80         23.85         7.90 o                         
 -15   1  10         72.63         83.81        13.69 o                         
 -14   1  10         12.83          9.37         4.68 o                         
 -13   1  10         25.43         28.23         8.05 o                         
 -12   1  10          0.07          2.84         3.22 o                         
 -11   1  10         23.63         36.03         5.98 o                         
 -10   1  10          7.78          5.97         2.41 o                         
  -9   1  10          0.64         -1.85         2.93 o                         
  -8   1  10        196.26        192.70        10.30 o                         
  -7   1  10        211.92        216.05        11.08 o                         
  -6   1  10         56.67         54.74         5.89 o                         
  -5   1  10       1234.23       1262.63        40.83 o                         
  -4   1  10       2292.33       2307.04        40.04 o                         
  -3   1  10        326.13        334.70        12.97 o                         
  -2   1  10          3.19         -2.36         2.36 o                         
  -1   1  10        379.64        382.97        17.50 o                         
   0   1  10        363.86        354.45        14.46 o                         
   1   1  10         76.43         72.44         7.96 o                         
   2   1  10        375.32        406.95        13.84 o                         
   3   1  10          9.19          8.36         2.26 o                         
   4   1  10         18.85         11.75         2.84 o                         
   5   1  10         20.52         15.82         4.67 o                         
   6   1  10          1.54          2.09         3.05 o                         
   7   1  10        108.48        111.89         7.44 o                         
   8   1  10        140.05        129.51         8.23 o                         
   9   1  10         16.94         12.23         3.07 o                         
  10   1  10          2.55          5.61         2.83 o                         
  11   1  10         37.84         49.29         5.81 o                         
  12   1  10         22.51         20.78         4.97 o                         
  13   1  10        200.97        175.54        13.47 o                         
  14   1  10         29.18         15.76         4.45 o                         
  15   1  10         29.08         22.08         4.54 o                         
  16   1  10         88.75        103.12        11.04 o                         
 -17   2  10        232.37        237.73        33.11 o                         
 -16   2  10          2.49          4.40         8.85 o                         
 -15   2  10         74.37         80.07        17.74 o                         
 -14   2  10         22.72         13.88         6.69 o                         
 -13   2  10         96.45         74.14        16.13 o                         
 -12   2  10        249.75        256.82        17.62 o                         
 -11   2  10        121.75        144.03        13.28 o                         
 -10   2  10        283.09        294.64        18.74 o                         
  -9   2  10         11.09         13.72         3.69 o                         
  -8   2  10         63.61         56.64         6.60 o                         
  -7   2  10        249.78        256.21        19.65 o                         
  -6   2  10        475.48        529.62        19.98 o                         
  -5   2  10        259.46        256.81        12.20 o                         
  -4   2  10          0.15         -0.10         2.68 o                         
  -3   2  10         78.62         65.20         6.74 o                         
  -2   2  10         70.38         62.19         6.50 o                         
  -1   2  10        588.95        566.71        19.78 o                         
   0   2  10         22.06         22.37         3.80 o                         
   1   2  10        373.04        326.32        14.44 o                         
   2   2  10        143.99        121.24         8.61 o                         
   3   2  10        255.96        228.81        26.00 o                         
   4   2  10          0.44         -2.26         2.56 o                         
   5   2  10        311.57        314.03        14.04 o                         
   6   2  10        461.23        466.09        17.90 o                         
   7   2  10        683.61        667.51        22.39 o                         
   8   2  10        251.48        243.19        14.42 o                         
   9   2  10         49.61         43.86         6.09 o                         
  10   2  10          2.96         -3.71         3.71 o                         
  11   2  10         97.34        100.33         8.44 o                         
  12   2  10        252.48        252.73        13.39 o                         
  13   2  10        162.57        176.54        11.53 o                         
  14   2  10         45.89         35.16         4.74 o                         
  15   2  10         18.58          9.37         7.52 o                         
  16   2  10          5.25          2.80         3.55 o                         
 -16   3  10        496.44        576.96        50.96 o                         
 -15   3  10        426.38        467.36        45.53 o                         
 -14   3  10         18.22         30.38        11.77 o                         
 -13   3  10         22.53         28.03        12.64 o                         
 -12   3  10        204.01        200.88        27.77 o                         
 -11   3  10        697.13        782.45        53.66 o                         
 -10   3  10        110.01        118.33        12.56 o                         
  -9   3  10        133.78        144.01        13.53 o                         
  -8   3  10        239.95        257.14        13.79 o                         
  -7   3  10        828.91        842.68        26.27 o                         
  -6   3  10        272.92        218.02        17.99 o                         
  -5   3  10        109.63        125.03        10.18 o                         
  -4   3  10        403.69        409.29        18.05 o                         
  -3   3  10         48.34         42.66         5.80 o                         
  -2   3  10          5.09          4.02         3.90 o                         
  -1   3  10        121.94        123.70         9.38 o                         
   0   3  10        443.37        469.11        20.76 o                         
   1   3  10        136.03        102.78         8.39 o                         
   2   3  10        362.97        390.64        16.20 o                         
   3   3  10         15.46         15.68         3.18 o                         
   4   3  10         39.68         26.44         5.59 o                         
   5   3  10        132.77        145.39        13.34 o                         
   6   3  10         78.87         71.69        15.35 o                         
   7   3  10       1405.64       1328.08        44.02 o                         
   8   3  10          5.48          3.99         2.91 o                         
   9   3  10         14.17         21.59         5.50 o                         
  10   3  10         58.85         64.45         7.66 o                         
  11   3  10        659.39        689.29        25.90 o                         
  12   3  10          2.21          5.82         4.25 o                         
  13   3  10        535.04        615.11        25.43 o                         
  14   3  10         44.07         37.82         6.75 o                         
  15   3  10          0.88         -2.23         3.28 o                         
 -15   4  10         97.20        104.15        22.73 o                         
 -14   4  10         65.86         57.33        16.62 o                         
 -13   4  10         24.57         10.98         8.43 o                         
 -12   4  10          5.40         13.47         8.09 o                         
 -11   4  10          7.55          4.35         7.34 o                         
 -10   4  10        313.79        347.16        35.47 o                         
  -9   4  10        240.38        292.29        22.36 o                         
  -8   4  10         21.22         23.15         6.43 o                         
  -7   4  10          0.79         -1.99         4.38 o                         
  -6   4  10         10.38          5.84         4.24 o                         
  -5   4  10         36.13         38.81         6.13 o                         
  -4   4  10         94.53         97.85         9.20 o                         
  -3   4  10         66.15         56.99         6.98 o                         
  -2   4  10        256.04        268.15        14.64 o                         
  -1   4  10          7.77          5.48         2.93 o                         
   0   4  10          6.96          2.62         3.50 o                         
   1   4  10          6.61          3.73         3.22 o                         
   2   4  10        159.61        125.77         9.45 o                         
   3   4  10         29.25         21.21         6.01 o                         
   4   4  10        363.70        391.74        41.49 o                         
   5   4  10         45.44         48.80        14.49 o                         
   6   4  10        662.99        700.47        77.07 o                         
   7   4  10          4.95          7.29         4.31 o                         
   8   4  10         50.54         52.01         7.95 o                         
   9   4  10        215.47        225.77        18.03 o                         
  10   4  10          0.23         -4.08         7.82 o                         
  11   4  10        126.51        135.73        14.32 o                         
  12   4  10        124.03        110.19        13.28 o                         
  13   4  10         43.97         44.72         8.43 o                         
  14   4  10         34.45         29.97         7.98 o                         
 -14   5  10         21.35         43.03        14.77 o                         
 -13   5  10          3.54          1.15         5.80 o                         
 -12   5  10          1.61          6.27         8.78 o                         
 -11   5  10        545.76        616.68        50.06 o                         
 -10   5  10        233.10        233.22        29.98 o                         
  -9   5  10        527.76        519.86        43.66 o                         
  -8   5  10          4.56          4.86         4.51 o                         
  -7   5  10         91.41         98.37        10.38 o                         
  -6   5  10         68.33         76.47        11.12 o                         
  -5   5  10        159.97        170.69        13.50 o                         
  -4   5  10         63.98         63.88         7.82 o                         
  -3   5  10         48.57         44.79         6.89 o                         
  -2   5  10          0.66         -2.57         4.16 o                         
  -1   5  10         27.07         21.80         4.69 o                         
   0   5  10        549.90        558.26        22.09 o                         
   1   5  10         11.65          7.74         3.27 o                         
   2   5  10         43.33         53.60         8.81 o                         
   3   5  10        157.66        162.32        15.07 o                         
   4   5  10         26.23         27.62         7.39 o                         
   5   5  10          8.09          5.09         4.58 o                         
   6   5  10         22.63         25.95        10.01 o                         
   7   5  10        145.11        156.83        15.48 o                         
   8   5  10         38.43         32.21         7.55 o                         
   9   5  10          0.00          2.46        11.75 o                         
  10   5  10          5.38         -2.59         5.26 o                         
  11   5  10        247.35        261.90        20.60 o                         
  12   5  10          1.49          1.39         4.49 o                         
  13   5  10         61.05         54.95         9.22 o                         
 -12   6  10         47.46         83.13        19.18 o                         
 -11   6  10          0.85         -8.16         8.16 o                         
 -10   6  10        252.62        213.83        33.04 o                         
  -9   6  10         16.54         12.61        12.42 o                         
  -8   6  10          8.90         14.03         7.70 o                         
  -7   6  10         22.01         20.87        10.86 o                         
  -6   6  10        189.21        205.51        19.17 o                         
  -5   6  10         80.53         80.64        11.65 o                         
  -4   6  10         24.92         23.83         5.53 o                         
  -3   6  10        100.77        113.66        10.71 o                         
  -2   6  10          0.10          0.31         2.96 o                         
  -1   6  10         55.28         50.35         6.81 o                         
   0   6  10         19.18          8.38         9.69 o                         
   1   6  10        140.06        135.99        14.25 o                         
   2   6  10         51.22         60.34         9.36 o                         
   3   6  10         24.06         16.83         4.85 o                         
   4   6  10        354.80        374.51        24.59 o                         
   5   6  10        557.16        636.09        32.35 o                         
   6   6  10        160.28        186.47        17.42 o                         
   7   6  10         32.75         38.55         9.03 o                         
   8   6  10         43.88         42.87         8.82 o                         
   9   6  10         41.14         46.82        11.01 o                         
  10   6  10          3.33          6.72         8.09 o                         
  11   6  10          2.08          7.00         8.15 o                         
  -9   7  10          5.86         10.01         8.40 o                         
  -8   7  10        116.97        104.50        14.90 o                         
  -7   7  10         63.07         81.16        13.02 o                         
  -6   7  10          2.61          3.34         5.10 o                         
  -5   7  10         62.07         67.23        11.61 o                         
  -4   7  10          1.09          5.92         5.74 o                         
  -3   7  10        130.95        165.99        17.01 o                         
  -2   7  10          6.84          4.82        11.24 o                         
  -1   7  10         73.85         70.58        14.00 o                         
   0   7  10          3.77          3.90         4.62 o                         
   1   7  10          2.30          0.98         5.42 o                         
   2   7  10          2.51         -0.09         4.41 o                         
   3   7  10         37.07         18.98        11.37 o                         
   4   7  10         47.05         58.68        10.61 o                         
   5   7  10          0.64          5.30         6.29 o                         
   6   7  10          2.23         -3.90         4.07 o                         
   7   7  10         23.46         21.43         7.38 o                         
   8   7  10        116.04        113.19        14.16 o                         
  -2   8  10         14.35          2.13         5.54 o                         
  -1   8  10         97.08        107.64        22.79 o                         
   0   8  10          8.44          7.12         5.52 o                         
   1   8  10         56.38         57.67        15.92 o                         
 -16   1  11        551.35        638.92        37.83 o                         
 -15   1  11         14.22         20.45         7.89 o                         
 -14   1  11          0.64          2.27         7.55 o                         
 -13   1  11         13.56         14.99         7.36 o                         
 -12   1  11        429.62        402.79        19.27 o                         
 -11   1  11         88.98         95.39         9.53 o                         
 -10   1  11        198.11        188.84        10.60 o                         
  -9   1  11          4.59          3.94         2.60 o                         
  -8   1  11          8.05          6.14         2.72 o                         
  -7   1  11        474.11        477.31        21.71 o                         
  -6   1  11        119.62        118.98        10.00 o                         
  -5   1  11       1949.10       2006.50        37.91 o                         
  -4   1  11          0.31         -0.32         2.75 o                         
  -3   1  11          0.21         -2.16         2.29 o                         
  -2   1  11        133.87        135.22         8.42 o                         
  -1   1  11        340.46        335.13        13.39 o                         
   0   1  11          0.25          0.87         5.56 o                         
   1   1  11        355.72        391.76        19.37 o                         
   2   1  11        180.64        180.51        12.93 o                         
   3   1  11         67.75         58.06         7.29 o                         
   4   1  11        242.99        241.09        15.20 o                         
   5   1  11          1.28          1.82         2.72 o                         
   6   1  11        408.30        414.95        17.18 o                         
   7   1  11         11.14          3.98         3.16 o                         
   8   1  11          0.34         -0.52         2.98 o                         
   9   1  11          1.28         -3.55         3.55 o                         
  10   1  11        243.25        247.31        15.14 o                         
  11   1  11        193.03        193.67        13.80 o                         
  12   1  11        488.93        511.67        23.27 o                         
  13   1  11        191.11        194.19        14.44 o                         
  14   1  11          0.51         -1.61         4.37 o                         
  15   1  11         70.38         65.59         8.87 o                         
 -16   2  11         20.69         27.43        12.71 o                         
 -15   2  11         44.66         25.08        10.99 o                         
 -14   2  11          0.52         -6.53         9.98 o                         
 -13   2  11        295.22        341.21        37.02 o                         
 -12   2  11          0.20          0.28         4.09 o                         
 -11   2  11        412.41        442.21        30.70 o                         
 -10   2  11        411.48        413.28        40.30 o                         
  -9   2  11         77.70         76.40         7.73 o                         
  -8   2  11         63.41         57.26         9.25 o                         
  -7   2  11         19.36         15.25         3.79 o                         
  -6   2  11        104.19         92.74         7.76 o                         
  -5   2  11          1.87          2.93         2.90 o                         
  -4   2  11        717.96        713.04        21.13 o                         
  -3   2  11         82.15         86.61        10.01 o                         
  -2   2  11        261.38        237.68        13.24 o                         
  -1   2  11          1.76         -0.54         3.01 o                         
   0   2  11        744.90        738.73        23.68 o                         
   1   2  11        746.16        686.88        22.45 o                         
   2   2  11          9.34          7.59         2.68 o                         
   3   2  11          1.68         -7.30        12.68 o                         
   4   2  11          3.62          3.24         3.74 o                         
   5   2  11         53.92         47.11         7.68 o                         
   6   2  11         13.05         10.12         8.07 o                         
   7   2  11        197.73        207.86        16.42 o                         
   8   2  11        328.20        364.00        17.05 o                         
   9   2  11        163.33        151.00        11.19 o                         
  10   2  11         11.99          7.77         4.00 o                         
  11   2  11         63.28         66.36         7.93 o                         
  12   2  11        404.09        408.77        17.46 o                         
  13   2  11          0.90          3.67         4.08 o                         
  14   2  11        175.36        166.92        14.01 o                         
  15   2  11         57.37         58.68         8.76 o                         
 -15   3  11        142.29        133.41        24.85 o                         
 -14   3  11         43.76         39.00        13.72 o                         
 -13   3  11         26.51         31.39        10.85 o                         
 -12   3  11         93.51        125.08        22.72 o                         
 -11   3  11          1.00          0.62         3.92 o                         
 -10   3  11        352.63        360.15        22.38 o                         
  -9   3  11         73.05         75.32        10.29 o                         
  -8   3  11        179.41        177.30        12.00 o                         
  -7   3  11        342.07        349.99        15.33 o                         
  -6   3  11        154.64        155.61        10.31 o                         
  -5   3  11          5.51          6.38         3.06 o                         
  -4   3  11         26.54         18.11         4.10 o                         
  -3   3  11         18.73         14.36         4.52 o                         
  -2   3  11         57.66         51.70         6.23 o                         
  -1   3  11         68.52         71.46         8.37 o                         
   0   3  11        230.69        252.67        18.52 o                         
   1   3  11         68.43         54.67         6.51 o                         
   2   3  11         12.64          2.11         3.20 o                         
   3   3  11         66.38         63.05         9.01 o                         
   4   3  11         43.44         28.59         6.13 o                         
   5   3  11        134.17        126.82        12.93 o                         
   6   3  11         75.47         77.63        10.56 o                         
   7   3  11         56.45         61.04         9.62 o                         
   8   3  11          9.45          6.91         4.59 o                         
   9   3  11          8.66          1.84         4.31 o                         
  10   3  11          2.71         -2.76         3.82 o                         
  11   3  11         38.40         33.97         6.13 o                         
  12   3  11          8.48          4.11         3.78 o                         
  13   3  11          1.10         -1.97         3.13 o                         
  14   3  11        136.06        167.50        11.94 o                         
 -14   4  11          5.85         13.01        11.51 o                         
 -13   4  11        218.62        229.12        32.13 o                         
 -12   4  11          6.56          6.94         8.42 o                         
 -11   4  11        215.16        181.48        27.30 o                         
 -10   4  11         15.14         12.67         8.53 o                         
  -9   4  11         37.30         42.65         8.62 o                         
  -8   4  11        196.69        175.33        15.08 o                         
  -7   4  11        321.88        329.23        18.55 o                         
  -6   4  11        713.22        703.88        26.66 o                         
  -5   4  11          0.01          4.40         3.46 o                         
  -4   4  11        186.33        200.44        17.82 o                         
  -3   4  11         38.67         28.98         4.98 o                         
  -2   4  11        174.17        159.18        11.90 o                         
  -1   4  11        171.66        179.90        12.48 o                         
   0   4  11        294.29        303.30        16.21 o                         
   1   4  11        281.37        277.82        14.86 o                         
   2   4  11         86.59         75.84        11.01 o                         
   3   4  11          9.01          0.26         4.27 o                         
   4   4  11        102.12        113.39        12.76 o                         
   5   4  11        452.06        452.24        25.96 o                         
   6   4  11         28.10         30.30         7.93 o                         
   7   4  11        214.46        231.97        18.79 o                         
   8   4  11          2.09          1.04         3.57 o                         
   9   4  11         67.14         52.72         8.72 o                         
  10   4  11          0.28         -6.50         6.50 o                         
  11   4  11          4.54         -3.58        13.21 o                         
  12   4  11        178.00        173.10        16.87 o                         
  13   4  11          0.60         -4.31        12.32 o                         
 -12   5  11         13.62         18.21         9.31 o                         
 -11   5  11         58.90         36.77        13.98 o                         
 -10   5  11          0.12          6.14        12.04 o                         
  -9   5  11          0.61          4.29         5.98 o                         
  -8   5  11        527.81        586.63        25.83 o                         
  -7   5  11        118.04        133.20        12.09 o                         
  -6   5  11          9.89         15.24         7.16 o                         
  -5   5  11         51.90         53.35         7.85 o                         
  -4   5  11        339.23        356.06        18.82 o                         
  -3   5  11        160.49        146.63        11.93 o                         
  -2   5  11         54.69         64.71        10.40 o                         
  -1   5  11        251.85        287.90        18.04 o                         
   0   5  11         50.51         39.47         8.51 o                         
   1   5  11          9.12         10.46         4.73 o                         
   2   5  11          4.94          7.46         6.39 o                         
   3   5  11         13.65         13.82         9.60 o                         
   4   5  11          7.46         -1.34         4.96 o                         
   5   5  11         43.20         44.46        10.97 o                         
   6   5  11        684.86        651.14        43.13 o                         
   7   5  11        106.41        107.24        13.08 o                         
   8   5  11          1.65         -3.63         7.97 o                         
   9   5  11         40.21         21.18         6.94 o                         
  10   5  11        231.82        226.41        19.50 o                         
  11   5  11          1.05         -2.24        10.01 o                         
 -10   6  11          3.69         12.05        13.15 o                         
  -9   6  11         60.58         55.16        11.58 o                         
  -8   6  11         24.33         13.39         6.57 o                         
  -7   6  11          0.02        -11.73        11.73 o                         
  -6   6  11         74.89         59.59        10.51 o                         
  -5   6  11        168.80        184.96        14.28 o                         
  -4   6  11         12.04          3.43         5.66 o                         
  -3   6  11        119.40        115.99        11.11 o                         
  -2   6  11          1.42         -0.22         5.49 o                         
  -1   6  11         59.26         55.67        10.61 o                         
   0   6  11         53.05         50.77        22.25 o                         
   1   6  11          3.19         13.39         6.17 o                         
   2   6  11        127.28        147.76        15.68 o                         
   3   6  11         29.37         23.02        17.98 o                         
   4   6  11         21.44         28.96         7.87 o                         
   5   6  11        417.34        417.48        36.77 o                         
   6   6  11         21.48         35.53        11.52 o                         
   7   6  11         62.22         87.93        12.69 o                         
   8   6  11          1.36          8.88         7.71 o                         
  -6   7  11         49.37         48.80        10.17 o                         
  -5   7  11         52.26         60.58        11.20 o                         
  -4   7  11          7.98          7.56         5.75 o                         
  -3   7  11         33.63         29.12        10.12 o                         
  -2   7  11        138.36        171.13        17.73 o                         
  -1   7  11        131.62        145.52        18.97 o                         
   0   7  11          6.22          6.11        15.07 o                         
   1   7  11        127.49        125.67        14.96 o                         
   2   7  11        167.93        184.38        18.40 o                         
   3   7  11         31.84         33.29         8.20 o                         
   4   7  11         13.80          5.65        10.14 o                         
 -15   0  12          0.08        -10.39        10.39 o                         
 -14   0  12        491.16        569.11        49.71 o                         
 -13   0  12         82.84         87.57        20.30 o                         
 -12   0  12        483.91        606.50        49.36 o                         
 -11   0  12        991.77       1149.70        68.06 o                         
 -10   0  12        106.95         90.98        11.12 o                         
  -9   0  12        336.47        295.42        19.92 o                         
  -8   0  12         16.85         19.08         5.63 o                         
  -7   0  12        481.46        519.81        41.25 o                         
  -6   0  12        105.87        111.29        12.38 o                         
  -5   0  12        940.38        958.10        37.70 o                         
  -4   0  12        249.46        233.49        25.17 o                         
  -3   0  12         64.74         71.98        14.74 o                         
  -2   0  12        313.97        347.05        31.93 o                         
  -1   0  12         67.60        104.70        18.03 o                         
   0   0  12       1311.96       1321.95        65.82 o                         
   1   0  12         93.55         81.69        17.10 o                         
   2   0  12        148.65        103.51        18.19 o                         
   3   0  12         26.60         19.89         9.27 o                         
   4   0  12         62.28         58.45        15.31 o                         
   5   0  12        472.41        564.02        44.81 o                         
   6   0  12        511.19        502.71        42.62 o                         
   7   0  12        987.15       1033.29        62.42 o                         
   8   0  12         10.07         -5.58         8.25 o                         
   9   0  12          5.40          6.97         8.53 o                         
  10   0  12         61.27         81.45        42.34 o                         
  11   0  12        613.10        692.20        34.40 o                         
  12   0  12         61.95         56.33        10.42 o                         
  13   0  12        244.35        266.48        31.76 o                         
  14   0  12         96.81         80.44        20.87 o                         
 -15   1  12          8.81         12.18         6.21 o                         
 -14   1  12          1.44         13.06         5.61 o                         
 -13   1  12         39.19         22.53        15.22 o                         
 -12   1  12         97.27         85.15        13.60 o                         
 -11   1  12         19.69         16.79         4.63 o                         
 -10   1  12          0.08          5.02         5.49 o                         
  -9   1  12         27.86         21.95         4.69 o                         
  -8   1  12         54.32         49.08         6.57 o                         
  -7   1  12         20.82         14.66         3.91 o                         
  -6   1  12          0.22         -3.08         3.78 o                         
  -5   1  12         41.43         36.94         6.18 o                         
  -4   1  12         30.72         22.65         4.79 o                         
  -3   1  12          5.20          3.47         3.43 o                         
  -2   1  12         17.78         12.38         3.88 o                         
  -1   1  12         87.40         84.54        11.01 o                         
   0   1  12        122.18        106.82        12.75 o                         
   1   1  12         68.25         69.60        10.92 o                         
   2   1  12        175.73        206.97        25.88 o                         
   3   1  12        265.82        242.88        28.29 o                         
   4   1  12        167.49        125.59        20.30 o                         
   5   1  12         16.27         23.39        10.00 o                         
   6   1  12         74.96         62.20         9.00 o                         
   7   1  12         51.61         48.90         8.31 o                         
   8   1  12         13.96         12.06         4.96 o                         
   9   1  12        115.69        118.40        13.18 o                         
  10   1  12        157.40        146.30        15.04 o                         
  11   1  12         24.14         18.53         5.80 o                         
  12   1  12        105.48        113.40        11.10 o                         
  13   1  12         56.04         78.73         9.50 o                         
 -14   2  12         27.16         16.68         9.48 o                         
 -13   2  12         16.99         19.99        10.33 o                         
 -12   2  12         38.39         40.39         8.35 o                         
 -11   2  12          0.77         -1.95         4.23 o                         
 -10   2  12        116.35        101.56        12.02 o                         
  -9   2  12          2.44          5.30         3.89 o                         
  -8   2  12         23.84         19.54         4.04 o                         
  -7   2  12        277.15        284.26        14.00 o                         
  -6   2  12          3.96          7.69         3.45 o                         
  -5   2  12         79.71         92.09         7.75 o                         
  -4   2  12          0.01         -2.95         2.95 o                         
  -3   2  12          8.87          3.70         2.67 o                         
  -2   2  12        180.40        174.37        10.47 o                         
  -1   2  12         29.22         37.84         5.67 o                         
   0   2  12        866.02        837.31        48.80 o                         
   1   2  12          5.14          0.92         3.90 o                         
   2   2  12         13.14         17.60         6.98 o                         
   3   2  12         11.02          2.39         5.77 o                         
   4   2  12         88.88         91.27        18.34 o                         
   5   2  12        253.44        301.09        32.41 o                         
   6   2  12         33.56         26.85         9.58 o                         
   7   2  12         70.01         72.83        16.29 o                         
   8   2  12         39.50         38.11        12.74 o                         
   9   2  12         77.60         98.39        12.45 o                         
  10   2  12         94.41         98.37        12.76 o                         
  11   2  12         27.56         37.16         8.52 o                         
  12   2  12         27.34         30.86         7.73 o                         
  13   2  12          4.89          0.90         3.90 o                         
 -13   3  12         20.92         25.70        11.42 o                         
 -12   3  12         76.21         93.30        19.97 o                         
 -11   3  12         35.22         41.74         8.61 o                         
 -10   3  12        104.00        101.09        12.31 o                         
  -9   3  12         64.23         66.57        12.87 o                         
  -8   3  12        283.24        325.84        18.59 o                         
  -7   3  12          0.74         -3.20         3.20 o                         
  -6   3  12        906.39        897.72        25.92 o                         
  -5   3  12        773.05        799.93        24.11 o                         
  -4   3  12        125.57        110.59         9.97 o                         
  -3   3  12         97.55        107.31         9.67 o                         
  -2   3  12        436.81        448.37        19.86 o                         
  -1   3  12        302.56        309.84        16.18 o                         
   0   3  12         11.20         10.41         5.84 o                         
   1   3  12        145.79        174.29        15.15 o                         
   2   3  12         65.42         60.94         9.22 o                         
   3   3  12         28.10         24.20         5.63 o                         
   4   3  12          4.25          2.30         4.17 o                         
   5   3  12        302.44        333.71        41.10 o                         
   6   3  12        150.93        172.63        26.86 o                         
   7   3  12         23.53          7.32         5.48 o                         
   8   3  12          1.01         -5.45         5.45 o                         
   9   3  12        126.90        131.78        21.60 o                         
  10   3  12        137.53        161.37        24.39 o                         
  11   3  12        184.57        196.55        27.30 o                         
  12   3  12        191.62        215.50        21.57 o                         
 -12   4  12          2.53         -8.38         8.38 o                         
 -11   4  12         53.97         49.05        13.82 o                         
 -10   4  12          8.09         -1.58         4.19 o                         
  -9   4  12          0.14          0.61         4.72 o                         
  -8   4  12         34.12         25.03         6.89 o                         
  -7   4  12         33.29         25.90         6.18 o                         
  -6   4  12         93.06         83.62         7.90 o                         
  -5   4  12         75.52         76.36         8.85 o                         
  -4   4  12         54.37         31.92         5.99 o                         
  -3   4  12         84.44         82.96         9.38 o                         
  -2   4  12         30.48         14.44         5.97 o                         
  -1   4  12         97.21        105.68         9.99 o                         
   0   4  12         45.70         37.84         7.81 o                         
   1   4  12         96.00         79.04        10.26 o                         
   2   4  12         62.02         57.90         9.05 o                         
   3   4  12          1.76         -6.68         6.68 o                         
   4   4  12          5.80          6.68         4.19 o                         
   5   4  12         45.09         59.89         9.78 o                         
   6   4  12         23.39         27.83         7.10 o                         
   7   4  12          3.13         11.15         5.09 o                         
   8   4  12        196.72        190.17        17.61 o                         
   9   4  12          1.16          1.50         8.29 o                         
  10   4  12          0.55         -8.47         8.47 o                         
  11   4  12          0.05        -10.83        10.83 o                         
 -10   5  12         49.01         53.42        16.11 o                         
  -9   5  12        155.52        132.35        16.53 o                         
  -8   5  12         97.52         86.95        10.40 o                         
  -7   5  12         74.16         58.79         8.47 o                         
  -6   5  12         37.30         50.20         7.50 o                         
  -5   5  12         24.98         29.57         6.33 o                         
  -4   5  12         19.64         14.19         6.17 o                         
  -3   5  12         22.06         19.19         4.26 o                         
  -2   5  12         21.06         10.16         7.21 o                         
  -1   5  12        134.90        140.90        16.40 o                         
   0   5  12         12.38         10.46        10.49 o                         
   1   5  12        102.81         88.39        11.96 o                         
   2   5  12         28.42         31.98        11.94 o                         
   3   5  12          7.26          5.71         4.99 o                         
   4   5  12          3.69         -5.66         6.17 o                         
   5   5  12        108.38        132.87        14.93 o                         
   6   5  12        237.38        278.64        26.73 o                         
   7   5  12         33.99         25.19         6.99 o                         
   8   5  12          0.01         -8.88        10.18 o                         
   9   5  12         19.03          1.61         4.44 o                         
  -7   6  12        208.84        184.69        18.81 o                         
  -6   6  12        200.69        207.93        22.64 o                         
  -5   6  12         28.19         29.34         6.20 o                         
  -4   6  12         17.34         24.58         9.17 o                         
  -3   6  12         49.93         53.52        13.53 o                         
  -2   6  12        117.25        129.57        15.20 o                         
  -1   6  12         19.69         17.26         7.13 o                         
   0   6  12         67.97         65.42        13.08 o                         
   1   6  12          7.83          4.94         8.38 o                         
   2   6  12          7.25          5.51         8.42 o                         
   3   6  12        169.32        160.61        16.86 o                         
   4   6  12         69.98         88.68        17.36 o                         
   5   6  12         43.55         50.82        10.60 o                         
 -13   1  13        148.36        135.07        24.82 o                         
 -12   1  13         44.42         45.29        14.94 o                         
 -11   1  13        165.06        126.91        22.93 o                         
 -10   1  13        126.97        128.43        14.02 o                         
  -9   1  13         59.30         48.42        11.11 o                         
  -8   1  13        141.61        142.20        11.56 o                         
  -7   1  13          1.22          0.89         3.70 o                         
  -6   1  13        503.04        540.65        30.13 o                         
  -5   1  13         30.30         29.65         5.68 o                         
  -4   1  13          6.29          8.13         5.95 o                         
  -3   1  13         38.91         34.88         6.15 o                         
  -2   1  13        123.53        121.71        14.17 o                         
  -1   1  13          1.54         -0.64         4.88 o                         
   0   1  13        139.63        164.08        16.43 o                         
   1   1  13        201.87        218.97        20.27 o                         
   2   1  13         65.79         60.01        21.78 o                         
   3   1  13        185.26        234.36        20.72 o                         
   4   1  13         84.50         86.65        13.78 o                         
   5   1  13        381.35        372.49        37.08 o                         
   6   1  13          4.18         15.40         8.80 o                         
   7   1  13          7.67          3.84         8.36 o                         
   8   1  13        113.40        154.28        24.01 o                         
   9   1  13        197.91        173.01        26.11 o                         
  10   1  13          0.67         11.33         8.68 o                         
  11   1  13        219.96        257.74        32.36 o                         
 -12   2  13        342.94        369.31        39.90 o                         
 -11   2  13         55.76         48.40         8.81 o                         
 -10   2  13         63.43         52.99         9.08 o                         
  -9   2  13         16.97         12.71         7.83 o                         
  -8   2  13         48.78         41.51        10.34 o                         
  -7   2  13        320.74        347.65        18.69 o                         
  -6   2  13        265.34        255.89        17.07 o                         
  -5   2  13        190.42        180.23        14.07 o                         
  -4   2  13         16.02         17.15         4.67 o                         
  -3   2  13         80.12         87.04         9.40 o                         
  -2   2  13          3.48          2.14         3.45 o                         
  -1   2  13        285.47        269.75        16.73 o                         
   0   2  13         37.68         61.36        15.52 o                         
   1   2  13          4.78         -3.01         7.63 o                         
   2   2  13          0.72         -9.79         9.79 o                         
   3   2  13         43.34         35.83        11.94 o                         
   4   2  13        522.33        546.78        45.14 o                         
   5   2  13         15.34         11.48         8.71 o                         
   6   2  13        237.95        314.66        34.89 o                         
   7   2  13         81.25         75.43        17.44 o                         
   8   2  13         14.75         32.14        12.70 o                         
   9   2  13          0.24          0.64         7.02 o                         
  10   2  13         38.77         21.90        10.42 o                         
  11   2  13         48.77         25.04         6.58 o                         
 -11   3  13          5.01          1.34         4.35 o                         
 -10   3  13         61.17         38.02        16.25 o                         
  -9   3  13         75.86         82.34        11.71 o                         
  -8   3  13         11.76         13.38         4.31 o                         
  -7   3  13         42.82         35.25         7.61 o                         
  -6   3  13        187.96        199.47        14.26 o                         
  -5   3  13         26.50         22.08         7.98 o                         
  -4   3  13         78.71         85.22         9.68 o                         
  -3   3  13          7.50          5.98         5.24 o                         
  -2   3  13        105.16         93.00        13.67 o                         
  -1   3  13          4.64         -0.11         5.88 o                         
   0   3  13          8.79          9.17         7.91 o                         
   1   3  13         88.65        110.05        19.75 o                         
   2   3  13         84.61        118.35        20.14 o                         
   3   3  13          3.12         -0.34         7.95 o                         
   4   3  13          5.76         10.15         7.47 o                         
   5   3  13         10.45          7.80         9.39 o                         
   6   3  13        117.98        156.79        24.18 o                         
   7   3  13          0.07        -10.60        10.60 o                         
   8   3  13         39.92         17.51         7.96 o                         
   9   3  13          2.40        -11.55        11.55 o                         
  10   3  13         47.41         34.76        12.36 o                         
  -9   4  13          2.89          8.89         3.91 o                         
  -8   4  13        120.06        121.63        13.62 o                         
  -7   4  13        381.06        408.17        21.24 o                         
  -6   4  13         33.30         34.75         6.38 o                         
  -5   4  13        121.44        136.75        11.12 o                         
  -4   4  13          1.53         -0.21         5.82 o                         
  -3   4  13        205.92        175.54        16.09 o                         
  -2   4  13          1.31          2.73         3.56 o                         
  -1   4  13        496.34        483.69        27.66 o                         
   0   4  13        199.66        184.32        16.94 o                         
   1   4  13         22.13          5.77         4.53 o                         
   2   4  13         28.20         25.28         6.08 o                         
   3   4  13         12.14         -2.25        24.94 o                         
   4   4  13        101.20        108.93        19.79 o                         
   5   4  13         47.94         78.48        17.49 o                         
   6   4  13        225.87        279.21        32.25 o                         
   7   4  13         95.55        126.22        21.83 o                         
   8   4  13         30.37         19.05         9.07 o                         
  -7   5  13        238.37        258.22        20.78 o                         
  -6   5  13        221.33        225.65        16.18 o                         
  -5   5  13         70.04         63.49         8.76 o                         
  -4   5  13         44.06         22.15         7.14 o                         
  -3   5  13        334.81        353.27        36.27 o                         
  -2   5  13          1.53          8.10         8.76 o                         
  -1   5  13          0.93         -3.83         5.32 o                         
   0   5  13         40.58         40.42         8.36 o                         
   1   5  13         79.18         75.83        27.26 o                         
   2   5  13          1.64          4.45         5.23 o                         
   3   5  13          2.26          3.31         7.86 o                         
   4   5  13          3.32         -9.85        11.96 o                         
   5   5  13          9.95          6.84         9.56 o                         
 -10   0  14         24.13         21.83        11.17 o                         
  -9   0  14          0.54          1.98         4.82 o                         
  -8   0  14        756.14        875.16        51.09 o                         
  -7   0  14         58.58         56.63        14.03 o                         
  -6   0  14        177.48        202.13        24.94 o                         
  -5   0  14          2.14          3.22         7.18 o                         
  -4   0  14         28.95         32.01        11.76 o                         
  -3   0  14        119.44        102.34        18.34 o                         
  -2   0  14         38.20         36.31        11.59 o                         
  -1   0  14        453.71        539.92        45.22 o                         
   0   0  14         27.42         43.03        12.94 o                         
   1   0  14          6.38         -4.93        10.31 o                         
   2   0  14         87.43        108.01        19.75 o                         
   3   0  14        692.08        783.95        55.95 o                         
   4   0  14        122.96        164.91        25.98 o                         
   5   0  14         65.64         84.01        20.11 o                         
   6   0  14        311.61        339.38        37.15 o                         
   7   0  14         31.37         24.17         8.79 o                         
   8   0  14         69.42         39.41        13.24 o                         
   9   0  14         29.20         23.05         8.99 o                         
 -10   1  14        100.56        113.37        15.08 o                         
  -9   1  14        102.15        105.45        30.02 o                         
  -8   1  14          8.22         13.81         6.27 o                         
  -7   1  14        154.31        160.62        13.14 o                         
  -6   1  14        228.90        250.86        16.48 o                         
  -5   1  14         62.30         53.06         7.55 o                         
  -4   1  14         50.35         53.01        12.02 o                         
  -3   1  14         54.51         65.82        11.21 o                         
  -2   1  14        150.97        129.96        14.83 o                         
  -1   1  14          2.19         -0.84         9.55 o                         
   0   1  14        121.31        128.54        15.88 o                         
   1   1  14          9.36          0.22         5.45 o                         
   2   1  14          0.31         -8.65         8.65 o                         
   3   1  14         11.76         26.50        13.20 o                         
   4   1  14         64.31         74.89        12.60 o                         
   5   1  14         40.41         43.11         9.15 o                         
   6   1  14          2.23         -6.81         6.81 o                         
   7   1  14         58.40         27.74        11.42 o                         
   8   1  14          1.20        -16.06        16.06 o                         
   9   1  14         11.11         -2.99         5.89 o                         
  -9   2  14          1.42          2.99         3.67 o                         
  -8   2  14        367.66        371.69        25.17 o                         
  -7   2  14          6.29          7.97         6.63 o                         
  -6   2  14        184.81        176.28        13.92 o                         
  -5   2  14          5.72          9.25         6.47 o                         
  -4   2  14         22.92         15.06         4.23 o                         
  -3   2  14         17.78         10.50         4.27 o                         
  -2   2  14         18.22         16.28         5.99 o                         
  -1   2  14        194.04        202.46        19.15 o                         
   0   2  14         11.35          5.08         4.68 o                         
   1   2  14         82.30         96.57        13.84 o                         
   2   2  14          4.11          3.75         6.35 o                         
   3   2  14          1.36         11.19         9.08 o                         
   4   2  14          2.23          8.60         6.97 o                         
   5   2  14        111.52        125.16        22.28 o                         
   6   2  14        246.94        291.23        34.60 o                         
   7   2  14          7.55         26.92        13.28 o                         
   8   2  14          0.06         -4.36         8.53 o                         
  -8   3  14          7.66          1.93        16.17 o                         
  -7   3  14        165.58        207.78        23.42 o                         
  -6   3  14         37.84         45.77         7.33 o                         
  -5   3  14          4.38          5.75         4.82 o                         
  -4   3  14        123.87        129.76        12.15 o                         
  -3   3  14          1.47          0.44         4.34 o                         
  -2   3  14         15.67          6.00         5.04 o                         
  -1   3  14        100.97        100.49        13.87 o                         
   0   3  14        285.52        364.27        36.59 o                         
   1   3  14          6.05         -6.35        10.87 o                         
   2   3  14        154.79        184.55        27.18 o                         
   3   3  14         31.36         22.45         8.84 o                         
   4   3  14        161.69        167.71        25.23 o                         
   5   3  14        231.32        225.17        30.08 o                         
   6   3  14         18.88         14.27         8.12 o                         
  -5   4  14        100.11        115.29        23.31 o                         
  -4   4  14         11.03          1.44         3.89 o                         
  -3   4  14          0.53         -7.68        10.30 o                         
  -2   4  14         15.94          0.16         8.09 o                         
  -1   4  14         21.15         12.59         7.07 o                         
   0   4  14          1.16          2.52         8.42 o                         
   1   4  14         50.60         42.47        13.46 o                         
   2   4  14         54.17         60.24        14.18 o                         
   3   4  14         96.80         75.42        16.76 o                         
   4   4  14        120.15        130.56        22.05 o                         
  -6   1  15         29.03         15.38         8.24 o                         
  -5   1  15        155.83        167.64        17.10 o                         
  -4   1  15          0.51          9.63         5.58 o                         
  -3   1  15        252.60        271.99        22.44 o                         
  -2   1  15         14.56         29.60         9.65 o                         
  -1   1  15        295.42        347.44        28.29 o                         
   0   1  15          0.83         -7.81         7.81 o                         
   1   1  15         14.03          3.08         9.18 o                         
   2   1  15         91.01        111.45        15.41 o                         
   3   1  15         69.55         95.11        16.01 o                         
   4   1  15        390.22        440.70        31.06 o                         
   5   1  15          0.27         -0.79         6.81 o                         
  -5   2  15          8.36          3.70         8.07 o                         
  -4   2  15         88.52         67.71         9.03 o                         
  -3   2  15          1.38         -2.63         5.60 o                         
  -2   2  15        113.79        108.99        14.71 o                         
  -1   2  15         37.48         47.70        10.72 o                         
   0   2  15         19.16         31.23         8.58 o                         
   1   2  15        155.61        161.84        18.60 o                         
   2   2  15        214.88        241.64        22.76 o                         
   3   2  15          2.36         -3.40        10.61 o                         
                                                                                
