# Supplementary material for: The crystal structures of six (2E)-3-aryl-1-(5-halogeno­thio­phen-2-yl)prop-2-en-1-ones
Source: Acta Crystallogr E Crystallogr Commun. 2015 Aug 26;71(Pt 9):1093–9. doi: 10.1107/S2056989015015534 (PMC4555379; doi:10.1107/S2056989015015534)
Supplement: Supplementary file 5 [file e-71-01093-IVsup5.hkl]

data_IV                                                                         
_shelx_title ' m1cg'                                                            
_shelx_refln_list_code          4                                               
_shelx_F_calc_maximum      259.19                                               
_exptl_crystal_F_000       680.00                                               
_reflns_d_resolution_high  0.7108                                               
                                                                                
loop_                                                                           
 _space_group_symop_operation_xyz                                               
 'x, y, z'                                                                      
 '-x, y+1/2, -z+1/2'                                                            
 '-x, -y, -z'                                                                   
 'x, -y-1/2, z-1/2'                                                             
                                                                                
_cell_length_a    16.5498                                                       
_cell_length_b     7.5069                                                       
_cell_length_c    11.1574                                                       
_cell_angle_alpha  90.000                                                       
_cell_angle_beta   92.618                                                       
_cell_angle_gamma  90.000                                                       
                                                                                
_shelx_F_squared_multiplier     1.000                                           
                                                                                
loop_                                                                           
 _refln_index_h                                                                 
 _refln_index_k                                                                 
 _refln_index_l                                                                 
 _refln_F_squared_calc                                                          
 _refln_F_squared_meas                                                          
 _refln_F_squared_sigma                                                         
 _refln_observed_status                                                         
   3   0   0       5110.11       5211.34        65.58 o                         
   4   0   0       1193.65       1135.28        33.83 o                         
   5   0   0       8504.02       8897.12       156.65 o                         
   6   0   0       4201.71       4389.61       241.72 o                         
   7   0   0       1940.99       1843.45        68.95 o                         
   8   0   0       9710.67      10535.54       438.92 o                         
   9   0   0        199.16        198.49        17.35 o                         
  10   0   0       4432.37       4467.66       106.96 o                         
  11   0   0      10531.06      10378.24       374.82 o                         
  12   0   0       1020.08       1000.80        55.36 o                         
  13   0   0       2017.49       1966.74       105.40 o                         
  14   0   0         70.22         48.18        11.93 o                         
  15   0   0       2163.18       1949.35        72.82 o                         
  16   0   0       2465.12       2363.45        82.47 o                         
  17   0   0         82.04         88.74        33.51 o                         
  18   0   0       2938.72       2793.99       161.42 o                         
  19   0   0        779.89        755.34        89.54 o                         
  20   0   0        125.48        143.42        44.04 o                         
  21   0   0       1508.62       1429.47       128.76 o                         
  22   0   0        893.91        922.16       109.32 o                         
  23   0   0        668.86        701.69        95.64 o                         
   2   1   0         18.10         21.12         4.32 o                         
   3   1   0        604.23        670.90        17.98 o                         
   4   1   0         88.02        111.86        10.27 o                         
   5   1   0       1785.88       1782.06        74.87 o                         
   6   1   0       3054.39       3026.34        45.11 o                         
   7   1   0         48.73         51.35         6.22 o                         
   8   1   0         62.12         75.61         7.92 o                         
   9   1   0       2175.91       2268.55        45.28 o                         
  10   1   0        214.16        210.17        13.16 o                         
  11   1   0          1.51         -5.30         7.51 o                         
  12   1   0        385.69        369.23        24.76 o                         
  13   1   0         63.47         44.59         9.52 o                         
  14   1   0        529.77        535.28        35.84 o                         
  15   1   0        793.38        801.00        51.98 o                         
  16   1   0         15.96          1.33        12.27 o                         
  17   1   0        856.51        873.98        46.47 o                         
  18   1   0          1.03          0.80        20.31 o                         
  19   1   0         29.06         33.27        17.01 o                         
  20   1   0         59.68         59.74        22.08 o                         
  21   1   0          3.31         18.71        23.12 o                         
  22   1   0          1.80         -0.66        16.49 o                         
  23   1   0        122.05        158.62        37.14 o                         
   0   2   0      11485.21      11346.95       152.88 o                         
   1   2   0      23249.57      24156.47       205.00 o                         
   2   2   0      11833.99      11681.72        92.77 o                         
   3   2   0       9996.95      10044.88        52.08 o                         
   4   2   0        472.77        445.56        26.00 o                         
   5   2   0       4264.88       4381.55        77.19 o                         
   6   2   0       1572.32       1615.20        69.76 o                         
   7   2   0       4924.76       4952.03        66.64 o                         
   8   2   0       1433.82       1304.39        26.81 o                         
   9   2   0       1420.64       1447.40        31.28 o                         
  10   2   0       1902.00       1821.25        69.66 o                         
  11   2   0       4113.40       4097.00       104.25 o                         
  12   2   0       1230.14       1229.47        59.20 o                         
  13   2   0        620.21        614.23        44.31 o                         
  14   2   0         40.71         38.80        13.19 o                         
  15   2   0        235.37        267.62        25.81 o                         
  16   2   0       2680.75       2594.28        81.11 o                         
  17   2   0         31.78         62.22        44.88 o                         
  18   2   0       1278.56       1343.72        59.90 o                         
  19   2   0        838.87        837.15        61.76 o                         
  20   2   0          1.12          8.64        15.06 o                         
  21   2   0        545.10        546.44        53.81 o                         
  22   2   0        282.68        340.75        46.58 o                         
   1   3   0       5962.09       5876.00        42.99 o                         
   2   3   0        276.67        285.59         8.98 o                         
   3   3   0        844.98        885.61        24.22 o                         
   4   3   0       1061.11       1008.15        19.35 o                         
   5   3   0       1939.68       1982.72        30.54 o                         
   6   3   0       8675.36       8781.59       119.55 o                         
   7   3   0       2171.32       2217.73        68.00 o                         
   8   3   0       1219.99       1299.88        52.75 o                         
   9   3   0       2087.38       2016.64        47.53 o                         
  10   3   0       5264.56       4923.40       107.93 o                         
  11   3   0        204.74        200.49        28.53 o                         
  12   3   0       2479.17       2275.81        86.82 o                         
  13   3   0         51.42         53.76        15.57 o                         
  14   3   0         34.02         37.28        14.25 o                         
  15   3   0        756.90        782.09        51.88 o                         
  16   3   0        216.90        204.16        30.68 o                         
  17   3   0       3269.95       3194.93       103.17 o                         
  18   3   0         92.69        100.71        19.04 o                         
  19   3   0        301.28        293.76        48.32 o                         
  20   3   0        296.05        343.01        42.88 o                         
  21   3   0        123.20        118.75        26.01 o                         
  22   3   0        341.87        346.45        46.47 o                         
   0   4   0          7.11         15.66         6.22 o                         
   1   4   0        420.70        419.94        14.30 o                         
   2   4   0         48.97         39.24         4.22 o                         
   3   4   0       2863.84       2981.72        42.37 o                         
   4   4   0        482.26        533.48        15.47 o                         
   5   4   0       1027.16       1089.90        21.98 o                         
   6   4   0          4.29          4.80         2.61 o                         
   7   4   0        118.89        130.32         8.11 o                         
   8   4   0        840.06        839.83        20.68 o                         
   9   4   0         37.94         37.82         7.65 o                         
  10   4   0        122.90        123.50         9.89 o                         
  11   4   0       1451.85       1379.74        41.78 o                         
  12   4   0        440.81        434.25        37.74 o                         
  13   4   0        350.51        350.52        34.36 o                         
  14   4   0        136.67        120.19        22.23 o                         
  15   4   0        399.82        354.33        37.30 o                         
  16   4   0          3.30          8.63        14.14 o                         
  17   4   0          0.48        -18.20        19.07 o                         
  18   4   0        140.63        111.69        20.27 o                         
  19   4   0        122.56        100.46        18.12 o                         
  20   4   0         14.41        -20.55        20.55 o                         
  21   4   0         22.20        -11.54        19.99 o                         
   1   5   0       4548.84       4477.33        64.57 o                         
   2   5   0       1780.11       1763.30        32.54 o                         
   3   5   0        165.42        182.04        13.68 o                         
   4   5   0       3622.85       3546.04        77.33 o                         
   5   5   0         66.57         73.73        13.66 o                         
   6   5   0       3865.12       3737.35        64.10 o                         
   7   5   0       2529.96       2410.24        54.86 o                         
   8   5   0        264.94        258.81        11.70 o                         
   9   5   0       2807.01       2838.22        40.47 o                         
  10   5   0       5004.68       5030.61        85.80 o                         
  11   5   0        626.83        656.92        48.35 o                         
  12   5   0       2576.25       2682.94       134.21 o                         
  13   5   0        254.68        299.05        37.27 o                         
  14   5   0        889.51        929.08        61.94 o                         
  15   5   0       1187.62       1089.68        68.63 o                         
  16   5   0        178.94        174.14        27.27 o                         
  17   5   0       1153.80       1146.12        72.92 o                         
  18   5   0        258.41        260.44        36.04 o                         
  19   5   0        295.04        268.69        37.33 o                         
  20   5   0        288.95        282.43        33.10 o                         
   0   6   0       1226.62       1243.41        50.35 o                         
   1   6   0          8.12         -0.28         6.14 o                         
   2   6   0        242.81        224.91        17.52 o                         
   3   6   0        199.84        202.31        17.92 o                         
   4   6   0        709.10        679.22        26.38 o                         
   5   6   0        613.43        596.08        22.40 o                         
   6   6   0          2.29        -11.69        11.69 o                         
   7   6   0        390.45        391.77        32.08 o                         
   8   6   0          4.89         -9.68         9.68 o                         
   9   6   0        717.13        680.76        40.44 o                         
  10   6   0        453.43        430.78        64.85 o                         
  11   6   0        818.87        854.63        57.92 o                         
  12   6   0         19.35         40.18        18.07 o                         
  13   6   0        113.68        146.79        29.58 o                         
  14   6   0         20.18         33.42        15.74 o                         
  15   6   0        100.28        113.30        26.86 o                         
  16   6   0        211.23        199.46        32.87 o                         
  17   6   0        128.83         81.09        21.95 o                         
  18   6   0        250.23        242.80        57.20 o                         
  19   6   0         14.76         52.87        28.55 o                         
   1   7   0        787.07        732.42        50.98 o                         
   2   7   0       1017.27       1012.55        58.98 o                         
   3   7   0        473.21        457.82        40.23 o                         
   4   7   0       1317.11       1352.67        66.94 o                         
   5   7   0         24.63         21.87        13.57 o                         
   6   7   0        454.06        445.57        39.05 o                         
   7   7   0       1397.49       1344.86        65.48 o                         
   8   7   0          7.77          5.89        25.56 o                         
   9   7   0       2638.17       2540.87       157.87 o                         
  10   7   0        150.69        201.99        48.28 o                         
  11   7   0         13.76         41.43        34.15 o                         
  12   7   0       1244.89       1280.53       120.44 o                         
  13   7   0        149.40        141.59        47.64 o                         
  14   7   0        709.84        788.56        97.03 o                         
  15   7   0        591.30        530.38        82.38 o                         
  16   7   0        246.16        204.48        52.32 o                         
  17   7   0        256.35        250.08        59.56 o                         
   0   8   0       1146.35       1161.68        96.00 o                         
   1   8   0         13.60         21.42        13.46 o                         
   2   8   0         88.34         74.04        19.53 o                         
   3   8   0        542.94        526.40        46.30 o                         
   4   8   0        107.58         96.29        25.10 o                         
   5   8   0        260.44        284.75        33.46 o                         
   6   8   0        378.81        372.78        38.19 o                         
   7   8   0        609.43        507.58        72.19 o                         
   8   8   0        669.19        641.80        85.52 o                         
   9   8   0          1.77         35.89        34.46 o                         
  10   8   0         52.76         88.38        40.67 o                         
  11   8   0        384.54        473.42        76.19 o                         
  12   8   0          5.23         -4.17        29.50 o                         
  13   8   0        200.08        191.66        52.02 o                         
  14   8   0        253.88        249.61        63.89 o                         
  15   8   0         36.79         53.96        40.25 o                         
   1   9   0         24.72         30.62        15.11 o                         
   2   9   0        120.63        131.62        25.93 o                         
   3   9   0        111.31        112.87        23.65 o                         
   4   9   0         32.66         34.72        15.31 o                         
   5   9   0          8.98        -15.91        17.47 o                         
   6   9   0          1.42         14.43        26.21 o                         
   7   9   0        204.69        221.58        51.25 o                         
   8   9   0          0.46         22.98        33.56 o                         
   9   9   0        149.57        131.93        46.40 o                         
  10   9   0          5.52         37.96        36.38 o                         
  11   9   0         46.62         59.48        35.17 o                         
  12   9   0          8.59         42.26        42.01 o                         
   0  10   0         65.97        137.48        44.78 o                         
   1  10   0        271.39        267.26        39.70 o                         
   2  10   0        134.48        151.74        30.46 o                         
   3  10   0        689.96        651.76        58.24 o                         
   4  10   0         27.28         64.27        36.70 o                         
   5  10   0        384.68        402.99        72.87 o                         
   6  10   0          8.62         28.78        26.02 o                         
   7  10   0         18.59         47.22        32.81 o                         
 -23   1   1          6.38         49.90        45.72 o                         
 -22   1   1        801.78        964.64        86.70 o                         
 -21   1   1        514.61        598.47        47.83 o                         
 -20   1   1          2.32         18.26        16.96 o                         
 -19   1   1        644.30        651.08        57.03 o                         
 -18   1   1       1064.67       1056.45        69.86 o                         
 -17   1   1       2566.33       2379.51        99.75 o                         
 -16   1   1       1465.97       1483.60        56.06 o                         
 -15   1   1       1813.66       1807.31        75.72 o                         
 -14   1   1       3467.78       3487.13       120.69 o                         
 -13   1   1       2260.89       2150.32        92.37 o                         
 -12   1   1       2459.54       2436.11        62.73 o                         
 -11   1   1       9829.45       9451.95       120.41 o                         
 -10   1   1        866.35        930.56        35.02 o                         
  -9   1   1        780.84        696.65        57.96 o                         
  -8   1   1       2705.17       2787.41        91.04 o                         
  -7   1   1        242.66        281.47        26.79 o                         
  -6   1   1      23567.80      24411.14       257.54 o                         
  -5   1   1        863.92        933.48        33.91 o                         
  -4   1   1       3135.41       3338.65        56.87 o                         
  -3   1   1       4623.48       4522.98        90.72 o                         
  -2   1   1       4564.68       4685.08        49.24 o                         
  -1   1   1        378.18        352.63        17.81 o                         
   0   1   1       4693.30       4931.90        70.79 o                         
   1   1   1       3506.20       3765.67        66.94 o                         
   2   1   1        197.97        219.72         8.85 o                         
   3   1   1         29.34         37.52         3.59 o                         
   4   1   1       4515.45       4781.78        53.37 o                         
   5   1   1      32324.49      31890.13       202.88 o                         
   6   1   1         27.24         31.38         6.27 o                         
   7   1   1       6278.13       6509.04        85.68 o                         
   8   1   1       7369.54       7774.44       128.26 o                         
   9   1   1          5.32         27.10        21.22 o                         
  10   1   1       6683.66       6800.49       154.46 o                         
  11   1   1       1495.98       1436.77        77.64 o                         
  12   1   1       4496.75       4532.85        90.52 o                         
  13   1   1       1145.25       1169.10        54.46 o                         
  14   1   1        664.34        681.75        38.99 o                         
  15   1   1       1336.44       1340.57        56.40 o                         
  16   1   1       4373.12       4098.98       101.74 o                         
  17   1   1        430.66        437.94        34.09 o                         
  18   1   1        805.98        765.17        73.87 o                         
  19   1   1          8.51          9.32        17.60 o                         
  20   1   1        388.85        367.79        47.87 o                         
  21   1   1        605.06        497.93        55.47 o                         
  22   1   1         78.48         90.01        25.71 o                         
  23   1   1        718.72        793.21        74.38 o                         
 -22   2   1         81.13        145.59        33.08 o                         
 -21   2   1        302.43        310.84        46.50 o                         
 -20   2   1        265.44        243.31        36.52 o                         
 -19   2   1        128.83        105.19        24.86 o                         
 -18   2   1        559.28        575.54        50.48 o                         
 -17   2   1        292.20        342.86        29.84 o                         
 -16   2   1        112.18        125.87        18.76 o                         
 -15   2   1         35.86         41.98        12.50 o                         
 -14   2   1        201.44        198.51        20.48 o                         
 -13   2   1         45.72         41.76        11.59 o                         
 -12   2   1      10267.34       9483.56       519.40 o                         
 -11   2   1         64.03         90.00        17.20 o                         
 -10   2   1        276.81        262.09        24.81 o                         
  -9   2   1        751.10        796.76        39.92 o                         
  -8   2   1        273.35        290.26        23.66 o                         
  -7   2   1       3393.57       3367.22       125.78 o                         
  -6   2   1         16.42         38.05        10.49 o                         
  -5   2   1       3918.46       3758.88        68.98 o                         
  -4   2   1        935.99        990.60        25.71 o                         
  -3   2   1          1.82          4.25         2.40 o                         
  -2   2   1        397.28        370.08        17.08 o                         
  -1   2   1      67177.84      68529.70       483.60 o                         
   0   2   1       3563.71       3689.44        45.84 o                         
   1   2   1       5959.57       6355.25        58.34 o                         
   2   2   1       1493.81       1523.21        20.23 o                         
   3   2   1       4969.64       5067.32        86.84 o                         
   4   2   1       2173.73       2206.05        44.02 o                         
   5   2   1         42.00         48.50         3.77 o                         
   6   2   1       2693.50       2665.30        47.09 o                         
   7   2   1        544.34        628.51        24.64 o                         
   8   2   1        167.28        220.32        17.95 o                         
   9   2   1       3717.34       3836.51        71.05 o                         
  10   2   1       1376.69       1396.00        42.36 o                         
  11   2   1       3651.12       3674.86        63.18 o                         
  12   2   1         40.08         40.86        12.92 o                         
  13   2   1        683.02        684.46        47.36 o                         
  14   2   1       1167.42       1070.37        60.58 o                         
  15   2   1       1112.73       1157.20        54.37 o                         
  16   2   1        364.67        373.05        49.19 o                         
  17   2   1       1045.46       1120.24        57.21 o                         
  18   2   1         23.55         30.62        16.04 o                         
  19   2   1         17.87         15.20        14.98 o                         
  20   2   1        640.77        678.98        63.91 o                         
  21   2   1          3.50         47.89        22.48 o                         
  22   2   1        681.97        680.50        63.34 o                         
 -22   3   1        265.97        291.87        41.39 o                         
 -21   3   1        122.57        127.74        25.93 o                         
 -20   3   1          0.87          7.50        29.12 o                         
 -19   3   1        462.38        456.46        47.93 o                         
 -18   3   1         25.77         14.68        10.69 o                         
 -17   3   1        163.67        175.77        23.75 o                         
 -16   3   1        284.59        270.39        27.05 o                         
 -15   3   1         22.41         18.58        11.37 o                         
 -14   3   1       1456.10       1293.66        65.03 o                         
 -13   3   1       1059.35       1099.76        57.78 o                         
 -12   3   1        159.82        153.84        21.35 o                         
 -11   3   1       4548.59       4602.78       111.96 o                         
 -10   3   1         99.47        109.32        18.03 o                         
  -9   3   1        724.82        656.59        40.31 o                         
  -8   3   1       2046.71       2055.47        68.85 o                         
  -7   3   1         26.77         29.05         4.81 o                         
  -6   3   1        259.39        235.95        13.84 o                         
  -5   3   1       3778.26       3876.33        51.20 o                         
  -4   3   1        595.02        562.87        18.00 o                         
  -3   3   1       1422.70       1325.20        28.58 o                         
  -2   3   1       3576.40       3761.92        42.53 o                         
  -1   3   1        276.82        265.43        10.34 o                         
   0   3   1         51.97         39.40         4.28 o                         
   1   3   1        374.97        429.66        12.46 o                         
   2   3   1       3360.25       3399.02        43.84 o                         
   3   3   1        840.87        783.94        20.99 o                         
   4   3   1       2227.74       2302.11        48.06 o                         
   5   3   1       2811.35       2799.59        82.93 o                         
   6   3   1        718.04        731.12        16.20 o                         
   7   3   1       4382.67       4465.88        42.80 o                         
   8   3   1        938.24        940.14        21.34 o                         
   9   3   1        267.00        265.67        13.37 o                         
  10   3   1       2838.91       2853.19       101.00 o                         
  11   3   1        364.14        346.32        31.22 o                         
  12   3   1        210.10        239.15        27.53 o                         
  13   3   1       4655.05       4361.68       152.14 o                         
  14   3   1         20.24         16.42        20.87 o                         
  15   3   1       1253.04       1200.41        64.49 o                         
  16   3   1        221.73        231.62        30.80 o                         
  17   3   1         12.29         29.00        15.39 o                         
  18   3   1        360.25        403.46        42.36 o                         
  19   3   1          8.84          8.00        14.95 o                         
  20   3   1         97.61        119.62        43.45 o                         
  21   3   1        325.84        362.51        45.93 o                         
  22   3   1         46.57         71.22        26.17 o                         
 -21   4   1        553.84        511.87        53.33 o                         
 -20   4   1        575.30        549.02        53.79 o                         
 -19   4   1        239.83        251.40        29.86 o                         
 -18   4   1        516.98        562.42        42.73 o                         
 -17   4   1       1268.60       1240.35        73.85 o                         
 -16   4   1        630.27        587.17        49.90 o                         
 -15   4   1        571.63        581.64        48.28 o                         
 -14   4   1        378.66        365.33        36.91 o                         
 -13   4   1        620.05        618.84        57.33 o                         
 -12   4   1       3614.68       3560.36       108.63 o                         
 -11   4   1        815.74        788.62        50.76 o                         
 -10   4   1       5129.15       4984.83       123.49 o                         
  -9   4   1        104.57        105.57         9.76 o                         
  -8   4   1          9.42         17.46         5.04 o                         
  -7   4   1       3539.51       3567.58        45.69 o                         
  -6   4   1         37.47         40.06         5.73 o                         
  -5   4   1       8842.49       8854.80        77.96 o                         
  -4   4   1       2453.68       2415.90        40.00 o                         
  -3   4   1       1690.38       1780.38        35.32 o                         
  -2   4   1      18720.24      18849.55       181.21 o                         
  -1   4   1       5023.25       5069.54        70.00 o                         
   0   4   1       2031.58       1944.49        40.60 o                         
   1   4   1       3923.41       3943.47        56.45 o                         
   2   4   1         10.87          9.15         4.50 o                         
   3   4   1       1321.75       1430.88        54.02 o                         
   4   4   1       8819.40       8665.86       140.61 o                         
   5   4   1        582.93        572.59        27.34 o                         
   6   4   1       7529.43       7644.03       124.41 o                         
   7   4   1        528.36        515.50        28.66 o                         
   8   4   1         81.70         84.38         5.95 o                         
   9   4   1       1306.91       1245.59        33.97 o                         
  10   4   1        996.97        975.33        52.44 o                         
  11   4   1       4770.20       4591.89       117.85 o                         
  12   4   1        464.26        453.82        38.60 o                         
  13   4   1       1640.23       1621.75        74.31 o                         
  14   4   1        993.30        986.04        58.72 o                         
  15   4   1       1031.10       1020.36        62.45 o                         
  16   4   1        345.76        389.15        39.99 o                         
  17   4   1       1685.97       1614.49        82.92 o                         
  18   4   1         31.71         51.03        19.73 o                         
  19   4   1        338.21        384.81        56.55 o                         
  20   4   1        521.00        551.22        51.87 o                         
  21   4   1         14.18         26.01        27.03 o                         
 -20   5   1        129.28         98.79        28.78 o                         
 -19   5   1          0.09        -16.20        16.20 o                         
 -18   5   1        185.16        157.81        28.97 o                         
 -17   5   1        426.17        408.21        60.99 o                         
 -16   5   1         53.33         45.12        16.08 o                         
 -15   5   1        255.08        228.10        33.46 o                         
 -14   5   1        363.34        338.66        37.89 o                         
 -13   5   1          1.92         15.01        12.12 o                         
 -12   5   1         44.48         38.51        14.33 o                         
 -11   5   1        274.52        277.19        17.71 o                         
 -10   5   1        573.05        581.63        25.02 o                         
  -9   5   1        516.53        523.59        18.78 o                         
  -8   5   1        124.53        126.13         9.39 o                         
  -7   5   1        110.38        104.46         8.83 o                         
  -6   5   1        559.72        580.02        21.48 o                         
  -5   5   1        140.57        132.89        10.50 o                         
  -4   5   1       1087.29       1123.91        30.39 o                         
  -3   5   1        431.68        449.61        19.85 o                         
  -2   5   1        135.71        136.79        13.07 o                         
  -1   5   1        604.95        673.32        29.24 o                         
   0   5   1          2.81          1.27         7.78 o                         
   1   5   1        205.52        186.86        13.56 o                         
   2   5   1        231.70        218.09        16.96 o                         
   3   5   1        106.05        123.34        17.69 o                         
   4   5   1        195.57        180.26        20.72 o                         
   5   5   1        646.80        671.95        41.92 o                         
   6   5   1         77.56         58.58        13.18 o                         
   7   5   1         12.34         30.58        24.86 o                         
   8   5   1        508.75        532.46        38.45 o                         
   9   5   1        577.91        563.12        44.49 o                         
  10   5   1          0.98         10.45        15.36 o                         
  11   5   1        177.23        161.27        29.62 o                         
  12   5   1         31.35         22.85        17.98 o                         
  13   5   1        520.61        525.99        45.76 o                         
  14   5   1         18.56         -3.43        16.43 o                         
  15   5   1        158.01        103.33        21.03 o                         
  16   5   1        115.65        116.89        41.34 o                         
  17   5   1         28.70         31.31        13.95 o                         
  18   5   1          8.67         -3.99        14.74 o                         
  19   5   1          3.13        -20.58        20.58 o                         
  20   5   1         65.17        164.76       117.07 o                         
 -19   6   1         79.18         55.85        20.47 o                         
 -18   6   1        337.58        367.30        46.61 o                         
 -17   6   1        400.29        362.66        43.37 o                         
 -16   6   1         27.13         58.82        22.51 o                         
 -15   6   1       1152.15       1194.01        76.42 o                         
 -14   6   1        345.40        352.38        42.47 o                         
 -13   6   1        881.55        862.98        61.84 o                         
 -12   6   1        964.38        928.03        61.90 o                         
 -11   6   1         96.65         88.37        29.47 o                         
 -10   6   1        306.82        321.50        30.23 o                         
  -9   6   1       1143.38       1159.53        84.78 o                         
  -8   6   1        103.12        105.85        13.96 o                         
  -7   6   1       1640.21       1624.66        50.79 o                         
  -6   6   1        166.05        164.41        12.75 o                         
  -5   6   1       4181.23       4101.02        70.56 o                         
  -4   6   1       5332.43       5307.98        83.75 o                         
  -3   6   1       1299.24       1327.35        42.51 o                         
  -2   6   1       2077.96       2080.95        55.04 o                         
  -1   6   1        986.29        968.17        38.91 o                         
   0   6   1        464.99        486.70        28.38 o                         
   1   6   1       3631.95       3674.45        79.51 o                         
   2   6   1         24.81         22.72        16.52 o                         
   3   6   1       1629.28       1580.25        54.12 o                         
   4   6   1       1578.50       1569.64        61.56 o                         
   5   6   1         63.11         35.18        11.30 o                         
   6   6   1       3039.40       3165.49       192.94 o                         
   7   6   1        725.54        760.17        47.51 o                         
   8   6   1        395.77        427.38        35.53 o                         
   9   6   1       1241.59       1321.50        66.21 o                         
  10   6   1        899.93        844.40        90.85 o                         
  11   6   1        360.81        376.56        38.38 o                         
  12   6   1        314.63        362.81        39.31 o                         
  13   6   1         19.70         32.05        13.32 o                         
  14   6   1       1341.29       1369.89        77.56 o                         
  15   6   1        213.66        194.39        51.87 o                         
  16   6   1        509.64        595.07        87.66 o                         
  17   6   1        333.22        363.71        67.86 o                         
  18   6   1         27.71         83.56        43.98 o                         
  19   6   1        202.92        244.90        61.18 o                         
 -17   7   1         27.85         70.27        34.66 o                         
 -16   7   1        135.00        119.73        46.23 o                         
 -15   7   1         31.81         70.38        37.07 o                         
 -14   7   1        146.39        204.02        55.83 o                         
 -13   7   1        304.32        306.29        59.53 o                         
 -12   7   1         47.43         85.25        33.08 o                         
 -11   7   1        550.47        604.74        76.20 o                         
 -10   7   1         59.91         26.33        23.65 o                         
  -9   7   1         61.89         30.64        22.41 o                         
  -8   7   1        201.86        159.39        38.50 o                         
  -7   7   1         18.63         24.20        15.06 o                         
  -6   7   1       1047.19       1048.54        56.82 o                         
  -5   7   1         49.80         58.29        15.90 o                         
  -4   7   1        452.08        452.40        38.27 o                         
  -3   7   1        428.28        409.49        25.72 o                         
  -2   7   1        576.53        587.72        31.46 o                         
  -1   7   1        442.59        461.36        29.30 o                         
   0   7   1        951.49        929.71        44.70 o                         
   1   7   1        231.64        208.17        20.59 o                         
   2   7   1        182.34        171.41        18.63 o                         
   3   7   1        617.64        573.34        34.80 o                         
   4   7   1        324.07        282.61        31.97 o                         
   5   7   1       1939.09       1775.82        77.77 o                         
   6   7   1          8.00         30.23        14.79 o                         
   7   7   1        439.45        446.34        39.35 o                         
   8   7   1         80.34         98.09        19.85 o                         
   9   7   1        526.45        585.15        78.92 o                         
  10   7   1        256.14        299.25        60.89 o                         
  11   7   1        208.57        149.66        42.38 o                         
  12   7   1        220.53        223.51        53.47 o                         
  13   7   1         28.48         67.72        37.21 o                         
  14   7   1        136.29        147.47        44.88 o                         
  15   7   1        281.77        305.54        67.00 o                         
  16   7   1        206.59        266.20        60.57 o                         
  17   7   1        100.93        141.47        46.99 o                         
 -15   8   1        564.83        616.26        91.98 o                         
 -14   8   1          7.51          1.79        19.97 o                         
 -13   8   1         62.10         65.40        38.44 o                         
 -12   8   1         21.21         16.40        28.34 o                         
 -11   8   1        129.59         75.59        35.19 o                         
 -10   8   1        180.99        174.90        47.59 o                         
  -9   8   1        365.45        346.99        65.48 o                         
  -8   8   1        195.13        166.03        45.78 o                         
  -7   8   1        314.18        324.47        60.93 o                         
  -6   8   1          5.78        -19.07        20.57 o                         
  -5   8   1        141.11        132.01        23.14 o                         
  -4   8   1       1101.78       1121.35        65.09 o                         
  -3   8   1         35.29         47.15        16.08 o                         
  -2   8   1       1269.37       1317.40        72.13 o                         
  -1   8   1          9.83          3.20        13.35 o                         
   0   8   1         73.76         55.23        18.19 o                         
   1   8   1        338.73        335.82        38.06 o                         
   2   8   1        535.44        537.71        46.64 o                         
   3   8   1       1464.19       1514.20        77.36 o                         
   4   8   1        244.07        237.39        31.95 o                         
   5   8   1        100.63         99.13        22.34 o                         
   6   8   1         87.63         79.04        20.07 o                         
   7   8   1        344.32        367.01        38.15 o                         
   8   8   1        592.48        752.96        94.65 o                         
   9   8   1         16.14         34.28        30.09 o                         
  10   8   1         46.81         72.11        38.66 o                         
  11   8   1         29.23         59.24        40.76 o                         
  12   8   1        235.92        291.97        64.36 o                         
  13   8   1         39.05         20.18        33.66 o                         
  14   8   1        285.24        364.89        77.30 o                         
  15   8   1          0.45        -23.92        26.83 o                         
 -12   9   1         69.37         79.47        44.18 o                         
 -11   9   1        458.49        450.94        79.14 o                         
 -10   9   1         40.16         48.22        28.34 o                         
  -9   9   1         93.66        128.94        43.10 o                         
  -8   9   1        416.03        458.99        76.72 o                         
  -7   9   1          0.72        -22.91        24.18 o                         
  -6   9   1        381.92        380.57        66.67 o                         
  -5   9   1        424.95        373.63        65.25 o                         
  -4   9   1        203.99        236.62        34.41 o                         
  -3   9   1        965.41        952.01        67.43 o                         
  -2   9   1         44.30         44.83        18.01 o                         
  -1   9   1        187.09        173.13        30.17 o                         
   0   9   1        562.55        524.54        49.70 o                         
   1   9   1          4.84          8.85        13.84 o                         
   2   9   1        895.38        789.91        61.30 o                         
   3   9   1        335.66        348.51        42.52 o                         
   4   9   1        332.74        365.67        42.17 o                         
   5   9   1        847.85        826.74        61.26 o                         
   6   9   1        140.07        225.38        54.96 o                         
   7   9   1        293.97        363.22        71.43 o                         
   8   9   1        831.60        840.93       103.83 o                         
   9   9   1         31.33         70.77        38.68 o                         
  10   9   1        136.37        235.29        59.91 o                         
  11   9   1        155.02        105.39        45.85 o                         
  12   9   1         33.81         15.58        32.17 o                         
  -7  10   1          0.42         38.28        31.66 o                         
  -6  10   1          2.96         29.82        35.62 o                         
  -5  10   1         56.87         21.21        24.07 o                         
  -4  10   1         48.37         74.16        36.85 o                         
  -3  10   1          0.32         -3.43        12.76 o                         
  -2  10   1         24.31         40.33        40.58 o                         
  -1  10   1          0.00         -4.52        16.07 o                         
   0  10   1         17.46         25.78        19.23 o                         
   1  10   1        185.50        198.29        35.63 o                         
   2  10   1          3.04          6.94        15.55 o                         
   3  10   1         98.74         92.74        25.11 o                         
   4  10   1          1.45         19.13        24.52 o                         
   5  10   1          1.16         22.37        33.71 o                         
   6  10   1          0.08         40.98        34.77 o                         
   7  10   1         10.51        -21.46        25.57 o                         
 -23   0   2        176.42        193.76       100.87 o                         
 -22   0   2        822.15        760.32        93.34 o                         
 -21   0   2        127.23        110.98        40.08 o                         
 -20   0   2        340.11        404.63        64.10 o                         
 -19   0   2       1729.83       1706.49       124.39 o                         
 -18   0   2          0.02         43.56        29.57 o                         
 -17   0   2       3391.95       3401.20       163.49 o                         
 -16   0   2        484.19        547.66        62.66 o                         
 -15   0   2         41.07         68.19        34.02 o                         
 -14   0   2        176.92        196.56        19.30 o                         
 -13   0   2      13213.75      13230.27       598.02 o                         
 -12   0   2       4967.25       4960.42       115.94 o                         
 -11   0   2        540.89        520.13        28.20 o                         
 -10   0   2        584.88        573.73        28.82 o                         
  -9   0   2       5333.63       5108.92        99.77 o                         
  -8   0   2       4210.61       4152.14        69.68 o                         
  -7   0   2       9385.14       9635.28       163.15 o                         
  -6   0   2      14900.65      14397.20       189.38 o                         
  -5   0   2         29.45         43.88         6.28 o                         
  -4   0   2       6516.92       6657.87        83.85 o                         
  -3   0   2       7003.26       7009.32       184.64 o                         
  -2   0   2       2557.53       2770.96        63.13 o                         
  -1   0   2      15108.04      13697.53       147.53 o                         
   1   0   2      24439.18      23997.33       200.56 o                         
   2   0   2      36806.23      33205.31       257.78 o                         
   3   0   2        278.21        282.43        12.94 o                         
   4   0   2       2716.42       2686.91        51.94 o                         
   5   0   2       6377.83       5813.76        89.79 o                         
   6   0   2       4007.00       4116.32        90.27 o                         
   7   0   2        396.12        646.33        38.61 o                         
   8   0   2       5662.11       5308.54       101.71 o                         
   9   0   2        621.39        558.85        47.54 o                         
  10   0   2      13423.27      11975.81       242.96 o                         
  11   0   2       1490.64       1378.81        81.37 o                         
  12   0   2       2936.00       2774.43        89.23 o                         
  13   0   2        654.78        663.97        43.75 o                         
  14   0   2        395.80        300.88        47.95 o                         
  15   0   2       3801.99       3375.39       163.75 o                         
  16   0   2        368.85        361.53        56.71 o                         
  17   0   2       2102.29       1978.38       134.38 o                         
  18   0   2        617.47        646.77        79.04 o                         
  19   0   2        253.21        252.02        56.01 o                         
  20   0   2       1059.89        985.29       104.92 o                         
  21   0   2       1050.22       1101.53       118.55 o                         
  22   0   2        158.71        148.73        54.03 o                         
 -23   1   2         66.36         76.52        26.57 o                         
 -22   1   2          9.30          7.65        18.32 o                         
 -21   1   2         20.85         59.30        21.72 o                         
 -20   1   2          1.83         -3.56        15.63 o                         
 -19   1   2          5.26         49.04        23.20 o                         
 -18   1   2       1008.92        995.32        54.18 o                         
 -17   1   2         51.49         30.34        16.26 o                         
 -16   1   2        208.19        218.26        24.37 o                         
 -15   1   2        385.25        383.15        27.37 o                         
 -14   1   2          8.90          2.06         8.59 o                         
 -13   1   2       1273.71       1301.98        45.82 o                         
 -12   1   2         78.91         84.16        12.14 o                         
 -11   1   2        446.71        429.37        24.93 o                         
 -10   1   2         51.81         72.38        10.45 o                         
  -9   1   2         29.17         47.78         8.44 o                         
  -8   1   2        379.47        438.74        19.15 o                         
  -7   1   2       8927.36       9006.42       116.62 o                         
  -6   1   2       1371.62       1441.44        65.74 o                         
  -5   1   2        121.92         94.91         8.03 o                         
  -4   1   2        224.69        225.69        12.63 o                         
  -3   1   2       1709.95       1868.68       126.30 o                         
  -2   1   2         32.80         48.69         8.38 o                         
  -1   1   2       3081.04       3252.59       197.97 o                         
   0   1   2      10019.93      10216.03       158.94 o                         
   1   1   2       2346.97       2279.88        31.26 o                         
   2   1   2        872.20        935.76        17.54 o                         
   3   1   2       2085.04       2069.60        22.96 o                         
   4   1   2       3529.06       3689.55        45.50 o                         
   5   1   2       1653.07       1774.32        45.47 o                         
   6   1   2         68.53         70.93         4.57 o                         
   7   1   2         58.63         80.27         7.07 o                         
   8   1   2       1222.49       1335.17        31.05 o                         
   9   1   2        574.55        618.15        33.97 o                         
  10   1   2         22.43         52.20        34.98 o                         
  11   1   2       1962.95       1979.19        47.74 o                         
  12   1   2        407.82        418.68        40.44 o                         
  13   1   2         43.80         30.05        12.42 o                         
  14   1   2         16.15         13.24        11.12 o                         
  15   1   2        345.68        287.54        27.37 o                         
  16   1   2        435.82        347.98        30.20 o                         
  17   1   2          2.61          1.24        15.56 o                         
  18   1   2        102.10         93.59        26.28 o                         
  19   1   2        124.06        127.08        28.01 o                         
  20   1   2         32.97         12.61        27.82 o                         
  21   1   2        217.51        227.94        41.53 o                         
  22   1   2          1.78          4.95        23.47 o                         
 -22   2   2        722.24        723.83        63.67 o                         
 -21   2   2         34.08         27.41        17.40 o                         
 -20   2   2        119.64        101.12        26.21 o                         
 -19   2   2       1048.30       1065.62        69.38 o                         
 -18   2   2          4.45         48.25        21.94 o                         
 -17   2   2       1627.60       1612.05        61.72 o                         
 -16   2   2        977.56        964.87        46.91 o                         
 -15   2   2         48.61         67.56        13.50 o                         
 -14   2   2       3074.55       3069.52        78.03 o                         
 -13   2   2        384.99        383.31        26.99 o                         
 -12   2   2         45.21         45.99        10.30 o                         
 -11   2   2       2854.16       2776.83        82.57 o                         
 -10   2   2        685.42        638.11        38.96 o                         
  -9   2   2       3071.65       2944.17        92.56 o                         
  -8   2   2       1271.12       1240.39        94.57 o                         
  -7   2   2       3210.86       3369.70       115.19 o                         
  -6   2   2      13496.61      15564.18       244.74 o                         
  -5   2   2        384.81        431.43        14.24 o                         
  -4   2   2       1550.09       1501.32        28.36 o                         
  -3   2   2       6837.89       7039.64        90.09 o                         
  -2   2   2        171.72        178.75        10.56 o                         
  -1   2   2      38952.12      41647.36       510.79 o                         
   0   2   2         68.06         97.16         8.64 o                         
   1   2   2       9534.53       9945.19       223.46 o                         
   2   2   2       4040.44       4092.75        49.79 o                         
   3   2   2       4651.25       4668.71        46.82 o                         
   4   2   2       5797.90       5844.25        52.14 o                         
   5   2   2       2012.49       1944.64        34.44 o                         
   6   2   2         44.87         34.90         5.97 o                         
   7   2   2       3085.32       3206.94        55.67 o                         
   8   2   2         11.72         11.24         7.51 o                         
   9   2   2        963.72        948.34        49.49 o                         
  10   2   2       2821.37       2797.62        86.74 o                         
  11   2   2          5.64          8.93         7.02 o                         
  12   2   2       2470.79       2461.17        89.04 o                         
  13   2   2        723.76        739.66        53.09 o                         
  14   2   2        289.34        322.04        38.52 o                         
  15   2   2        662.05        686.66        43.69 o                         
  16   2   2        219.69        252.83        29.39 o                         
  17   2   2        813.46        841.20        52.51 o                         
  18   2   2        699.00        656.65        47.01 o                         
  19   2   2         34.15         38.30        52.35 o                         
  20   2   2        633.79        664.13        71.48 o                         
  21   2   2        802.79        815.15        73.88 o                         
  22   2   2        346.99        374.90        69.54 o                         
 -22   3   2         23.25         31.15        18.07 o                         
 -21   3   2         13.35         -0.73        14.94 o                         
 -20   3   2        135.26        143.94        28.63 o                         
 -19   3   2         14.58          9.78        13.76 o                         
 -18   3   2       2757.45       2776.45        87.16 o                         
 -17   3   2         11.59         19.23        11.31 o                         
 -16   3   2       3548.44       3416.77       127.32 o                         
 -15   3   2        427.52        415.69        32.02 o                         
 -14   3   2          0.37         19.42        12.38 o                         
 -13   3   2       1996.08       1979.97        79.43 o                         
 -12   3   2       2207.62       2033.93        79.61 o                         
 -11   3   2       2123.85       2021.66        90.97 o                         
 -10   3   2        857.46        809.42        46.87 o                         
  -9   3   2          2.42         -0.44         8.99 o                         
  -8   3   2       1998.54       1968.69        75.90 o                         
  -7   3   2      11496.24      11984.75       181.68 o                         
  -6   3   2        345.71        323.78        18.49 o                         
  -5   3   2       4420.58       4523.82        87.65 o                         
  -4   3   2        185.98        187.55        12.24 o                         
  -3   3   2         13.59         18.19         5.65 o                         
  -2   3   2       5540.27       5608.01        67.79 o                         
  -1   3   2        322.57        373.63        14.83 o                         
   0   3   2       7551.55       7514.22        78.50 o                         
   1   3   2        344.91        337.28        11.27 o                         
   2   3   2       1032.20       1122.98        24.14 o                         
   3   3   2       7001.60       7032.29        70.19 o                         
   4   3   2       8746.05       8753.94        69.16 o                         
   5   3   2       4491.86       4926.82       103.63 o                         
   6   3   2       1899.27       1876.63        47.37 o                         
   7   3   2         52.24         56.54         5.86 o                         
   8   3   2       1705.15       1808.80        35.41 o                         
   9   3   2       4522.50       4527.67        62.03 o                         
  10   3   2        972.51       1048.84        41.97 o                         
  11   3   2       4377.36       4172.51       129.20 o                         
  12   3   2         30.01         26.43        12.39 o                         
  13   3   2        128.34         98.99        16.90 o                         
  14   3   2       1208.46       1200.52        62.27 o                         
  15   3   2        241.55        351.70        58.60 o                         
  16   3   2       1805.97       1983.84        85.24 o                         
  17   3   2         31.58        114.52        58.01 o                         
  18   3   2        455.45        513.62        48.86 o                         
  19   3   2        445.64        499.72        41.95 o                         
  20   3   2        125.66        132.13        30.95 o                         
  21   3   2        395.61        431.07        72.57 o                         
 -21   4   2         35.53          6.62        35.08 o                         
 -20   4   2         62.47         40.24        42.56 o                         
 -19   4   2         38.75         17.84        11.59 o                         
 -18   4   2        175.50        163.93        22.15 o                         
 -17   4   2        170.28        142.59        20.99 o                         
 -16   4   2        953.94        875.97        61.08 o                         
 -15   4   2          6.09        -12.55        16.14 o                         
 -14   4   2        598.25        534.45        44.87 o                         
 -13   4   2         16.55          4.59        30.97 o                         
 -12   4   2        120.14        106.68        17.65 o                         
 -11   4   2        154.42        180.88        24.73 o                         
 -10   4   2          1.11         -8.76        12.34 o                         
  -9   4   2        268.69        219.99        19.93 o                         
  -8   4   2         90.56         95.94         8.78 o                         
  -7   4   2        241.86        238.26        14.03 o                         
  -6   4   2        724.26        770.85        25.51 o                         
  -5   4   2       1190.93       1270.57        33.98 o                         
  -4   4   2       4330.18       4558.32        65.12 o                         
  -3   4   2       1252.93       1262.31        34.68 o                         
  -2   4   2       9245.41       9629.57       151.53 o                         
  -1   4   2          6.51         13.14         7.65 o                         
   0   4   2        860.81        891.72        25.22 o                         
   1   4   2        743.04        751.92        18.88 o                         
   2   4   2       1571.64       1460.66        53.92 o                         
   3   4   2         89.37         97.04        10.09 o                         
   4   4   2        135.68        127.87        18.70 o                         
   5   4   2        604.60        653.98        28.34 o                         
   6   4   2         90.93         98.53        12.75 o                         
   7   4   2        983.26       1021.39        39.88 o                         
   8   4   2         88.40         83.88        11.59 o                         
   9   4   2        879.35        783.90        46.31 o                         
  10   4   2          3.50          1.68        12.94 o                         
  11   4   2          0.55         -9.77         9.77 o                         
  12   4   2          5.60          7.73        10.98 o                         
  13   4   2         13.23         15.82        11.87 o                         
  14   4   2        113.26        131.22        23.63 o                         
  15   4   2        240.79        222.61        30.17 o                         
  16   4   2        233.14        226.35        31.24 o                         
  17   4   2          5.97         55.96       100.22 o                         
  18   4   2        273.57        352.41        93.79 o                         
  19   4   2         90.58         87.49        22.98 o                         
  20   4   2        153.22        201.36        28.85 o                         
  21   4   2          1.34        -20.06        20.06 o                         
 -20   5   2         72.42         96.11        39.44 o                         
 -19   5   2        124.79        111.64        25.53 o                         
 -18   5   2        941.02        932.58        56.47 o                         
 -17   5   2          3.33          1.62        21.26 o                         
 -16   5   2       1381.71       1275.48        78.67 o                         
 -15   5   2        997.02        921.54        64.51 o                         
 -14   5   2         33.43         28.35        19.53 o                         
 -13   5   2       1876.52       1867.49        87.91 o                         
 -12   5   2        680.75        698.97        38.22 o                         
 -11   5   2        680.17        743.95        38.22 o                         
 -10   5   2       2283.94       2347.58        54.28 o                         
  -9   5   2        218.37        235.49        13.38 o                         
  -8   5   2       2290.44       2366.74        43.11 o                         
  -7   5   2       3244.27       3297.73        54.90 o                         
  -6   5   2          9.76         25.41         6.43 o                         
  -5   5   2       3668.56       3664.47        60.28 o                         
  -4   5   2        354.46        349.08        18.72 o                         
  -3   5   2         67.57         88.20        11.05 o                         
  -2   5   2       2514.82       2494.39        55.38 o                         
  -1   5   2         31.25         31.55         9.88 o                         
   0   5   2       3542.82       3430.81        71.85 o                         
   1   5   2       2754.61       2740.94        51.41 o                         
   2   5   2          6.50          7.19         4.26 o                         
   3   5   2       5425.84       5364.83       188.20 o                         
   4   5   2       2437.71       2434.75        82.92 o                         
   5   5   2       1541.72       1499.42        65.64 o                         
   6   5   2       4912.65       4976.47       123.70 o                         
   7   5   2        226.71        230.17        28.90 o                         
   8   5   2        996.20        983.84        42.58 o                         
   9   5   2       2325.67       2361.43        95.16 o                         
  10   5   2        253.97        273.94        30.73 o                         
  11   5   2       2817.13       2995.22       100.06 o                         
  12   5   2       1084.96       1112.29        63.16 o                         
  13   5   2        267.87        279.24        31.59 o                         
  14   5   2       1756.87       1815.83        83.46 o                         
  15   5   2          7.49         30.37        39.20 o                         
  16   5   2       1436.90       1394.64        77.24 o                         
  17   5   2        160.18        177.03        48.10 o                         
  18   5   2        451.90        560.36        89.97 o                         
  19   5   2        362.25        583.24        92.39 o                         
  20   5   2        124.09        360.30        78.13 o                         
 -19   6   2          7.01         -2.35        16.24 o                         
 -18   6   2          0.21         -2.61        15.89 o                         
 -17   6   2        571.49        591.37        56.98 o                         
 -16   6   2        200.73        198.93        34.82 o                         
 -15   6   2          1.72         15.10        13.63 o                         
 -14   6   2         59.10         42.99        17.53 o                         
 -13   6   2        116.37         95.05        23.59 o                         
 -12   6   2        260.79        247.82        32.81 o                         
 -11   6   2         68.34         71.69        13.38 o                         
 -10   6   2        427.13        377.86        35.36 o                         
  -9   6   2          5.34          4.03        13.79 o                         
  -8   6   2        293.12        295.55        17.40 o                         
  -7   6   2        333.58        334.87        19.01 o                         
  -6   6   2        443.01        441.27        21.79 o                         
  -5   6   2         43.01         37.08         7.70 o                         
  -4   6   2        375.03        367.74        21.23 o                         
  -3   6   2        806.22        771.52        30.62 o                         
  -2   6   2        388.05        410.11        25.83 o                         
  -1   6   2        582.64        567.95        35.92 o                         
   0   6   2          7.20         10.31         7.88 o                         
   1   6   2        505.05        503.36        36.30 o                         
   2   6   2        133.71        134.73        19.85 o                         
   3   6   2        324.41        293.16        28.97 o                         
   4   6   2         15.66         12.46        10.78 o                         
   5   6   2        727.63        735.67        49.16 o                         
   6   6   2        258.64        290.45        33.48 o                         
   7   6   2         12.09          2.86        11.82 o                         
   8   6   2         58.45         40.01        12.12 o                         
   9   6   2         44.43         40.59        29.03 o                         
  10   6   2       1814.17       1591.95       126.40 o                         
  11   6   2        388.72        360.68        64.17 o                         
  12   6   2        335.97        310.00        55.91 o                         
  13   6   2         51.36         52.71        31.59 o                         
  14   6   2        121.54        149.56        43.68 o                         
  15   6   2        308.99        348.80        65.59 o                         
  16   6   2         31.40         30.03        29.49 o                         
  17   6   2         14.72        -12.09        33.03 o                         
  18   6   2         31.93         23.33        30.83 o                         
 -17   7   2         35.90         65.66        23.54 o                         
 -16   7   2        129.90        174.16        50.83 o                         
 -15   7   2        870.66        787.69        98.11 o                         
 -14   7   2         19.30          6.85        20.39 o                         
 -13   7   2        453.55        373.36        65.08 o                         
 -12   7   2        198.97        151.78        43.65 o                         
 -11   7   2        289.40        270.31        54.76 o                         
 -10   7   2        976.92       1032.81       101.61 o                         
  -9   7   2         90.29         84.75        21.85 o                         
  -8   7   2        504.75        491.36        42.52 o                         
  -7   7   2        510.60        518.01        32.58 o                         
  -6   7   2         79.91         62.75        21.54 o                         
  -5   7   2        380.33        401.58        37.07 o                         
  -4   7   2       1270.15       1283.46        47.24 o                         
  -3   7   2        602.37        608.17        33.23 o                         
  -2   7   2         76.28         86.53        14.16 o                         
  -1   7   2         97.85         96.70        17.68 o                         
   0   7   2        730.65        750.64        39.88 o                         
   1   7   2       1735.17       1733.56        61.05 o                         
   2   7   2          4.95          5.27        10.86 o                         
   3   7   2       1510.66       1462.06        57.66 o                         
   4   7   2        134.51        147.36        20.10 o                         
   5   7   2        178.10        208.06        23.06 o                         
   6   7   2        975.67        933.02        60.96 o                         
   7   7   2        164.82        175.43        26.81 o                         
   8   7   2       1868.11       1982.37       126.82 o                         
   9   7   2        388.74        390.86        65.68 o                         
  10   7   2         33.41         65.38        34.78 o                         
  11   7   2        863.29        886.34       100.26 o                         
  12   7   2        755.86        733.83        95.21 o                         
  13   7   2        309.55        374.04        69.57 o                         
  14   7   2        382.50        365.79        71.42 o                         
  15   7   2         57.38        117.89        47.83 o                         
  16   7   2        278.95        276.16        60.52 o                         
  17   7   2        153.39        136.45        47.56 o                         
 -15   8   2        140.50        156.27        51.89 o                         
 -14   8   2        283.46        298.31        65.07 o                         
 -13   8   2         77.82         92.65        39.82 o                         
 -12   8   2        828.99        738.00        94.95 o                         
 -11   8   2        128.12        114.23        43.34 o                         
 -10   8   2        288.27        206.70        50.58 o                         
  -9   8   2        265.91        241.85        51.13 o                         
  -8   8   2        128.90        114.86        33.18 o                         
  -7   8   2         62.73         56.19        26.87 o                         
  -6   8   2       1935.50       1770.55       135.28 o                         
  -5   8   2        171.45        145.20        24.33 o                         
  -4   8   2        950.96        804.57        56.56 o                         
  -3   8   2        387.34        372.79        39.02 o                         
  -2   8   2         71.71         68.30        40.65 o                         
  -1   8   2        734.67        728.12        55.08 o                         
   0   8   2        114.24        115.91        18.88 o                         
   1   8   2        226.93        224.10        24.06 o                         
   2   8   2        405.25        404.44        31.93 o                         
   3   8   2         85.65         76.48        24.12 o                         
   4   8   2        670.04        627.02        41.48 o                         
   5   8   2        170.60        178.96        53.31 o                         
   6   8   2         50.55         62.22        18.89 o                         
   7   8   2        279.03        279.60        34.94 o                         
   8   8   2        175.08        128.85        45.96 o                         
   9   8   2       1182.02       1128.62       113.00 o                         
  10   8   2        391.59        461.51        77.88 o                         
  11   8   2          7.91         26.22        29.39 o                         
  12   8   2        607.05        589.24        89.51 o                         
  13   8   2         80.48         54.79        35.51 o                         
  14   8   2          8.65        -12.04        25.78 o                         
 -11   9   2          8.45         13.25        25.27 o                         
 -10   9   2        401.28        440.26        77.68 o                         
  -9   9   2         12.36         35.14        33.88 o                         
  -8   9   2        111.81        119.47        41.96 o                         
  -7   9   2         30.60         -1.62        24.62 o                         
  -6   9   2        203.56        188.67        51.81 o                         
  -5   9   2          8.33         23.35        27.40 o                         
  -4   9   2        177.47        205.58        31.19 o                         
  -3   9   2         84.65         95.48        38.98 o                         
  -2   9   2        123.53        117.54        25.14 o                         
  -1   9   2         38.58         60.25        23.51 o                         
   0   9   2          6.55         13.80        17.12 o                         
   1   9   2        320.72        353.35        42.95 o                         
   2   9   2         93.59         90.05        24.23 o                         
   3   9   2         13.98          8.97        15.85 o                         
   4   9   2         27.58         23.19        14.65 o                         
   5   9   2         39.69         48.13        19.37 o                         
   6   9   2         64.56         52.15        32.47 o                         
   7   9   2         43.60         68.44        34.24 o                         
   8   9   2        632.35        580.93        89.79 o                         
   9   9   2         47.59         46.07        39.78 o                         
  10   9   2         53.47         50.06        39.75 o                         
  11   9   2         90.95         69.56        41.27 o                         
  -7  10   2        266.70        260.31        65.37 o                         
  -6  10   2        316.77        317.56        68.65 o                         
  -5  10   2        102.51        189.10        52.63 o                         
  -4  10   2        377.27        376.66        71.36 o                         
  -3  10   2        288.66        316.23        66.53 o                         
  -2  10   2         66.86         67.08        21.73 o                         
  -1  10   2        348.95        318.81        79.36 o                         
   0  10   2        118.68        113.01        28.80 o                         
   1  10   2         55.42         74.28        23.99 o                         
   2  10   2        461.19        474.32        51.25 o                         
   3  10   2         11.53         -3.72        14.34 o                         
   4  10   2        174.78        187.75        34.25 o                         
   5  10   2        169.41        232.36        58.62 o                         
   6  10   2         98.64         56.85        30.29 o                         
 -22   1   3         51.87         58.35        25.51 o                         
 -21   1   3         41.64         59.70        21.12 o                         
 -20   1   3        652.81        696.11        58.85 o                         
 -19   1   3       1854.69       1993.51        94.24 o                         
 -18   1   3       1219.25       1262.98        73.53 o                         
 -17   1   3       1967.02       1960.04        87.68 o                         
 -16   1   3         46.80         55.41        13.62 o                         
 -15   1   3       1512.18       1532.49        53.17 o                         
 -14   1   3       2018.91       2001.44        60.76 o                         
 -13   1   3        262.09        325.46        24.99 o                         
 -12   1   3       9073.51       8777.87       120.93 o                         
 -11   1   3         63.67         55.89         5.87 o                         
 -10   1   3       1405.62       1283.04        26.43 o                         
  -9   1   3       6704.07       6582.18        67.00 o                         
  -8   1   3       8137.49       8126.04       115.86 o                         
  -7   1   3       6239.92       5843.65        91.17 o                         
  -6   1   3       2291.56       2220.16        51.03 o                         
  -5   1   3        631.72        569.48        23.12 o                         
  -4   1   3       6621.42       6765.21        66.18 o                         
  -3   1   3       3716.07       3616.11        68.95 o                         
  -2   1   3       1443.60       1362.91        48.28 o                         
  -1   1   3      19742.38      20503.27       121.51 o                         
   0   1   3       1183.81       1120.93        24.16 o                         
   1   1   3       7688.68       7621.46       154.63 o                         
   2   1   3       9421.49       9057.29       127.83 o                         
   3   1   3         10.65         13.98         2.91 o                         
   4   1   3      20154.48      19828.49       267.42 o                         
   5   1   3         39.34         53.62         4.07 o                         
   6   1   3       7280.04       7318.83        79.08 o                         
   7   1   3       7864.83       7951.83       100.08 o                         
   8   1   3        793.38        800.68        33.44 o                         
   9   1   3       7510.86       7730.38       284.30 o                         
  10   1   3       3602.52       3508.24        80.07 o                         
  11   1   3       4060.81       4028.81        89.45 o                         
  12   1   3       2311.56       2179.29       206.90 o                         
  13   1   3         84.67         74.67        19.39 o                         
  14   1   3       1275.57       1160.84        72.61 o                         
  15   1   3       3202.62       2882.76       119.08 o                         
  16   1   3        603.48        535.92        41.75 o                         
  17   1   3       1675.35       1537.86        69.55 o                         
  18   1   3        229.54        187.76        63.67 o                         
  19   1   3         85.10         59.57        40.23 o                         
  20   1   3       1180.55       1154.46        83.49 o                         
  21   1   3          3.64         54.78        24.32 o                         
  22   1   3        793.76        830.74        75.75 o                         
 -22   2   3         80.98         79.85        23.83 o                         
 -21   2   3        236.73        302.98        46.25 o                         
 -20   2   3        147.62        159.80        28.65 o                         
 -19   2   3        644.12        743.24        58.23 o                         
 -18   2   3        836.38        879.15        61.06 o                         
 -17   2   3        283.02        283.96        26.06 o                         
 -16   2   3        188.97        173.17        20.00 o                         
 -15   2   3         98.71         75.08        12.51 o                         
 -14   2   3        469.15        448.87        30.37 o                         
 -13   2   3       2044.50       1949.57        59.84 o                         
 -12   2   3         47.46         44.80        11.77 o                         
 -11   2   3       1770.47       1696.63        51.87 o                         
 -10   2   3        751.22        744.55        33.30 o                         
  -9   2   3         11.86          0.08        10.65 o                         
  -8   2   3       3612.32       3588.94       129.67 o                         
  -7   2   3        553.48        485.11        18.40 o                         
  -6   2   3       5003.74       5182.95        70.60 o                         
  -5   2   3        215.54        321.41        18.54 o                         
  -4   2   3         82.70         78.12         7.31 o                         
  -3   2   3        836.72        863.66        23.20 o                         
  -2   2   3       4892.79       4889.40        92.32 o                         
  -1   2   3        986.86        965.66        35.04 o                         
   0   2   3       2477.41       2391.89        56.46 o                         
   1   2   3       1046.43       1115.51        27.85 o                         
   2   2   3        140.32        152.35         8.66 o                         
   3   2   3       2207.55       2190.22        44.21 o                         
   4   2   3         36.72         47.88         4.47 o                         
   5   2   3       4665.04       4625.69        48.91 o                         
   6   2   3       1377.19       1582.18        28.28 o                         
   7   2   3        359.07        422.38        21.25 o                         
   8   2   3        696.84        744.29        35.80 o                         
   9   2   3       2435.43       2490.24        67.17 o                         
  10   2   3       2464.92       2490.95        80.01 o                         
  11   2   3        930.63        978.52        46.03 o                         
  12   2   3        317.97        318.25        35.21 o                         
  13   2   3         40.39         66.38        23.60 o                         
  14   2   3        656.51        650.68        52.00 o                         
  15   2   3         21.09         46.52        19.55 o                         
  16   2   3       1519.77       1379.10        65.69 o                         
  17   2   3          0.73          0.38        14.50 o                         
  18   2   3          5.08        -11.10        21.07 o                         
  19   2   3        433.23        303.70        41.51 o                         
  20   2   3         22.58         14.97        17.12 o                         
  21   2   3        518.94        517.93        84.52 o                         
  22   2   3          5.86         -7.45        33.57 o                         
 -22   3   3        201.00        178.02        48.80 o                         
 -21   3   3         49.66         39.18        19.76 o                         
 -20   3   3        336.02        320.37        40.92 o                         
 -19   3   3          4.83         13.78        18.98 o                         
 -18   3   3         41.72         30.99        11.85 o                         
 -17   3   3        864.31        840.04        46.59 o                         
 -16   3   3         51.11         45.98        13.58 o                         
 -15   3   3        371.14        337.75        28.46 o                         
 -14   3   3        246.42        228.26        23.74 o                         
 -13   3   3        851.41        788.41        40.75 o                         
 -12   3   3        563.41        505.46        39.33 o                         
 -11   3   3       1686.08       1578.53        69.82 o                         
 -10   3   3        533.69        524.25        37.66 o                         
  -9   3   3       2260.86       2242.02        81.01 o                         
  -8   3   3         10.97         17.30        15.92 o                         
  -7   3   3        245.27        221.07        35.60 o                         
  -6   3   3       2249.71       2411.36        40.35 o                         
  -5   3   3        451.11        471.66        18.11 o                         
  -4   3   3         48.68         49.47        12.31 o                         
  -3   3   3       2365.24       2440.97        57.44 o                         
  -2   3   3       2553.38       2582.90        60.31 o                         
  -1   3   3        886.53        802.11        28.49 o                         
   0   3   3       1127.76       1221.92        35.90 o                         
   1   3   3        307.11        261.40        16.88 o                         
   2   3   3        925.27        892.97        24.22 o                         
   3   3   3        600.24        625.23        28.42 o                         
   4   3   3       2557.63       2513.46        33.66 o                         
   5   3   3        898.95        862.64        47.37 o                         
   6   3   3       3807.56       3743.37        83.15 o                         
   7   3   3       1324.11       1299.80        26.84 o                         
   8   3   3         68.76         90.76         8.44 o                         
   9   3   3       1496.97       1462.85        39.90 o                         
  10   3   3        389.13        405.85        36.20 o                         
  11   3   3         83.22         88.60        20.19 o                         
  12   3   3        603.34        857.17        86.90 o                         
  13   3   3        217.92        296.44        61.14 o                         
  14   3   3       1434.11       1600.92       117.50 o                         
  15   3   3        807.04        915.91        94.21 o                         
  16   3   3         19.98        108.91        48.15 o                         
  17   3   3        535.51        570.06        81.96 o                         
  18   3   3         33.93         39.02        25.74 o                         
  19   3   3        116.55         86.98        23.28 o                         
  20   3   3         46.05         72.54        24.18 o                         
  21   3   3         17.19         67.14        25.35 o                         
 -21   4   3        274.10        196.76        45.17 o                         
 -20   4   3        191.02         88.44        30.42 o                         
 -19   4   3        552.74        591.12        42.96 o                         
 -18   4   3       1780.38       1988.73        80.01 o                         
 -17   4   3        127.65        108.13        17.95 o                         
 -16   4   3        118.57        111.55        31.66 o                         
 -15   4   3       1011.59        897.47        60.58 o                         
 -14   4   3        268.57        217.49        30.46 o                         
 -13   4   3       2493.34       2343.92        95.85 o                         
 -12   4   3         14.53         18.39        12.93 o                         
 -11   4   3       3124.47       2961.33       122.38 o                         
 -10   4   3       1174.82       1155.14        68.50 o                         
  -9   4   3          3.23          3.41         8.09 o                         
  -8   4   3       5355.27       5492.72        97.53 o                         
  -7   4   3       1100.91       1174.24        36.40 o                         
  -6   4   3       4299.84       4403.12        82.36 o                         
  -5   4   3       2049.02       2083.64        56.12 o                         
  -4   4   3        138.17        139.69        14.65 o                         
  -3   4   3       1134.69       1103.19        35.07 o                         
  -2   4   3      14774.13      15306.42       152.82 o                         
  -1   4   3       1721.94       1765.73        46.73 o                         
   0   4   3       9345.15       9742.95       108.44 o                         
   1   4   3         12.20         15.54         3.32 o                         
   2   4   3        259.85        259.98        16.78 o                         
   3   4   3       2090.59       1993.72        55.29 o                         
   4   4   3         37.92         37.64         7.46 o                         
   5   4   3       3187.75       3069.16        72.58 o                         
   6   4   3        944.72        913.18        34.06 o                         
   7   4   3        443.56        503.15        27.81 o                         
   8   4   3       2815.88       2992.22        69.02 o                         
   9   4   3       1185.68       1171.11        45.24 o                         
  10   4   3       2955.53       2995.45        88.38 o                         
  11   4   3        904.45        907.07        42.94 o                         
  12   4   3          0.31         22.20        13.21 o                         
  13   4   3       1280.96       1195.99        62.37 o                         
  14   4   3       1218.99       1243.89       124.30 o                         
  15   4   3        543.15        608.74       114.97 o                         
  16   4   3        913.67       1019.40       119.09 o                         
  17   4   3        106.50        154.58        43.29 o                         
  18   4   3         36.21         77.63        33.62 o                         
  19   4   3        645.31        704.53        97.02 o                         
  20   4   3         54.93         74.01        61.09 o                         
 -20   5   3         40.32         77.31        31.25 o                         
 -19   5   3        282.04        331.37        44.34 o                         
 -18   5   3          0.28         -2.67        16.44 o                         
 -17   5   3        258.61        270.19        30.30 o                         
 -16   5   3         69.07         83.32        20.92 o                         
 -15   5   3         24.67          8.58        16.77 o                         
 -14   5   3         97.46         88.29        21.78 o                         
 -13   5   3          2.86          5.54        12.58 o                         
 -12   5   3         90.19         68.77        14.66 o                         
 -11   5   3         20.54         19.00         7.16 o                         
 -10   5   3          1.13         12.20         9.15 o                         
  -9   5   3         17.93         20.79        11.90 o                         
  -8   5   3        307.77        318.05        27.04 o                         
  -7   5   3        443.92        463.43        22.21 o                         
  -6   5   3         55.13         46.04         7.82 o                         
  -5   5   3        702.71        698.07        29.86 o                         
  -4   5   3        710.24        723.04        30.44 o                         
  -3   5   3        622.37        592.37        28.63 o                         
  -2   5   3        538.41        577.81        28.46 o                         
  -1   5   3        144.15        145.79        15.58 o                         
   0   5   3       1239.86       1273.01        32.10 o                         
   1   5   3         10.17         20.80         5.40 o                         
   2   5   3        122.48        127.67         7.27 o                         
   3   5   3        577.93        584.55        39.11 o                         
   4   5   3        525.07        523.76        39.25 o                         
   5   5   3        161.69        129.09        19.59 o                         
   6   5   3          0.92        -14.42        14.42 o                         
   7   5   3        192.33        191.67        40.93 o                         
   8   5   3        451.62        434.87        27.56 o                         
   9   5   3          0.03         -6.07         7.55 o                         
  10   5   3        162.98        164.34        19.10 o                         
  11   5   3        417.46        421.84        31.46 o                         
  12   5   3        450.47        479.81        39.93 o                         
  13   5   3        157.74        134.69        19.65 o                         
  14   5   3        162.40        166.40        45.03 o                         
  15   5   3         26.46          8.65        23.23 o                         
  16   5   3        137.73        459.49        87.16 o                         
  17   5   3          0.75        215.94        69.76 o                         
  18   5   3         14.70        197.38        65.93 o                         
  19   5   3         11.72        171.45        59.54 o                         
 -18   6   3        648.17        635.23        60.97 o                         
 -17   6   3        280.78        274.62        39.95 o                         
 -16   6   3       1027.34       1081.65        75.32 o                         
 -15   6   3        321.53        337.84        56.10 o                         
 -14   6   3        216.46        176.11        31.87 o                         
 -13   6   3       1522.51       1518.75        83.66 o                         
 -12   6   3        106.20        131.43        19.12 o                         
 -11   6   3       2369.59       2281.18        89.47 o                         
 -10   6   3        850.79        862.06        54.60 o                         
  -9   6   3        124.68        130.66        16.34 o                         
  -8   6   3       1350.81       1378.22        49.37 o                         
  -7   6   3        684.37        700.38        29.22 o                         
  -6   6   3        766.38        774.28        31.31 o                         
  -5   6   3       3468.75       3434.29        66.09 o                         
  -4   6   3        208.67        218.29        20.34 o                         
  -3   6   3       9135.58       9057.74       121.40 o                         
  -2   6   3       1004.15       1026.58        41.56 o                         
  -1   6   3        322.41        336.40        25.09 o                         
   0   6   3       2211.48       2160.34        62.17 o                         
   1   6   3        598.09        605.79        43.08 o                         
   2   6   3        852.72        842.33        49.72 o                         
   3   6   3       1786.14       1710.92        73.22 o                         
   4   6   3        173.61        166.03        26.09 o                         
   5   6   3       2152.97       2140.31        87.59 o                         
   6   6   3       1021.43       1081.57        62.52 o                         
   7   6   3        561.56        536.98        45.76 o                         
   8   6   3       1856.69       1873.62        87.91 o                         
   9   6   3        184.94        135.48        34.48 o                         
  10   6   3        594.27        598.38        52.42 o                         
  11   6   3       1308.27       1350.46       120.56 o                         
  12   6   3        421.95        443.98        74.31 o                         
  13   6   3        580.60        650.47        84.65 o                         
  14   6   3        556.07        552.20        80.96 o                         
  15   6   3        272.60        264.67        58.13 o                         
  16   6   3        823.79        845.90       104.35 o                         
  17   6   3        107.11        463.16        90.57 o                         
  18   6   3        269.90        594.06       102.13 o                         
 -17   7   3        250.03        258.04        56.17 o                         
 -16   7   3         20.43         59.94        33.60 o                         
 -15   7   3          4.53          5.11        22.32 o                         
 -14   7   3        278.17        271.90        60.33 o                         
 -13   7   3          0.67        -20.87        25.67 o                         
 -12   7   3        849.09        780.38        91.41 o                         
 -11   7   3         27.63          1.75        23.60 o                         
 -10   7   3          9.47         10.11        20.24 o                         
  -9   7   3        230.35        264.50        32.62 o                         
  -8   7   3        268.85        270.29        33.81 o                         
  -7   7   3        679.17        675.09        51.99 o                         
  -6   7   3        290.55        307.81        26.79 o                         
  -5   7   3        693.00        647.09        31.13 o                         
  -4   7   3         48.56         31.27         7.90 o                         
  -3   7   3          4.65          6.55         9.35 o                         
  -2   7   3        454.62        418.88        29.90 o                         
  -1   7   3        727.09        738.11        46.38 o                         
   0   7   3         67.69         51.85        14.45 o                         
   1   7   3        183.91        198.25        26.38 o                         
   2   7   3        721.08        657.69        47.40 o                         
   3   7   3          0.81        -12.92        25.39 o                         
   4   7   3       1434.11       1310.15        70.15 o                         
   5   7   3        267.54        243.26        33.04 o                         
   6   7   3        689.93        642.30        52.46 o                         
   7   7   3         23.15         22.41        13.93 o                         
   8   7   3        132.29        133.97        25.70 o                         
   9   7   3        229.83        232.41        33.71 o                         
  10   7   3         66.43        100.03        38.04 o                         
  11   7   3         37.12         29.34        22.93 o                         
  12   7   3         12.79        -38.89        38.89 o                         
  13   7   3        133.32        144.87        50.51 o                         
  14   7   3         17.85        -31.11        34.35 o                         
  15   7   3        394.68        423.94        77.04 o                         
  16   7   3         79.87         86.20        36.57 o                         
 -14   8   3        194.50        176.61        52.27 o                         
 -13   8   3         83.44         86.19        41.07 o                         
 -12   8   3         40.69        -11.64        33.87 o                         
 -11   8   3         32.09         20.19        24.34 o                         
 -10   8   3        864.64        805.23        94.85 o                         
  -9   8   3         60.07         98.86        45.93 o                         
  -8   8   3        227.71        248.11        54.01 o                         
  -7   8   3         31.77         22.48        23.05 o                         
  -6   8   3         77.06         65.44        34.11 o                         
  -5   8   3       1820.98       1779.89        85.02 o                         
  -4   8   3        434.78        404.01        40.51 o                         
  -3   8   3        781.61        710.89        54.09 o                         
  -2   8   3         85.59         61.41        19.36 o                         
  -1   8   3         11.11          9.25         9.66 o                         
   0   8   3        466.58        456.68        34.75 o                         
   1   8   3        161.78        150.12        20.17 o                         
   2   8   3        455.27        466.06        35.69 o                         
   3   8   3        126.18        114.52        17.37 o                         
   4   8   3         20.99         23.54        11.74 o                         
   5   8   3        486.26        512.21        38.68 o                         
   6   8   3        360.40        353.92        33.49 o                         
   7   8   3        219.83        218.87        27.17 o                         
   8   8   3        537.26        552.04        80.86 o                         
   9   8   3        185.66        129.86        41.63 o                         
  10   8   3         32.89         45.36        25.70 o                         
  11   8   3          6.44        -16.90        31.30 o                         
  12   8   3        140.07        256.57        65.63 o                         
  13   8   3        843.61        822.52       110.84 o                         
  14   8   3          0.97         10.83        23.28 o                         
 -11   9   3        246.78        184.44        57.96 o                         
 -10   9   3        163.30        205.78        58.33 o                         
  -9   9   3        117.70        151.98        57.15 o                         
  -8   9   3          1.13         -5.88        27.79 o                         
  -7   9   3         96.08        124.52        41.96 o                         
  -6   9   3        129.99        176.30        51.52 o                         
  -5   9   3         12.53         62.45        36.79 o                         
  -4   9   3        707.64        777.22        63.41 o                         
  -3   9   3          3.00         32.61        17.88 o                         
  -2   9   3        479.47        461.69        47.58 o                         
  -1   9   3        434.85        448.40        53.22 o                         
   0   9   3          7.66         16.51        15.89 o                         
   1   9   3        362.06        378.42        46.04 o                         
   2   9   3        280.67        243.83        35.08 o                         
   3   9   3         46.78         44.87        23.46 o                         
   4   9   3        968.85        915.94        52.90 o                         
   5   9   3        100.39        120.45        26.19 o                         
   6   9   3        121.39        146.93        30.07 o                         
   7   9   3        613.99        601.64        87.30 o                         
   8   9   3         11.26         49.39        39.29 o                         
   9   9   3        121.74        184.56        52.22 o                         
  10   9   3        141.01        112.01        45.95 o                         
  11   9   3          6.87          6.34        31.86 o                         
  -6  10   3         36.06         27.27        26.11 o                         
  -5  10   3         18.34          4.88        27.49 o                         
  -4  10   3          9.25        -32.26        32.26 o                         
  -3  10   3         21.92          0.32        19.97 o                         
  -2  10   3         32.03         17.99        41.77 o                         
  -1  10   3          0.41         -6.82        19.48 o                         
   0  10   3         29.68         44.69        21.68 o                         
   1  10   3         95.11         31.74        15.44 o                         
   2  10   3        158.39        149.61        31.03 o                         
   3  10   3         33.66         55.54        22.13 o                         
   4  10   3         16.00          3.45        15.21 o                         
   5  10   3         13.66         14.55        24.83 o                         
 -22   0   4        275.06        373.41        72.96 o                         
 -21   0   4         48.59        136.74        47.13 o                         
 -20   0   4       2439.97       2944.98       175.45 o                         
 -19   0   4        240.01        307.43        63.75 o                         
 -18   0   4       2309.66       2391.82       149.70 o                         
 -17   0   4        489.65        522.85        47.50 o                         
 -16   0   4        476.09        486.54        61.93 o                         
 -15   0   4       2007.11       2171.42        85.74 o                         
 -14   0   4       1478.02       1508.16        47.05 o                         
 -13   0   4       1348.81       1374.96        44.60 o                         
 -12   0   4       4277.38       3930.14        83.29 o                         
 -11   0   4         59.41        105.79        25.75 o                         
 -10   0   4       3596.53       3631.22        87.81 o                         
  -9   0   4       3217.44       3144.50       120.65 o                         
  -8   0   4       1349.90       1419.73        77.31 o                         
  -7   0   4      22062.58      24055.92       319.23 o                         
  -6   0   4       6179.76       7241.79        90.81 o                         
  -5   0   4       1884.94       1959.96        41.94 o                         
  -4   0   4       7498.61       7942.33        79.70 o                         
  -3   0   4       1750.54       1887.29        74.20 o                         
  -2   0   4      23762.44      22551.97       261.12 o                         
  -1   0   4         33.98         31.59         6.50 o                         
   0   0   4       7078.92       6879.03       152.04 o                         
   1   0   4       2209.76       2045.43        70.22 o                         
   2   0   4       3426.02       3445.16        93.94 o                         
   3   0   4       7140.64       6922.19       139.02 o                         
   4   0   4       9243.82       9227.01       165.19 o                         
   5   0   4       3779.09       4020.61        70.01 o                         
   6   0   4        809.40        672.85        32.71 o                         
   7   0   4        952.32       1045.17        62.45 o                         
   8   0   4        173.05        166.10        30.03 o                         
   9   0   4       6645.40       6691.03       130.61 o                         
  10   0   4        212.67        221.76        25.03 o                         
  11   0   4       4671.55       4874.15       120.86 o                         
  12   0   4       1552.57       1603.19       106.23 o                         
  13   0   4         28.18         22.23        17.27 o                         
  14   0   4        258.64        374.70        54.51 o                         
  15   0   4       1609.16       1432.37       112.76 o                         
  16   0   4        938.32        918.52        90.54 o                         
  17   0   4        337.93        302.06        56.63 o                         
  18   0   4        198.54        161.46        42.18 o                         
  19   0   4        698.22        702.76        90.17 o                         
  20   0   4       1772.44       1837.01       151.72 o                         
  21   0   4       1239.68       1296.27       131.93 o                         
  22   0   4         96.68         97.47        49.22 o                         
 -22   1   4          1.59         38.18        26.40 o                         
 -21   1   4         21.59         65.40        21.05 o                         
 -20   1   4        200.21        242.89        35.15 o                         
 -19   1   4        423.01        481.92        52.49 o                         
 -18   1   4          2.54         15.04        20.22 o                         
 -17   1   4        228.13        232.18        31.43 o                         
 -16   1   4        182.57        200.07        28.59 o                         
 -15   1   4         10.60         21.34         8.90 o                         
 -14   1   4        100.43         90.60        13.63 o                         
 -13   1   4       2095.81       2027.90        57.92 o                         
 -12   1   4        899.08        896.27        24.81 o                         
 -11   1   4        268.48        248.58        14.96 o                         
 -10   1   4         74.94         69.76        13.42 o                         
  -9   1   4        237.04        251.22        21.55 o                         
  -8   1   4       1143.93       1089.56        41.61 o                         
  -7   1   4        362.79        352.88        21.79 o                         
  -6   1   4         97.15         79.89         8.89 o                         
  -5   1   4       1718.36       1834.39        67.15 o                         
  -4   1   4          3.87         13.95         6.82 o                         
  -3   1   4        721.23        735.07        35.19 o                         
  -2   1   4        176.39        161.75        13.65 o                         
  -1   1   4       1654.36       1615.82        31.64 o                         
   0   1   4       1618.58       1733.30        27.82 o                         
   1   1   4        572.14        552.84        16.97 o                         
   2   1   4        691.68        671.41        24.53 o                         
   3   1   4       2156.00       2140.46        38.78 o                         
   4   1   4       2221.27       2249.59        36.51 o                         
   5   1   4        278.95        252.69        13.34 o                         
   6   1   4         38.97         44.18         4.92 o                         
   7   1   4        154.92        151.14        11.92 o                         
   8   1   4       1481.04       1581.75        53.49 o                         
   9   1   4          0.97         -8.07         8.07 o                         
  10   1   4       1450.08       1389.39        48.50 o                         
  11   1   4        131.82         92.03        17.40 o                         
  12   1   4        123.61         98.80        27.13 o                         
  13   1   4        119.87         81.00        15.98 o                         
  14   1   4         39.14         20.94        15.13 o                         
  15   1   4        563.84        544.02        49.62 o                         
  16   1   4         30.82         21.26        16.04 o                         
  17   1   4         19.07          9.47        16.90 o                         
  18   1   4         28.04         14.92        31.27 o                         
  19   1   4        179.90        163.02        46.67 o                         
  20   1   4         44.11         25.46        34.82 o                         
  21   1   4        364.20        351.57        62.59 o                         
  22   1   4         49.18         59.30        24.88 o                         
 -22   2   4        114.67         68.97        34.89 o                         
 -21   2   4         70.62        122.10        45.90 o                         
 -20   2   4        759.57        854.04        63.58 o                         
 -19   2   4        328.82        410.47        44.80 o                         
 -18   2   4       1229.09       1325.64        74.18 o                         
 -17   2   4        386.65        426.32        41.64 o                         
 -16   2   4         50.21         54.88        12.21 o                         
 -15   2   4       1009.09        938.66        44.31 o                         
 -14   2   4       2433.52       2333.67        71.88 o                         
 -13   2   4       1904.91       1833.66        58.11 o                         
 -12   2   4       2058.07       1947.00        57.60 o                         
 -11   2   4         23.51         19.59         6.88 o                         
 -10   2   4       1210.17       1155.26        49.30 o                         
  -9   2   4       2326.30       2233.66        74.87 o                         
  -8   2   4       2329.16       2492.22        46.23 o                         
  -7   2   4       4482.08       4417.82       137.27 o                         
  -6   2   4        455.52        516.20        26.09 o                         
  -5   2   4       5938.85       6559.17        99.80 o                         
  -4   2   4       2492.97       2424.11        66.93 o                         
  -3   2   4         66.07         76.24        18.19 o                         
  -2   2   4       3328.03       3285.12       103.67 o                         
  -1   2   4       2439.11       2480.21        32.62 o                         
   0   2   4       4245.85       4204.89        59.41 o                         
   1   2   4       6145.61       6070.61        69.16 o                         
   2   2   4         14.72         44.99         6.29 o                         
   3   2   4       2613.74       2457.96        37.32 o                         
   4   2   4       4534.52       4476.98        49.27 o                         
   5   2   4        240.82        242.95        11.10 o                         
   6   2   4        772.63        735.00        23.19 o                         
   7   2   4       1356.99       1347.37        37.07 o                         
   8   2   4        117.51        110.47        13.12 o                         
   9   2   4       6032.71       6151.35       109.68 o                         
  10   2   4        127.84        174.86        20.61 o                         
  11   2   4       1085.34       1077.34        50.30 o                         
  12   2   4        837.42        867.49        52.38 o                         
  13   2   4        441.07        375.90        32.47 o                         
  14   2   4       2302.89       2174.33       303.05 o                         
  15   2   4        111.30         76.34        28.29 o                         
  16   2   4        311.60        228.21        30.93 o                         
  17   2   4        264.08        144.68        49.45 o                         
  18   2   4         23.81         -7.83        23.84 o                         
  19   2   4        561.92        483.36        44.27 o                         
  20   2   4        406.77        366.71        71.70 o                         
  21   2   4         14.67         29.19        38.36 o                         
 -21   3   4        103.92         45.66        26.06 o                         
 -20   3   4        147.88        137.55        40.08 o                         
 -19   3   4       1177.91       1059.86       104.42 o                         
 -18   3   4         80.19        109.76        23.90 o                         
 -17   3   4        964.73        883.07        47.40 o                         
 -16   3   4        640.19        618.36        38.50 o                         
 -15   3   4        275.63        266.26        25.02 o                         
 -14   3   4       2217.84       2294.48       106.61 o                         
 -13   3   4       1028.71       1014.84        51.74 o                         
 -12   3   4        532.09        572.42        44.60 o                         
 -11   3   4        837.33        709.27        60.54 o                         
 -10   3   4       1203.40       1222.78        89.73 o                         
  -9   3   4         17.25         40.37        22.59 o                         
  -8   3   4       6433.27       6246.21        87.47 o                         
  -7   3   4        295.10        274.49        19.77 o                         
  -6   3   4       4758.41       4803.12       104.35 o                         
  -5   3   4        339.07        336.90        20.97 o                         
  -4   3   4        182.39        204.25        19.24 o                         
  -3   3   4       3235.47       3217.07        75.62 o                         
  -2   3   4       2749.05       3007.06        74.27 o                         
  -1   3   4       8892.32       8874.60        80.51 o                         
   0   3   4       2371.57       2558.54        99.54 o                         
   1   3   4        183.67        196.58        19.31 o                         
   2   3   4       2878.98       2885.60        64.48 o                         
   3   3   4       7814.20       7710.24        74.39 o                         
   4   3   4       3661.29       3472.32       107.11 o                         
   5   3   4       4382.19       4436.05        64.01 o                         
   6   3   4        153.26        167.15        10.88 o                         
   7   3   4        252.31        272.36        17.19 o                         
   8   3   4       2833.36       2872.51        55.88 o                         
   9   3   4          8.58         56.34        61.83 o                         
  10   3   4       6204.59       6301.99       120.01 o                         
  11   3   4         47.53         88.24        24.46 o                         
  12   3   4         66.53         63.51        31.11 o                         
  13   3   4       1154.09       1277.56        60.20 o                         
  14   3   4        203.73        243.77        67.33 o                         
  15   3   4       2223.59       2273.38       105.90 o                         
  16   3   4        315.18        367.71        79.49 o                         
  17   3   4        259.76        218.05        53.27 o                         
  18   3   4        333.43        291.87        42.51 o                         
  19   3   4        455.40        367.95        54.37 o                         
  20   3   4        287.42        370.36        73.09 o                         
  21   3   4        675.65        677.10        99.43 o                         
 -20   4   4         28.39        -31.94        34.90 o                         
 -19   4   4          0.46        -11.20        28.33 o                         
 -18   4   4         61.16         49.44        17.73 o                         
 -17   4   4        718.43        749.26        67.82 o                         
 -16   4   4        112.86        115.91        18.84 o                         
 -15   4   4        995.76        989.15        55.75 o                         
 -14   4   4         45.12         36.38        11.83 o                         
 -13   4   4         65.13         49.30        16.07 o                         
 -12   4   4        873.89        822.84        55.74 o                         
 -11   4   4         36.75          9.78        13.28 o                         
 -10   4   4        366.73        379.03        28.48 o                         
  -9   4   4         61.72         46.69        13.83 o                         
  -8   4   4         34.64         40.54        13.46 o                         
  -7   4   4        216.53        220.19        17.44 o                         
  -6   4   4        825.33        850.90        40.83 o                         
  -5   4   4        396.92        426.27        28.96 o                         
  -4   4   4       1199.12       1320.68        66.66 o                         
  -3   4   4        114.29        147.03        28.03 o                         
  -2   4   4        667.29        733.64        32.01 o                         
  -1   4   4         58.59         23.96        13.89 o                         
   0   4   4        389.31        404.27        24.15 o                         
   1   4   4        642.20        627.87        30.79 o                         
   2   4   4         93.72        113.11         9.31 o                         
   3   4   4       1618.26       1567.05        47.42 o                         
   4   4   4         73.87         54.56        11.15 o                         
   5   4   4       1975.91       2029.07        46.20 o                         
   6   4   4       1360.90       1345.87        38.00 o                         
   7   4   4         75.17         77.67        10.84 o                         
   8   4   4        528.97        538.92        28.66 o                         
   9   4   4         84.09         69.01        12.29 o                         
  10   4   4        581.34        579.26        37.21 o                         
  11   4   4        273.56        283.82        28.86 o                         
  12   4   4        495.22        512.78        34.40 o                         
  13   4   4         47.16         54.42        14.80 o                         
  14   4   4        147.50        209.38        96.86 o                         
  15   4   4         28.69         75.80        52.83 o                         
  16   4   4         13.48        127.83        57.86 o                         
  17   4   4        206.99        354.92        73.88 o                         
  18   4   4        129.02        115.40        40.15 o                         
  19   4   4        112.63         98.64        39.40 o                         
  20   4   4         17.87          3.80        29.50 o                         
 -19   5   4        581.34        556.26        55.98 o                         
 -18   5   4        234.83        214.76        35.00 o                         
 -17   5   4       1329.40       1211.45        80.09 o                         
 -16   5   4        459.73        416.54        47.10 o                         
 -15   5   4          3.66         10.97        17.46 o                         
 -14   5   4       1598.54       1670.29       103.70 o                         
 -13   5   4       1410.56       1428.50        61.38 o                         
 -12   5   4        248.93        259.52        26.20 o                         
 -11   5   4        828.08        911.10        47.30 o                         
 -10   5   4        322.22        347.07        28.92 o                         
  -9   5   4        581.06        623.62        37.45 o                         
  -8   5   4       2762.13       3039.68       161.59 o                         
  -7   5   4         48.09         70.45        13.54 o                         
  -6   5   4       4285.97       4497.03        98.78 o                         
  -5   5   4        629.79        687.34        32.10 o                         
  -4   5   4        166.56        184.57        17.53 o                         
  -3   5   4       4095.49       4087.57        79.80 o                         
  -2   5   4         98.49         96.61        13.35 o                         
  -1   5   4       1926.87       1844.47        54.67 o                         
   0   5   4       1510.58       1322.78        67.29 o                         
   1   5   4          7.30         10.92         4.42 o                         
   2   5   4       4209.86       3983.76        56.03 o                         
   3   5   4       3456.27       3432.42        81.86 o                         
   4   5   4        478.34        466.15        39.48 o                         
   5   5   4       4945.75       4858.60       128.01 o                         
   6   5   4         40.79         49.26        17.63 o                         
   7   5   4       1452.79       1502.06        74.36 o                         
   8   5   4       1751.96       1753.51        84.16 o                         
   9   5   4        470.44        457.87        44.58 o                         
  10   5   4       1513.40       1545.00        82.21 o                         
  11   5   4        104.32        100.30        23.00 o                         
  12   5   4        206.91        218.58        36.26 o                         
  13   5   4       1184.34       1535.20       135.87 o                         
  14   5   4        188.28        408.27        87.59 o                         
  15   5   4       1143.04       1472.81       137.43 o                         
  16   5   4        340.69        564.05        90.94 o                         
  17   5   4        345.52        579.98        96.21 o                         
  18   5   4        588.07        725.78       107.62 o                         
  19   5   4         89.55         70.36        41.77 o                         
 -18   6   4         85.53        133.82        29.93 o                         
 -17   6   4        131.43         91.17        36.53 o                         
 -16   6   4          6.16        -12.43        16.89 o                         
 -15   6   4          3.65        -18.02        19.07 o                         
 -14   6   4         71.80         43.82        19.16 o                         
 -13   6   4        377.76        386.22        34.66 o                         
 -12   6   4        177.03        182.90        29.11 o                         
 -11   6   4        400.94        388.50        58.97 o                         
 -10   6   4         18.55         -0.96        15.73 o                         
  -9   6   4        281.58        302.26        26.33 o                         
  -8   6   4          2.38         -6.04         9.41 o                         
  -7   6   4        784.14        821.08        34.11 o                         
  -6   6   4        172.84        196.66        19.66 o                         
  -5   6   4          2.17          9.46         8.51 o                         
  -4   6   4         11.68          7.53         7.21 o                         
  -3   6   4       1765.48       1671.30        54.89 o                         
  -2   6   4       1295.73       1273.85        48.37 o                         
  -1   6   4        150.49        144.07        17.39 o                         
   0   6   4        121.06        121.69        16.90 o                         
   1   6   4         45.48         20.66         8.21 o                         
   2   6   4        260.68        271.84        24.57 o                         
   3   6   4        369.95        382.99        36.34 o                         
   4   6   4         81.42         88.67        21.11 o                         
   5   6   4         88.91        108.78        22.31 o                         
   6   6   4          3.71         15.22        11.44 o                         
   7   6   4         92.61         85.95        20.59 o                         
   8   6   4          0.18        -23.43        23.43 o                         
   9   6   4        987.17        989.04        67.02 o                         
  10   6   4          1.62          1.72        14.67 o                         
  11   6   4        517.76        553.91        53.90 o                         
  12   6   4         35.35         14.88        18.87 o                         
  13   6   4        135.73        143.29        46.42 o                         
  14   6   4        209.91        409.25        83.72 o                         
  15   6   4         55.80        378.82        86.75 o                         
  16   6   4         70.23        255.30        70.11 o                         
  17   6   4         25.84        336.61        81.37 o                         
 -16   7   4        577.34        590.46        86.51 o                         
 -15   7   4         76.29         62.64        32.20 o                         
 -14   7   4        241.60        225.96        51.06 o                         
 -13   7   4        538.48        562.81        82.95 o                         
 -12   7   4          6.34         68.84        38.50 o                         
 -11   7   4        893.81        901.98        63.10 o                         
 -10   7   4          6.66         10.85        13.27 o                         
  -9   7   4        754.05        750.61        56.49 o                         
  -8   7   4        119.99        116.09        24.04 o                         
  -7   7   4         72.68         74.43        21.61 o                         
  -6   7   4        406.94        453.10        27.19 o                         
  -5   7   4       1580.12       1628.38        51.32 o                         
  -4   7   4        457.79        445.64        30.54 o                         
  -3   7   4        809.16        830.03        41.54 o                         
  -2   7   4          8.83         11.74         9.22 o                         
  -1   7   4        123.45        133.24        18.83 o                         
   0   7   4        908.87        908.77        54.82 o                         
   1   7   4        226.51        252.05        30.73 o                         
   2   7   4       1622.42       1639.55        76.97 o                         
   3   7   4        500.19        464.83        43.26 o                         
   4   7   4         49.20         64.00        19.43 o                         
   5   7   4       1081.41       1125.82        69.15 o                         
   6   7   4        102.59        111.59        23.73 o                         
   7   7   4        901.97        891.18        63.22 o                         
   8   7   4        248.24        244.30        34.85 o                         
   9   7   4        322.32        297.09        38.53 o                         
  10   7   4        183.24        178.54        31.86 o                         
  11   7   4        302.58        316.04        43.82 o                         
  12   7   4        628.80        563.71        87.95 o                         
  13   7   4        437.09        499.99        81.93 o                         
  14   7   4         10.19         48.19        46.03 o                         
  15   7   4         74.82        415.97        90.96 o                         
  16   7   4         77.66        348.81        77.13 o                         
 -14   8   4        103.63         51.78        32.53 o                         
 -13   8   4        217.79        268.93        62.39 o                         
 -12   8   4        637.48        650.66        89.67 o                         
 -11   8   4         94.43        132.83        47.86 o                         
 -10   8   4        430.34        407.93        72.32 o                         
  -9   8   4        186.54        194.32        31.36 o                         
  -8   8   4        145.99        166.31        30.85 o                         
  -7   8   4        590.23        617.61        54.89 o                         
  -6   8   4        280.52        298.06        39.42 o                         
  -5   8   4         13.28         20.51        13.08 o                         
  -4   8   4       1811.83       1716.12        85.79 o                         
  -3   8   4         36.40         54.91        18.62 o                         
  -2   8   4        568.58        572.14        39.13 o                         
  -1   8   4        570.29        546.15        38.87 o                         
   0   8   4        289.17        299.66        34.38 o                         
   1   8   4         78.54         70.26        19.39 o                         
   2   8   4        177.13        139.88        25.36 o                         
   3   8   4        169.76        180.12        28.44 o                         
   4   8   4        843.86        852.60        62.44 o                         
   5   8   4        131.60        113.37        32.71 o                         
   6   8   4        325.27        303.34        39.68 o                         
   7   8   4         70.00         79.71        22.10 o                         
   8   8   4         77.17         84.76        25.42 o                         
   9   8   4        919.52        850.76        69.65 o                         
  10   8   4         34.47         80.42        41.55 o                         
  11   8   4        484.23        464.63        83.37 o                         
  12   8   4        574.48        514.82        86.70 o                         
  13   8   4          8.08         11.15        23.35 o                         
 -10   9   4         13.07         22.70        31.20 o                         
  -9   9   4        133.97        106.13        43.09 o                         
  -8   9   4          1.80         10.89        22.17 o                         
  -7   9   4          2.68        -17.55        31.67 o                         
  -6   9   4          3.22         20.56        36.33 o                         
  -5   9   4        335.25        376.79        70.18 o                         
  -4   9   4         17.31         27.10        32.44 o                         
  -3   9   4          5.94         12.73        14.42 o                         
  -2   9   4        162.98        106.15        24.34 o                         
  -1   9   4          7.48         -0.90        14.81 o                         
   0   9   4        345.22        349.89        45.18 o                         
   1   9   4        107.29        106.68        29.48 o                         
   2   9   4        314.36        383.07        46.72 o                         
   3   9   4         59.14         50.36        16.58 o                         
   4   9   4          2.79         18.96        13.35 o                         
   5   9   4         15.01         30.32        18.61 o                         
   6   9   4        181.15        176.53        24.95 o                         
   7   9   4        218.65        254.75        40.04 o                         
   8   9   4          3.55         22.75        30.41 o                         
   9   9   4          0.45         34.31        36.60 o                         
  10   9   4        260.03        137.33        44.99 o                         
  -4  10   4        334.20        441.08        80.40 o                         
  -3  10   4          0.05         -0.30        28.32 o                         
  -2  10   4         69.79         32.01        25.95 o                         
  -1  10   4         66.94         69.45        32.86 o                         
   0  10   4         14.86          6.66        17.79 o                         
   1  10   4        618.03        552.42        56.41 o                         
   2  10   4          3.62         25.86        20.13 o                         
   3  10   4        120.04        129.80        28.95 o                         
   4  10   4        202.73        181.74        33.53 o                         
 -22   1   5         19.49         63.39        29.43 o                         
 -21   1   5         71.58        113.71        32.29 o                         
 -20   1   5        862.37        859.45        71.00 o                         
 -19   1   5        427.91        494.94        79.68 o                         
 -18   1   5       1624.23       1734.66        71.59 o                         
 -17   1   5         55.69         66.84        18.70 o                         
 -16   1   5        454.97        498.82        36.02 o                         
 -15   1   5        985.29       1102.90        41.31 o                         
 -14   1   5         27.68         35.28        14.96 o                         
 -13   1   5       3431.38       3561.02        70.27 o                         
 -12   1   5        468.07        479.69        29.81 o                         
 -11   1   5        190.10        194.95        18.61 o                         
 -10   1   5       2374.84       2378.99        59.11 o                         
  -9   1   5       3415.82       3406.28        66.55 o                         
  -8   1   5       4949.43       5027.93       109.74 o                         
  -7   1   5       3779.32       3979.84       161.48 o                         
  -6   1   5        267.88        295.96        25.99 o                         
  -5   1   5       1597.13       1591.54        77.92 o                         
  -4   1   5       3649.58       3739.30       155.64 o                         
  -3   1   5       1667.36       1624.51        42.20 o                         
  -2   1   5      18119.86      17449.88       629.77 o                         
  -1   1   5        972.92       1132.21        21.46 o                         
   0   1   5       1030.08        930.15        20.72 o                         
   1   1   5       7165.14       7065.89        69.43 o                         
   2   1   5        960.55       1003.56        36.77 o                         
   3   1   5      13082.31      12826.41       142.29 o                         
   4   1   5        347.94        344.39        16.63 o                         
   5   1   5       4409.23       4230.29        60.72 o                         
   6   1   5       1413.45       1428.42        27.96 o                         
   7   1   5        416.78        465.77        17.54 o                         
   8   1   5       3361.25       3498.27        73.60 o                         
   9   1   5       5038.67       5147.80        95.09 o                         
  10   1   5       1000.70        968.94        39.24 o                         
  11   1   5       1033.90       1035.48        45.22 o                         
  12   1   5        277.79        278.47        24.92 o                         
  13   1   5       1325.09       1338.45        59.36 o                         
  14   1   5       3641.85       3614.50       101.28 o                         
  15   1   5        238.18        212.07        33.15 o                         
  16   1   5       1807.45       1760.75        94.33 o                         
  17   1   5        424.30        393.39        47.10 o                         
  18   1   5         27.28         25.40        32.64 o                         
  19   1   5        748.60        639.11        82.26 o                         
  20   1   5        442.87        419.75        58.80 o                         
  21   1   5        322.04        286.29        48.35 o                         
 -21   2   5        335.55        426.96        60.47 o                         
 -20   2   5         35.18         25.87        22.04 o                         
 -19   2   5       1303.30       1477.46       124.87 o                         
 -18   2   5        370.23        415.42        68.56 o                         
 -17   2   5        395.32        435.26        41.39 o                         
 -16   2   5        321.95        371.09        37.10 o                         
 -15   2   5         55.85         41.23         9.65 o                         
 -14   2   5       1432.60       1379.15        53.86 o                         
 -13   2   5         40.63         46.12        18.07 o                         
 -12   2   5       1380.60       1285.31        56.83 o                         
 -11   2   5        761.34        801.57        41.67 o                         
 -10   2   5        148.98        133.26        15.92 o                         
  -9   2   5       1696.37       1690.32        38.68 o                         
  -8   2   5       2776.35       2861.46        70.35 o                         
  -7   2   5       6604.57       6617.75        91.51 o                         
  -6   2   5        498.64        486.40        20.09 o                         
  -5   2   5         72.26         71.31        11.84 o                         
  -4   2   5        128.83        135.76        13.41 o                         
  -3   2   5       5321.86       5437.34        89.72 o                         
  -2   2   5       1326.25       1342.45        41.84 o                         
  -1   2   5       4038.16       3882.01       135.69 o                         
   0   2   5          8.30         -8.54         8.54 o                         
   1   2   5         66.01         71.80         8.13 o                         
   2   2   5        330.40        255.30        11.30 o                         
   3   2   5        151.24        151.35        10.44 o                         
   4   2   5       7373.57       7301.02        73.93 o                         
   5   2   5         12.11         22.96         5.93 o                         
   6   2   5         20.85         20.15         6.96 o                         
   7   2   5       1073.34        950.04        36.30 o                         
   8   2   5       2197.54       2188.32        71.62 o                         
   9   2   5       2107.83       2080.03        63.12 o                         
  10   2   5        678.81        636.60        36.06 o                         
  11   2   5         15.20          4.97        10.75 o                         
  12   2   5        528.35        499.31        46.79 o                         
  13   2   5         70.61        119.78        23.03 o                         
  14   2   5         67.10         66.55        28.30 o                         
  15   2   5        779.90        742.83       204.44 o                         
  16   2   5          1.70        -20.52        27.98 o                         
  17   2   5         53.18         34.15        24.20 o                         
  18   2   5        321.31        292.84        42.95 o                         
  19   2   5        176.75        173.68        48.56 o                         
  20   2   5       1099.22       1215.23       106.15 o                         
  21   2   5         16.87         19.82        24.97 o                         
 -21   3   5        414.08        308.96        59.12 o                         
 -20   3   5         42.44         21.21        28.70 o                         
 -19   3   5         28.86        -30.62        30.62 o                         
 -18   3   5        573.85        551.40        73.69 o                         
 -17   3   5          2.59        -14.46        14.46 o                         
 -16   3   5         42.31         22.81        14.92 o                         
 -15   3   5       1051.20       1035.71        56.39 o                         
 -14   3   5         55.52         40.86        11.58 o                         
 -13   3   5        855.63        856.43        41.74 o                         
 -12   3   5         39.99         44.41        12.69 o                         
 -11   3   5        399.27        408.20        31.78 o                         
 -10   3   5       1456.25       1489.54        59.50 o                         
  -9   3   5        525.89        541.33        62.70 o                         
  -8   3   5        173.27        221.33        18.59 o                         
  -7   3   5       2972.16       3047.16       122.32 o                         
  -6   3   5         16.85         13.44        10.55 o                         
  -5   3   5       2873.53       3054.91       115.33 o                         
  -4   3   5        365.60        370.18        40.56 o                         
  -3   3   5        728.97        702.25        27.10 o                         
  -2   3   5       3107.40       3122.89        58.89 o                         
  -1   3   5        211.04        195.42         9.85 o                         
   0   3   5       1973.00       1917.88        46.43 o                         
   1   3   5       2082.31       2061.16        44.11 o                         
   2   3   5          9.28         16.74        10.78 o                         
   3   3   5        392.41        352.21        18.50 o                         
   4   3   5        480.63        496.63        21.97 o                         
   5   3   5        945.66        915.88        21.82 o                         
   6   3   5       2556.49       2439.85        72.66 o                         
   7   3   5        142.85        161.15        20.68 o                         
   8   3   5       2668.12       2716.30        55.80 o                         
   9   3   5        158.09        193.55        24.79 o                         
  10   3   5        432.35        449.24        35.07 o                         
  11   3   5        697.26        744.58        45.52 o                         
  12   3   5          3.66        -11.11        14.90 o                         
  13   3   5        323.18        293.77        39.66 o                         
  14   3   5        460.11        469.85        39.96 o                         
  15   3   5         18.96         18.74        54.04 o                         
  16   3   5        752.32        717.19       201.45 o                         
  17   3   5        270.21        215.61        75.77 o                         
  18   3   5         32.99         39.68        27.65 o                         
  19   3   5        309.03        196.81        55.44 o                         
  20   3   5         20.16          8.43        89.36 o                         
 -20   4   5        255.90        347.99        74.02 o                         
 -19   4   5        873.87        946.99       108.14 o                         
 -18   4   5         10.89          4.29        13.83 o                         
 -17   4   5        944.70        893.94        65.50 o                         
 -16   4   5        100.08        125.90        24.66 o                         
 -15   4   5         72.99         48.32        24.57 o                         
 -14   4   5       3088.53       2820.74       111.15 o                         
 -13   4   5         66.47         91.40        16.84 o                         
 -12   4   5       3134.40       3080.58       113.27 o                         
 -11   4   5       1015.50        952.30        57.72 o                         
 -10   4   5         23.37         24.05        12.36 o                         
  -9   4   5       4087.16       4209.33       115.20 o                         
  -8   4   5       1473.12       1486.77        66.81 o                         
  -7   4   5       1609.34       1579.42        89.90 o                         
  -6   4   5       2041.16       2198.65       151.63 o                         
  -5   4   5         77.04         45.83        14.06 o                         
  -4   4   5       1197.38       1269.09        54.44 o                         
  -3   4   5       4248.76       4263.01       249.61 o                         
  -2   4   5        557.34        527.93        24.35 o                         
  -1   4   5       3855.16       3873.79       114.29 o                         
   0   4   5        751.37        785.28        36.76 o                         
   1   4   5        229.07        284.79        27.60 o                         
   2   4   5       4142.50       3977.93        68.52 o                         
   3   4   5        185.64        220.21        17.04 o                         
   4   4   5       3802.08       3779.35        64.55 o                         
   5   4   5        193.90        175.51        11.04 o                         
   6   4   5         32.16          8.14        14.08 o                         
   7   4   5       2012.67       2066.48        49.41 o                         
   8   4   5       3427.16       3591.26        79.42 o                         
   9   4   5       1253.36       1290.82        62.21 o                         
  10   4   5       3609.32       3813.97        83.89 o                         
  11   4   5        427.15        441.11        35.52 o                         
  12   4   5         20.60         52.47        44.40 o                         
  13   4   5       1640.76       1680.92        94.04 o                         
  14   4   5        127.97        196.25        38.27 o                         
  15   4   5       1648.95       1805.17       152.50 o                         
  16   4   5         16.26         51.62        32.29 o                         
  17   4   5         64.50          2.90        23.72 o                         
  18   4   5        492.33        426.39        76.08 o                         
  19   4   5         19.26        -44.53        44.53 o                         
 -19   5   5          9.13         -7.34        22.75 o                         
 -18   5   5         33.52         38.59        20.05 o                         
 -17   5   5        130.29        107.69        26.82 o                         
 -16   5   5        243.55        270.02        39.29 o                         
 -15   5   5        196.06        205.06        25.61 o                         
 -14   5   5          4.70        -13.26        13.75 o                         
 -13   5   5        309.57        312.33        29.97 o                         
 -12   5   5        378.57        408.38        33.82 o                         
 -11   5   5        506.59        501.68        36.94 o                         
 -10   5   5        564.41        602.69        46.54 o                         
  -9   5   5        566.53        565.45        57.97 o                         
  -8   5   5        224.00        199.05        32.57 o                         
  -7   5   5          9.72         -2.76         9.28 o                         
  -6   5   5        565.18        601.56        38.80 o                         
  -5   5   5        176.37        180.47        22.47 o                         
  -4   5   5        257.54        273.07        22.37 o                         
  -3   5   5        438.53        491.77        37.23 o                         
  -2   5   5        274.74        309.40        24.14 o                         
  -1   5   5        163.63        139.14        20.44 o                         
   0   5   5        356.68        359.98        27.53 o                         
   1   5   5          0.27         29.77        14.73 o                         
   2   5   5         80.63         81.54        11.19 o                         
   3   5   5        523.21        500.40        33.40 o                         
   4   5   5          0.25          3.27        10.88 o                         
   5   5   5         23.50         44.61        21.40 o                         
   6   5   5        172.56        219.30        56.73 o                         
   7   5   5        597.40        623.24        51.20 o                         
   8   5   5        236.14        287.85        96.29 o                         
   9   5   5        307.05        311.40        45.97 o                         
  10   5   5          3.71         39.12        52.77 o                         
  11   5   5        420.74        479.99        59.55 o                         
  12   5   5         62.21        114.51        80.37 o                         
  13   5   5        121.98        189.06        46.45 o                         
  14   5   5        255.09        351.54       152.34 o                         
  15   5   5          0.68        153.98        69.42 o                         
  16   5   5          0.14        148.27        55.91 o                         
  17   5   5         52.35        183.74        60.47 o                         
  18   5   5        142.54        174.68        58.87 o                         
 -17   6   5         85.42         71.67        22.59 o                         
 -16   6   5        716.55        667.54        60.66 o                         
 -15   6   5        105.43        128.92        28.00 o                         
 -14   6   5        560.02        518.98        52.38 o                         
 -13   6   5        285.44        203.92        45.36 o                         
 -12   6   5       1064.88       1039.24       103.39 o                         
 -11   6   5       1203.20       1210.18        70.34 o                         
 -10   6   5        202.41        208.75        24.43 o                         
  -9   6   5       1729.36       1780.16        66.80 o                         
  -8   6   5        676.56        666.33        45.70 o                         
  -7   6   5         44.39         29.26         7.79 o                         
  -6   6   5       1281.25       1333.27        51.02 o                         
  -5   6   5         24.50         40.26        12.13 o                         
  -4   6   5        719.87        768.18        39.20 o                         
  -3   6   5       1510.61       1486.12        54.50 o                         
  -2   6   5          1.02         18.99        11.34 o                         
  -1   6   5       3283.30       3322.98        82.75 o                         
   0   6   5        105.24        116.64        18.03 o                         
   1   6   5        210.55        214.85        22.47 o                         
   2   6   5       1336.46       1272.29        54.32 o                         
   3   6   5         62.70         55.10        13.13 o                         
   4   6   5        437.87        408.22        40.23 o                         
   5   6   5       1248.05       1245.55        69.79 o                         
   6   6   5        393.37        406.80        42.03 o                         
   7   6   5       2080.50       2122.66        97.53 o                         
   8   6   5        350.69        359.21        42.01 o                         
   9   6   5        117.07        163.35        64.74 o                         
  10   6   5        625.48        702.98       103.75 o                         
  11   6   5        907.23        943.06       146.69 o                         
  12   6   5       1112.51       1250.54        86.08 o                         
  13   6   5        553.71        617.68       131.20 o                         
  14   6   5         97.92        375.26        85.92 o                         
  15   6   5        384.68        674.67       108.73 o                         
  16   6   5        183.97        291.40        75.95 o                         
  17   6   5        333.30        572.16       102.31 o                         
 -16   7   5        192.28        282.95        65.41 o                         
 -15   7   5        191.10        155.63        44.19 o                         
 -14   7   5          8.52         -2.14        23.30 o                         
 -13   7   5        280.46        296.72        58.63 o                         
 -12   7   5         54.20         64.26        23.14 o                         
 -11   7   5         21.72          9.31        24.29 o                         
 -10   7   5         76.76         85.97        23.69 o                         
  -9   7   5        140.16        157.60        29.22 o                         
  -8   7   5         86.09        118.61        28.29 o                         
  -7   7   5        331.23        304.45        29.07 o                         
  -6   7   5        446.67        459.68        32.11 o                         
  -5   7   5        125.83        143.32        19.60 o                         
  -4   7   5        495.73        552.15        35.73 o                         
  -3   7   5       1131.47       1092.19        51.92 o                         
  -2   7   5        567.03        569.91        37.13 o                         
  -1   7   5        230.97        228.26        25.04 o                         
   0   7   5         79.83         89.91        16.58 o                         
   1   7   5        196.39        185.80        22.38 o                         
   2   7   5        284.10        277.40        33.06 o                         
   3   7   5       1224.94       1199.82        70.39 o                         
   4   7   5        268.22        250.24        33.64 o                         
   5   7   5        385.72        418.52        43.61 o                         
   6   7   5        214.44        191.08        31.95 o                         
   7   7   5        329.52        329.65        41.11 o                         
   8   7   5        322.72        275.94        37.74 o                         
   9   7   5         99.65         72.23        19.52 o                         
  10   7   5         37.34         71.48        66.02 o                         
  11   7   5          4.81         93.62       144.71 o                         
  12   7   5          3.76         39.85        81.70 o                         
  13   7   5         33.42        217.26        73.03 o                         
  14   7   5        442.19        756.47       115.54 o                         
  15   7   5          9.94        290.13        80.39 o                         
 -13   8   5         21.61        -33.34        34.18 o                         
 -12   8   5         52.01         68.94        38.67 o                         
 -11   8   5        355.01        400.31        69.97 o                         
 -10   8   5         77.31         80.14        25.23 o                         
  -9   8   5        228.38        203.30        33.34 o                         
  -8   8   5        183.40        190.46        32.81 o                         
  -7   8   5         18.53         31.48        19.78 o                         
  -6   8   5        381.64        432.37        48.45 o                         
  -5   8   5         85.67         61.92        29.27 o                         
  -4   8   5       1213.09       1261.08        62.80 o                         
  -3   8   5         31.28         37.54        23.38 o                         
  -2   8   5        144.96        124.00        20.17 o                         
  -1   8   5         17.98          3.79        10.40 o                         
   0   8   5        718.69        659.31        52.08 o                         
   1   8   5        525.62        502.98        46.63 o                         
   2   8   5         23.27          6.44        27.64 o                         
   3   8   5        119.35         43.83        16.27 o                         
   4   8   5         29.25         22.62        15.61 o                         
   5   8   5        443.39        486.69        50.55 o                         
   6   8   5        152.94        147.40        29.22 o                         
   7   8   5        459.06        447.20        50.48 o                         
   8   8   5          0.60         -2.88        19.14 o                         
   9   8   5          9.79          4.24        32.38 o                         
  10   8   5        189.96        227.45        42.61 o                         
  11   8   5         49.27         95.52       102.70 o                         
  12   8   5         48.39        305.78        80.35 o                         
  -9   9   5         31.55         72.78        39.54 o                         
  -8   9   5        146.89        188.27        35.85 o                         
  -7   9   5         92.27        134.56        46.73 o                         
  -6   9   5          2.80         -1.65        33.03 o                         
  -5   9   5        594.02        640.68        92.59 o                         
  -4   9   5         29.08         62.09        31.91 o                         
  -3   9   5        419.22        461.63        50.99 o                         
  -2   9   5        615.24        676.77        61.38 o                         
  -1   9   5          3.70         29.64        20.17 o                         
   0   9   5        977.94       1011.79       148.71 o                         
   1   9   5        300.15        325.07        45.50 o                         
   2   9   5          6.48          4.17        14.98 o                         
   3   9   5        248.37        228.69        34.62 o                         
   4   9   5        324.32        265.51        39.27 o                         
   5   9   5        199.18        162.82        33.22 o                         
   6   9   5        610.80        607.83        58.45 o                         
   7   9   5          0.42         -6.02        28.89 o                         
   8   9   5        260.87        251.54        39.78 o                         
   9   9   5         63.85         67.60        23.74 o                         
  -1  10   5         10.42         81.28        27.84 o                         
   0  10   5          0.72         51.76        24.27 o                         
 -21   0   6        442.67        479.67        78.76 o                         
 -20   0   6       1137.91       1343.58       125.51 o                         
 -19   0   6       2638.79       2941.65       177.46 o                         
 -18   0   6        567.41        672.01        84.94 o                         
 -17   0   6          0.59          6.79        21.27 o                         
 -16   0   6       1733.84       1858.97       127.61 o                         
 -15   0   6       2462.24       2310.25       139.63 o                         
 -14   0   6       2968.93       2969.45       152.87 o                         
 -13   0   6       4418.72       4384.55       178.76 o                         
 -12   0   6         94.20         99.50        30.35 o                         
 -11   0   6        489.64        532.18        60.04 o                         
 -10   0   6       2848.17       2874.09       133.04 o                         
  -9   0   6         98.30        134.74        32.07 o                         
  -8   0   6      12520.69      12755.03       270.18 o                         
  -7   0   6        228.06        245.74        16.95 o                         
  -6   0   6       1907.13       2011.98        45.58 o                         
  -5   0   6       2930.51       2941.16        52.47 o                         
  -4   0   6       1801.97       2005.42        90.80 o                         
  -3   0   6       6215.39       5823.64       147.92 o                         
  -2   0   6       3657.29       3432.12       118.06 o                         
  -1   0   6       1720.76       1882.99        83.55 o                         
   0   0   6       4105.38       4233.62       128.94 o                         
   1   0   6        746.97       1053.45        62.99 o                         
   2   0   6       3762.05       3848.16       124.09 o                         
   3   0   6      18270.14      18582.67       282.38 o                         
   4   0   6        757.15        734.65        55.11 o                         
   5   0   6       1733.74       1666.89        84.22 o                         
   6   0   6       4116.13       3718.20        81.88 o                         
   7   0   6        943.77        925.98        41.97 o                         
   8   0   6      13650.72      13370.04       169.32 o                         
   9   0   6         53.49         69.19        16.91 o                         
  10   0   6       1026.21        998.66        56.29 o                         
  11   0   6       2197.30       2337.77        89.96 o                         
  12   0   6         88.54        114.03        21.21 o                         
  13   0   6       3283.18       3645.11       119.14 o                         
  14   0   6       1070.53       1184.11        71.00 o                         
  15   0   6        525.90        569.74        75.10 o                         
  16   0   6         23.87         12.65        20.68 o                         
  17   0   6        116.52         97.60        34.87 o                         
  18   0   6        324.98        377.98        65.61 o                         
  19   0   6       1441.47       1549.01       140.61 o                         
  20   0   6        313.08        188.63        56.10 o                         
  21   0   6       2456.21       2726.32       198.26 o                         
 -21   1   6         36.24         -3.81        18.57 o                         
 -20   1   6        211.81        228.67        38.74 o                         
 -19   1   6          1.03         26.62        42.31 o                         
 -18   1   6         16.96         39.63        19.30 o                         
 -17   1   6        103.42        125.28        44.81 o                         
 -16   1   6         32.40         23.16        25.40 o                         
 -15   1   6        488.33        487.65        33.74 o                         
 -14   1   6          3.78          4.53        12.67 o                         
 -13   1   6          1.32          0.55        14.07 o                         
 -12   1   6         10.54          7.28        24.53 o                         
 -11   1   6        177.43        155.19        20.38 o                         
 -10   1   6          9.46         -3.45        11.50 o                         
  -9   1   6       1438.49       1401.88        62.69 o                         
  -8   1   6         69.15         47.54        22.45 o                         
  -7   1   6       1713.41       1825.06        67.37 o                         
  -6   1   6        385.41        433.57        31.70 o                         
  -5   1   6        174.56        209.56        20.98 o                         
  -4   1   6        240.31        224.11        21.30 o                         
  -3   1   6       1243.54       1321.74        49.62 o                         
  -2   1   6        513.55        465.02        28.71 o                         
  -1   1   6          7.02          5.97         1.93 o                         
   0   1   6          2.81          1.05         2.73 o                         
   1   1   6         34.46         37.65         6.78 o                         
   2   1   6       2799.58       2989.33        81.13 o                         
   3   1   6        423.20        442.44        22.48 o                         
   4   1   6       1064.17       1069.89        36.03 o                         
   5   1   6         32.30         27.26         9.00 o                         
   6   1   6          4.74          0.67         6.72 o                         
   7   1   6         15.37          8.99         4.48 o                         
   8   1   6        284.22        278.57        15.22 o                         
   9   1   6        438.62        451.22        28.49 o                         
  10   1   6         77.00         46.91        11.20 o                         
  11   1   6         77.47         70.40        13.92 o                         
  12   1   6        645.98        664.64        39.62 o                         
  13   1   6        170.81        169.45        18.35 o                         
  14   1   6        285.25        288.59        30.08 o                         
  15   1   6         64.93         24.94        13.18 o                         
  16   1   6          5.93        -12.26        16.26 o                         
  17   1   6          6.21          5.42        15.73 o                         
  18   1   6          6.07          6.72        41.00 o                         
  19   1   6         46.34         51.47        38.06 o                         
  20   1   6        252.84        200.08        39.05 o                         
 -21   2   6        890.84       1063.49       167.24 o                         
 -20   2   6         48.51         45.33        26.69 o                         
 -19   2   6        359.14        356.02        46.87 o                         
 -18   2   6        752.72        823.89       108.57 o                         
 -17   2   6        107.94        102.57        41.19 o                         
 -16   2   6        884.55        882.27        48.83 o                         
 -15   2   6       1010.46        963.04        69.26 o                         
 -14   2   6        560.85        545.30        37.39 o                         
 -13   2   6       3314.08       3472.09        81.82 o                         
 -12   2   6         51.04         72.06        11.42 o                         
 -11   2   6        816.55        836.90        36.15 o                         
 -10   2   6       1394.84       1417.39        43.69 o                         
  -9   2   6         57.11         61.83        10.97 o                         
  -8   2   6       4336.11       4425.76       110.01 o                         
  -7   2   6         10.97         30.79        12.31 o                         
  -6   2   6        873.84        925.45        46.24 o                         
  -5   2   6       2236.09       2276.74        70.39 o                         
  -4   2   6        880.33        881.46        40.31 o                         
  -3   2   6       4188.40       4152.81        85.42 o                         
  -2   2   6        786.40        737.05        32.99 o                         
  -1   2   6       1078.14       1180.12        72.13 o                         
   0   2   6        352.94        300.34        24.14 o                         
   1   2   6       1100.09       1100.01        29.65 o                         
   2   2   6       6108.81       6226.26        87.35 o                         
   3   2   6       4375.95       4069.75        51.66 o                         
   4   2   6         40.15         44.67         6.93 o                         
   5   2   6       1930.77       1819.34        40.13 o                         
   6   2   6       2433.88       2418.42        48.06 o                         
   7   2   6          4.28         16.79         6.63 o                         
   8   2   6       1273.12       1220.15        36.36 o                         
   9   2   6       1964.91       1941.32        54.80 o                         
  10   2   6       2768.72       2794.66        86.46 o                         
  11   2   6        629.49        627.08        35.94 o                         
  12   2   6         26.73         35.46        12.89 o                         
  13   2   6        647.67        735.49        56.31 o                         
  14   2   6       1041.38       1122.57        71.91 o                         
  15   2   6        153.65        189.78        34.83 o                         
  16   2   6        243.93        260.77        38.50 o                         
  17   2   6          5.29         12.88        23.84 o                         
  18   2   6        305.79        367.39        49.56 o                         
  19   2   6        457.72        517.34        60.37 o                         
  20   2   6        452.97        510.30        61.38 o                         
 -20   3   6        632.62        693.53        86.21 o                         
 -19   3   6        291.36        330.88        75.25 o                         
 -18   3   6        763.42        784.56        94.23 o                         
 -17   3   6        202.72        131.15        26.90 o                         
 -16   3   6         44.93         48.58        15.82 o                         
 -15   3   6        220.41        230.89        31.37 o                         
 -14   3   6       2643.93       2654.05       248.51 o                         
 -13   3   6        631.39        666.14        78.63 o                         
 -12   3   6        137.54        124.83        32.18 o                         
 -11   3   6        114.87        110.22        18.09 o                         
 -10   3   6        162.40        164.96        18.30 o                         
  -9   3   6       3813.86       3908.98        78.55 o                         
  -8   3   6         66.48         71.68         8.82 o                         
  -7   3   6       3589.34       3439.94        51.52 o                         
  -6   3   6        864.36        821.37        33.22 o                         
  -5   3   6        140.19        138.32        16.85 o                         
  -4   3   6       2475.34       2470.28        66.10 o                         
  -3   3   6       1982.00       1876.16        44.56 o                         
  -2   3   6       1457.18       1290.22        39.65 o                         
  -1   3   6        333.31        333.98        18.52 o                         
   0   3   6        594.01        623.55        27.43 o                         
   1   3   6       1899.14       1848.99        64.83 o                         
   2   3   6       5716.05       5664.82       149.67 o                         
   3   3   6       1269.95       1182.54        37.00 o                         
   4   3   6       3814.30       3781.08        82.81 o                         
   5   3   6          4.55          3.82         7.28 o                         
   6   3   6         39.03         31.99         7.71 o                         
   7   3   6       1093.93       1120.43        37.91 o                         
   8   3   6         43.68         42.82         8.32 o                         
   9   3   6       1953.34       1947.29        53.01 o                         
  10   3   6         42.96         37.02         9.54 o                         
  11   3   6        129.97        100.06        15.80 o                         
  12   3   6       1163.09       1174.48        65.87 o                         
  13   3   6       1113.31       1041.09        68.24 o                         
  14   3   6       1234.24       1156.74        86.60 o                         
  15   3   6        643.63        600.37        85.62 o                         
  16   3   6         82.44         48.56        95.87 o                         
  17   3   6         13.77         -2.09        85.07 o                         
  18   3   6        389.78        420.25        66.73 o                         
  19   3   6         36.49        -36.37        39.07 o                         
  20   3   6        442.48        387.45        80.89 o                         
 -20   4   6          6.69         24.95        26.49 o                         
 -19   4   6          3.85         48.83        37.88 o                         
 -18   4   6         62.15         69.40        37.89 o                         
 -17   4   6         20.96         22.47        16.83 o                         
 -16   4   6        149.31        128.24        26.87 o                         
 -15   4   6         34.77         31.88        20.41 o                         
 -14   4   6          8.98          3.24        16.42 o                         
 -13   4   6        270.22        263.87        35.74 o                         
 -12   4   6        110.55         77.96        18.38 o                         
 -11   4   6        422.44        462.71        42.44 o                         
 -10   4   6        252.43        236.35        31.01 o                         
  -9   4   6        265.98        261.29        31.78 o                         
  -8   4   6        669.65        679.89        64.99 o                         
  -7   4   6        225.72        210.09        36.29 o                         
  -6   4   6        732.71        761.11        65.45 o                         
  -5   4   6        336.61        314.83        25.58 o                         
  -4   4   6        552.02        578.25        27.66 o                         
  -3   4   6        229.43        224.07        12.87 o                         
  -2   4   6        223.69        190.65        12.52 o                         
  -1   4   6         50.34         30.51        12.01 o                         
   0   4   6        476.46        466.91        30.86 o                         
   1   4   6          5.54         13.13         5.88 o                         
   2   4   6         54.62         56.54        12.66 o                         
   3   4   6         17.19         22.37         8.78 o                         
   4   4   6        138.24        147.52        13.13 o                         
   5   4   6       1134.83       1156.45        34.96 o                         
   6   4   6        342.81        348.08        18.84 o                         
   7   4   6          5.92         -4.88        20.33 o                         
   8   4   6          7.30         42.91        26.66 o                         
   9   4   6          0.77         18.31        30.91 o                         
  10   4   6        231.27        252.07        53.37 o                         
  11   4   6        363.83        363.11        46.10 o                         
  12   4   6        139.02        100.92        25.26 o                         
  13   4   6        134.68        144.15        32.56 o                         
  14   4   6          0.44        -11.40        17.18 o                         
  15   4   6         17.59         15.50        20.40 o                         
  16   4   6        431.80        253.26        53.05 o                         
  17   4   6         45.05        -61.17        61.17 o                         
  18   4   6        152.72         -1.65        48.26 o                         
  19   4   6        114.52        -65.04        65.04 o                         
 -18   5   6        231.61        220.03        37.32 o                         
 -17   5   6        509.18        522.08        54.78 o                         
 -16   5   6        163.03        141.27        22.25 o                         
 -15   5   6        841.35        802.40        51.56 o                         
 -14   5   6       1131.08       1166.39        69.53 o                         
 -13   5   6         38.76         49.40        13.95 o                         
 -12   5   6       1136.21       1158.30        59.45 o                         
 -11   5   6        379.84        420.93        42.54 o                         
 -10   5   6        102.64        122.56        30.31 o                         
  -9   5   6        988.91       1170.45        89.32 o                         
  -8   5   6        141.05        150.83        32.64 o                         
  -7   5   6       2785.79       2802.93       133.28 o                         
  -6   5   6       1837.74       1997.83       157.13 o                         
  -5   5   6         46.28         48.40        13.25 o                         
  -4   5   6       4899.73       4909.12        91.47 o                         
  -3   5   6       1602.07       1503.22        40.50 o                         
  -2   5   6       1933.70       1917.98        72.97 o                         
  -1   5   6       2013.83       2090.95        79.60 o                         
   0   5   6          6.90         27.15        12.29 o                         
   1   5   6       1104.17       1075.73        36.37 o                         
   2   5   6       2736.35       2781.69        56.86 o                         
   3   5   6        550.11        545.50        49.65 o                         
   4   5   6       3140.14       3063.56        99.99 o                         
   5   5   6        579.86        583.42        39.22 o                         
   6   5   6        402.95        461.41        66.27 o                         
   7   5   6       2004.29       2191.32       162.58 o                         
   8   5   6        186.61        225.81        37.94 o                         
   9   5   6       1477.71       1595.18        89.45 o                         
  10   5   6        110.93        189.16        69.51 o                         
  11   5   6       1089.16       1109.63       104.94 o                         
  12   5   6        671.55        764.42       102.32 o                         
  13   5   6        262.59        335.66        81.90 o                         
  14   5   6        780.17        772.59        71.29 o                         
  15   5   6        664.79        695.93        69.46 o                         
  16   5   6          0.49         14.97        24.93 o                         
  17   5   6        293.55        144.59        56.28 o                         
  18   5   6        282.86        239.94        63.48 o                         
 -17   6   6         87.26         85.48        26.13 o                         
 -16   6   6         88.93        111.74        30.57 o                         
 -15   6   6        271.83        238.01        53.85 o                         
 -14   6   6        124.91        132.14        42.22 o                         
 -13   6   6        176.88        157.16        45.40 o                         
 -12   6   6        101.81        123.59        25.61 o                         
 -11   6   6          6.99         22.54        17.97 o                         
 -10   6   6        417.84        491.44        61.38 o                         
  -9   6   6        196.61        165.49        32.16 o                         
  -8   6   6        623.52        620.22        47.72 o                         
  -7   6   6         17.95         10.25        11.06 o                         
  -6   6   6          7.71         -6.01        10.20 o                         
  -5   6   6         73.47         51.83        12.68 o                         
  -4   6   6        566.84        597.45        37.04 o                         
  -3   6   6         60.26         82.86        15.17 o                         
  -2   6   6        512.16        501.70        40.74 o                         
  -1   6   6        345.46        347.35        30.11 o                         
   0   6   6        102.93        116.27        27.50 o                         
   1   6   6        442.96        456.71        42.52 o                         
   2   6   6        265.67        308.41        35.27 o                         
   3   6   6        842.81        824.25        59.26 o                         
   4   6   6        555.75        539.49        40.25 o                         
   5   6   6         51.13         54.46        35.16 o                         
   6   6   6          2.29         10.38        69.08 o                         
   7   6   6        204.28        235.11        70.33 o                         
   8   6   6        622.42        705.41        61.35 o                         
   9   6   6          1.75         65.40       125.23 o                         
  10   6   6        513.63        515.71       103.50 o                         
  11   6   6          1.28         54.22        85.10 o                         
  12   6   6         72.10        102.61        68.60 o                         
  13   6   6        268.30        332.36       126.04 o                         
  14   6   6         42.18        128.82        38.30 o                         
  15   6   6          3.55         58.63        51.37 o                         
  16   6   6          5.79         97.53        45.26 o                         
 -15   7   6        262.11        237.01        58.10 o                         
 -14   7   6        183.99        164.57        48.59 o                         
 -13   7   6         65.60         88.69        40.67 o                         
 -12   7   6        893.14        975.54        72.57 o                         
 -11   7   6        404.85        396.41        46.09 o                         
 -10   7   6        235.28        229.72        36.66 o                         
  -9   7   6        287.17        283.17        39.23 o                         
  -8   7   6          6.52         12.94        14.18 o                         
  -7   7   6        350.81        367.07        38.26 o                         
  -6   7   6        852.32        883.32        58.65 o                         
  -5   7   6         17.64         29.23        12.90 o                         
  -4   7   6       2164.42       2145.63        73.93 o                         
  -3   7   6        389.72        423.12        34.09 o                         
  -2   7   6        178.32        197.48        25.22 o                         
  -1   7   6       2288.24       2361.42        79.33 o                         
   0   7   6         42.13         40.92        16.91 o                         
   1   7   6        950.93        950.52        52.27 o                         
   2   7   6         33.33         26.44        24.56 o                         
   3   7   6          3.01         15.31        37.54 o                         
   4   7   6       1213.44       1219.49        76.34 o                         
   5   7   6        449.72        458.08        90.95 o                         
   6   7   6       1064.61       1082.64        75.09 o                         
   7   7   6        381.92        471.35       124.18 o                         
   8   7   6        114.98        157.77        85.37 o                         
   9   7   6        404.67        495.48        78.21 o                         
  10   7   6         69.85        140.79        62.53 o                         
  11   7   6        294.03        421.90       132.27 o                         
  12   7   6        686.27        818.46       113.30 o                         
  13   7   6         76.96        141.51       114.76 o                         
  14   7   6        154.98        414.24        92.22 o                         
 -12   8   6         10.70          8.30        27.76 o                         
 -11   8   6        328.40        296.99        65.45 o                         
 -10   8   6        211.01        231.37        38.92 o                         
  -9   8   6         17.70         20.26        17.38 o                         
  -8   8   6        586.53        580.38        58.67 o                         
  -7   8   6         17.09         43.30        25.31 o                         
  -6   8   6        148.80        191.58        35.92 o                         
  -5   8   6        237.45        257.24        51.91 o                         
  -4   8   6        522.43        492.34        38.44 o                         
  -3   8   6        197.41        244.36        28.56 o                         
  -2   8   6        210.66        240.26        28.29 o                         
  -1   8   6          4.64         30.83        14.74 o                         
   0   8   6        332.75        371.61        54.71 o                         
   1   8   6         14.23         30.59        46.07 o                         
   2   8   6        162.27        215.16        51.10 o                         
   3   8   6        128.20        209.79        98.71 o                         
   4   8   6         29.77         32.07        85.88 o                         
   5   8   6        495.46        541.23        65.92 o                         
   6   8   6        174.52        204.38       108.03 o                         
   7   8   6          6.15         53.22        52.81 o                         
   8   8   6        343.72        460.11       147.31 o                         
   9   8   6         15.36        127.75        62.69 o                         
  10   8   6         23.33         88.93       138.26 o                         
  11   8   6        273.52        303.31        96.49 o                         
  -8   9   6         22.53         10.47        23.57 o                         
  -7   9   6          2.23          4.26        19.63 o                         
  -6   9   6        258.78        339.15        49.39 o                         
  -5   9   6        254.87        304.39        46.45 o                         
  -4   9   6          1.56          8.82        29.61 o                         
  -3   9   6         74.06         92.44        37.70 o                         
  -2   9   6         46.64         68.22        50.01 o                         
  -1   9   6        235.87        354.01        66.17 o                         
   0   9   6        137.54        311.72        66.57 o                         
   1   9   6        485.04        489.83        96.39 o                         
   2   9   6         33.19         41.73        87.99 o                         
   3   9   6         73.50        130.55        44.65 o                         
   4   9   6          3.47         34.33        76.51 o                         
   5   9   6          3.39         38.69        55.51 o                         
   6   9   6        141.03        212.49        56.95 o                         
   7   9   6          1.32         17.08        64.14 o                         
 -21   1   7        587.88        610.58        64.36 o                         
 -20   1   7         80.67        102.63        29.79 o                         
 -19   1   7       1378.35       1495.72        93.41 o                         
 -18   1   7         86.47         73.04        29.40 o                         
 -17   1   7         52.63         50.21        18.44 o                         
 -16   1   7       1329.80       1368.15        81.54 o                         
 -15   1   7        123.37        123.57        35.98 o                         
 -14   1   7       1705.31       1828.90        87.95 o                         
 -13   1   7         21.04         15.10        39.76 o                         
 -12   1   7        202.97        170.79        42.72 o                         
 -11   1   7        874.10        877.37        55.66 o                         
 -10   1   7       2275.35       2242.53       104.62 o                         
  -9   1   7       3929.74       3971.50       169.18 o                         
  -8   1   7       8307.45       8153.05       158.96 o                         
  -7   1   7        151.22        130.49        18.29 o                         
  -6   1   7       2189.60       2263.57        77.43 o                         
  -5   1   7       1738.82       1806.72        65.96 o                         
  -4   1   7        290.80        245.58        24.33 o                         
  -3   1   7       7583.35       7015.53       123.76 o                         
  -2   1   7         42.63         30.29        13.96 o                         
  -1   1   7       1416.39       1346.23        29.71 o                         
   0   1   7       5807.12       5655.44       100.72 o                         
   1   1   7       1808.71       1752.10        48.41 o                         
   2   1   7       5710.69       5285.26        79.70 o                         
   3   1   7       1812.47       1914.17        50.73 o                         
   4   1   7       1524.48       1473.13        45.33 o                         
   5   1   7        293.87        267.87        20.15 o                         
   6   1   7        219.43        200.89        15.61 o                         
   7   1   7       1942.53       1980.64        41.59 o                         
   8   1   7       2110.10       2122.06        44.13 o                         
   9   1   7       2235.07       2209.05        45.88 o                         
  10   1   7        522.81        513.92        33.45 o                         
  11   1   7        963.18       1002.59        48.25 o                         
  12   1   7         70.00         59.58        13.82 o                         
  13   1   7       2303.52       2390.71        70.65 o                         
  14   1   7         12.48          3.01        16.23 o                         
  15   1   7       1267.29       1278.76        65.48 o                         
  16   1   7        173.46        175.74        24.19 o                         
  17   1   7          1.76         -3.57        15.45 o                         
  18   1   7        532.78        488.11        57.71 o                         
  19   1   7        617.03        615.98        66.08 o                         
  20   1   7         76.21         26.94        22.02 o                         
 -20   2   7        733.84        808.71       107.28 o                         
 -19   2   7          8.09        -10.91        28.41 o                         
 -18   2   7         92.32         44.00        70.28 o                         
 -17   2   7        255.22        296.17        52.37 o                         
 -16   2   7        101.43         81.58        72.86 o                         
 -15   2   7       1868.65       1841.41        71.63 o                         
 -14   2   7        110.29        121.59        34.33 o                         
 -13   2   7        611.42        621.37        51.79 o                         
 -12   2   7         78.38         50.09        26.40 o                         
 -11   2   7          1.73         11.43        12.66 o                         
 -10   2   7        872.31        892.05        54.93 o                         
  -9   2   7       3972.73       3941.83       137.62 o                         
  -8   2   7        434.35        405.92        35.16 o                         
  -7   2   7        134.72        141.09        20.73 o                         
  -6   2   7        182.91        176.49        17.59 o                         
  -5   2   7        101.73         84.79        14.04 o                         
  -4   2   7       3444.61       3276.74        84.35 o                         
  -3   2   7        291.08        280.34        22.95 o                         
  -2   2   7       1209.23       1202.91        79.24 o                         
  -1   2   7        600.73        585.59        37.18 o                         
   0   2   7        716.23        852.69        29.88 o                         
   1   2   7       2994.92       2839.82        54.30 o                         
   2   2   7       1755.79       1717.36        35.33 o                         
   3   2   7       1841.48       1873.27        60.03 o                         
   4   2   7         48.52         51.50         8.31 o                         
   5   2   7         37.49         39.74         7.81 o                         
   6   2   7        224.33        217.85        16.29 o                         
   7   2   7       4208.91       4147.81        88.93 o                         
   8   2   7        797.04        796.31        25.28 o                         
   9   2   7       2795.11       2704.72        63.56 o                         
  10   2   7          0.88         13.34        10.48 o                         
  11   2   7         77.30         64.89        13.34 o                         
  12   2   7       1029.45       1081.28        51.58 o                         
  13   2   7         18.11         22.20        12.00 o                         
  14   2   7        823.70        891.82        67.60 o                         
  15   2   7        377.06        316.15        41.24 o                         
  16   2   7          1.71          4.17        15.95 o                         
  17   2   7        294.75        371.73        46.49 o                         
  18   2   7        229.44        264.10        44.28 o                         
  19   2   7        301.78        370.69        53.69 o                         
 -20   3   7          4.45         18.13        23.55 o                         
 -19   3   7        147.43        217.26        39.62 o                         
 -18   3   7        189.62        232.68        45.81 o                         
 -17   3   7        178.99        211.66        37.29 o                         
 -16   3   7         84.77         89.15        18.36 o                         
 -15   3   7        270.01        262.64        30.45 o                         
 -14   3   7        129.51        159.77        30.09 o                         
 -13   3   7        714.14        704.68        56.19 o                         
 -12   3   7        254.13        234.06        30.81 o                         
 -11   3   7       1026.31       1007.08        62.54 o                         
 -10   3   7          4.67          6.79        10.87 o                         
  -9   3   7        500.20        531.91        34.50 o                         
  -8   3   7       1052.34       1035.29        50.02 o                         
  -7   3   7        537.39        525.57        37.35 o                         
  -6   3   7       1033.52       1022.36        50.10 o                         
  -5   3   7       3238.44       3222.98        85.17 o                         
  -4   3   7        349.36        345.93        26.74 o                         
  -3   3   7       1995.58       1924.51        58.06 o                         
  -2   3   7        425.03        470.62        54.37 o                         
  -1   3   7       1525.23       1497.59        91.07 o                         
   0   3   7       1231.64       1230.21        52.58 o                         
   1   3   7         71.48         72.50        12.55 o                         
   2   3   7       1079.60       1131.14        45.31 o                         
   3   3   7        406.54        402.01        23.10 o                         
   4   3   7        186.51        174.46        14.03 o                         
   5   3   7        193.80        147.63        17.52 o                         
   6   3   7        145.98        135.96        13.81 o                         
   7   3   7       1768.22       1710.47        44.42 o                         
   8   3   7        143.92        146.24        13.61 o                         
   9   3   7         11.31         18.58        19.81 o                         
  10   3   7       2667.32       2616.71        79.66 o                         
  11   3   7         27.77         25.32        17.03 o                         
  12   3   7        158.48        170.39        29.80 o                         
  13   3   7        357.05        328.57        39.51 o                         
  14   3   7          0.75          5.84        21.17 o                         
  15   3   7        265.74        283.11        40.16 o                         
  16   3   7        274.68        298.66        44.18 o                         
  17   3   7          9.67         55.33        38.30 o                         
  18   3   7        466.05        430.80        54.94 o                         
  19   3   7         35.75         65.69        40.92 o                         
 -19   4   7         57.43        126.30        59.43 o                         
 -18   4   7        635.11        671.60        64.76 o                         
 -17   4   7        339.24        326.47        34.87 o                         
 -16   4   7         23.10         12.18        14.23 o                         
 -15   4   7       1367.77       1437.02        72.98 o                         
 -14   4   7        402.66        419.56        32.49 o                         
 -13   4   7       1176.92       1238.78        60.57 o                         
 -12   4   7        532.89        595.86        41.27 o                         
 -11   4   7         47.62         39.48        12.73 o                         
 -10   4   7       2369.09       2380.78        76.46 o                         
  -9   4   7       2739.68       2764.44        92.56 o                         
  -8   4   7        745.66        772.29        47.83 o                         
  -7   4   7        975.49       1016.67        51.39 o                         
  -6   4   7        338.33        343.68        29.26 o                         
  -5   4   7         18.63         18.74         9.73 o                         
  -4   4   7       1606.32       1623.18        57.70 o                         
  -3   4   7          0.10         -0.27         5.75 o                         
  -2   4   7       5657.26       5902.13       716.55 o                         
  -1   4   7         53.25         30.56        21.50 o                         
   0   4   7          6.22          5.94        11.55 o                         
   1   4   7       4797.18       4735.90        87.34 o                         
   2   4   7       1355.43       1319.03        42.97 o                         
   3   4   7       2302.81       2307.60        65.00 o                         
   4   4   7        542.25        593.78        28.74 o                         
   5   4   7          5.09         -0.57         9.38 o                         
   6   4   7       1316.71       1363.04        60.07 o                         
   7   4   7       1379.01       1379.16        62.35 o                         
   8   4   7        367.82        371.48        42.49 o                         
   9   4   7       3012.39       3006.79       122.25 o                         
  10   4   7        445.74        414.99        45.55 o                         
  11   4   7        372.70        366.67        43.41 o                         
  12   4   7       1107.62       1142.35       118.29 o                         
  13   4   7         16.34          3.61        45.64 o                         
  14   4   7        342.31        312.48        65.88 o                         
  15   4   7          7.35        -28.72        35.57 o                         
  16   4   7        210.65        125.87        84.01 o                         
  17   4   7        320.92        -17.09        57.69 o                         
  18   4   7        235.97        118.17        25.18 o                         
 -18   5   7          2.09          9.67        16.06 o                         
 -17   5   7         56.54         63.90        22.37 o                         
 -16   5   7         77.99         75.13        17.60 o                         
 -15   5   7         31.60         14.80        15.34 o                         
 -14   5   7        143.38        152.64        24.42 o                         
 -13   5   7        194.10        216.65        28.27 o                         
 -12   5   7          1.15          9.74        16.41 o                         
 -11   5   7        128.07        143.34        37.38 o                         
 -10   5   7        116.68        137.43        37.19 o                         
  -9   5   7         32.50         45.20        21.03 o                         
  -8   5   7          2.93         25.94        14.46 o                         
  -7   5   7        149.24        164.04        22.31 o                         
  -6   5   7        268.15        287.69        26.82 o                         
  -5   5   7         74.16         67.17        24.96 o                         
  -4   5   7        174.95        127.24        28.87 o                         
  -3   5   7          9.72          4.85        34.30 o                         
  -2   5   7       1302.84       1286.45        55.90 o                         
  -1   5   7        617.22        601.40        38.56 o                         
   0   5   7         22.08         23.56        11.38 o                         
   1   5   7        890.58        899.45        36.07 o                         
   2   5   7        504.67        466.40        35.25 o                         
   3   5   7          2.41          4.48        10.55 o                         
   4   5   7        390.34        390.32        33.60 o                         
   5   5   7        880.00        860.47        50.38 o                         
   6   5   7        138.46         98.74        21.29 o                         
   7   5   7          7.95          4.70        18.43 o                         
   8   5   7         27.09         28.94        17.14 o                         
   9   5   7         14.33         26.38        25.80 o                         
  10   5   7         48.81         81.96        21.83 o                         
  11   5   7          3.80         45.75        25.25 o                         
  12   5   7        558.01        532.93        58.58 o                         
  13   5   7         82.35         84.21        25.77 o                         
  14   5   7          1.83        -22.81        25.41 o                         
  15   5   7         10.98        -30.55        30.55 o                         
  16   5   7        184.10        139.92        93.58 o                         
  17   5   7         53.23        -82.19        82.19 o                         
 -16   6   7         45.13        117.91        44.46 o                         
 -15   6   7        330.66        290.60        59.32 o                         
 -14   6   7        269.86        259.83        56.12 o                         
 -13   6   7        446.92        543.40        54.53 o                         
 -12   6   7        806.52        815.82        64.49 o                         
 -11   6   7          0.38         45.87        29.86 o                         
 -10   6   7       1308.93       1340.50       107.20 o                         
  -9   6   7        201.57        210.29        43.52 o                         
  -8   6   7        103.40         97.34        32.50 o                         
  -7   6   7       1419.88       1469.24        77.40 o                         
  -6   6   7        155.58        166.29        25.88 o                         
  -5   6   7        261.39        285.43        27.19 o                         
  -4   6   7        225.89        243.15        25.77 o                         
  -3   6   7        300.08        263.14        26.22 o                         
  -2   6   7        392.54        426.94        33.45 o                         
  -1   6   7        920.03        933.08        50.38 o                         
   0   6   7        719.32        716.59        45.18 o                         
   1   6   7       1016.22        981.59        52.26 o                         
   2   6   7         52.32         61.30        21.61 o                         
   3   6   7        312.41        338.95        33.13 o                         
   4   6   7       1590.58       1682.65        71.08 o                         
   5   6   7         44.52         44.98        17.94 o                         
   6   6   7        609.68        665.57        73.26 o                         
   7   6   7        528.03        646.43        59.73 o                         
   8   6   7        626.84        653.46        75.54 o                         
   9   6   7        736.32        804.98        70.72 o                         
  10   6   7         66.51         69.82        26.96 o                         
  11   6   7         11.20         36.95        24.11 o                         
  12   6   7        418.19        433.57        55.10 o                         
  13   6   7         35.94         34.23        26.46 o                         
  14   6   7        481.79        492.50        64.07 o                         
  15   6   7         56.22         36.16        23.17 o                         
 -14   7   7        311.50        283.71        61.39 o                         
 -13   7   7          2.50         20.94        19.18 o                         
 -12   7   7         50.49         16.58        18.03 o                         
 -11   7   7          6.80         32.32        19.49 o                         
 -10   7   7        237.37        235.54        36.94 o                         
  -9   7   7        168.49        215.58        32.82 o                         
  -8   7   7        306.38        364.44        42.35 o                         
  -7   7   7         23.02         23.37        22.16 o                         
  -6   7   7          5.84          8.49        13.62 o                         
  -5   7   7        167.05        167.45        20.41 o                         
  -4   7   7         26.18         12.96        11.02 o                         
  -3   7   7        767.42        772.86        48.37 o                         
  -2   7   7          1.44         25.98        14.66 o                         
  -1   7   7        889.89        827.09        50.00 o                         
   0   7   7         35.30         50.13        18.26 o                         
   1   7   7        250.85        262.43        30.41 o                         
   2   7   7        330.49        342.22        35.23 o                         
   3   7   7        252.14        257.67        32.27 o                         
   4   7   7          2.06         15.02        18.61 o                         
   5   7   7        101.68        113.07        71.13 o                         
   6   7   7        172.20        183.70        39.27 o                         
   7   7   7        236.65        239.42        67.59 o                         
   8   7   7        444.41        508.66        92.10 o                         
   9   7   7         56.35         96.52        34.04 o                         
  10   7   7         67.54        125.89        38.28 o                         
  11   7   7        149.08        135.34        33.27 o                         
  12   7   7         21.50         58.05        27.05 o                         
  13   7   7        244.66        362.38        55.56 o                         
 -11   8   7        163.04        154.53        31.83 o                         
 -10   8   7         12.65         12.83        23.95 o                         
  -9   8   7         13.40          0.23        27.58 o                         
  -8   8   7          2.53         18.32        19.49 o                         
  -7   8   7        424.80        507.72        78.05 o                         
  -6   8   7         20.05         22.73        29.32 o                         
  -5   8   7        188.56        186.92        31.80 o                         
  -4   8   7          6.11         11.56        12.50 o                         
  -3   8   7          0.04        -15.65        15.65 o                         
  -2   8   7        144.76        154.53        24.69 o                         
  -1   8   7         42.52         46.82        17.50 o                         
   0   8   7        227.70        271.38        31.58 o                         
   1   8   7         77.86        113.54        23.34 o                         
   2   8   7          0.70         26.22        43.01 o                         
   3   8   7          4.70         41.28        50.34 o                         
   4   8   7        461.57        494.44        93.02 o                         
   5   8   7         26.26         49.90        49.92 o                         
   6   8   7        693.12        779.41       133.74 o                         
   7   8   7         22.74         93.59        92.20 o                         
   8   8   7          1.58         18.50        87.97 o                         
   9   8   7         67.63        152.77        37.42 o                         
  10   8   7        206.38        231.48        49.67 o                         
  -6   9   7        171.89        234.18        43.51 o                         
  -5   9   7        277.29        269.25        44.36 o                         
  -4   9   7         40.31         51.04        33.18 o                         
  -3   9   7        501.45        505.82        78.47 o                         
  -2   9   7         21.53         48.77        34.45 o                         
  -1   9   7        268.33        366.50        71.32 o                         
   0   9   7        714.64        735.56        97.91 o                         
   1   9   7         28.24         66.67        85.19 o                         
   2   9   7        160.88        215.96        37.52 o                         
   3   9   7        248.84        312.19        54.24 o                         
   4   9   7          2.07        107.25        83.72 o                         
   5   9   7        393.21        447.76       135.24 o                         
 -20   0   8        528.78        449.60        77.65 o                         
 -19   0   8        359.53        324.55        61.00 o                         
 -18   0   8          0.04        -15.32        39.84 o                         
 -17   0   8        254.51        205.22        47.38 o                         
 -16   0   8       2055.65       1815.02       136.39 o                         
 -15   0   8        879.50        991.83        97.23 o                         
 -14   0   8       3058.30       3134.47       168.54 o                         
 -13   0   8         21.59         -5.64        32.49 o                         
 -12   0   8        973.94        860.30        83.16 o                         
 -11   0   8       2512.19       2483.72       140.99 o                         
 -10   0   8       1822.85       1858.58       117.57 o                         
  -9   0   8       2688.15       2880.59       143.54 o                         
  -8   0   8        104.02         97.18        25.51 o                         
  -7   0   8        255.74        251.21        37.62 o                         
  -6   0   8        104.28        101.86         9.62 o                         
  -5   0   8       2740.39       2523.24        79.93 o                         
  -4   0   8       6307.85       5740.31       183.21 o                         
  -3   0   8       1684.54       1608.00        92.78 o                         
  -2   0   8         44.80         11.20        15.59 o                         
  -1   0   8       1747.35       1738.65        98.50 o                         
   0   0   8       3872.79       3825.90       144.84 o                         
   1   0   8        511.18        496.36        52.05 o                         
   2   0   8       5716.93       5777.29       178.08 o                         
   3   0   8       1569.32       1567.83        94.90 o                         
   4   0   8       1665.40       1738.88        98.93 o                         
   5   0   8       3726.48       3691.31       146.84 o                         
   6   0   8       1083.65        965.93        76.33 o                         
   7   0   8       2903.02       2843.10        85.47 o                         
   8   0   8       6851.26       6495.71       131.95 o                         
   9   0   8       1553.96       1523.52        54.57 o                         
  10   0   8        629.76        641.52        48.49 o                         
  11   0   8        214.18        196.18        27.99 o                         
  12   0   8        550.60        545.22        48.43 o                         
  13   0   8       1733.27       1820.72        91.25 o                         
  14   0   8       1764.24       1809.27        93.03 o                         
  15   0   8        151.64        111.20        24.63 o                         
  16   0   8        382.85        453.95        48.70 o                         
  17   0   8         65.72         93.16        40.61 o                         
  18   0   8        562.89        624.56        90.73 o                         
  19   0   8          0.05         27.20        34.81 o                         
 -20   1   8        357.68        358.07        66.01 o                         
 -19   1   8        147.08        149.06        47.50 o                         
 -18   1   8         10.77        -31.12        53.20 o                         
 -17   1   8         32.33          5.94        19.20 o                         
 -16   1   8         22.67          2.29        31.64 o                         
 -15   1   8        749.26        765.51        62.23 o                         
 -14   1   8        557.98        496.62        46.16 o                         
 -13   1   8         49.04         24.95        16.76 o                         
 -12   1   8         21.94         16.06        14.86 o                         
 -11   1   8        275.54        219.36        29.54 o                         
 -10   1   8        769.79        781.77        53.31 o                         
  -9   1   8        220.01        206.30        26.73 o                         
  -8   1   8        380.82        391.79        35.65 o                         
  -7   1   8        463.30        487.67        39.14 o                         
  -6   1   8        954.24        936.25        54.76 o                         
  -5   1   8        535.51        539.99        38.49 o                         
  -4   1   8        260.50        251.15        26.17 o                         
  -3   1   8        659.47        605.75        61.45 o                         
  -2   1   8         30.05         29.72         8.97 o                         
  -1   1   8        855.59        846.61        25.25 o                         
   0   1   8        133.17        128.55        11.33 o                         
   1   1   8        366.01        294.84        18.73 o                         
   2   1   8         98.32         85.76        15.82 o                         
   3   1   8        320.60        341.16        22.44 o                         
   4   1   8          3.04          7.81         6.58 o                         
   5   1   8        488.13        500.70        29.18 o                         
   6   1   8        115.69        104.62        11.97 o                         
   7   1   8        268.37        256.15        16.61 o                         
   8   1   8       1562.21       1504.02        39.83 o                         
   9   1   8        786.81        748.85        28.58 o                         
  10   1   8        113.80        109.11        23.44 o                         
  11   1   8         36.09         22.09        11.81 o                         
  12   1   8        183.52        180.44        19.57 o                         
  13   1   8        155.22        149.69        19.04 o                         
  14   1   8        280.23        314.56        27.92 o                         
  15   1   8         62.03         53.83        13.98 o                         
  16   1   8         11.81          0.24        15.09 o                         
  17   1   8         42.49         11.39        44.81 o                         
  18   1   8          6.92          7.26        21.88 o                         
  19   1   8         43.98         68.91        24.55 o                         
 -20   2   8        711.06        819.40        76.18 o                         
 -19   2   8        418.66        470.09        56.66 o                         
 -18   2   8          3.36          6.54        19.10 o                         
 -17   2   8        352.67        360.44        48.01 o                         
 -16   2   8        505.26        511.01        51.46 o                         
 -15   2   8        289.73        295.21        39.41 o                         
 -14   2   8       2039.63       1983.74        97.14 o                         
 -13   2   8         40.38         78.90        23.32 o                         
 -12   2   8        345.16        333.41        37.56 o                         
 -11   2   8       2233.28       2240.00        94.00 o                         
 -10   2   8        111.66        103.95        19.31 o                         
  -9   2   8        787.36        790.51        52.60 o                         
  -8   2   8        162.77        145.15        17.92 o                         
  -7   2   8        151.54        143.09        16.41 o                         
  -6   2   8        549.62        517.87        37.94 o                         
  -5   2   8         18.26         17.71         8.44 o                         
  -4   2   8        666.60        678.68        40.30 o                         
  -3   2   8       3407.49       3357.58       144.30 o                         
  -2   2   8        686.43        737.94        67.13 o                         
  -1   2   8        863.43        862.68        56.86 o                         
   0   2   8        680.83        644.25        41.61 o                         
   1   2   8        200.11        207.36        24.94 o                         
   2   2   8       2999.28       2841.16        60.33 o                         
   3   2   8         47.92         35.97         9.23 o                         
   4   2   8       2084.09       2008.51        49.12 o                         
   5   2   8       2021.95       1987.19        49.76 o                         
   6   2   8        362.47        372.33        22.92 o                         
   7   2   8       4205.90       4188.07        77.90 o                         
   8   2   8        381.65        389.78        24.45 o                         
   9   2   8         10.58          5.82         7.59 o                         
  10   2   8        679.15        645.50        39.04 o                         
  11   2   8        289.54        289.60        27.73 o                         
  12   2   8       1283.78       1331.10        59.69 o                         
  13   2   8        141.89        149.35        29.38 o                         
  14   2   8        185.44        181.66        32.43 o                         
  15   2   8        449.94        527.41        45.47 o                         
  16   2   8         12.55          8.41        15.44 o                         
  17   2   8         20.77         32.36        17.69 o                         
  18   2   8        519.64        546.10        61.08 o                         
 -19   3   8          2.69        -10.91        16.77 o                         
 -18   3   8        236.98        264.54        64.07 o                         
 -17   3   8        103.24        104.23        50.16 o                         
 -16   3   8        470.65        474.21        40.18 o                         
 -15   3   8        791.30        880.77        67.91 o                         
 -14   3   8        494.26        515.85        50.83 o                         
 -13   3   8        411.38        413.75        43.19 o                         
 -12   3   8        354.71        377.29        41.82 o                         
 -11   3   8         31.89         31.40        13.76 o                         
 -10   3   8       2527.03       2646.90        81.40 o                         
  -9   3   8        677.57        634.22        39.39 o                         
  -8   3   8       2608.45       2555.26        89.77 o                         
  -7   3   8        107.23         78.51        15.23 o                         
  -6   3   8        104.44         93.95        16.55 o                         
  -5   3   8       3992.96       3763.69        98.10 o                         
  -4   3   8       2637.23       2523.56        74.98 o                         
  -3   3   8       3411.12       3257.79       145.45 o                         
  -2   3   8        416.61        430.74        54.78 o                         
  -1   3   8        313.85        291.06        28.48 o                         
   0   3   8        129.62        123.76        19.16 o                         
   1   3   8       3727.93       3697.70       101.09 o                         
   2   3   8        268.99        281.62        29.25 o                         
   3   3   8       3322.17       3371.36        79.78 o                         
   4   3   8        327.15        331.36        32.23 o                         
   5   3   8        598.68        599.31        33.84 o                         
   6   3   8       1837.64       1769.14        59.16 o                         
   7   3   8         28.72         30.52         9.35 o                         
   8   3   8       1079.15       1046.73        37.00 o                         
   9   3   8         17.74         17.17         7.76 o                         
  10   3   8         58.49         37.71        31.12 o                         
  11   3   8        168.38        195.32        29.30 o                         
  12   3   8        559.28        571.56        52.15 o                         
  13   3   8        904.78       1014.43        91.91 o                         
  14   3   8        847.43        888.72        68.86 o                         
  15   3   8         31.30         46.52        21.56 o                         
  16   3   8         61.07         96.79        28.06 o                         
  17   3   8        409.57        431.77        57.29 o                         
  18   3   8          5.25         31.55        41.96 o                         
 -18   4   8          3.77         20.99        16.39 o                         
 -17   4   8        413.07        496.68        45.08 o                         
 -16   4   8         30.40         43.73        20.71 o                         
 -15   4   8          0.17          1.67        13.09 o                         
 -14   4   8        172.49        194.57        26.98 o                         
 -13   4   8        168.61        164.84        22.77 o                         
 -12   4   8        155.23        131.33        21.23 o                         
 -11   4   8        104.76        100.42        18.37 o                         
 -10   4   8         42.72         51.87        16.58 o                         
  -9   4   8         36.78         39.16        16.10 o                         
  -8   4   8        295.12        322.58        32.65 o                         
  -7   4   8         53.54         47.00        12.69 o                         
  -6   4   8         79.88         91.74        15.18 o                         
  -5   4   8        201.54        195.07        21.48 o                         
  -4   4   8        399.90        398.68        27.30 o                         
  -3   4   8         30.70         44.00        25.48 o                         
  -2   4   8          1.03          9.55        18.05 o                         
  -1   4   8        384.15        373.30        51.72 o                         
   0   4   8         13.15         24.46        13.04 o                         
   1   4   8        481.22        476.61        28.32 o                         
   2   4   8          3.78        -11.22        11.97 o                         
   3   4   8        841.47        811.32        36.67 o                         
   4   4   8        852.99        902.83        38.17 o                         
   5   4   8        487.13        504.27        37.72 o                         
   6   4   8        554.03        552.86        40.03 o                         
   7   4   8         72.27         49.77        18.87 o                         
   8   4   8         82.16         84.01        19.78 o                         
   9   4   8         31.30        -23.13        30.65 o                         
  10   4   8         79.52         63.36        68.42 o                         
  11   4   8        108.96         36.00        41.78 o                         
  12   4   8         10.02        -62.86       142.95 o                         
  13   4   8         66.44          1.79        92.18 o                         
  14   4   8         32.43        -32.56        71.75 o                         
  15   4   8        239.53        191.00        89.75 o                         
  16   4   8         15.80        -11.68        29.20 o                         
  17   4   8        308.82        376.49        74.52 o                         
 -17   5   8        128.07        170.83        24.01 o                         
 -16   5   8         24.80         27.95        12.63 o                         
 -15   5   8        676.88        716.59        45.23 o                         
 -14   5   8         22.37         45.70        16.74 o                         
 -13   5   8       1183.79       1223.53        75.56 o                         
 -12   5   8        347.71        326.68        38.78 o                         
 -11   5   8         14.04         27.88        27.50 o                         
 -10   5   8       1874.67       1889.00       130.17 o                         
  -9   5   8         36.29         70.84        29.80 o                         
  -8   5   8        669.19        716.37        77.74 o                         
  -7   5   8        573.27        604.09        71.18 o                         
  -6   5   8         28.00         18.14        17.39 o                         
  -5   5   8       2886.73       3029.09       150.68 o                         
  -4   5   8       1339.81       1380.79       101.23 o                         
  -3   5   8        320.79        331.50        52.80 o                         
  -2   5   8       4035.54       3881.96       123.12 o                         
  -1   5   8         92.40         67.80        21.41 o                         
   0   5   8        213.85        231.42        19.53 o                         
   1   5   8        902.15        932.15        57.15 o                         
   2   5   8        108.20         96.03        15.13 o                         
   3   5   8       1334.49       1347.38        62.43 o                         
   4   5   8         29.14         39.52        16.90 o                         
   5   5   8        177.93        173.94        23.60 o                         
   6   5   8       1690.08       1734.78        74.05 o                         
   7   5   8         18.80          0.36        19.58 o                         
   8   5   8        694.96        735.69        64.15 o                         
   9   5   8        465.30        523.35        56.59 o                         
  10   5   8        139.48         70.76        49.69 o                         
  11   5   8        452.97        372.07        48.64 o                         
  12   5   8        223.19        173.48       124.34 o                         
  13   5   8        628.38        561.00        59.54 o                         
  14   5   8        655.58        666.92       139.26 o                         
  15   5   8         21.80          0.37        63.63 o                         
  16   5   8         84.49         18.44        96.36 o                         
 -15   6   8          4.57         11.08        21.84 o                         
 -14   6   8        302.98        355.04        69.29 o                         
 -13   6   8        118.34        155.44        32.12 o                         
 -12   6   8         30.72         26.24        24.97 o                         
 -11   6   8        249.81        279.40        54.53 o                         
 -10   6   8        133.44         99.77        33.58 o                         
  -9   6   8        589.07        647.80        77.90 o                         
  -8   6   8        111.61        117.80        35.58 o                         
  -7   6   8          3.17        -13.84        23.32 o                         
  -6   6   8          1.96         -7.11        26.12 o                         
  -5   6   8        421.14        386.20        42.74 o                         
  -4   6   8        353.54        361.09        39.87 o                         
  -3   6   8        410.35        306.94        40.80 o                         
  -2   6   8         51.50         83.24        23.82 o                         
  -1   6   8         57.64         52.06        16.84 o                         
   0   6   8        339.01        347.19        32.38 o                         
   1   6   8          0.56         10.11        14.52 o                         
   2   6   8        153.19        136.56        22.13 o                         
   3   6   8         81.26         81.88        16.19 o                         
   4   6   8         52.46         44.90        16.43 o                         
   5   6   8          1.24        -18.47        18.47 o                         
   6   6   8        149.36        163.78        24.49 o                         
   7   6   8        226.79        208.98        33.29 o                         
   8   6   8         41.05         -0.55        23.88 o                         
   9   6   8         24.74         12.89        35.92 o                         
  10   6   8         10.97        -18.43        25.85 o                         
  11   6   8         29.95          0.52        32.29 o                         
  12   6   8         21.14         -5.37        26.16 o                         
  13   6   8         97.29         46.39        64.30 o                         
  14   6   8        160.80        131.98        40.26 o                         
 -13   7   8        571.45        696.25        69.07 o                         
 -12   7   8        269.54        318.10        47.89 o                         
 -11   7   8        284.64        329.06        46.84 o                         
 -10   7   8         88.85         84.52        23.32 o                         
  -9   7   8        149.67        102.05        35.68 o                         
  -8   7   8        158.97        187.01        33.01 o                         
  -7   7   8        938.80       1041.26        72.70 o                         
  -6   7   8         53.06         66.19        20.15 o                         
  -5   7   8        261.90        298.02        39.82 o                         
  -4   7   8        555.37        521.60        41.80 o                         
  -3   7   8         41.36         32.83        22.25 o                         
  -2   7   8       1233.51       1219.79        63.00 o                         
  -1   7   8        337.09        313.59        33.13 o                         
   0   7   8        979.78        968.16        56.40 o                         
   1   7   8         24.73          5.07        18.07 o                         
   2   7   8         72.47         73.86        19.92 o                         
   3   7   8         25.49         39.44        16.26 o                         
   4   7   8        482.30        450.00        42.06 o                         
   5   7   8        282.00        337.84        47.47 o                         
   6   7   8        183.13        197.40        37.49 o                         
   7   7   8         21.93         17.79        19.69 o                         
   8   7   8        364.25        354.18        50.62 o                         
   9   7   8        144.48        194.44        40.28 o                         
  10   7   8         76.26         65.28        26.84 o                         
  11   7   8        361.45        382.64        65.17 o                         
  12   7   8          2.55         -9.41        22.95 o                         
 -10   8   8          1.43        -13.69        22.55 o                         
  -9   8   8        252.97        292.95        46.23 o                         
  -8   8   8        208.87        191.49        48.77 o                         
  -7   8   8        226.14        220.07        54.44 o                         
  -6   8   8         88.21         76.19        30.59 o                         
  -5   8   8         61.31         37.18        48.36 o                         
  -4   8   8        546.81        545.80        54.88 o                         
  -3   8   8        328.04        308.20        33.09 o                         
  -2   8   8          3.08        -13.30        13.30 o                         
  -1   8   8        174.43        173.56        24.91 o                         
   0   8   8         84.03         88.09        21.66 o                         
   1   8   8         44.25         48.66        17.06 o                         
   2   8   8        379.70        367.32        38.89 o                         
   3   8   8         11.83         13.42        15.68 o                         
   4   8   8        181.81        190.89        37.06 o                         
   5   8   8        157.47        190.37        35.55 o                         
   6   8   8          0.08        -15.01        27.91 o                         
   7   8   8        493.70        482.88        58.78 o                         
   8   8   8         46.71         49.07        40.26 o                         
  -3   9   8          1.74         26.16        38.66 o                         
  -2   9   8        116.95        111.16        45.15 o                         
  -1   9   8          1.47         -0.32        52.05 o                         
   0   9   8         87.87         87.45        24.04 o                         
   1   9   8          1.48          5.31        36.00 o                         
   2   9   8         19.36         52.51        24.53 o                         
 -19   1   9         70.79         59.80        23.60 o                         
 -18   1   9         74.25         55.34        22.15 o                         
 -17   1   9        936.46       1086.54        80.81 o                         
 -16   1   9        568.45        589.72        58.31 o                         
 -15   1   9       1758.82       1746.97        97.25 o                         
 -14   1   9        300.10        259.87        35.97 o                         
 -13   1   9         49.32         19.06        33.46 o                         
 -12   1   9        262.46        202.31        28.68 o                         
 -11   1   9       1086.48       1154.60        70.85 o                         
 -10   1   9        778.15        820.06        58.93 o                         
  -9   1   9       3941.20       3964.58       124.77 o                         
  -8   1   9         13.89         19.28        11.33 o                         
  -7   1   9       4465.56       4260.01       100.00 o                         
  -6   1   9       5697.96       5497.31       131.71 o                         
  -5   1   9         38.96         37.65        13.71 o                         
  -4   1   9       6807.66       6255.79       149.94 o                         
  -3   1   9         65.11         54.27        16.24 o                         
  -2   1   9        122.46        113.34        18.97 o                         
  -1   1   9       1010.65        969.96        28.35 o                         
   0   1   9        729.48        682.86        30.19 o                         
   1   1   9       3547.32       3247.57        71.50 o                         
   2   1   9       2067.66       1986.24       122.38 o                         
   3   1   9       1254.29       1263.66        54.31 o                         
   4   1   9       1048.70       1051.11        46.53 o                         
   5   1   9        315.99        336.64        24.85 o                         
   6   1   9        429.87        419.93        25.07 o                         
   7   1   9       1451.08       1495.22        41.24 o                         
   8   1   9       1855.68       1801.23        46.46 o                         
   9   1   9        891.85        882.88        38.82 o                         
  10   1   9        262.20        288.60        22.90 o                         
  11   1   9         10.55          6.81        13.94 o                         
  12   1   9       2158.10       2342.01        72.72 o                         
  13   1   9        357.57        399.01        31.78 o                         
  14   1   9        695.21        717.26        42.92 o                         
  15   1   9        188.46        242.07        26.23 o                         
  16   1   9         98.04        107.92        23.12 o                         
  17   1   9        390.82        457.54        44.61 o                         
  18   1   9        218.05        257.22        43.95 o                         
 -19   2   9        111.69        135.72        33.41 o                         
 -18   2   9          7.25         -1.98        30.62 o                         
 -17   2   9        184.01        142.57        29.82 o                         
 -16   2   9       1047.36       1039.93        78.24 o                         
 -15   2   9        282.08        239.79        42.99 o                         
 -14   2   9        239.37        248.39        35.68 o                         
 -13   2   9        143.48        104.87        20.51 o                         
 -12   2   9         92.28         66.55        24.40 o                         
 -11   2   9         10.45        -12.77        17.97 o                         
 -10   2   9        629.85        618.79        49.19 o                         
  -9   2   9       1024.71       1026.94        51.58 o                         
  -8   2   9        228.87        224.76        23.53 o                         
  -7   2   9         11.13         10.40        10.29 o                         
  -6   2   9        208.39        228.76        26.99 o                         
  -5   2   9       1074.65       1102.79        55.61 o                         
  -4   2   9        175.44        147.41        34.02 o                         
  -3   2   9        726.47        724.93        48.75 o                         
  -2   2   9         40.35         26.53        10.17 o                         
  -1   2   9        150.02        175.23        24.08 o                         
   0   2   9        908.63        819.51        51.13 o                         
   1   2   9       1149.61       1123.91        59.28 o                         
   2   2   9       3763.84       3347.19        77.09 o                         
   3   2   9         71.09         88.41        13.12 o                         
   4   2   9        302.68        291.84        22.51 o                         
   5   2   9          7.44         14.85         7.24 o                         
   6   2   9        349.59        361.00        23.47 o                         
   7   2   9        294.80        281.80        21.56 o                         
   8   2   9        907.86        887.42        38.76 o                         
   9   2   9          8.37         -2.96         8.23 o                         
  10   2   9          5.25         -1.47         9.62 o                         
  11   2   9        780.92        790.47        46.04 o                         
  12   2   9          9.39         24.84        17.40 o                         
  13   2   9        839.53        892.04        67.96 o                         
  14   2   9         74.69         83.51        36.71 o                         
  15   2   9         29.96         30.12        16.75 o                         
  16   2   9         13.86          1.85        16.56 o                         
  17   2   9         67.82         56.74        18.55 o                         
 -18   3   9         13.30         -3.38        41.66 o                         
 -17   3   9        175.01        141.92        31.94 o                         
 -16   3   9          0.90         31.52        20.82 o                         
 -15   3   9         38.45         58.74        23.35 o                         
 -14   3   9        448.21        440.98        46.99 o                         
 -13   3   9          1.06         -9.20        14.06 o                         
 -12   3   9        315.45        321.45        31.77 o                         
 -11   3   9        148.05        130.14        21.61 o                         
 -10   3   9        689.37        699.67        44.12 o                         
  -9   3   9       1208.24       1214.65        65.81 o                         
  -8   3   9        151.75        166.11        24.20 o                         
  -7   3   9        242.34        272.08        29.18 o                         
  -6   3   9       1079.24       1024.56        55.23 o                         
  -5   3   9          8.15          5.06         7.02 o                         
  -4   3   9        291.16        277.54        50.45 o                         
  -3   3   9       2575.54       2488.22       136.84 o                         
  -2   3   9       1404.98       1356.65        66.48 o                         
  -1   3   9        216.62        249.01        28.42 o                         
   0   3   9         20.31         22.79        12.36 o                         
   1   3   9        365.07        393.18        36.26 o                         
   2   3   9        328.18        347.39        34.80 o                         
   3   3   9         15.50         19.15        10.63 o                         
   4   3   9         94.97        109.35        15.98 o                         
   5   3   9         29.57         35.69         8.68 o                         
   6   3   9        476.77        475.87        34.09 o                         
   7   3   9         14.92         13.80        10.44 o                         
   8   3   9          5.87         23.08        11.44 o                         
   9   3   9        414.95        444.14        33.96 o                         
  10   3   9        159.02        163.43        27.81 o                         
  11   3   9         88.74         95.12        23.75 o                         
  12   3   9        579.56        588.92        53.36 o                         
  13   3   9          9.56         14.49        17.95 o                         
  14   3   9         10.03         -0.48        15.75 o                         
  15   3   9        166.41        167.37        34.92 o                         
  16   3   9          0.20         18.12        22.60 o                         
  17   3   9         38.14         51.35        19.84 o                         
 -17   4   9         50.87         59.63        19.03 o                         
 -16   4   9        851.35        861.64        49.70 o                         
 -15   4   9        965.71        906.03        58.64 o                         
 -14   4   9        513.52        547.01        44.03 o                         
 -13   4   9        164.95        167.99        25.35 o                         
 -12   4   9        400.33        415.54        43.84 o                         
 -11   4   9        291.33        289.40        36.59 o                         
 -10   4   9        907.05        944.51        60.55 o                         
  -9   4   9        604.78        605.49        47.21 o                         
  -8   4   9        561.30        574.42        54.23 o                         
  -7   4   9        230.73        217.02        41.41 o                         
  -6   4   9         23.27          7.62        19.78 o                         
  -5   4   9       1964.77       1864.74       122.03 o                         
  -4   4   9         84.79         90.54        27.42 o                         
  -3   4   9        845.93        895.43        82.83 o                         
  -2   4   9        174.15        235.37        44.27 o                         
  -1   4   9        110.63         95.69        20.31 o                         
   0   4   9       1916.10       1885.85        77.47 o                         
   1   4   9        547.83        565.14        36.63 o                         
   2   4   9       1312.24       1254.52        53.66 o                         
   3   4   9       2121.55       2118.92        92.22 o                         
   4   4   9         29.04         25.02        16.54 o                         
   5   4   9         16.35          7.81        20.40 o                         
   6   4   9       3483.29       3562.26       190.54 o                         
   7   4   9        491.48        487.70        40.68 o                         
   8   4   9        663.67        612.91        46.05 o                         
   9   4   9          2.61        -27.82        27.82 o                         
  10   4   9         58.91         75.08        20.31 o                         
  11   4   9        988.14        906.74       103.35 o                         
  12   4   9         25.97         50.17        29.00 o                         
  13   4   9        951.86       1083.89       120.10 o                         
  14   4   9         14.62        -17.02        26.51 o                         
  15   4   9         97.81        118.10        43.20 o                         
  16   4   9         17.10        -10.05        29.41 o                         
 -16   5   9         14.65         36.74        33.93 o                         
 -15   5   9        332.47        340.98        47.60 o                         
 -14   5   9        260.99        341.91        65.38 o                         
 -13   5   9          0.21         16.73        26.45 o                         
 -12   5   9        323.66        356.05        62.65 o                         
 -11   5   9        310.26        285.22        55.53 o                         
 -10   5   9         26.94        122.90        41.19 o                         
  -9   5   9        139.01        114.80        35.76 o                         
  -8   5   9        421.99        440.92        64.76 o                         
  -7   5   9        121.67        120.57        36.18 o                         
  -6   5   9        103.92         64.41        24.62 o                         
  -5   5   9         13.22         -2.41        17.29 o                         
  -4   5   9         12.56         54.58        26.81 o                         
  -3   5   9        119.18        100.58        34.12 o                         
  -2   5   9        101.27        113.11        25.91 o                         
  -1   5   9        636.25        604.05        39.25 o                         
   0   5   9        383.38        393.93        41.05 o                         
   1   5   9          9.85         10.28        19.86 o                         
   2   5   9        326.29        285.59        30.01 o                         
   3   5   9        294.28        284.28        30.58 o                         
   4   5   9         12.22         12.45        17.45 o                         
   5   5   9        303.79        243.34        30.03 o                         
   6   5   9         61.73         39.98        15.55 o                         
   7   5   9         10.65         11.70        15.12 o                         
   8   5   9         85.75         43.13        56.75 o                         
   9   5   9        102.64         60.75        84.45 o                         
  10   5   9         19.62         -7.21        32.78 o                         
  11   5   9        174.34        127.68        52.27 o                         
  12   5   9        253.67        165.87        53.44 o                         
  13   5   9          6.74        -63.49        74.54 o                         
  14   5   9         28.86        -11.69        48.35 o                         
 -14   6   9         19.15         28.29        20.35 o                         
 -13   6   9        680.08        701.97        91.85 o                         
 -12   6   9         16.58         55.68        27.82 o                         
 -11   6   9        160.31        213.16        51.98 o                         
 -10   6   9        353.09        362.20        64.40 o                         
  -9   6   9          7.67         47.13        27.21 o                         
  -8   6   9       1097.62       1189.35       106.67 o                         
  -7   6   9         62.10         93.71        36.34 o                         
  -6   6   9        107.57        145.52        40.21 o                         
  -5   6   9        868.27        909.17        66.48 o                         
  -4   6   9         43.91         36.82        16.19 o                         
  -3   6   9        753.99        780.69        60.17 o                         
  -2   6   9        207.15        237.57        35.00 o                         
  -1   6   9        258.02        236.08        28.05 o                         
   0   6   9       1025.55       1041.13        59.62 o                         
   1   6   9        283.69        279.86        31.60 o                         
   2   6   9        333.44        340.99        33.82 o                         
   3   6   9       1286.30       1307.36        68.14 o                         
   4   6   9        287.91        303.91        34.21 o                         
   5   6   9       1384.70       1352.31        71.31 o                         
   6   6   9        324.40        267.93        32.25 o                         
   7   6   9         33.94        -22.16        33.07 o                         
   8   6   9        803.77        725.39        69.77 o                         
   9   6   9         65.17         13.74        26.84 o                         
  10   6   9        663.84        560.35        61.42 o                         
  11   6   9        157.87        169.79        72.83 o                         
  12   6   9          7.68        -39.27       141.30 o                         
  13   6   9         42.16        -34.01        34.01 o                         
 -11   7   9         88.25        103.88        47.69 o                         
 -10   7   9        132.72        116.63        29.41 o                         
  -9   7   9        119.72        114.71        29.12 o                         
  -8   7   9         34.08         44.12        22.10 o                         
  -7   7   9         10.23          9.28        17.71 o                         
  -6   7   9        214.61        265.07        40.87 o                         
  -5   7   9         18.21         34.65        19.95 o                         
  -4   7   9        260.82        253.79        36.72 o                         
  -3   7   9          2.79         -8.73        15.30 o                         
  -2   7   9         18.04         15.07        15.55 o                         
  -1   7   9         55.16         25.76        16.46 o                         
   0   7   9         62.71         52.00        17.61 o                         
   1   7   9        649.49        623.86        48.64 o                         
   2   7   9         88.17         82.77        33.20 o                         
   3   7   9        104.11         77.01        19.00 o                         
   4   7   9         13.38         -4.09        18.29 o                         
   5   7   9        168.78        136.70        31.25 o                         
   6   7   9          1.10        -27.22        27.22 o                         
   7   7   9        406.89        367.64        50.07 o                         
   8   7   9          7.94        -46.38        46.38 o                         
   9   7   9         78.33         32.87        26.72 o                         
  10   7   9         28.44         14.50        35.98 o                         
  -7   8   9        201.82        283.69        67.48 o                         
  -6   8   9        295.58        315.27        44.47 o                         
  -5   8   9          6.84         53.46        22.29 o                         
  -4   8   9          0.09         22.40        19.78 o                         
  -3   8   9          6.04          8.97        15.97 o                         
  -2   8   9        369.43        376.66        38.83 o                         
  -1   8   9        149.14        143.56        23.18 o                         
   0   8   9        226.05        244.15        31.78 o                         
   1   8   9          6.35         12.46        16.39 o                         
   2   8   9          1.67          5.46        19.89 o                         
   3   8   9        504.62        469.95        56.45 o                         
   4   8   9          0.22          8.05        31.66 o                         
   5   8   9        268.03        256.36        43.44 o                         
   6   8   9         24.22        -18.30        36.03 o                         
 -18   0  10         60.39         27.78        29.02 o                         
 -17   0  10       1588.79       1695.64       148.93 o                         
 -16   0  10          9.16         -8.88        30.01 o                         
 -15   0  10       1123.94       1185.66       118.69 o                         
 -14   0  10         13.45         -8.28        23.62 o                         
 -13   0  10        227.41        221.04        48.26 o                         
 -12   0  10       1015.55       1090.58       104.77 o                         
 -11   0  10        217.18        214.29        45.19 o                         
 -10   0  10       2598.39       2835.61       157.87 o                         
  -9   0  10        209.81        215.68        47.40 o                         
  -8   0  10          2.89         -0.87        15.75 o                         
  -7   0  10        250.36        230.88        39.24 o                         
  -6   0  10         69.33         89.94        32.45 o                         
  -5   0  10         95.15         93.09        32.47 o                         
  -4   0  10       2316.56       2338.84       132.45 o                         
  -3   0  10       1577.10       1432.32       104.71 o                         
  -2   0  10        599.45        527.96        60.07 o                         
  -1   0  10       1938.58       1764.63       113.71 o                         
   0   0  10         52.85         67.73        25.04 o                         
   1   0  10       9033.92       8728.58       255.03 o                         
   2   0  10        264.29        225.32        43.78 o                         
   3   0  10        234.04        256.42        44.47 o                         
   4   0  10       1126.81       1261.68        97.06 o                         
   5   0  10          0.28          8.59         9.96 o                         
   6   0  10       1489.92       1579.91        71.01 o                         
   7   0  10        910.56        926.18        45.22 o                         
   8   0  10        330.77        370.63        29.53 o                         
   9   0  10        225.69        242.30        25.09 o                         
  10   0  10       1302.59       1322.67        75.67 o                         
  11   0  10        926.61        880.18        63.46 o                         
  12   0  10        554.63        528.93        50.60 o                         
  13   0  10        856.24        881.21        67.90 o                         
  14   0  10         96.33         98.32        25.75 o                         
  15   0  10          4.21        -15.70        17.40 o                         
  16   0  10         24.76         39.44        22.29 o                         
  17   0  10        352.97        379.46        70.86 o                         
 -18   1  10         93.39         36.29        28.16 o                         
 -17   1  10          3.98          0.63        23.07 o                         
 -16   1  10        205.40        144.64        28.43 o                         
 -15   1  10        110.88        105.33        25.78 o                         
 -14   1  10         15.23         13.93        17.02 o                         
 -13   1  10         55.53         30.98        20.80 o                         
 -12   1  10          3.14         12.03        16.96 o                         
 -11   1  10        129.15        135.24        25.25 o                         
 -10   1  10         66.60         51.15        18.77 o                         
  -9   1  10         71.74        109.06        23.15 o                         
  -8   1  10        370.11        360.51        31.10 o                         
  -7   1  10        249.41        238.59        28.88 o                         
  -6   1  10          4.06        -19.37        25.33 o                         
  -5   1  10       1732.77       1645.55        80.44 o                         
  -4   1  10       2719.11       2523.78       118.30 o                         
  -3   1  10         65.06         48.15        15.82 o                         
  -2   1  10          9.74         -4.55        14.44 o                         
  -1   1  10        204.63        186.67        39.51 o                         
   0   1  10        723.83        673.23        28.07 o                         
   1   1  10         72.20         78.61        11.49 o                         
   2   1  10        780.15        745.50        33.88 o                         
   3   1  10          2.72          4.89        10.30 o                         
   4   1  10          1.57          0.12        10.14 o                         
   5   1  10        123.75        122.61        16.25 o                         
   6   1  10         20.27         23.71         8.25 o                         
   7   1  10        285.92        322.45        24.38 o                         
   8   1  10        266.05        255.94        22.05 o                         
   9   1  10          4.90          6.18         8.24 o                         
  10   1  10         52.85         38.77         9.57 o                         
  11   1  10         62.70         65.65        12.30 o                         
  12   1  10          0.48         -8.49        12.26 o                         
  13   1  10        252.87        242.50        25.52 o                         
  14   1  10         15.61         19.96        16.86 o                         
  15   1  10         29.31         19.55        24.52 o                         
  16   1  10        247.95        301.57        36.19 o                         
  17   1  10         27.00          5.72        13.32 o                         
 -18   2  10        473.46        511.90        58.74 o                         
 -17   2  10        462.06        466.03        55.80 o                         
 -16   2  10          1.77        -24.39        24.39 o                         
 -15   2  10        780.64        845.61        68.28 o                         
 -14   2  10          8.04          8.59        24.88 o                         
 -13   2  10         70.53         45.48        36.91 o                         
 -12   2  10        652.13        675.02        57.78 o                         
 -11   2  10        207.16        218.35        27.44 o                         
 -10   2  10       1044.93       1080.47        57.03 o                         
  -9   2  10        274.63        293.05        34.80 o                         
  -8   2  10         18.77          9.95        25.83 o                         
  -7   2  10         18.77         31.23        12.28 o                         
  -6   2  10        944.10        870.34        54.06 o                         
  -5   2  10       1072.87       1079.90        96.02 o                         
  -4   2  10        325.49        302.28        35.19 o                         
  -3   2  10         76.20         86.26        20.96 o                         
  -2   2  10       1046.09        949.32        58.45 o                         
  -1   2  10       1459.36       1384.16        70.92 o                         
   0   2  10        276.50        278.60        46.92 o                         
   1   2  10       1485.73       1478.35       107.11 o                         
   2   2  10        370.91        366.75        37.70 o                         
   3   2  10       1028.35        980.91        40.62 o                         
   4   2  10        337.31        351.81        25.66 o                         
   5   2  10        208.53        212.41        18.65 o                         
   6   2  10       1760.03       1777.22        53.94 o                         
   7   2  10       1037.02       1097.61        44.41 o                         
   8   2  10        411.89        414.86        27.91 o                         
   9   2  10        544.54        581.57        33.76 o                         
  10   2  10         27.46          7.53        10.54 o                         
  11   2  10         39.79         43.44        16.11 o                         
  12   2  10        580.55        585.25        53.99 o                         
  13   2  10        282.21        256.65        38.92 o                         
  14   2  10        233.86        234.40        31.67 o                         
  15   2  10          3.37         -6.22        17.57 o                         
  16   2  10         37.00         40.86        17.98 o                         
 -17   3  10         22.02         -3.40        16.08 o                         
 -16   3  10       1324.25       1333.00        73.47 o                         
 -15   3  10        290.75        324.63        35.86 o                         
 -14   3  10        379.43        362.05        35.92 o                         
 -13   3  10         18.58         16.90        12.50 o                         
 -12   3  10         89.15         48.93        15.24 o                         
 -11   3  10       1381.17       1330.07        77.89 o                         
 -10   3  10        677.12        685.67        55.78 o                         
  -9   3  10       1041.82       1091.36        67.13 o                         
  -8   3  10       1080.87       1011.29        62.25 o                         
  -7   3  10        654.25        664.92        49.91 o                         
  -6   3  10        944.28        939.29        53.59 o                         
  -5   3  10        776.62        758.22        81.14 o                         
  -4   3  10        883.87        852.28        84.22 o                         
  -3   3  10       1010.50        941.85        69.35 o                         
  -2   3  10         22.54         38.37        16.62 o                         
  -1   3  10          7.03         -7.12        16.72 o                         
   0   3  10       1611.42       1567.50        75.50 o                         
   1   3  10         96.82         71.93        18.33 o                         
   2   3  10       1363.79       1383.03        72.32 o                         
   3   3  10         59.51         72.05        16.22 o                         
   4   3  10          2.14         -1.77         9.82 o                         
   5   3  10        961.55       1016.24        51.00 o                         
   6   3  10        144.65        191.12        24.52 o                         
   7   3  10       2756.72       2797.97       111.07 o                         
   8   3  10         47.97         54.95        18.89 o                         
   9   3  10         42.00         31.71        14.45 o                         
  10   3  10         56.78         46.39        26.42 o                         
  11   3  10       1372.12       1390.90        80.41 o                         
  12   3  10        176.48        122.25        61.40 o                         
  13   3  10        679.18        698.37        61.48 o                         
  14   3  10          6.77         51.47        27.27 o                         
  15   3  10         20.68         15.68        41.32 o                         
 -16   4  10         17.25         -2.39        18.86 o                         
 -15   4  10         14.35         15.28        20.17 o                         
 -14   4  10        222.02        191.44        51.58 o                         
 -13   4  10         73.75         57.88        33.67 o                         
 -12   4  10         69.27          7.09        25.33 o                         
 -11   4  10          0.02         -0.95        20.74 o                         
 -10   4  10        206.96        233.80        52.29 o                         
  -9   4  10        493.86        486.41        71.50 o                         
  -8   4  10         12.75         22.01        29.43 o                         
  -7   4  10        172.54        162.69        42.79 o                         
  -6   4  10         23.49         29.85        24.53 o                         
  -5   4  10          4.26         24.03        22.48 o                         
  -4   4  10        182.01        127.97        37.28 o                         
  -3   4  10         79.81         99.66        23.84 o                         
  -2   4  10        704.04        654.35        50.67 o                         
  -1   4  10          2.69          4.73        11.56 o                         
   0   4  10         50.85         54.01        15.77 o                         
   1   4  10          5.08         18.84        18.24 o                         
   2   4  10        243.72        241.75        26.10 o                         
   3   4  10        120.01        128.39        26.37 o                         
   4   4  10        716.21        633.05        54.41 o                         
   5   4  10          2.19         24.49        19.55 o                         
   6   4  10        830.80        863.66        65.10 o                         
   7   4  10         81.90         81.32        23.00 o                         
   8   4  10          3.88         -8.89        18.13 o                         
   9   4  10        480.34        460.58        49.15 o                         
  10   4  10          9.38         -9.44        28.61 o                         
  11   4  10        152.68        187.48        51.22 o                         
  12   4  10         97.51         39.15        23.77 o                         
  13   4  10        112.42        144.51        50.25 o                         
  14   4  10        212.74        261.91        62.34 o                         
 -14   5  10        464.89        471.99        78.33 o                         
 -13   5  10        101.34        124.94        41.69 o                         
 -12   5  10         94.00         83.87        35.13 o                         
 -11   5  10       1409.14       1427.60       128.36 o                         
 -10   5  10        543.42        468.57        74.50 o                         
  -9   5  10       1244.79       1183.16       110.49 o                         
  -8   5  10        428.01        538.83        76.00 o                         
  -7   5  10         14.25         38.44        29.30 o                         
  -6   5  10        543.74        538.94        73.10 o                         
  -5   5  10        588.79        615.62        76.19 o                         
  -4   5  10        169.06        167.60        45.89 o                         
  -3   5  10        870.88        921.76        92.47 o                         
  -2   5  10         78.45         73.35        18.69 o                         
  -1   5  10        205.18        183.22        29.89 o                         
   0   5  10       1418.83       1478.05        83.49 o                         
   1   5  10         19.93         23.76        20.42 o                         
   2   5  10        436.08        483.62        48.13 o                         
   3   5  10         10.33          9.62        18.45 o                         
   4   5  10        179.67        202.93        33.99 o                         
   5   5  10        501.93        511.35        52.68 o                         
   6   5  10         10.56         33.22        19.59 o                         
   7   5  10        503.54        497.24        51.22 o                         
   8   5  10        353.34        290.30        40.97 o                         
   9   5  10          3.36        -21.75        36.29 o                         
  10   5  10        145.21         71.29        31.49 o                         
  11   5  10        462.52        459.07        77.44 o                         
  12   5  10         47.91         41.07        38.35 o                         
  13   5  10        307.57        361.98        73.44 o                         
 -12   6  10         24.66         49.28        34.92 o                         
 -11   6  10          5.87         24.46        26.23 o                         
 -10   6  10        303.19        300.57        59.66 o                         
  -9   6  10          8.32        -20.22        20.22 o                         
  -8   6  10        115.67         96.56        36.71 o                         
  -7   6  10         34.63         30.64        29.67 o                         
  -6   6  10        317.40        321.36        60.92 o                         
  -5   6  10        105.77        137.08        30.09 o                         
  -4   6  10        140.46        171.81        35.68 o                         
  -3   6  10        139.25        179.74        32.74 o                         
  -2   6  10         14.01         24.49        20.00 o                         
  -1   6  10        104.22        120.31        27.16 o                         
   0   6  10          8.66         -3.74        16.86 o                         
   1   6  10        316.79        351.80        44.89 o                         
   2   6  10         28.37         45.30        36.42 o                         
   3   6  10          8.76         22.06        15.40 o                         
   4   6  10        224.96        221.02        30.14 o                         
   5   6  10        634.72        687.82        52.74 o                         
   6   6  10        281.68        227.42        32.18 o                         
   7   6  10         29.69         10.80        18.79 o                         
   8   6  10         38.30         -8.33        73.75 o                         
   9   6  10         11.08        -41.43        71.48 o                         
  10   6  10         38.67         -1.06        93.33 o                         
  11   6  10         19.53        -11.25        60.93 o                         
  -9   7  10         13.05         14.40        18.89 o                         
  -8   7  10        488.05        510.69        55.68 o                         
  -7   7  10         87.46         65.36        23.81 o                         
  -6   7  10        177.02        233.34        43.48 o                         
  -5   7  10        161.10        216.45        38.39 o                         
  -4   7  10          4.74         11.78        19.21 o                         
  -3   7  10        524.71        511.06        53.82 o                         
  -2   7  10         57.49         65.17        23.52 o                         
  -1   7  10        394.11        421.97        50.90 o                         
   0   7  10         44.45         57.78        24.13 o                         
   1   7  10          1.78        -10.27        27.65 o                         
   2   7  10         60.99        101.91        29.21 o                         
   3   7  10          4.90        -10.68        16.22 o                         
   4   7  10        259.98        271.55        36.45 o                         
   5   7  10         50.43         51.70        20.81 o                         
   6   7  10          0.42        -31.55        74.30 o                         
   7   7  10          4.78        -54.91        54.91 o                         
   8   7  10        353.73        352.19        49.83 o                         
  -4   8  10        465.46        504.78        57.67 o                         
  -3   8  10         17.51         38.79        24.17 o                         
  -2   8  10        289.38        302.18        44.69 o                         
  -1   8  10        194.65        247.64        43.62 o                         
   0   8  10          5.87        -19.43        19.43 o                         
   1   8  10        206.46        215.55        31.57 o                         
   2   8  10         64.63         24.01        21.83 o                         
 -17   1  11        399.53        437.51        56.41 o                         
 -16   1  11       1234.73       1352.14        94.64 o                         
 -15   1  11        283.33        257.28        40.17 o                         
 -14   1  11         74.05         66.32        49.21 o                         
 -13   1  11        268.09        253.02        37.74 o                         
 -12   1  11        841.55        831.98        66.48 o                         
 -11   1  11        150.69        154.65        24.22 o                         
 -10   1  11       1712.02       1767.61        74.49 o                         
  -9   1  11         13.47         26.15        16.77 o                         
  -8   1  11        223.87        221.46        32.35 o                         
  -7   1  11       1417.58       1385.93       112.55 o                         
  -6   1  11         90.51         86.59        24.72 o                         
  -5   1  11       4619.21       4237.02       150.09 o                         
  -4   1  11        297.96        308.69        37.77 o                         
  -3   1  11        254.94        237.42        32.56 o                         
  -2   1  11         92.12         65.09        15.82 o                         
  -1   1  11        507.22        492.45        45.65 o                         
   0   1  11        325.00        388.10        40.50 o                         
   1   1  11       1400.35       1563.86        79.39 o                         
   2   1  11        323.28        323.90        37.75 o                         
   3   1  11        163.49        215.60        39.90 o                         
   4   1  11        730.69        770.43        39.62 o                         
   5   1  11        215.21        198.83        21.44 o                         
   6   1  11       1436.35       1518.13        51.37 o                         
   7   1  11         11.84         14.99        12.19 o                         
   8   1  11        116.07        125.56        17.29 o                         
   9   1  11        238.73        295.16        24.90 o                         
  10   1  11        101.47         89.68        14.57 o                         
  11   1  11       1064.92       1126.74        52.40 o                         
  12   1  11        462.49        499.77        36.15 o                         
  13   1  11        360.62        385.04        38.93 o                         
  14   1  11         72.29         62.04        16.80 o                         
  15   1  11        205.49        225.60        31.95 o                         
 -16   2  11        201.65        228.91        42.92 o                         
 -15   2  11        364.68        395.75        48.40 o                         
 -14   2  11         86.53         92.36        22.00 o                         
 -13   2  11        239.09        251.23        33.04 o                         
 -12   2  11         14.57         18.99        12.93 o                         
 -11   2  11       1145.56       1222.67        75.95 o                         
 -10   2  11        493.21        501.94        71.66 o                         
  -9   2  11         23.96          8.36        14.79 o                         
  -8   2  11         91.74         92.89        22.64 o                         
  -7   2  11         80.98         50.45        24.50 o                         
  -6   2  11        421.22        438.77        64.93 o                         
  -5   2  11         42.29         59.05        21.95 o                         
  -4   2  11       1676.63       1635.67        84.31 o                         
  -3   2  11          6.44         -0.35        12.91 o                         
  -2   2  11        158.11        123.60        23.31 o                         
  -1   2  11        191.30        195.01        30.57 o                         
   0   2  11       1304.97       1260.85        70.77 o                         
   1   2  11       1319.79       1243.11        71.22 o                         
   2   2  11        219.73        208.25        30.66 o                         
   3   2  11          0.66         -9.97        16.42 o                         
   4   2  11        149.18        148.53        27.40 o                         
   5   2  11        318.55        358.33        32.09 o                         
   6   2  11         67.65         83.65        15.70 o                         
   7   2  11        506.03        555.32        32.97 o                         
   8   2  11        170.74        185.15        20.78 o                         
   9   2  11        118.69        108.84        16.16 o                         
  10   2  11        285.59        294.21        29.30 o                         
  11   2  11         48.55         56.05        18.40 o                         
  12   2  11        972.87        981.46        70.20 o                         
  13   2  11         13.76         16.52        14.99 o                         
  14   2  11         77.58         94.73        21.27 o                         
  15   2  11          2.66         -7.44        15.05 o                         
 -15   3  11        446.93        491.13        45.55 o                         
 -14   3  11         51.43         19.31        19.58 o                         
 -13   3  11        314.67        326.71        42.56 o                         
 -12   3  11        189.75        185.85        30.24 o                         
 -11   3  11         46.02         37.06        22.53 o                         
 -10   3  11        628.26        616.24        81.99 o                         
  -9   3  11          1.35          6.05        21.72 o                         
  -8   3  11        881.90        862.51        92.74 o                         
  -7   3  11        634.56        597.85        77.97 o                         
  -6   3  11        233.78        236.21        49.97 o                         
  -5   3  11        178.42        201.71        32.85 o                         
  -4   3  11        169.64        164.12        29.35 o                         
  -3   3  11          3.87          2.01        12.51 o                         
  -2   3  11        517.63        516.04        46.43 o                         
  -1   3  11         74.41         76.60        22.11 o                         
   0   3  11        668.92        701.91        55.14 o                         
   1   3  11          5.84         17.62        15.28 o                         
   2   3  11         24.76         44.31        18.49 o                         
   3   3  11        439.97        457.21        36.08 o                         
   4   3  11          2.54         -4.23        11.92 o                         
   5   3  11         12.76         11.15        10.30 o                         
   6   3  11        304.39        342.19        41.78 o                         
   7   3  11         42.02         36.10        24.29 o                         
   8   3  11        188.84        184.74        31.15 o                         
   9   3  11          3.52        -26.48        26.48 o                         
  10   3  11          2.49          8.46        30.85 o                         
  11   3  11        152.68        154.20        30.15 o                         
  12   3  11         45.94         54.62        25.03 o                         
  13   3  11          7.50         32.90        19.20 o                         
  14   3  11        410.02        522.82        56.65 o                         
 -14   4  11        300.29        338.56        65.54 o                         
 -13   4  11        173.65        146.31        43.21 o                         
 -12   4  11         31.40         35.09        29.38 o                         
 -11   4  11        696.24        733.30        93.28 o                         
 -10   4  11          0.02          5.35        32.65 o                         
  -9   4  11        781.44        874.23        98.42 o                         
  -8   4  11        122.60        152.29        46.95 o                         
  -7   4  11        160.28        173.99        49.29 o                         
  -6   4  11       1809.41       1992.75       141.76 o                         
  -5   4  11         47.13         66.15        32.03 o                         
  -4   4  11        999.25        965.49        67.11 o                         
  -3   4  11        503.95        498.75        47.17 o                         
  -2   4  11         60.23         53.83        17.91 o                         
  -1   4  11        914.55        960.45        64.14 o                         
   0   4  11        706.80        746.17        56.40 o                         
   1   4  11        686.63        709.77        46.50 o                         
   2   4  11        723.71        696.96        57.68 o                         
   3   4  11          1.12          8.95        21.32 o                         
   4   4  11         25.21         22.52        15.10 o                         
   5   4  11       1330.20       1294.72        81.06 o                         
   6   4  11          8.62         43.61        25.27 o                         
   7   4  11        640.94        726.27        62.44 o                         
   8   4  11         51.78         48.66        18.05 o                         
   9   4  11        189.16        152.67        30.87 o                         
  10   4  11        259.36        287.89        63.36 o                         
  11   4  11          0.72        -15.21        30.89 o                         
  12   4  11        522.25        562.87        88.89 o                         
  13   4  11         41.21         67.64        42.18 o                         
 -13   5  11        195.07        275.83        61.80 o                         
 -12   5  11          2.28          7.34        25.82 o                         
 -11   5  11        120.41        123.42        45.78 o                         
 -10   5  11          7.56         28.17        30.36 o                         
  -9   5  11          3.91         68.39        36.56 o                         
  -8   5  11        523.47        543.89        77.36 o                         
  -7   5  11         52.43         62.09        31.38 o                         
  -6   5  11          3.91         29.50        19.78 o                         
  -5   5  11        101.89         81.31        33.58 o                         
  -4   5  11        308.33        327.67        41.71 o                         
  -3   5  11        119.07        147.02        29.48 o                         
  -2   5  11        119.29        119.52        37.94 o                         
  -1   5  11        365.47        389.35        46.99 o                         
   0   5  11         58.07         71.73        22.14 o                         
   1   5  11          8.45         30.68        24.50 o                         
   2   5  11          3.02         10.67        17.61 o                         
   3   5  11         51.57         67.50        21.79 o                         
   4   5  11         23.63         42.81        21.39 o                         
   5   5  11         61.17         42.09        23.35 o                         
   6   5  11        881.47        786.21        68.00 o                         
   7   5  11        128.26        134.19        32.42 o                         
   8   5  11         15.20         13.81        18.57 o                         
   9   5  11         30.04         -1.85        24.26 o                         
  10   5  11        412.66        417.63        73.07 o                         
  11   5  11         14.12         18.20        24.10 o                         
 -10   6  11          7.39        -26.64        30.77 o                         
  -9   6  11         19.48         17.56        23.59 o                         
  -8   6  11        282.26        237.71        56.85 o                         
  -7   6  11        141.50        180.37        51.57 o                         
  -6   6  11        286.88        326.17        62.42 o                         
  -5   6  11        275.07        345.43        47.05 o                         
  -4   6  11        150.42        198.21        43.01 o                         
  -3   6  11        772.67        769.72        68.12 o                         
  -2   6  11         17.94         35.04        22.06 o                         
  -1   6  11        503.04        498.55        54.47 o                         
   0   6  11        133.02         75.29        24.40 o                         
   1   6  11         58.21         91.03        25.78 o                         
   2   6  11        604.06        663.24        63.63 o                         
   3   6  11         87.74         55.07        22.71 o                         
   4   6  11         97.41         86.71        28.16 o                         
   5   6  11        753.65        712.93        66.13 o                         
   6   6  11         17.01         -1.74        22.34 o                         
   7   6  11        400.43        393.89        50.28 o                         
   8   6  11         40.20         76.70        33.37 o                         
   9   6  11        139.18        151.21        51.80 o                         
  -6   7  11         61.76         32.92        20.85 o                         
  -5   7  11        152.16        189.92        39.88 o                         
  -4   7  11         10.92        -16.59        81.63 o                         
  -3   7  11        108.36         97.76        26.17 o                         
  -2   7  11         24.78         40.86        24.66 o                         
  -1   7  11        161.98        124.32        31.54 o                         
   0   7  11         36.96         57.51        27.17 o                         
   1   7  11        262.41        282.74        43.65 o                         
   2   7  11        162.04        131.72        31.54 o                         
   3   7  11        113.53        166.69        35.48 o                         
   4   7  11         77.11         63.05        23.59 o                         
   5   7  11        144.36        133.55        32.36 o                         
 -15   0  12         49.58         55.32        29.28 o                         
 -14   0  12         61.84         56.48        29.04 o                         
 -13   0  12        279.50        286.34        62.03 o                         
 -12   0  12        946.86        934.32       101.96 o                         
 -11   0  12       2335.25       2609.27       165.56 o                         
 -10   0  12         74.57         92.69        34.18 o                         
  -9   0  12         35.83         14.92        17.90 o                         
  -8   0  12        332.54        347.49        64.23 o                         
  -7   0  12       1091.12       1003.32       100.61 o                         
  -6   0  12        441.95        437.74        65.63 o                         
  -5   0  12       2774.21       3116.79       172.32 o                         
  -4   0  12        240.92        234.36        49.92 o                         
  -3   0  12        138.48        153.10        39.67 o                         
  -2   0  12       1055.47       1121.81       100.07 o                         
  -1   0  12          2.30          4.91        17.64 o                         
   0   0  12       3318.12       3068.40       167.91 o                         
   1   0  12        319.05        280.18        52.64 o                         
   2   0  12        650.00        613.42        76.39 o                         
   3   0  12        595.42        583.88        75.54 o                         
   4   0  12         53.91         80.31        34.68 o                         
   5   0  12       1637.71       1618.07       125.64 o                         
   6   0  12        957.84       1051.80        63.22 o                         
   7   0  12       1277.32       1339.32        58.91 o                         
   8   0  12        103.79        130.15        27.21 o                         
   9   0  12         88.62         87.19        22.81 o                         
  10   0  12         55.16         48.54        17.87 o                         
  11   0  12       1457.48       1674.84        92.17 o                         
  12   0  12        261.86        248.07        37.43 o                         
  13   0  12        348.76        321.10        42.48 o                         
  14   0  12          5.83          5.14        15.55 o                         
 -15   1  12         41.22         65.45        24.75 o                         
 -14   1  12         10.96         20.57        16.66 o                         
 -13   1  12         18.97          8.03        12.71 o                         
 -12   1  12         89.84         80.53        27.60 o                         
 -11   1  12         43.88         54.77        20.56 o                         
 -10   1  12         91.48        116.90        26.68 o                         
  -9   1  12         16.68         20.76        27.40 o                         
  -8   1  12         63.01         75.81        23.55 o                         
  -7   1  12         60.86         60.50        24.28 o                         
  -6   1  12         55.42         72.41        30.84 o                         
  -5   1  12         44.18         38.73        17.96 o                         
  -4   1  12        197.65        185.11        31.94 o                         
  -3   1  12          5.22          7.18        12.28 o                         
  -2   1  12         45.89         33.20        16.85 o                         
  -1   1  12         13.97         35.33        17.67 o                         
   0   1  12        156.60        117.22        47.89 o                         
   1   1  12        203.73        211.41        32.35 o                         
   2   1  12        111.62         86.73        23.07 o                         
   3   1  12        263.80        254.39        35.26 o                         
   4   1  12        390.05        372.64        43.20 o                         
   5   1  12         35.73         33.04        19.27 o                         
   6   1  12        177.38        180.64        26.07 o                         
   7   1  12         51.86         36.44        17.61 o                         
   8   1  12         60.61         49.39        13.14 o                         
   9   1  12         46.17         36.34        10.27 o                         
  10   1  12        377.18        424.43        32.63 o                         
  11   1  12          0.77          6.87        11.98 o                         
  12   1  12        158.78        197.03        27.98 o                         
  13   1  12         80.97         59.16        17.29 o                         
  14   1  12         16.06         11.72        16.48 o                         
 -15   2  12        163.34        192.88        30.40 o                         
 -14   2  12         10.95         -4.59        17.62 o                         
 -13   2  12        238.88        223.82        35.21 o                         
 -12   2  12         51.37         42.88        20.08 o                         
 -11   2  12        101.26         67.03        24.79 o                         
 -10   2  12        680.93        664.74        65.89 o                         
  -9   2  12         70.01        133.59        43.92 o                         
  -8   2  12         90.00         83.48        32.90 o                         
  -7   2  12        456.69        456.56        49.97 o                         
  -6   2  12         52.81         65.59        41.10 o                         
  -5   2  12        770.23        806.69        63.01 o                         
  -4   2  12          1.14          5.02        19.50 o                         
  -3   2  12        392.18        370.83        53.79 o                         
  -2   2  12        527.00        522.95        49.87 o                         
  -1   2  12          0.65         -0.79        17.65 o                         
   0   2  12       2007.35       1953.56        94.90 o                         
   1   2  12         23.89         34.65        18.50 o                         
   2   2  12        210.56        188.79        29.74 o                         
   3   2  12        288.88        289.64        44.05 o                         
   4   2  12         92.23         80.65        21.70 o                         
   5   2  12        903.69       1024.28        57.05 o                         
   6   2  12        195.11        205.10        26.53 o                         
   7   2  12        162.91        194.97        27.19 o                         
   8   2  12        343.09        358.92        44.09 o                         
   9   2  12        179.59        229.00        37.54 o                         
  10   2  12        349.79        392.94        75.33 o                         
  11   2  12        172.50        199.26        54.39 o                         
  12   2  12         40.76         42.20        22.05 o                         
  13   2  12         83.42         85.83        25.11 o                         
 -14   3  12         22.98        -10.82        25.05 o                         
 -13   3  12          1.43          6.01        31.25 o                         
 -12   3  12        308.66        328.86        65.89 o                         
 -11   3  12        256.82        245.90        56.51 o                         
 -10   3  12        396.49        410.30        70.53 o                         
  -9   3  12         29.09         -1.86        17.96 o                         
  -8   3  12        218.54        184.04        49.38 o                         
  -7   3  12         57.61         72.42        33.20 o                         
  -6   3  12       1973.67       1971.84       100.61 o                         
  -5   3  12        852.44        843.07        66.05 o                         
  -4   3  12         43.86         47.05        19.45 o                         
  -3   3  12         37.33         35.63        15.17 o                         
  -2   3  12        166.35        146.79        37.57 o                         
  -1   3  12        914.99        902.14        65.78 o                         
   0   3  12         24.61         34.69        17.19 o                         
   1   3  12        548.98        590.47        53.72 o                         
   2   3  12          7.75         22.11        13.60 o                         
   3   3  12          3.03        -11.97        11.97 o                         
   4   3  12        231.83        276.23        30.63 o                         
   5   3  12        526.76        553.62        54.41 o                         
   6   3  12        427.43        430.89        48.67 o                         
   7   3  12        147.63        144.12        30.37 o                         
   8   3  12          5.28         25.17        27.13 o                         
   9   3  12          8.42         14.40        17.89 o                         
  10   3  12        457.39        511.57        55.93 o                         
  11   3  12         39.86         12.26        22.35 o                         
  12   3  12        390.49        353.52        71.95 o                         
 -12   4  12          2.66        -34.79        34.79 o                         
 -11   4  12         19.48        -21.40        27.91 o                         
 -10   4  12         37.44         51.59        39.87 o                         
  -9   4  12         11.00         17.67        25.55 o                         
  -8   4  12         15.02         44.83        29.34 o                         
  -7   4  12         36.87         36.14        38.85 o                         
  -6   4  12         28.08          7.21        51.06 o                         
  -5   4  12         71.58         90.80        27.31 o                         
  -4   4  12        137.94         99.09        24.39 o                         
  -3   4  12        248.95        247.48        35.46 o                         
  -2   4  12        110.56        115.65        25.09 o                         
  -1   4  12        221.17        254.51        35.27 o                         
   0   4  12         22.05         20.92        13.67 o                         
   1   4  12        158.16        190.57        36.38 o                         
   2   4  12        114.26        159.01        30.94 o                         
   3   4  12         46.11         31.15        21.16 o                         
   4   4  12         22.93         16.69        19.56 o                         
   5   4  12         13.81         53.87        24.90 o                         
   6   4  12         65.39        101.73        29.62 o                         
   7   4  12          1.10         -5.39        17.54 o                         
   8   4  12        444.27        441.82        50.86 o                         
   9   4  12          3.12         -1.38        19.42 o                         
  10   4  12          6.02         22.90        26.68 o                         
  11   4  12          0.82        -17.90        41.49 o                         
 -10   5  12        218.23        306.63        70.67 o                         
  -9   5  12        863.95        872.49       106.12 o                         
  -8   5  12         36.52         80.52        40.24 o                         
  -7   5  12        332.10        263.26        58.05 o                         
  -6   5  12        285.08        312.41        43.78 o                         
  -5   5  12         55.85         76.20        24.40 o                         
  -4   5  12        425.99        406.48        71.42 o                         
  -3   5  12          5.38         40.97        32.08 o                         
  -2   5  12         21.38         28.22        20.74 o                         
  -1   5  12        553.47        511.12        54.31 o                         
   0   5  12         20.13         57.30        22.40 o                         
   1   5  12        450.83        466.22        52.51 o                         
   2   5  12        251.77        254.56        38.94 o                         
   3   5  12         53.35         62.89        24.56 o                         
   4   5  12        235.18        264.49        42.93 o                         
   5   5  12        200.02        240.60        40.90 o                         
   6   5  12        488.94        469.38        54.49 o                         
   7   5  12        279.60        346.79        49.64 o                         
   8   5  12          0.10        -22.13        23.83 o                         
   9   5  12         42.38         53.27        33.09 o                         
  -7   6  12        231.07        247.27        57.98 o                         
  -6   6  12        192.61        179.95        50.21 o                         
  -5   6  12        167.31        120.46        41.07 o                         
  -4   6  12          9.84         39.32        25.32 o                         
  -3   6  12          6.83          1.66        19.29 o                         
  -2   6  12        159.24        209.10        41.07 o                         
  -1   6  12         13.06         31.20        26.41 o                         
   0   6  12        137.05        135.18        33.82 o                         
   1   6  12          1.58         14.19        22.15 o                         
   2   6  12         27.64         11.52        17.05 o                         
   3   6  12        107.19        117.17        30.60 o                         
   4   6  12        135.73        193.22        39.09 o                         
   5   6  12          1.62          4.32        18.83 o                         
   6   6  12        115.21         91.52        27.71 o                         
 -13   1  13        307.13        309.44        45.91 o                         
 -12   1  13         27.50         68.34        26.90 o                         
 -11   1  13        955.23        939.91        76.93 o                         
 -10   1  13         75.68         68.18        19.59 o                         
  -9   1  13         26.41         67.15        23.02 o                         
  -8   1  13        463.36        474.40        52.75 o                         
  -7   1  13         15.83         13.83        19.68 o                         
  -6   1  13       1283.13       1240.16        83.23 o                         
  -5   1  13         68.84         23.09        52.09 o                         
  -4   1  13        148.11        162.39        42.71 o                         
  -3   1  13         81.06         68.01        32.85 o                         
  -2   1  13        266.49        249.23        36.46 o                         
  -1   1  13        146.17        154.20        30.36 o                         
   0   1  13        667.81        753.77        61.36 o                         
   1   1  13        267.78        277.97        38.65 o                         
   2   1  13         36.49         41.59        18.48 o                         
   3   1  13        567.47        696.86        61.58 o                         
   4   1  13          5.34          3.38        16.02 o                         
   5   1  13       1081.27       1197.46        79.17 o                         
   6   1  13          3.85         18.88        12.26 o                         
   7   1  13         14.44         -3.99        13.36 o                         
   8   1  13          6.98         29.91        26.85 o                         
   9   1  13        211.97        242.35        39.56 o                         
  10   1  13        201.68        215.62        35.37 o                         
  11   1  13        325.71        412.89        50.97 o                         
 -13   2  13         34.92         20.20        22.95 o                         
 -12   2  13        738.82        710.25       101.55 o                         
 -11   2  13         13.75         23.81        29.94 o                         
 -10   2  13         48.94         26.03        25.56 o                         
  -9   2  13         11.92         50.27        21.88 o                         
  -8   2  13         58.35         34.38        19.29 o                         
  -7   2  13        718.18        695.35        64.63 o                         
  -6   2  13        585.91        566.34        55.35 o                         
  -5   2  13        610.57        619.18        60.33 o                         
  -4   2  13         15.12         19.35        20.17 o                         
  -3   2  13         47.25          7.80        15.46 o                         
  -2   2  13         92.21         62.85        20.97 o                         
  -1   2  13        637.33        608.54        56.74 o                         
   0   2  13        115.85        120.05        29.01 o                         
   1   2  13        133.99        135.98        30.10 o                         
   2   2  13         16.61          9.78        17.79 o                         
   3   2  13          1.33          6.39        26.60 o                         
   4   2  13       1049.12       1096.68        61.26 o                         
   5   2  13          0.31         17.06        13.79 o                         
   6   2  13        470.12        528.82        43.80 o                         
   7   2  13         42.81         36.78        18.45 o                         
   8   2  13         10.04         25.07        26.12 o                         
   9   2  13        113.33        157.55        50.19 o                         
  10   2  13         81.91        100.47        45.22 o                         
  11   2  13        253.69        263.23        43.46 o                         
 -12   3  13         45.80        105.01        46.75 o                         
 -11   3  13         68.33          4.27        31.55 o                         
 -10   3  13        193.67        192.49        52.74 o                         
  -9   3  13        315.99        336.27        67.14 o                         
  -8   3  13         10.13         31.06        20.24 o                         
  -7   3  13         23.15         35.60        38.11 o                         
  -6   3  13        453.16        454.37        52.04 o                         
  -5   3  13        171.00        184.57        34.43 o                         
  -4   3  13        167.41        141.59        29.16 o                         
  -3   3  13         51.90         40.20        18.93 o                         
  -2   3  13        125.61        102.33        23.80 o                         
  -1   3  13         18.55         15.96        23.38 o                         
   0   3  13         91.71        101.88        26.26 o                         
   1   3  13        109.02        119.91        39.90 o                         
   2   3  13        386.58        438.40        49.36 o                         
   3   3  13         36.27         37.28        19.84 o                         
   4   3  13          5.59        -14.53        14.53 o                         
   5   3  13         77.21        102.14        29.86 o                         
   6   3  13        217.83        212.31        37.42 o                         
   7   3  13         38.17         47.44        22.86 o                         
   8   3  13        169.82        179.88        44.66 o                         
   9   3  13          9.73         16.93        19.01 o                         
  10   3  13        142.59        176.30        51.98 o                         
 -10   4  13        189.03        232.94        59.69 o                         
  -9   4  13         35.05         56.62        35.88 o                         
  -8   4  13         17.79         79.46        31.95 o                         
  -7   4  13        772.95        885.28        73.47 o                         
  -6   4  13        232.65        231.01        37.49 o                         
  -5   4  13        415.08        434.20        50.72 o                         
  -4   4  13        253.63        297.92        43.03 o                         
  -3   4  13        116.90        123.82        29.89 o                         
  -2   4  13        179.07        165.72        33.83 o                         
  -1   4  13        925.32        939.23       104.01 o                         
   0   4  13        383.95        432.59        75.90 o                         
   1   4  13        335.64        397.01        49.33 o                         
   2   4  13          6.03         -7.22        27.41 o                         
   3   4  13         30.69         45.66        21.81 o                         
   4   4  13        450.62        484.11        53.07 o                         
   5   4  13         25.06         58.33        25.04 o                         
   6   4  13        573.54        602.46        62.16 o                         
   7   4  13         12.69         47.51        21.25 o                         
   8   4  13          1.89         26.85        21.57 o                         
  -7   5  13        487.82        487.01        56.52 o                         
  -6   5  13        215.42        224.48        57.46 o                         
  -5   5  13         48.35         28.08        27.82 o                         
  -4   5  13        100.06        130.43        46.54 o                         
  -3   5  13        501.18        512.24        83.64 o                         
  -2   5  13          9.57         -1.10        18.02 o                         
  -1   5  13          1.73          3.81        20.64 o                         
   0   5  13         51.27         36.33        21.11 o                         
   1   5  13         84.48         78.92        25.41 o                         
   2   5  13          0.11         10.33        42.24 o                         
   3   5  13          2.30         14.74        21.44 o                         
   4   5  13          0.30          5.43        18.50 o                         
   5   5  13         10.96         32.51        23.19 o                         
   6   5  13         76.90        105.13        30.84 o                         
 -11   0  14        363.15        367.77        73.47 o                         
 -10   0  14         26.26        -10.99        31.27 o                         
  -9   0  14         69.36         93.66        41.03 o                         
  -8   0  14       1271.11       1342.00       132.64 o                         
  -7   0  14         58.56         68.20        33.69 o                         
  -6   0  14       1106.03       1179.26       120.93 o                         
  -5   0  14          1.09         -8.22        32.43 o                         
  -4   0  14         83.62         69.57        31.66 o                         
  -3   0  14        409.89        335.08        61.33 o                         
  -2   0  14         35.41         31.47        33.24 o                         
  -1   0  14       1271.66       1474.65       130.66 o                         
   0   0  14         10.62         24.07        32.65 o                         
   1   0  14        108.75         86.23        32.08 o                         
   2   0  14         17.53         15.65        25.46 o                         
   3   0  14        934.50       1051.12       110.57 o                         
   4   0  14        559.27        642.78        88.17 o                         
   5   0  14        272.87        255.61        54.21 o                         
   6   0  14        505.41        593.17        86.95 o                         
   7   0  14        186.06        214.93        55.12 o                         
   8   0  14        276.51        342.97        71.91 o                         
   9   0  14        131.15        150.51        49.89 o                         
 -11   1  14        327.85        308.17        46.58 o                         
 -10   1  14         52.96         43.06        23.48 o                         
  -9   1  14         99.41        100.11        27.39 o                         
  -8   1  14         11.49         16.77        18.22 o                         
  -7   1  14        288.82        306.42        47.29 o                         
  -6   1  14        268.53        268.99        43.01 o                         
  -5   1  14         10.89          5.27        20.32 o                         
  -4   1  14         32.16         14.60        29.33 o                         
  -3   1  14         35.46         17.11        15.48 o                         
  -2   1  14        247.11        272.80        40.57 o                         
  -1   1  14         13.25         -9.88        18.01 o                         
   0   1  14        248.43        272.35        39.09 o                         
   1   1  14          1.13        -17.49        18.05 o                         
   2   1  14          0.01         -1.98        15.56 o                         
   3   1  14          0.76         -0.33        16.70 o                         
   4   1  14        117.30        138.03        32.63 o                         
   5   1  14        102.14        120.76        26.31 o                         
   6   1  14         11.89         -0.36        13.72 o                         
   7   1  14         54.27         13.42        26.85 o                         
   8   1  14          0.30        -20.98        20.98 o                         
   9   1  14          0.82        -12.68        22.71 o                         
 -10   2  14          0.05         14.85        19.66 o                         
  -9   2  14         89.66         95.15        28.07 o                         
  -8   2  14        606.37        564.61        61.53 o                         
  -7   2  14          1.61          9.17        19.69 o                         
  -6   2  14        570.72        589.51        61.19 o                         
  -5   2  14          3.46        -10.78        42.65 o                         
  -4   2  14         33.23         32.89        56.56 o                         
  -3   2  14        180.45        140.60        34.73 o                         
  -2   2  14          0.87        -20.47        20.47 o                         
  -1   2  14        574.24        583.09        58.10 o                         
   0   2  14         96.84         80.87        25.10 o                         
   1   2  14        225.20        245.99        43.80 o                         
   2   2  14        157.66        175.23        63.95 o                         
   3   2  14          0.69         -3.78        16.02 o                         
   4   2  14         49.62         42.55        17.42 o                         
   5   2  14        252.92        303.59        43.30 o                         
   6   2  14        289.82        331.06        45.50 o                         
   7   2  14        139.01        159.74        33.43 o                         
   8   2  14         32.57         47.34        34.04 o                         
  -9   3  14         34.95         49.77        23.31 o                         
  -8   3  14         18.37         70.10        25.56 o                         
  -7   3  14        478.07        517.71        60.17 o                         
  -6   3  14         28.36         28.65        23.81 o                         
  -5   3  14        245.38        239.71        38.89 o                         
  -4   3  14         88.44         59.22        21.20 o                         
  -3   3  14         20.72         -9.03        18.88 o                         
  -2   3  14        191.40        203.80        35.94 o                         
  -1   3  14        173.03        195.11        35.27 o                         
   0   3  14        660.08        662.31        63.29 o                         
   1   3  14         24.69         21.69        29.12 o                         
   2   3  14        134.84        154.77        33.85 o                         
   3   3  14        224.48        237.03        39.58 o                         
   4   3  14        286.07        347.74        47.63 o                         
   5   3  14        468.61        508.93        57.41 o                         
   6   3  14          4.52         21.13        18.64 o                         
   7   3  14         29.41         59.17        26.03 o                         
  -6   4  14          0.81          1.33        18.49 o                         
  -5   4  14        168.00        166.10        33.41 o                         
  -4   4  14         43.66         43.56        24.96 o                         
  -3   4  14          2.05         23.93        18.18 o                         
  -2   4  14         41.74         22.70        24.45 o                         
  -1   4  14         66.48         78.37        33.69 o                         
   0   4  14          2.28         -6.99        24.06 o                         
   1   4  14         96.39        140.90        32.41 o                         
   2   4  14        134.79        177.15        36.97 o                         
   3   4  14        149.53        146.64        33.23 o                         
   4   4  14        150.05        216.32        40.66 o                         
  -7   1  15        647.70        650.95        67.98 o                         
  -6   1  15         33.57         83.30        28.88 o                         
  -5   1  15        370.45        344.27        48.14 o                         
  -4   1  15        112.42        108.64        82.39 o                         
  -3   1  15        433.53        406.92        50.47 o                         
  -2   1  15          4.34          4.28        17.68 o                         
  -1   1  15        818.87        902.57        75.87 o                         
   0   1  15          1.79        -13.10        22.31 o                         
   1   1  15         32.89         39.21        21.88 o                         
   2   1  15        300.27        332.59        47.48 o                         
   3   1  15         18.73         52.70        25.51 o                         
   4   1  15        919.49       1061.45        82.83 o                         
   5   1  15          6.80        -28.18        29.08 o                         
  -6   2  15        245.00        253.59        42.97 o                         
  -5   2  15         20.04         30.09        45.44 o                         
  -4   2  15         90.31         44.28        17.20 o                         
  -3   2  15         27.28         26.81        18.22 o                         
  -2   2  15        246.11        285.04        43.23 o                         
  -1   2  15         69.04        128.63        33.16 o                         
   0   2  15          4.70         -6.77        17.57 o                         
   1   2  15        122.18        163.86        34.86 o                         
   2   2  15        175.15        187.61        37.98 o                         
   3   2  15         63.68         45.21        20.57 o                         
   4   2  15         69.53         67.91        25.00 o                         
  -2   3  15         74.38         85.67        27.32 o                         
  -1   3  15         41.95         67.78        39.68 o                         
   0   3  15         43.09          0.16        24.27 o                         
                                                                                
