# Supplementary material for: The crystal structures of six (2E)-3-aryl-1-(5-halogeno­thio­phen-2-yl)prop-2-en-1-ones
Source: Acta Crystallogr E Crystallogr Commun. 2015 Aug 26;71(Pt 9):1093–9. doi: 10.1107/S2056989015015534 (PMC4555379; doi:10.1107/S2056989015015534)
Supplement: Supplementary file 6 [file e-71-01093-Vsup6.hkl]

data_V                                                                          
_shelx_title 'e1cg'                                                             
_shelx_refln_list_code          4                                               
_shelx_F_calc_maximum      170.89                                               
_exptl_crystal_F_000       324.00                                               
_reflns_d_resolution_high  0.7109                                               
                                                                                
loop_                                                                           
 _space_group_symop_operation_xyz                                               
 'x, y, z'                                                                      
 '-x, -y, -z'                                                                   
                                                                                
_cell_length_a     6.0152                                                       
_cell_length_b     8.5691                                                       
_cell_length_c    13.1824                                                       
_cell_angle_alpha  75.250                                                       
_cell_angle_beta   81.446                                                       
_cell_angle_gamma  70.281                                                       
                                                                                
_shelx_F_squared_multiplier     1.000                                           
                                                                                
loop_                                                                           
 _refln_index_h                                                                 
 _refln_index_k                                                                 
 _refln_index_l                                                                 
 _refln_F_squared_calc                                                          
 _refln_F_squared_meas                                                          
 _refln_F_squared_sigma                                                         
 _refln_observed_status                                                         
   1   0   0       1841.60       1944.65        33.42 o                         
   2   0   0          9.30         22.61         2.71 o                         
   3   0   0       1450.24       1373.18        20.59 o                         
   4   0   0         37.43         43.56         3.76 o                         
   5   0   0       1618.63       1582.29        26.20 o                         
   6   0   0         13.89         20.31         8.10 o                         
   7   0   0         26.42         26.37        13.17 o                         
  -7   1   0          3.21         -3.33        10.39 o                         
  -6   1   0        627.46        552.99        36.85 o                         
  -5   1   0        435.94        474.68        12.46 o                         
  -4   1   0        209.14        230.01         7.97 o                         
  -3   1   0        917.63       1042.93        21.82 o                         
  -2   1   0        891.14        942.24        22.47 o                         
  -1   1   0       5660.73       5637.40        92.91 o                         
   1   1   0       1376.89       1498.23        19.99 o                         
   2   1   0       7987.02       8452.51        62.14 o                         
   3   1   0        597.05        547.88         9.07 o                         
   4   1   0        527.10        562.43        10.70 o                         
   5   1   0        123.91         96.38         5.50 o                         
   6   1   0         28.56         30.41         5.75 o                         
   7   1   0        236.14        255.70        26.39 o                         
   8   1   0          2.13          1.65        11.08 o                         
  -7   2   0          1.81          6.44        12.77 o                         
  -6   2   0        210.43        172.54        22.58 o                         
  -5   2   0        109.32        123.21        20.96 o                         
  -4   2   0        416.80        473.42        16.73 o                         
  -3   2   0       2690.84       2917.02        60.38 o                         
  -2   2   0        356.58        424.59        16.41 o                         
  -1   2   0        174.53        151.56         5.56 o                         
   0   2   0       2185.63       2357.51        63.25 o                         
   1   2   0       1881.00       1820.66        85.36 o                         
   2   2   0       4885.24       4910.98        51.13 o                         
   3   2   0          7.79         10.19         1.53 o                         
   4   2   0        786.44        779.56        13.16 o                         
   5   2   0       1126.82       1113.22        22.93 o                         
   6   2   0        134.55        147.45        10.65 o                         
   7   2   0          0.67          0.19         8.01 o                         
   8   2   0         26.46         43.05        15.26 o                         
  -7   3   0         14.28         14.49        14.64 o                         
  -6   3   0          4.03          4.10        10.61 o                         
  -5   3   0         40.52         53.03         7.71 o                         
  -4   3   0        175.43        185.30        11.37 o                         
  -3   3   0        371.36        360.57        14.08 o                         
  -2   3   0        578.02        632.89        22.34 o                         
  -1   3   0       5236.62       5352.66        96.97 o                         
   0   3   0        443.05        436.47        15.99 o                         
   1   3   0        959.82        937.35        26.81 o                         
   2   3   0        870.20        878.49        21.50 o                         
   3   3   0        296.60        322.37         9.27 o                         
   4   3   0       3019.33       3118.26        40.68 o                         
   5   3   0        720.65        718.64        16.91 o                         
   6   3   0        168.33        155.65         8.61 o                         
   7   3   0        378.78        378.81        18.46 o                         
   8   3   0         34.00         66.98        16.93 o                         
  -6   4   0          7.19          3.48        11.09 o                         
  -5   4   0          3.28          4.66         5.12 o                         
  -4   4   0          1.20          7.67         5.84 o                         
  -3   4   0        219.37        203.26        15.01 o                         
  -2   4   0        869.50        871.39        30.03 o                         
  -1   4   0       2051.39       2096.49        50.04 o                         
   0   4   0        896.52       1069.14        30.88 o                         
   1   4   0       3410.78       3409.16        48.25 o                         
   2   4   0       1212.15       1248.27        37.32 o                         
   3   4   0        542.45        540.14        16.59 o                         
   4   4   0        178.00        174.01         8.15 o                         
   5   4   0        451.79        476.68        14.20 o                         
   6   4   0        729.49        753.90        19.39 o                         
   7   4   0        194.09        232.39        26.05 o                         
   8   4   0          0.84         -4.41         8.97 o                         
  -6   5   0         17.01         29.70        15.42 o                         
  -5   5   0        154.54        153.84        18.40 o                         
  -4   5   0        415.57        376.10        16.64 o                         
  -3   5   0        226.34        231.70        17.23 o                         
  -2   5   0        314.08        299.87        18.77 o                         
  -1   5   0        403.20        411.94        20.65 o                         
   0   5   0        392.35        370.82        18.80 o                         
   1   5   0       3359.01       3440.81        39.82 o                         
   2   5   0         13.77         45.71         8.64 o                         
   3   5   0        805.88        758.48        15.23 o                         
   4   5   0        939.65        926.20        39.93 o                         
   5   5   0         50.23         40.37        10.51 o                         
   6   5   0        155.15        173.54        21.30 o                         
   7   5   0         49.92         47.01        13.07 o                         
   8   5   0        173.57        172.73        23.27 o                         
  -5   6   0        119.83        136.28        24.58 o                         
  -4   6   0          0.81          5.79         4.56 o                         
  -3   6   0        108.62         91.57        11.96 o                         
  -2   6   0        183.16        161.81        15.00 o                         
  -1   6   0         27.41         35.32         7.94 o                         
   0   6   0       1001.42       1053.22        37.27 o                         
   1   6   0         16.84         20.46         2.49 o                         
   2   6   0        242.62        248.02        12.39 o                         
   3   6   0       2330.86       2150.42        62.72 o                         
   4   6   0         10.22          9.78         2.03 o                         
   5   6   0         48.37         43.01        11.30 o                         
   6   6   0        279.06        253.93        25.61 o                         
   7   6   0          7.59         15.78         9.66 o                         
   8   6   0        213.73        230.64        27.60 o                         
  -4   7   0          0.27          6.00         8.72 o                         
  -3   7   0        179.05        152.78        16.43 o                         
  -2   7   0        143.42        128.38        15.05 o                         
  -1   7   0         67.60         58.66        11.71 o                         
   0   7   0         22.07         30.21         9.49 o                         
   1   7   0        122.05        126.55        15.59 o                         
   2   7   0        739.36        731.66        24.07 o                         
   3   7   0        193.83        164.07        17.08 o                         
   4   7   0         17.33         20.88        10.44 o                         
   5   7   0        845.29        830.94        43.91 o                         
   6   7   0        315.11        335.65        29.48 o                         
   7   7   0          1.12         -2.02         8.89 o                         
  -3   8   0        114.49        112.86        11.25 o                         
  -2   8   0         41.80         26.15         9.80 o                         
  -1   8   0          8.36         -5.67         7.53 o                         
   0   8   0        857.77        898.20        41.02 o                         
   1   8   0         13.84         21.86         9.89 o                         
   2   8   0          8.21         11.72         6.10 o                         
   3   8   0        122.07        124.92        11.14 o                         
   4   8   0        223.55        203.79        21.32 o                         
   5   8   0        251.87        243.61        25.01 o                         
   6   8   0         19.76         21.61        11.38 o                         
   7   8   0        257.56        267.00        28.89 o                         
  -3   9   0         19.08         34.60        10.58 o                         
  -2   9   0          1.51          9.47         8.56 o                         
  -1   9   0        267.25        284.48        25.45 o                         
   0   9   0          0.47         -3.13         9.31 o                         
   1   9   0        153.59        157.43        18.80 o                         
   2   9   0        144.77        142.99        13.17 o                         
   3   9   0         47.08         41.90         8.19 o                         
   4   9   0          1.20         -5.04        11.27 o                         
   5   9   0          0.55         -1.15         9.74 o                         
   6   9   0          9.38         14.56        13.12 o                         
   7   9   0        283.87        288.01        31.92 o                         
  -1  10   0          1.25         -2.27         8.17 o                         
   0  10   0          1.18         12.32        10.44 o                         
   1  10   0         70.75         64.66        14.20 o                         
   2  10   0         42.02         65.35        14.40 o                         
   3  10   0         32.36         38.94         9.53 o                         
   4  10   0        247.68        274.20        19.15 o                         
   5  10   0         19.46          6.19         6.90 o                         
   6  10   0         23.89          1.43        11.39 o                         
   0  11   0          9.47         11.80        10.70 o                         
   1  11   0         63.16         75.31        15.93 o                         
   2  11   0          0.28          6.56         9.88 o                         
   3  11   0         33.63         39.91         9.57 o                         
   4  11   0        283.44        308.81        21.56 o                         
   5  11   0          0.51         -1.61         7.38 o                         
  -4 -11   1        131.50        130.96        15.20 o                         
  -3 -11   1         79.58         83.92        13.17 o                         
  -2 -11   1        121.36        118.14        20.36 o                         
  -1 -11   1         60.62         64.75        15.42 o                         
  -6 -10   1        145.47        160.66        22.02 o                         
  -5 -10   1         90.80         74.63        11.31 o                         
  -4 -10   1         16.47         23.33         8.23 o                         
  -3 -10   1         20.43         27.37         9.60 o                         
  -2 -10   1         52.43         67.62        14.70 o                         
  -1 -10   1        134.39        148.82        20.18 o                         
   0 -10   1        122.24        129.68        18.60 o                         
   1 -10   1         13.76          0.10         8.52 o                         
  -6  -9   1        216.45        214.62        26.50 o                         
  -5  -9   1         69.69         78.19        16.37 o                         
  -4  -9   1        433.20        399.93        21.39 o                         
  -3  -9   1         66.83         66.27         9.87 o                         
  -2  -9   1          9.64         12.57         7.58 o                         
  -1  -9   1        102.67        113.61        16.78 o                         
   0  -9   1         26.00         -0.99         8.73 o                         
   1  -9   1         91.96        131.64        18.59 o                         
   2  -9   1        162.94        163.92        19.92 o                         
  -7  -8   1         14.39         28.92        14.48 o                         
  -6  -8   1        146.40        128.09        20.68 o                         
  -5  -8   1        337.62        315.66        28.70 o                         
  -4  -8   1        247.69        277.31        25.29 o                         
  -3  -8   1        414.99        364.51        18.96 o                         
  -2  -8   1         83.27         85.55         9.47 o                         
  -1  -8   1         34.36         40.51        10.98 o                         
   0  -8   1         45.52         46.84        11.19 o                         
   1  -8   1        373.01        360.50        26.28 o                         
   2  -8   1         24.09         31.13        10.52 o                         
   3  -8   1         32.29         60.31        12.70 o                         
  -7  -7   1        133.43        125.38        20.51 o                         
  -6  -7   1          6.00          4.65         8.43 o                         
  -5  -7   1        158.46        173.30        20.58 o                         
  -4  -7   1        790.57        806.51        40.48 o                         
  -3  -7   1        111.36        120.99        15.14 o                         
  -2  -7   1       1295.44       1276.92        32.75 o                         
  -1  -7   1        545.56        550.56        20.82 o                         
   0  -7   1         18.94         14.33         6.56 o                         
   1  -7   1         23.93         21.41         8.64 o                         
   2  -7   1        246.66        227.24        19.03 o                         
   3  -7   1          9.97         11.44         7.30 o                         
   4  -7   1        233.54        212.15        21.15 o                         
  -8  -6   1        298.03        321.52        32.77 o                         
  -7  -6   1        106.75         89.13        17.56 o                         
  -6  -6   1         97.51        107.82        17.29 o                         
  -5  -6   1        186.43        156.80        18.57 o                         
  -4  -6   1         23.81         17.73         2.77 o                         
  -3  -6   1       1326.57       1306.89        47.87 o                         
  -2  -6   1        584.55        579.05        28.58 o                         
  -1  -6   1          5.48          7.15         1.94 o                         
   0  -6   1        948.06        933.38        34.63 o                         
   1  -6   1        276.09        282.63        19.08 o                         
   2  -6   1        134.06        133.37        13.41 o                         
   3  -6   1          3.11          9.45         8.78 o                         
   4  -6   1         27.62         33.91        10.11 o                         
   5  -6   1          0.70          6.37        20.85 o                         
  -8  -5   1        128.59        159.65        23.07 o                         
  -7  -5   1         99.17         75.60        16.40 o                         
  -6  -5   1        510.43        483.78        20.36 o                         
  -5  -5   1         98.76        100.06         9.05 o                         
  -4  -5   1        622.99        675.54        32.97 o                         
  -3  -5   1        111.73        102.17         6.43 o                         
  -2  -5   1        579.10        647.98        28.04 o                         
  -1  -5   1       2124.27       2216.78        42.76 o                         
   0  -5   1        199.39        189.49        13.59 o                         
   1  -5   1        786.37        789.49        29.57 o                         
   2  -5   1        343.82        290.32        17.79 o                         
   3  -5   1        109.56        110.53        14.25 o                         
   4  -5   1        104.30         88.61         8.36 o                         
   5  -5   1         12.38         13.88         6.85 o                         
   6  -5   1         68.14         55.54        17.57 o                         
  -8  -4   1         12.02         10.78        10.69 o                         
  -7  -4   1         62.69         54.00        15.42 o                         
  -6  -4   1        618.49        674.28        32.34 o                         
  -5  -4   1        252.34        256.25        13.35 o                         
  -4  -4   1        218.99        211.37        11.50 o                         
  -3  -4   1       1318.79       1337.50        51.42 o                         
  -2  -4   1       1350.62       1364.52        19.45 o                         
  -1  -4   1        202.06        229.25         7.20 o                         
   0  -4   1          4.08          4.09         3.75 o                         
   1  -4   1         41.12         67.94         7.83 o                         
   2  -4   1        685.52        634.32        23.73 o                         
   3  -4   1       2171.17       2160.79        99.06 o                         
   4  -4   1        394.15        400.77        23.13 o                         
   5  -4   1          6.13          8.96        10.59 o                         
   6  -4   1         42.25         68.12        17.40 o                         
  -8  -3   1          4.13         12.30        10.81 o                         
  -7  -3   1        147.41        142.91        20.81 o                         
  -6  -3   1          6.30         11.92         3.37 o                         
  -5  -3   1        965.31        963.39        24.03 o                         
  -4  -3   1       2705.22       2703.93        37.28 o                         
  -3  -3   1       2544.86       2660.69        44.06 o                         
  -2  -3   1          7.36         11.32         2.91 o                         
  -1  -3   1       1580.50       1477.83        18.77 o                         
   0  -3   1         14.50         16.72         2.76 o                         
   1  -3   1       1341.67       1386.49        33.79 o                         
   2  -3   1        810.49        853.53        25.57 o                         
   3  -3   1          3.21          4.84         4.37 o                         
   4  -3   1        623.51        553.53        25.47 o                         
   5  -3   1        392.72        443.66        20.41 o                         
   6  -3   1         54.06         65.19        16.03 o                         
  -8  -2   1         41.16         64.69        15.79 o                         
  -7  -2   1         90.32        109.18        17.67 o                         
  -6  -2   1        102.23        110.72         6.77 o                         
  -5  -2   1         42.31         43.29         4.03 o                         
  -4  -2   1        910.17        864.32        17.98 o                         
  -3  -2   1        828.53        809.85        13.97 o                         
  -2  -2   1       2919.26       3208.54        45.79 o                         
  -1  -2   1       1396.23       1400.24        17.16 o                         
   0  -2   1       2464.82       2576.24        50.17 o                         
   1  -2   1       1423.01       1423.39        21.58 o                         
   2  -2   1          9.08         13.59         2.51 o                         
   3  -2   1        848.32        843.15        27.38 o                         
   4  -2   1         56.26         56.61        13.63 o                         
   5  -2   1        168.95        169.86        11.86 o                         
   6  -2   1         71.97         28.09        11.77 o                         
   7  -2   1         78.23         90.53        18.98 o                         
  -8  -1   1          0.33         -0.17         9.30 o                         
  -7  -1   1        374.05        363.16        31.38 o                         
  -6  -1   1         45.92         50.16         6.35 o                         
  -5  -1   1         23.18         13.55         8.50 o                         
  -4  -1   1          3.23         12.73         4.46 o                         
  -3  -1   1        247.95        249.51         6.39 o                         
  -2  -1   1       2012.00       2005.82        41.50 o                         
  -1  -1   1        896.52        948.04        23.32 o                         
   0  -1   1          0.65          9.06         1.08 o                         
   1  -1   1        681.83        653.20         8.82 o                         
   2  -1   1       2598.04       2813.56        30.83 o                         
   3  -1   1         57.70         54.64         5.29 o                         
   4  -1   1         90.04        102.70         5.11 o                         
   5  -1   1        128.95        117.45         9.39 o                         
   6  -1   1          6.76         -0.70         8.32 o                         
   7  -1   1        327.06        369.82        33.59 o                         
  -7   0   1        232.83        230.56        25.89 o                         
  -6   0   1        208.20        171.82        20.40 o                         
  -5   0   1       1076.34       1077.63        20.26 o                         
  -4   0   1        179.43        158.54         5.16 o                         
  -3   0   1        932.86        834.80        11.75 o                         
  -2   0   1         48.70         53.89         2.10 o                         
  -1   0   1         34.99         32.39         1.32 o                         
   1   0   1       5238.49       5662.14        66.28 o                         
   2   0   1       2624.45       2707.37        28.08 o                         
   3   0   1       2749.78       2701.28        31.46 o                         
   4   0   1        470.63        418.89        14.57 o                         
   5   0   1          5.48          4.39         3.01 o                         
   6   0   1         83.74         92.04         8.96 o                         
   7   0   1         37.90         44.89        13.64 o                         
  -7   1   1          4.75         11.18        12.38 o                         
  -6   1   1         36.77         44.22        12.23 o                         
  -5   1   1        763.78        717.39        13.43 o                         
  -4   1   1        461.02        421.27        11.05 o                         
  -3   1   1         25.16         12.19         3.79 o                         
  -2   1   1       2275.53       2881.50        62.58 o                         
  -1   1   1       2787.60       2964.03        54.48 o                         
   1   1   1       1089.10       1096.29        16.57 o                         
   2   1   1       4266.23       4494.20        32.32 o                         
   3   1   1        270.21        256.46         5.98 o                         
   4   1   1       1937.41       2064.50        32.92 o                         
   5   1   1        610.24        611.86        11.60 o                         
   6   1   1         69.32         60.10         7.58 o                         
   7   1   1         35.11         48.56        13.90 o                         
   8   1   1          1.06          4.48         9.66 o                         
  -7   2   1          4.86          3.76        11.05 o                         
  -6   2   1         66.47         47.22        12.74 o                         
  -5   2   1         14.74         15.67         3.39 o                         
  -4   2   1          3.51          5.97         3.06 o                         
  -3   2   1       2232.80       2426.44        60.24 o                         
  -2   2   1       1583.77       1555.52        38.90 o                         
  -1   2   1        129.69        132.31         8.06 o                         
   0   2   1       5293.32       6066.85       101.63 o                         
   1   2   1         25.22         23.39         2.14 o                         
   2   2   1        208.39        239.65         5.52 o                         
   3   2   1       1373.14       1404.97        27.47 o                         
   4   2   1          3.21          5.34         2.86 o                         
   5   2   1       1220.69       1264.70        22.04 o                         
   6   2   1        174.87        204.34        12.41 o                         
   7   2   1         33.55         34.46         6.64 o                         
   8   2   1          2.67         -6.72         9.58 o                         
  -6   3   1        106.35         76.20        16.96 o                         
  -5   3   1          5.91          0.92         4.16 o                         
  -4   3   1        280.51        297.22        13.82 o                         
  -3   3   1        102.70        105.15        10.58 o                         
  -2   3   1        715.39        693.91        24.51 o                         
  -1   3   1       2129.98       2156.60        47.35 o                         
   0   3   1       2685.20       2822.46        56.54 o                         
   1   3   1       1540.46       1549.83        72.38 o                         
   2   3   1        576.26        593.60        14.80 o                         
   3   3   1         12.56         12.08         3.34 o                         
   4   3   1        531.43        602.34        14.02 o                         
   5   3   1        765.01        827.86        17.97 o                         
   6   3   1         79.22         78.92         8.51 o                         
   7   3   1        161.27        171.44        12.89 o                         
   8   3   1         68.57         81.44        16.86 o                         
  -6   4   1        172.74        164.05        24.35 o                         
  -5   4   1         30.05         33.07        14.55 o                         
  -4   4   1          7.60          7.01         5.27 o                         
  -3   4   1          2.45          0.56         5.43 o                         
  -2   4   1        621.81        546.27        23.47 o                         
  -1   4   1       1363.43       1442.76        39.46 o                         
   0   4   1       1495.80       1456.20        38.14 o                         
   1   4   1        950.29       1035.22        28.73 o                         
   2   4   1       1180.00       1141.59        34.39 o                         
   3   4   1       2368.70       2310.62        40.80 o                         
   4   4   1        146.95        152.99         9.84 o                         
   5   4   1        294.02        301.53        15.12 o                         
   6   4   1        433.54        432.33        27.18 o                         
   7   4   1        247.69        276.25        16.87 o                         
   8   4   1         34.84         28.87        12.49 o                         
  -6   5   1         34.32         45.65        16.99 o                         
  -5   5   1          1.40         11.16        11.19 o                         
  -4   5   1        202.65        209.47        30.60 o                         
  -3   5   1       1154.45       1049.84        38.98 o                         
  -2   5   1         55.75         66.70        10.24 o                         
  -1   5   1          0.53          5.70         5.23 o                         
   0   5   1        265.24        308.30        17.58 o                         
   1   5   1       1016.45        990.59        29.30 o                         
   2   5   1       4096.61       4143.34        87.90 o                         
   3   5   1        536.90        531.01        16.35 o                         
   4   5   1        428.49        408.16        25.51 o                         
   5   5   1        792.86        801.67        26.18 o                         
   6   5   1          3.97          7.75         5.14 o                         
   7   5   1         13.88         11.63        12.83 o                         
   8   5   1          0.97         -0.40         9.41 o                         
  -5   6   1         79.74         96.30        21.83 o                         
  -4   6   1        167.32        167.14        26.10 o                         
  -3   6   1          2.37          7.22         6.77 o                         
  -2   6   1        504.04        447.31        25.56 o                         
  -1   6   1        146.12        139.02        14.02 o                         
   0   6   1        723.66        680.57        29.67 o                         
   1   6   1         34.70         43.75         7.83 o                         
   2   6   1        134.79        124.82         8.94 o                         
   3   6   1       1406.46       1371.09        46.99 o                         
   4   6   1        703.46        598.83        36.06 o                         
   5   6   1         37.70         26.86         8.07 o                         
   6   6   1         40.24         32.46        11.48 o                         
   7   6   1         67.61         82.27        16.61 o                         
   8   6   1         17.21         17.20        12.89 o                         
  -4   7   1          4.63         12.65         5.70 o                         
  -3   7   1         58.64         58.87        11.57 o                         
  -2   7   1        131.10        103.62        14.27 o                         
  -1   7   1        516.62        570.93        30.25 o                         
   0   7   1        194.94        178.02        16.41 o                         
   1   7   1        286.24        299.72        15.11 o                         
   2   7   1        587.21        579.90        20.91 o                         
   3   7   1          6.95         -1.27         5.12 o                         
   4   7   1        642.84        558.42        33.53 o                         
   5   7   1        280.94        276.15        24.86 o                         
   6   7   1        314.48        303.89        28.37 o                         
   7   7   1        352.85        362.41        33.59 o                         
   8   7   1         54.28         58.76        15.89 o                         
  -4   8   1          1.70          8.31         7.91 o                         
  -3   8   1         27.20         28.65         9.69 o                         
  -2   8   1          0.18          2.46         7.91 o                         
  -1   8   1         51.63         49.92        10.74 o                         
   0   8   1        864.55        927.97        41.27 o                         
   1   8   1        507.63        556.72        30.89 o                         
   2   8   1          8.31         21.34         9.62 o                         
   3   8   1        323.74        319.08        17.02 o                         
   4   8   1         58.76         60.79         8.75 o                         
   5   8   1        230.85        186.59        21.33 o                         
   6   8   1        238.90        213.82        25.74 o                         
   7   8   1          4.80         -1.58         9.54 o                         
  -3   9   1        137.47        118.76        17.31 o                         
  -2   9   1          1.08          1.08         8.69 o                         
  -1   9   1         50.75         45.58        12.81 o                         
   0   9   1         51.83         55.38        12.92 o                         
   1   9   1        310.66        362.76        26.44 o                         
   2   9   1       2117.20       2212.26        51.18 o                         
   3   9   1          5.15          5.15         6.02 o                         
   4   9   1        108.58        105.63        11.40 o                         
   5   9   1         24.37         31.14         7.74 o                         
   6   9   1          1.28        -11.14        11.14 o                         
   7   9   1        158.96        178.06        25.19 o                         
  -1  10   1         19.25          2.65         9.43 o                         
   0  10   1          0.32         -6.77        10.75 o                         
   1  10   1        135.68        151.88        20.10 o                         
   2  10   1         22.78         51.10        13.72 o                         
   3  10   1         92.45         98.92        12.06 o                         
   4  10   1         82.97         83.48        11.31 o                         
   5  10   1         65.97         72.01        10.62 o                         
   6  10   1        157.53        177.21        16.57 o                         
   0  11   1          0.61         17.37        11.57 o                         
   1  11   1          7.59          8.40         9.90 o                         
   2  11   1          0.67         -1.25         9.34 o                         
   3  11   1          9.16          9.59         7.48 o                         
   4  11   1         83.55         78.06        11.95 o                         
   5  11   1        164.57        151.22        16.27 o                         
  -4 -11   2         37.03         37.25        15.00 o                         
  -3 -11   2          1.74          8.55         7.94 o                         
  -2 -11   2        134.03        158.76        22.38 o                         
  -1 -11   2         22.84         17.79        11.49 o                         
  -5 -10   2        379.62        371.72        23.01 o                         
  -4 -10   2          7.70         -1.44         6.95 o                         
  -3 -10   2         82.55         72.15        11.22 o                         
  -2 -10   2         43.83         46.08        13.03 o                         
  -1 -10   2          4.75          7.42        10.07 o                         
   0 -10   2        237.99        262.85        26.02 o                         
   1 -10   2         20.61         34.55        11.69 o                         
  -6  -9   2        125.38        203.31        26.60 o                         
  -5  -9   2        404.71        370.87        32.45 o                         
  -4  -9   2         45.47         33.13        12.39 o                         
  -3  -9   2        191.35        189.91        15.04 o                         
  -2  -9   2        167.12        165.64        14.15 o                         
  -1  -9   2         23.18         14.94         9.89 o                         
   0  -9   2          0.29          0.07         8.39 o                         
   1  -9   2         26.65         33.82        10.86 o                         
   2  -9   2         81.24         93.07        10.64 o                         
  -7  -8   2          8.45         -3.48        10.14 o                         
  -6  -8   2        133.04        152.46        22.22 o                         
  -5  -8   2         90.52         90.14        17.33 o                         
  -4  -8   2        124.41        168.03        19.86 o                         
  -3  -8   2        713.39        665.16        37.41 o                         
  -2  -8   2          2.30          3.75         5.84 o                         
  -1  -8   2         26.09         24.00         9.66 o                         
   0  -8   2        384.11        403.88        26.87 o                         
   1  -8   2          7.83         -2.44         7.02 o                         
   2  -8   2         42.60         48.27        11.36 o                         
   3  -8   2         19.49         37.03        12.48 o                         
  -7  -7   2          0.17        -11.01        11.01 o                         
  -6  -7   2        377.16        394.82        32.68 o                         
  -5  -7   2        135.57        119.66        17.17 o                         
  -4  -7   2        327.27        308.00        25.28 o                         
  -3  -7   2         15.34          5.13         6.65 o                         
  -2  -7   2        507.27        461.16        19.20 o                         
  -1  -7   2       4101.11       4123.14        77.61 o                         
   0  -7   2        100.88        107.57        13.95 o                         
   1  -7   2          0.13         -0.63         5.99 o                         
   2  -7   2        161.67        151.60        15.47 o                         
   3  -7   2         54.17         57.04         7.73 o                         
   4  -7   2        166.42        171.03        20.00 o                         
  -7  -6   2        366.60        371.67        33.23 o                         
  -6  -6   2        693.65        719.58        41.89 o                         
  -5  -6   2          1.95         -0.54         4.49 o                         
  -4  -6   2        294.12        269.65         9.84 o                         
  -3  -6   2        404.47        383.35        24.49 o                         
  -2  -6   2        782.04        727.64        32.64 o                         
  -1  -6   2        787.29        736.84        22.41 o                         
   0  -6   2          0.85         -0.47         5.50 o                         
   1  -6   2       1543.61       1596.01        48.93 o                         
   2  -6   2        122.49        112.60        12.20 o                         
   3  -6   2         27.30         30.52         5.96 o                         
   4  -6   2         10.78         11.43         7.76 o                         
   5  -6   2         15.25         16.25        12.14 o                         
  -8  -5   2          7.21         11.05        11.10 o                         
  -7  -5   2        374.24        408.72        33.44 o                         
  -6  -5   2         33.65         49.91         7.66 o                         
  -5  -5   2        410.99        445.53        18.98 o                         
  -4  -5   2       2938.57       2906.92        40.13 o                         
  -3  -5   2         33.15         32.45         4.30 o                         
  -2  -5   2         72.89         87.25        11.14 o                         
  -1  -5   2        673.17        661.89        20.84 o                         
   0  -5   2        300.49        341.26        18.52 o                         
   1  -5   2       2204.65       2177.75        55.09 o                         
   2  -5   2         11.82         11.94         5.01 o                         
   3  -5   2         55.28         57.06         7.97 o                         
   4  -5   2        207.82        214.18        19.65 o                         
   5  -5   2          0.86          9.84        11.27 o                         
  -8  -4   2         30.11         52.75        16.80 o                         
  -7  -4   2         30.20         51.83        14.75 o                         
  -6  -4   2        203.20        210.11        13.26 o                         
  -5  -4   2        343.49        360.97        16.39 o                         
  -4  -4   2        491.29        452.09        17.39 o                         
  -3  -4   2        177.44        166.15         6.77 o                         
  -2  -4   2       4231.96       4200.95        47.75 o                         
  -1  -4   2        311.90        309.54         8.20 o                         
   0  -4   2        868.48        925.20        21.20 o                         
   1  -4   2        130.97        127.10         9.82 o                         
   2  -4   2         26.56         19.77         4.52 o                         
   3  -4   2        862.16        771.87        20.55 o                         
   4  -4   2        426.66        405.05        15.88 o                         
   5  -4   2          0.04          2.52        17.33 o                         
   6  -4   2        101.73         89.10        20.19 o                         
  -8  -3   2        111.30        121.80        20.45 o                         
  -7  -3   2        102.71        111.86        18.50 o                         
  -6  -3   2          1.89         -0.34         8.74 o                         
  -5  -3   2        153.47        125.37        15.72 o                         
  -4  -3   2        978.93        921.78        31.35 o                         
  -3  -3   2        797.60        769.41        20.46 o                         
  -2  -3   2       8443.76       8807.15        87.20 o                         
  -1  -3   2       1089.23       1124.01        13.82 o                         
   0  -3   2       1382.04       1273.53        34.01 o                         
   1  -3   2       2345.59       2571.73        52.53 o                         
   2  -3   2        174.19        169.60         7.81 o                         
   3  -3   2       1101.30       1113.33        28.26 o                         
   4  -3   2        272.98        272.99        18.20 o                         
   5  -3   2        298.57        347.59        18.81 o                         
   6  -3   2        138.61        139.83        22.21 o                         
  -8  -2   2         82.17         52.73        14.68 o                         
  -7  -2   2         19.31          6.08         8.33 o                         
  -6  -2   2        175.19        191.75        12.57 o                         
  -5  -2   2       1981.57       2067.95        66.83 o                         
  -4  -2   2          8.99          5.13         2.68 o                         
  -3  -2   2        835.01        726.32        56.21 o                         
  -2  -2   2       1342.56       1525.09        40.72 o                         
  -1  -2   2       1840.90       1819.68        18.81 o                         
   0  -2   2       9673.82      10298.09        96.60 o                         
   1  -2   2        250.58        320.17         8.10 o                         
   2  -2   2        461.44        503.94        10.64 o                         
   3  -2   2       1552.32       1522.70        41.44 o                         
   4  -2   2         88.68         97.71         8.75 o                         
   5  -2   2        144.72        155.66        12.09 o                         
   6  -2   2         45.58         38.95        13.84 o                         
   7  -2   2         37.18         18.39        13.11 o                         
  -8  -1   2          0.33         -2.91         9.86 o                         
  -7  -1   2         51.26         47.63        12.74 o                         
  -6  -1   2        458.35        440.15        31.08 o                         
  -5  -1   2        288.05        291.78        12.38 o                         
  -4  -1   2        528.20        556.45        24.82 o                         
  -3  -1   2       2089.45       2287.14        72.77 o                         
  -2  -1   2        398.71        407.19        16.17 o                         
  -1  -1   2       2246.10       2272.06        30.87 o                         
   0  -1   2         47.45         49.51         2.19 o                         
   1  -1   2       1353.70       1482.63        16.74 o                         
   2  -1   2       7226.18       7683.12        62.52 o                         
   3  -1   2        176.65        214.80        10.07 o                         
   4  -1   2         35.07         36.96         2.79 o                         
   5  -1   2        244.93        218.53        12.92 o                         
   6  -1   2          2.29         -4.07         9.86 o                         
   7  -1   2        117.26        123.56        20.80 o                         
  -7   0   2          3.09         -2.36         9.47 o                         
  -6   0   2         63.34         76.87        15.34 o                         
  -5   0   2          2.56          5.02         2.38 o                         
  -4   0   2       1584.67       1465.16        24.97 o                         
  -3   0   2       1964.75       1786.81        26.37 o                         
  -2   0   2        731.93        775.25        11.95 o                         
  -1   0   2        778.10        855.81        15.67 o                         
   0   0   2         23.07         27.68         2.84 o                         
   1   0   2       5384.28       5760.02        98.79 o                         
   2   0   2       2174.58       2342.79        35.15 o                         
   3   0   2         18.58         16.68         2.12 o                         
   4   0   2       2083.00       2040.56        35.74 o                         
   5   0   2        554.24        556.18        19.75 o                         
   6   0   2         55.32         60.46         6.04 o                         
   7   0   2         32.25         37.51        12.61 o                         
  -7   1   2          4.41          7.52        10.63 o                         
  -6   1   2         52.13         48.33        12.71 o                         
  -5   1   2          9.74          4.78         3.58 o                         
  -4   1   2       1311.93       1264.18        17.07 o                         
  -3   1   2        373.61        427.68         9.80 o                         
  -2   1   2        174.07        157.81        11.28 o                         
  -1   1   2      11845.66      12443.50       201.00 o                         
   0   1   2        260.12        217.30         7.21 o                         
   1   1   2          1.38          2.50         0.57 o                         
   2   1   2        994.85       1080.91        17.17 o                         
   3   1   2       2302.18       2730.84       108.76 o                         
   4   1   2       1579.99       1585.86        32.24 o                         
   5   1   2         51.10         51.60         8.54 o                         
   6   1   2        310.39        278.00        11.26 o                         
   7   1   2        209.14        184.02        22.92 o                         
   8   1   2         68.01         69.81        16.45 o                         
  -7   2   2        218.65        227.60        29.16 o                         
  -6   2   2         35.97         14.13         9.74 o                         
  -5   2   2        220.79        219.27        12.75 o                         
  -4   2   2          1.65          0.46         2.99 o                         
  -3   2   2         82.82         78.07        11.45 o                         
  -2   2   2       4133.26       4351.72        85.44 o                         
  -1   2   2        171.75        139.83         8.96 o                         
   0   2   2       5814.73       6031.00        71.44 o                         
   1   2   2       3965.92       4165.71        31.96 o                         
   2   2   2        824.03        850.44        18.26 o                         
   3   2   2        250.60        240.23         7.90 o                         
   4   2   2        217.71        232.27         6.92 o                         
   5   2   2         32.32         35.08         5.97 o                         
   6   2   2       1316.40       1362.11        35.23 o                         
   7   2   2         57.99         83.15         9.36 o                         
   8   2   2         62.53         68.63        15.64 o                         
  -6   3   2        142.65        137.55        21.55 o                         
  -5   3   2         52.00         50.07        13.44 o                         
  -4   3   2        322.59        335.85        14.31 o                         
  -3   3   2        101.65         91.57        10.64 o                         
  -2   3   2        232.22        203.66        13.66 o                         
  -1   3   2       1361.65       1494.21        37.93 o                         
   0   3   2       1287.63       1357.58        33.73 o                         
   1   3   2        825.83        699.80         9.22 o                         
   2   3   2         50.24         57.63         4.64 o                         
   3   3   2       1029.08       1036.21        33.96 o                         
   4   3   2       1242.24       1316.70        42.17 o                         
   5   3   2        113.91        118.66         9.72 o                         
   6   3   2          3.61          2.55         4.49 o                         
   7   3   2         25.27         12.34         5.62 o                         
   8   3   2        164.10        164.19        22.34 o                         
  -6   4   2         19.48         10.90        10.29 o                         
  -5   4   2        113.32        134.36        21.78 o                         
  -4   4   2          6.48         12.89         4.97 o                         
  -3   4   2         22.46         22.82         7.01 o                         
  -2   4   2        808.87        710.16        27.78 o                         
  -1   4   2          8.14         11.55         4.67 o                         
   0   4   2       1034.48       1041.63        31.44 o                         
   1   4   2        310.84        308.98        14.21 o                         
   2   4   2        279.37        274.23        10.66 o                         
   3   4   2       3494.15       3539.62        55.16 o                         
   4   4   2        145.17        133.83         9.33 o                         
   5   4   2        424.69        418.20        18.24 o                         
   6   4   2        175.91        192.10        13.52 o                         
   7   4   2         18.16         20.40         7.53 o                         
   8   4   2        150.41        161.76        22.98 o                         
  -6   5   2         11.17         -2.26        12.62 o                         
  -5   5   2        124.90        157.22        23.25 o                         
  -4   5   2         18.64         12.82         8.50 o                         
  -3   5   2        391.04        309.58        21.47 o                         
  -2   5   2        461.14        470.27        24.06 o                         
  -1   5   2        164.91        163.80        13.53 o                         
   0   5   2       1201.28       1274.14        38.96 o                         
   1   5   2         39.42         43.56         5.24 o                         
   2   5   2        482.96        448.46        15.28 o                         
   3   5   2        524.78        503.81        23.62 o                         
   4   5   2        144.90        176.05        11.16 o                         
   5   5   2       3371.61       3554.33        64.49 o                         
   6   5   2         29.78         30.91         7.64 o                         
   7   5   2          8.19          1.21         5.96 o                         
   8   5   2         81.28         88.49        11.44 o                         
  -5   6   2         22.81         43.51        15.87 o                         
  -4   6   2         37.47         37.94         6.90 o                         
  -3   6   2        736.66        687.91        34.13 o                         
  -2   6   2        281.68        284.63        20.67 o                         
  -1   6   2        758.96        707.00        31.28 o                         
   0   6   2        141.51        129.07        13.60 o                         
   1   6   2         12.52         18.02         4.70 o                         
   2   6   2         12.35         23.55         6.95 o                         
   3   6   2        308.03        314.67        13.95 o                         
   4   6   2        810.67        777.16        36.06 o                         
   5   6   2         65.36         58.75         8.43 o                         
   6   6   2          3.00          3.45         5.84 o                         
   7   6   2        445.80        432.48        34.11 o                         
   8   6   2          3.79        -10.38        10.70 o                         
  -4   7   2          0.03         -0.63         8.49 o                         
  -3   7   2          3.34         -1.26         7.49 o                         
  -2   7   2          2.58         10.82         7.58 o                         
  -1   7   2        485.26        473.90        27.46 o                         
   0   7   2         58.77         50.23        11.22 o                         
   1   7   2          6.77          7.43         7.04 o                         
   2   7   2       1559.15       1608.90        36.52 o                         
   3   7   2        115.87        127.99        11.43 o                         
   4   7   2        101.64         92.49        13.94 o                         
   5   7   2        161.47        150.15        18.40 o                         
   6   7   2          6.06         -1.93         8.66 o                         
   7   7   2        420.86        367.46        32.44 o                         
   8   7   2          6.06         16.16        11.36 o                         
  -4   8   2          0.53         10.45        17.17 o                         
  -3   8   2         10.30         20.02         9.74 o                         
  -2   8   2          8.97          8.48         8.46 o                         
  -1   8   2          1.00         -8.51         8.51 o                         
   0   8   2         21.58         19.48         9.39 o                         
   1   8   2        308.83        341.74        24.73 o                         
   2   8   2        195.57        199.64        13.33 o                         
   3   8   2          6.87          5.28         5.22 o                         
   4   8   2        624.42        647.91        24.58 o                         
   5   8   2         10.19         15.18         6.44 o                         
   6   8   2         75.17         71.54        15.70 o                         
   7   8   2          0.34         -8.50        12.36 o                         
  -3   9   2         39.98         28.45        10.99 o                         
  -2   9   2          2.51          4.96         8.96 o                         
  -1   9   2        164.74        150.96        19.71 o                         
   0   9   2          2.42          3.55        10.64 o                         
   1   9   2         48.68         54.59        12.84 o                         
   2   9   2          4.31         13.20         8.71 o                         
   3   9   2        226.32        227.95        15.63 o                         
   4   9   2        577.37        569.59        47.04 o                         
   5   9   2         77.08         72.39        10.17 o                         
   6   9   2        113.57        129.03        13.01 o                         
   7   9   2          3.46         -6.73         6.87 o                         
  -2  10   2         28.90         37.27        13.53 o                         
  -1  10   2         52.62         59.04        16.88 o                         
   0  10   2        134.84        139.45        19.91 o                         
   1  10   2         29.97         26.41        12.29 o                         
   2  10   2          2.09         -4.73         9.34 o                         
   3  10   2         77.44         84.52        11.59 o                         
   4  10   2          3.36         -4.64         6.50 o                         
   5  10   2          9.50         -8.84         8.84 o                         
   6  10   2        318.15        342.53        21.98 o                         
   0  11   2         59.41         54.29        16.12 o                         
   1  11   2         14.96         21.25        11.35 o                         
   2  11   2         43.94         30.51        12.52 o                         
   3  11   2          1.60         11.50         8.05 o                         
   4  11   2          4.72          2.18         6.59 o                         
   5  11   2        140.49        153.09        15.46 o                         
  -5 -10   3        147.06        162.04        15.82 o                         
  -4 -10   3        210.15        191.75        19.81 o                         
  -3 -10   3         79.99         73.00        11.47 o                         
  -2 -10   3        202.06        230.36        24.30 o                         
  -1 -10   3          8.76         25.68        12.38 o                         
   0 -10   3         88.83         87.90        16.25 o                         
   1 -10   3          8.39         15.20        15.32 o                         
  -6  -9   3          3.20          8.61        10.35 o                         
  -5  -9   3        127.19        135.18        21.68 o                         
  -4  -9   3        163.46        150.95        19.87 o                         
  -3  -9   3        191.26        204.77        15.75 o                         
  -2  -9   3        354.38        349.97        42.25 o                         
  -1  -9   3        160.03        146.19        18.76 o                         
   0  -9   3         97.68         71.42        13.30 o                         
   1  -9   3          1.21          7.77         8.50 o                         
   2  -9   3         43.97         49.87        13.07 o                         
  -6  -8   3         15.05         16.87        12.00 o                         
  -5  -8   3         91.47         75.38        15.66 o                         
  -4  -8   3          3.61          8.93         7.81 o                         
  -3  -8   3        622.47        571.71        34.88 o                         
  -2  -8   3         33.22         30.30         6.86 o                         
  -1  -8   3          0.37          3.96         8.66 o                         
   0  -8   3        275.88        282.88        23.04 o                         
   1  -8   3         69.39         73.85        12.99 o                         
   2  -8   3          1.29          4.53         9.10 o                         
   3  -8   3          0.05          5.58        10.15 o                         
  -7  -7   3         96.47         93.87        18.85 o                         
  -6  -7   3        366.61        368.82        31.31 o                         
  -5  -7   3        240.14        236.20        24.24 o                         
  -4  -7   3         42.46         53.85        12.24 o                         
  -3  -7   3          4.45          8.12         7.05 o                         
  -2  -7   3          1.18         -0.36         6.64 o                         
  -1  -7   3        184.29        186.69        17.84 o                         
   0  -7   3        316.53        347.58        22.85 o                         
   1  -7   3        307.32        308.49        21.98 o                         
   2  -7   3        335.68        323.53        16.17 o                         
   3  -7   3         82.85         92.89        15.53 o                         
   4  -7   3          5.60         16.25         9.82 o                         
  -7  -6   3          2.69          2.62         5.80 o                         
  -6  -6   3        638.07        639.17        25.99 o                         
  -5  -6   3        164.45        177.70        13.08 o                         
  -4  -6   3         45.47         61.64         5.41 o                         
  -3  -6   3        480.17        426.62        11.96 o                         
  -2  -6   3        441.95        417.83        24.77 o                         
  -1  -6   3         74.13         97.43        12.82 o                         
   0  -6   3        293.29        275.99        18.19 o                         
   1  -6   3        696.89        713.02        30.61 o                         
   2  -6   3         61.75         74.10         7.90 o                         
   3  -6   3        352.04        305.01        42.35 o                         
   4  -6   3         65.17         68.44        13.74 o                         
   5  -6   3         32.05          1.96         9.46 o                         
  -7  -5   3         52.13         51.09         8.49 o                         
  -6  -5   3         68.01         61.47         8.28 o                         
  -5  -5   3          2.03          5.09         5.46 o                         
  -4  -5   3       1501.62       1546.72        31.31 o                         
  -3  -5   3        663.64        658.51        16.72 o                         
  -2  -5   3        137.53        137.97         9.51 o                         
  -1  -5   3       1149.91       1111.25        38.49 o                         
   0  -5   3        340.30        355.43        19.16 o                         
   1  -5   3         94.06         88.89         9.83 o                         
   2  -5   3        114.15        109.80         8.36 o                         
   3  -5   3          1.66          7.29         3.99 o                         
   4  -5   3        283.57        288.48        22.65 o                         
   5  -5   3         86.30         79.42        20.84 o                         
  -8  -4   3         34.96         38.59        13.76 o                         
  -7  -4   3        205.44        210.37        24.69 o                         
  -6  -4   3         33.62         32.79         7.97 o                         
  -5  -4   3        516.15        522.35        20.33 o                         
  -4  -4   3         23.48         30.04         5.23 o                         
  -3  -4   3        550.03        510.20        13.02 o                         
  -2  -4   3       1484.85       1478.05        23.31 o                         
  -1  -4   3        917.99        940.56        22.39 o                         
   0  -4   3       1242.77       1348.96        26.92 o                         
   1  -4   3       1202.19       1290.61        35.43 o                         
   2  -4   3          5.04          5.33         4.32 o                         
   3  -4   3         71.26         70.77         6.36 o                         
   4  -4   3         59.82         64.05        10.46 o                         
   5  -4   3        129.75        176.67        15.09 o                         
   6  -4   3        107.12        124.53        22.52 o                         
  -8  -3   3          5.45          7.06        11.81 o                         
  -7  -3   3        521.94        548.59        38.91 o                         
  -6  -3   3         67.99         55.49         7.87 o                         
  -5  -3   3         11.78          8.54         7.71 o                         
  -4  -3   3          8.27          7.34         2.03 o                         
  -3  -3   3        338.21        347.16        13.88 o                         
  -2  -3   3       1750.97       1768.06        25.34 o                         
  -1  -3   3       1867.89       1924.28        31.07 o                         
   0  -3   3        601.20        636.30        15.88 o                         
   1  -3   3        590.85        533.06        18.12 o                         
   2  -3   3       1495.89       1520.47        48.55 o                         
   3  -3   3        334.09        334.81        11.87 o                         
   4  -3   3        259.06        251.08        18.52 o                         
   5  -3   3         36.68         44.25        10.11 o                         
   6  -3   3        222.83        217.76        16.46 o                         
  -8  -2   3         79.29         76.94        17.01 o                         
  -7  -2   3        135.50        127.00        19.62 o                         
  -6  -2   3         18.68          4.65         7.67 o                         
  -5  -2   3        518.55        532.73        31.51 o                         
  -4  -2   3       2030.98       1908.82        58.49 o                         
  -3  -2   3        237.81        220.85        15.84 o                         
  -2  -2   3        104.36        136.79         6.72 o                         
  -1  -2   3         13.47         12.95         1.69 o                         
   0  -2   3       2186.70       2149.20        32.13 o                         
   1  -2   3       4975.35       5436.55        67.20 o                         
   2  -2   3          0.06          1.84         1.13 o                         
   3  -2   3        950.93        922.17        14.80 o                         
   4  -2   3        408.86        493.89        19.43 o                         
   5  -2   3          7.58         10.34         5.55 o                         
   6  -2   3          0.73         -5.82         5.82 o                         
   7  -2   3          0.52         -8.90        12.49 o                         
  -7  -1   3          0.97          1.21         9.20 o                         
  -6  -1   3        196.51        174.79        20.70 o                         
  -5  -1   3       1413.00       1335.56        51.94 o                         
  -4  -1   3        158.17        147.69        14.83 o                         
  -3  -1   3       1945.70       1923.74       103.17 o                         
  -2  -1   3        772.05        795.66        18.88 o                         
  -1  -1   3       2780.05       2856.25        30.57 o                         
   0  -1   3          1.64          5.39         1.15 o                         
   1  -1   3        560.81        603.03         8.96 o                         
   2  -1   3       2202.63       2153.01        29.48 o                         
   3  -1   3       1622.14       1749.56       115.50 o                         
   4  -1   3         10.30         21.45         5.23 o                         
   5  -1   3         98.47         81.58         8.65 o                         
   6  -1   3         38.52         36.01         7.89 o                         
   7  -1   3          4.23         -4.38         9.84 o                         
  -7   0   3          1.47         -2.68         9.90 o                         
  -6   0   3         44.61         46.73        12.88 o                         
  -5   0   3         17.58         13.54         4.46 o                         
  -4   0   3        398.24        399.69        25.44 o                         
  -3   0   3       2183.67       2075.99        59.18 o                         
  -2   0   3       1967.07       1881.49        23.40 o                         
  -1   0   3        204.87        224.40         5.73 o                         
   0   0   3       1029.73       1080.72        10.44 o                         
   1   0   3       3003.34       3126.22        43.31 o                         
   2   0   3         17.33         32.58         3.71 o                         
   3   0   3       1494.35       1599.58        22.25 o                         
   4   0   3        278.07        254.18        12.16 o                         
   5   0   3        228.70        229.76        18.30 o                         
   6   0   3        462.71        471.06        22.27 o                         
   7   0   3         54.54         61.59        15.67 o                         
  -7   1   3         20.94         30.79        12.54 o                         
  -6   1   3        180.50        208.06        23.52 o                         
  -5   1   3        107.87        108.90         9.08 o                         
  -4   1   3        747.96        655.84        15.78 o                         
  -3   1   3          1.46          8.09         2.37 o                         
  -2   1   3        314.39        335.81        16.48 o                         
  -1   1   3       3652.64       3528.95        72.59 o                         
   0   1   3       4707.97       4584.95        45.52 o                         
   1   1   3       4050.82       4077.95        30.78 o                         
   2   1   3       1846.63       2107.81        33.16 o                         
   3   1   3        177.93        174.88         8.87 o                         
   4   1   3        400.29        463.80        27.50 o                         
   5   1   3        626.34        680.95        21.95 o                         
   6   1   3         75.16         69.14         6.27 o                         
   7   1   3        342.56        364.31        19.00 o                         
   8   1   3         54.68         69.18        16.12 o                         
  -7   2   3         85.61         86.67        19.93 o                         
  -6   2   3        190.24        207.92        24.73 o                         
  -5   2   3        353.38        318.81        19.40 o                         
  -4   2   3        614.19        586.82        16.14 o                         
  -3   2   3        134.12        108.40        31.00 o                         
  -2   2   3       1578.99       1621.53        39.78 o                         
  -1   2   3        145.99        105.35        11.36 o                         
   0   2   3      20957.56      20451.92       204.93 o                         
   1   2   3      29202.90      30074.78       175.02 o                         
   2   2   3       1446.04       1409.89        17.59 o                         
   3   2   3       1198.85       1211.95        20.78 o                         
   4   2   3        367.06        355.05         8.74 o                         
   5   2   3        173.10        171.82         8.68 o                         
   6   2   3        589.49        588.41        17.07 o                         
   7   2   3        124.64        147.08        12.40 o                         
   8   2   3         34.56         40.36        13.03 o                         
  -6   3   3         63.93         49.08        14.68 o                         
  -5   3   3        101.02         89.24        15.93 o                         
  -4   3   3       1252.76       1323.84        29.75 o                         
  -3   3   3        325.90        359.08        40.02 o                         
  -2   3   3          9.58          8.43         4.92 o                         
  -1   3   3        285.49        310.78         8.68 o                         
   0   3   3       1310.38       1363.01        31.74 o                         
   1   3   3       3159.53       3161.51        26.45 o                         
   2   3   3       1461.85       1333.22        18.34 o                         
   3   3   3        892.83       1042.35        24.25 o                         
   4   3   3        567.33        594.15        22.25 o                         
   5   3   3        640.34        674.97        23.12 o                         
   6   3   3          3.00          2.90         4.47 o                         
   7   3   3         16.08         22.48        10.84 o                         
   8   3   3         55.16         66.16        15.22 o                         
  -6   4   3          7.77         18.96        12.04 o                         
  -5   4   3        217.50        206.19        24.60 o                         
  -4   4   3         68.16         91.23         8.24 o                         
  -3   4   3         15.61         11.57         6.66 o                         
  -2   4   3       2658.45       2545.58        63.04 o                         
  -1   4   3        148.79        137.83        11.82 o                         
   0   4   3        917.47        921.37        29.75 o                         
   1   4   3         22.54         26.65         1.95 o                         
   2   4   3          7.84          7.39         1.29 o                         
   3   4   3       2715.92       2780.36        46.32 o                         
   4   4   3        933.54        891.86        25.32 o                         
   5   4   3         71.84         77.31         9.79 o                         
   6   4   3        256.02        260.39        17.55 o                         
   7   4   3        140.05        149.12        13.07 o                         
   8   4   3          2.67          4.43         5.63 o                         
  -6   5   3          3.05          9.08        11.48 o                         
  -5   5   3          0.02          4.96        12.07 o                         
  -4   5   3         13.95         20.86         6.69 o                         
  -3   5   3         44.73         39.74         9.24 o                         
  -2   5   3       1100.00       1040.59        38.28 o                         
  -1   5   3        297.63        353.09        20.17 o                         
   0   5   3       1250.87       1215.09        38.88 o                         
   1   5   3        652.60        627.69        11.75 o                         
   2   5   3       1771.24       1744.74        36.88 o                         
   3   5   3         22.51         21.11         2.14 o                         
   4   5   3        164.44        142.01        10.34 o                         
   5   5   3        481.93        502.40        25.37 o                         
   6   5   3        922.66        967.80        31.75 o                         
   7   5   3        132.59        137.74        12.85 o                         
   8   5   3         59.24         65.74        10.42 o                         
  -5   6   3         22.52         49.83        16.41 o                         
  -4   6   3         41.22         39.53        16.12 o                         
  -3   6   3         67.95         55.35        11.61 o                         
  -2   6   3         20.15         31.26         9.51 o                         
  -1   6   3         43.84         40.59         9.41 o                         
   0   6   3       2491.49       2451.94        64.86 o                         
   1   6   3        480.88        439.28        18.20 o                         
   2   6   3        134.02        135.46         9.00 o                         
   3   6   3        701.48        696.71        25.15 o                         
   4   6   3        332.40        341.62        16.48 o                         
   5   6   3        537.12        542.19        48.67 o                         
   6   6   3         13.36         12.37         5.76 o                         
   7   6   3         51.10         50.87         9.94 o                         
   8   6   3        127.44        127.46        13.74 o                         
  -4   7   3          0.18          4.74         5.00 o                         
  -3   7   3        572.67        526.44        32.72 o                         
  -2   7   3         17.15         23.33         8.99 o                         
  -1   7   3        266.12        256.61        21.27 o                         
   0   7   3          3.06         11.07         7.98 o                         
   1   7   3         61.98         69.19         4.69 o                         
   2   7   3       1915.48       1955.12        40.60 o                         
   3   7   3        596.07        586.31        25.91 o                         
   4   7   3         16.72         16.80         5.37 o                         
   5   7   3        356.09        367.68        27.40 o                         
   6   7   3          5.14          5.93         8.25 o                         
   7   7   3         55.51         69.22        16.26 o                         
   8   7   3        133.14        123.22        20.39 o                         
  -4   8   3         41.38         28.71        11.22 o                         
  -3   8   3         80.34         84.84        15.53 o                         
  -2   8   3          2.94          3.19         8.58 o                         
  -1   8   3        143.03        115.17        16.32 o                         
   0   8   3          9.46         10.66         7.71 o                         
   1   8   3        355.51        365.33        24.91 o                         
   2   8   3        154.11        159.35        12.15 o                         
   3   8   3        107.43        108.68        10.14 o                         
   4   8   3        664.62        634.44        24.00 o                         
   5   8   3         91.91        106.54        10.95 o                         
   6   8   3        257.61        279.00        17.20 o                         
   7   8   3         31.96         44.89        13.31 o                         
  -3   9   3         19.75         16.35        10.28 o                         
  -2   9   3         12.18          5.05         8.39 o                         
  -1   9   3        274.22        293.50        26.24 o                         
   0   9   3          2.44          9.77         9.68 o                         
   1   9   3          4.67          3.97         9.08 o                         
   2   9   3          8.74         14.82         6.85 o                         
   3   9   3        115.95        125.97        15.27 o                         
   4   9   3        299.28        318.42        18.03 o                         
   5   9   3        143.57        151.77        13.67 o                         
   6   9   3         22.43         27.56         7.87 o                         
   7   9   3        241.31        257.99        18.37 o                         
  -2  10   3         46.84         56.49        15.25 o                         
  -1  10   3          1.18         15.85        12.38 o                         
   0  10   3         35.35         70.19        15.78 o                         
   1  10   3        433.67        419.98        31.14 o                         
   2  10   3         51.68         66.32        14.47 o                         
   3  10   3         10.19         19.75         8.05 o                         
   4  10   3          2.10          9.72         6.65 o                         
   5  10   3         16.81         14.13         7.05 o                         
   6  10   3         97.39        107.90        13.18 o                         
   0  11   3         73.15         72.69        16.84 o                         
   1  11   3         62.45         58.07        15.49 o                         
   2  11   3         19.73          4.52        10.86 o                         
   3  11   3         21.87         10.57        11.32 o                         
   4  11   3         69.76         93.07        12.66 o                         
   5  11   3          7.77         12.02         7.52 o                         
  -4 -10   4          4.01          3.32         7.44 o                         
  -3 -10   4        645.59        696.20        31.18 o                         
  -2 -10   4         27.91         42.03        13.79 o                         
  -1 -10   4         24.51         28.05        11.13 o                         
   0 -10   4         81.49         80.45        15.72 o                         
  -6  -9   4        366.67        392.19        35.25 o                         
  -5  -9   4          3.13         -3.54         9.11 o                         
  -4  -9   4        229.63        230.68        24.44 o                         
  -3  -9   4         18.36         18.49         7.64 o                         
  -2  -9   4         47.18         62.52        10.15 o                         
  -1  -9   4        655.73        643.53        37.27 o                         
   0  -9   4         12.05          1.50         8.00 o                         
   1  -9   4          0.16         -5.77         5.77 o                         
   2  -9   4        102.14        126.05        18.86 o                         
  -6  -8   4        243.20        228.36        26.49 o                         
  -5  -8   4         56.56         70.70        15.28 o                         
  -4  -8   4        235.47        228.57        23.29 o                         
  -3  -8   4        248.95        237.37        22.77 o                         
  -2  -8   4        193.23        188.13        16.40 o                         
  -1  -8   4         43.42         56.06        12.08 o                         
   0  -8   4         43.08         30.21         8.74 o                         
   1  -8   4        369.28        371.93        27.51 o                         
   2  -8   4         44.68         32.69        11.27 o                         
   3  -8   4          0.43         13.10         9.93 o                         
  -7  -7   4         27.80         26.54        12.64 o                         
  -6  -7   4          6.00          8.05         6.00 o                         
  -5  -7   4        344.10        323.79        19.96 o                         
  -4  -7   4       1312.17       1296.94        53.70 o                         
  -3  -7   4         62.63         71.98        12.27 o                         
  -2  -7   4        130.45        114.31        15.09 o                         
  -1  -7   4         88.71         90.29         9.06 o                         
   0  -7   4        143.42        137.43        15.05 o                         
   1  -7   4        413.76        424.48        25.63 o                         
   2  -7   4         10.20          4.95         7.78 o                         
   3  -7   4        162.02        156.88        18.92 o                         
   4  -7   4         50.38         44.17        13.18 o                         
  -7  -6   4         57.31         46.33        15.52 o                         
  -6  -6   4         53.03         54.37         8.52 o                         
  -5  -6   4        574.38        566.27        24.95 o                         
  -4  -6   4          1.98          5.89         4.26 o                         
  -3  -6   4        151.92        167.37         8.20 o                         
  -2  -6   4       2028.11       1901.27        41.32 o                         
  -1  -6   4        239.50        258.30        19.84 o                         
   0  -6   4          0.44          1.00         6.21 o                         
   1  -6   4          3.52          1.91         5.27 o                         
   2  -6   4        278.49        252.11        13.51 o                         
   3  -6   4        352.09        312.70        24.39 o                         
   4  -6   4         36.58         26.66         9.14 o                         
   5  -6   4         29.36          8.23         9.34 o                         
  -7  -5   4        270.92        258.74        16.88 o                         
  -6  -5   4        112.13        122.11         8.74 o                         
  -5  -5   4         17.52         20.44         4.55 o                         
  -4  -5   4        108.36        107.75         6.96 o                         
  -3  -5   4       1768.27       1819.94        30.12 o                         
  -2  -5   4       1202.01       1094.98        20.88 o                         
  -1  -5   4        640.49        603.63        25.23 o                         
   0  -5   4       2002.96       1975.45        52.17 o                         
   1  -5   4        208.23        206.55        10.85 o                         
   2  -5   4        301.08        303.32        15.18 o                         
   3  -5   4         35.30         31.83         5.16 o                         
   4  -5   4          4.40          0.90         8.52 o                         
   5  -5   4        396.99        392.00        30.61 o                         
  -7  -4   4         70.23         94.48        17.83 o                         
  -6  -4   4        324.44        318.74        17.37 o                         
  -5  -4   4       1047.61       1047.36        30.39 o                         
  -4  -4   4         59.94         57.72         7.46 o                         
  -3  -4   4        309.19        290.47        10.31 o                         
  -2  -4   4        986.17        952.65        18.77 o                         
  -1  -4   4       1904.73       1863.14        35.20 o                         
   0  -4   4       2152.55       2044.72        37.06 o                         
   1  -4   4        209.09        196.13         9.71 o                         
   2  -4   4        200.71        208.13         9.96 o                         
   3  -4   4        638.55        615.82        19.95 o                         
   4  -4   4         84.40         58.99        10.48 o                         
   5  -4   4          0.50         14.93         7.05 o                         
   6  -4   4          7.87         19.08        12.15 o                         
  -7  -3   4        123.79        119.21        19.14 o                         
  -6  -3   4        597.83        569.64        23.11 o                         
  -5  -3   4         47.03         34.99         9.64 o                         
  -4  -3   4        189.41        173.32         6.43 o                         
  -3  -3   4       1857.23       1922.67        93.76 o                         
  -2  -3   4         25.21         17.88         2.76 o                         
  -1  -3   4       2121.64       2212.66        29.81 o                         
   0  -3   4       1019.75       1118.74        18.66 o                         
   1  -3   4        346.53        326.32        15.15 o                         
   2  -3   4       2381.50       2393.59        37.82 o                         
   3  -3   4         77.99         91.70         9.18 o                         
   4  -3   4          1.05         -8.66         8.66 o                         
   5  -3   4        311.41        341.81        19.81 o                         
   6  -3   4          9.03         18.89         7.65 o                         
  -7  -2   4         44.15         47.26        14.28 o                         
  -6  -2   4        210.46        202.61        21.88 o                         
  -5  -2   4        353.12        320.88        24.72 o                         
  -4  -2   4        393.33        347.07        22.70 o                         
  -3  -2   4       2493.15       2170.62        93.16 o                         
  -2  -2   4        218.09        232.01         6.58 o                         
  -1  -2   4       2293.31       2417.95        29.15 o                         
   0  -2   4       2259.22       2437.78        29.79 o                         
   1  -2   4         77.28         61.55         3.69 o                         
   2  -2   4        692.33        737.82        15.01 o                         
   3  -2   4          8.35          0.73         6.12 o                         
   4  -2   4       3312.87       3492.41        84.79 o                         
   5  -2   4         47.42         69.28         9.12 o                         
   6  -2   4          2.83          0.70         5.77 o                         
   7  -2   4         54.19         52.43        14.08 o                         
  -7  -1   4          7.38          9.32        11.79 o                         
  -6  -1   4        283.87        250.40        25.14 o                         
  -5  -1   4         59.98         63.54        12.55 o                         
  -4  -1   4       1819.38       1578.60        53.00 o                         
  -3  -1   4        314.28        295.71        12.47 o                         
  -2  -1   4       4394.32       4278.12        56.17 o                         
  -1  -1   4       3303.09       3293.75        46.08 o                         
   0  -1   4        400.92        436.73         9.48 o                         
   1  -1   4         12.20         19.28         4.60 o                         
   2  -1   4       1238.31       1294.68        33.14 o                         
   3  -1   4       1210.40        920.09        63.00 o                         
   4  -1   4        710.73        750.70        30.71 o                         
   5  -1   4         31.55         19.18         5.35 o                         
   6  -1   4        585.94        552.46        23.68 o                         
   7  -1   4         22.50         12.44         9.61 o                         
  -7   0   4        199.94        226.92        26.89 o                         
  -6   0   4         10.34          7.04         8.31 o                         
  -5   0   4        261.46        269.50        14.14 o                         
  -4   0   4         18.34         16.19         6.83 o                         
  -3   0   4        345.78        330.65        13.31 o                         
  -2   0   4       2573.94       2429.66        31.91 o                         
  -1   0   4        231.27        271.30         4.81 o                         
   0   0   4       1570.51       1714.91        18.34 o                         
   1   0   4       7582.92       7607.59        72.61 o                         
   2   0   4         32.41         37.12         4.47 o                         
   3   0   4         95.81         89.25        10.87 o                         
   4   0   4        551.74        545.76        11.98 o                         
   5   0   4         44.67         30.60         5.41 o                         
   6   0   4        468.31        459.38        20.68 o                         
   7   0   4         10.14         11.17         5.86 o                         
  -7   1   4         84.56         70.42        17.15 o                         
  -6   1   4        154.31        139.83        20.52 o                         
  -5   1   4        191.21        214.87        13.09 o                         
  -4   1   4        157.71        142.55         9.88 o                         
  -3   1   4         13.46         21.18         2.07 o                         
  -2   1   4          5.17          2.83         2.13 o                         
  -1   1   4       1220.76       1179.49        32.81 o                         
   0   1   4       1353.81       1232.61        11.47 o                         
   1   1   4        569.44        546.68         7.83 o                         
   2   1   4        104.68        111.30         3.99 o                         
   3   1   4       2513.91       2632.29       103.81 o                         
   4   1   4        201.96        180.73         7.90 o                         
   5   1   4        184.35        170.73        15.42 o                         
   6   1   4         32.67         28.08         5.01 o                         
   7   1   4         26.58         28.57         7.41 o                         
   8   1   4        280.20        306.06        30.99 o                         
  -7   2   4         39.13         41.63        14.64 o                         
  -6   2   4         48.46         60.39        15.42 o                         
  -5   2   4        732.50        721.76        59.15 o                         
  -4   2   4        246.03        246.99        16.60 o                         
  -3   2   4        120.73        108.95        12.08 o                         
  -2   2   4        854.14        856.39        23.58 o                         
  -1   2   4        149.04        133.39        10.36 o                         
   0   2   4        258.69        214.75         5.61 o                         
   1   2   4        223.67        233.06         3.51 o                         
   2   2   4        781.43        808.31        11.45 o                         
   3   2   4       4827.95       5170.19        55.60 o                         
   4   2   4        222.36        274.66        12.71 o                         
   5   2   4        490.91        482.00        14.97 o                         
   6   2   4        113.43        123.76         9.27 o                         
   7   2   4         17.83         17.03         6.23 o                         
   8   2   4        138.82        162.96        22.18 o                         
  -6   3   4          0.65         -7.14        10.17 o                         
  -5   3   4         41.20         42.44        12.52 o                         
  -4   3   4        223.33        231.69        24.89 o                         
  -3   3   4        499.11        500.12        27.28 o                         
  -2   3   4        525.06        417.55        89.25 o                         
  -1   3   4        472.32        498.71        21.15 o                         
   0   3   4       2022.50       1923.46        23.31 o                         
   1   3   4        428.98        422.92         5.89 o                         
   2   3   4       1097.72       1046.31        25.30 o                         
   3   3   4        604.59        698.54        14.14 o                         
   4   3   4         20.31         25.04         4.36 o                         
   5   3   4       2381.46       2475.84        49.51 o                         
   6   3   4          2.74          2.59         4.97 o                         
   7   3   4         64.08         49.38         7.94 o                         
   8   3   4         73.92         87.19        11.11 o                         
  -6   4   4          0.62         -9.67        11.94 o                         
  -5   4   4         29.11         24.86        10.57 o                         
  -4   4   4          3.43          3.56         7.82 o                         
  -3   4   4        333.09        331.56        22.48 o                         
  -2   4   4        350.71        336.14        12.38 o                         
  -1   4   4        793.20        752.45        28.79 o                         
   0   4   4       1653.08       1694.56        44.32 o                         
   1   4   4       1473.81       1633.59        19.18 o                         
   2   4   4        192.73        181.01         5.20 o                         
   3   4   4         93.54         90.11         7.75 o                         
   4   4   4        319.32        331.60        14.97 o                         
   5   4   4        477.02        510.09        20.58 o                         
   6   4   4        269.19        304.60        17.10 o                         
   7   4   4        290.16        329.90        18.89 o                         
   8   4   4          5.60         20.38        10.18 o                         
  -5   5   4         17.96         23.06        12.94 o                         
  -4   5   4          0.69          9.52         9.41 o                         
  -3   5   4         57.65         42.46         9.30 o                         
  -2   5   4          6.67          7.84         7.84 o                         
  -1   5   4        905.28        931.03        35.19 o                         
   0   5   4          7.84         11.85         6.24 o                         
   1   5   4        456.18        449.06        12.13 o                         
   2   5   4       1747.66       1681.67        25.95 o                         
   3   5   4         77.94         90.01         4.15 o                         
   4   5   4          4.56          9.10         4.15 o                         
   5   5   4         40.45         48.49         7.16 o                         
   6   5   4        156.60        167.25        15.72 o                         
   7   5   4        276.31        295.21        18.44 o                         
   8   5   4          3.27         -2.55         6.58 o                         
  -5   6   4         44.23         23.92        13.34 o                         
  -4   6   4         59.67         58.83         9.95 o                         
  -3   6   4         13.60         17.96         8.40 o                         
  -2   6   4         17.63         28.66         8.88 o                         
  -1   6   4         10.74         -0.92         6.50 o                         
   0   6   4        180.74        192.30        16.71 o                         
   1   6   4       1044.73       1049.81        42.45 o                         
   2   6   4         79.67         80.84         7.11 o                         
   3   6   4         64.55         80.85         6.14 o                         
   4   6   4       1550.53       1500.80        37.06 o                         
   5   6   4         43.12         46.01         7.42 o                         
   6   6   4        192.63        191.10        14.34 o                         
   7   6   4         13.90          1.69         6.80 o                         
   8   6   4         67.17         78.06        11.25 o                         
  -4   7   4         51.56         63.58        13.98 o                         
  -3   7   4         11.01          3.60         8.09 o                         
  -2   7   4        722.01        682.19        35.79 o                         
  -1   7   4         20.82         35.94        10.33 o                         
   0   7   4          2.75          9.92         9.21 o                         
   1   7   4         16.60         19.06         3.21 o                         
   2   7   4          5.12          3.27         4.34 o                         
   3   7   4       1687.15       1681.76        36.78 o                         
   4   7   4         85.14         79.57         6.96 o                         
   5   7   4         37.03         58.26         9.15 o                         
   6   7   4        313.21        328.44        14.61 o                         
   7   7   4          9.06          7.86         9.98 o                         
   8   7   4          1.88         -1.13         7.66 o                         
  -4   8   4          0.27        -10.51        10.51 o                         
  -3   8   4        108.17        104.74        16.71 o                         
  -2   8   4         78.01        111.14        17.64 o                         
  -1   8   4         36.89         32.90        11.23 o                         
   0   8   4          6.43          3.16         9.85 o                         
   1   8   4        359.71        357.03        25.37 o                         
   2   8   4          9.38         11.12         5.37 o                         
   3   8   4        283.51        281.21        23.24 o                         
   4   8   4         74.74         85.05        12.08 o                         
   5   8   4        154.75        140.40        11.75 o                         
   6   8   4        104.19         84.93        10.17 o                         
   7   8   4          2.30         -2.84         6.29 o                         
  -3   9   4          9.64         26.95        11.33 o                         
  -2   9   4          0.59         26.35        11.81 o                         
  -1   9   4          1.73         21.08        11.85 o                         
   0   9   4        264.44        301.31        25.81 o                         
   1   9   4         55.18         58.74        13.77 o                         
   2   9   4         18.67          2.15         8.65 o                         
   3   9   4        159.97        159.28        12.90 o                         
   4   9   4         14.63          3.94         5.34 o                         
   5   9   4        258.08        256.43        24.77 o                         
   6   9   4         15.55         13.91         6.27 o                         
   7   9   4          4.93         26.12         8.13 o                         
  -2  10   4         20.45         15.74        10.81 o                         
  -1  10   4          3.69         -7.89        10.22 o                         
   0  10   4        186.40        179.02        22.94 o                         
   1  10   4         26.88         21.53        12.02 o                         
   2  10   4        187.73        181.03        20.66 o                         
   3  10   4        240.12        260.24        17.67 o                         
   4  10   4         60.81         70.79        10.37 o                         
   5  10   4          0.75         -0.30         8.59 o                         
   6  10   4         10.06         18.10         7.03 o                         
   0  11   4          2.15          6.07        10.90 o                         
   1  11   4          1.10         11.05        12.17 o                         
   2  11   4        582.53        631.86        40.43 o                         
   3  11   4        297.97        290.37        27.72 o                         
   4  11   4          9.58          3.67        14.96 o                         
   5  11   4         63.37         68.84        13.97 o                         
   3  12   4          1.47        -13.85        13.85 o                         
  -4 -10   5         18.44          4.67        13.54 o                         
  -3 -10   5         50.03         50.94        10.55 o                         
  -2 -10   5         88.21         73.13        16.03 o                         
  -1 -10   5         63.94         82.93        10.85 o                         
  -5  -9   5        142.52        152.94        21.48 o                         
  -4  -9   5         83.51         62.81        14.34 o                         
  -3  -9   5         88.83         70.56        15.68 o                         
  -2  -9   5         21.05         15.96         7.19 o                         
  -1  -9   5        126.32        123.50        17.91 o                         
   0  -9   5        105.43        114.80        12.17 o                         
   1  -9   5         25.31         27.69        11.92 o                         
  -6  -8   5        289.83        334.75        31.14 o                         
  -5  -8   5        141.56        152.76        21.08 o                         
  -4  -8   5        333.41        368.02        29.82 o                         
  -3  -8   5        137.36        116.67        16.25 o                         
  -2  -8   5        281.12        249.40        16.19 o                         
  -1  -8   5         18.29         16.29         8.29 o                         
   0  -8   5         77.82         74.79         9.77 o                         
   1  -8   5        164.74        170.24        16.86 o                         
   2  -8   5        152.63        178.19        20.96 o                         
   3  -8   5          0.72         -1.10         9.57 o                         
  -6  -7   5          0.45         -0.43         5.92 o                         
  -5  -7   5          7.26         11.52         7.05 o                         
  -4  -7   5       1154.62       1134.32        34.98 o                         
  -3  -7   5        121.06        141.08        16.97 o                         
  -2  -7   5         17.36         11.56         7.81 o                         
  -1  -7   5        362.84        357.38        17.45 o                         
   0  -7   5        105.69         86.10        12.74 o                         
   1  -7   5          2.90          8.99         5.51 o                         
   2  -7   5         70.54         62.48        13.54 o                         
   3  -7   5         25.21         58.80        14.21 o                         
   4  -7   5         22.92          3.63         9.15 o                         
  -7  -6   5        101.01        106.39        11.75 o                         
  -6  -6   5         28.68         26.39         7.09 o                         
  -5  -6   5        427.23        455.95        21.79 o                         
  -4  -6   5         10.26         18.22         5.92 o                         
  -3  -6   5          5.47          8.85         3.24 o                         
  -2  -6   5        942.14        928.58        31.62 o                         
  -1  -6   5         85.89         89.56        12.12 o                         
   0  -6   5        602.38        594.15        28.58 o                         
   1  -6   5        315.56        321.70        15.19 o                         
   2  -6   5         23.67         38.16        15.74 o                         
   3  -6   5         23.78         30.13        11.90 o                         
   4  -6   5          7.33         -3.05        10.29 o                         
  -7  -5   5        206.61        184.49        14.75 o                         
  -6  -5   5        219.35        242.58        12.32 o                         
  -5  -5   5         82.51         99.15         7.93 o                         
  -4  -5   5        187.78        181.52         9.32 o                         
  -3  -5   5        777.15        791.01        19.16 o                         
  -2  -5   5          9.35          6.51         2.98 o                         
  -1  -5   5       3199.87       2923.59        71.30 o                         
   0  -5   5       1709.64       1764.01        72.26 o                         
   1  -5   5        726.35        773.01        21.85 o                         
   2  -5   5        306.87        319.64        13.96 o                         
   3  -5   5        247.34        258.07        21.61 o                         
   4  -5   5         95.41         85.17        14.91 o                         
   5  -5   5         35.92         82.15        17.30 o                         
  -7  -4   5        120.05        113.98        11.86 o                         
  -6  -4   5         14.15          4.53         5.75 o                         
  -5  -4   5       1325.47       1399.58        45.97 o                         
  -4  -4   5        634.67        583.24        16.13 o                         
  -3  -4   5         60.43         57.54         5.13 o                         
  -2  -4   5        302.52        319.63        10.81 o                         
  -1  -4   5        247.24        247.27        11.58 o                         
   0  -4   5       1399.19       1355.09        29.45 o                         
   1  -4   5       1100.07       1142.83        25.42 o                         
   2  -4   5        277.62        247.28        10.81 o                         
   3  -4   5        357.43        332.89        12.27 o                         
   4  -4   5        110.64         89.50        13.22 o                         
   5  -4   5         17.17         31.23         9.36 o                         
   6  -4   5         37.29         44.09        10.41 o                         
  -7  -3   5          1.73          4.58        11.05 o                         
  -6  -3   5        541.56        561.33        23.52 o                         
  -5  -3   5        278.63        251.57        22.51 o                         
  -4  -3   5        147.26        129.84         9.44 o                         
  -3  -3   5       3395.39       3441.66        44.06 o                         
  -2  -3   5        444.09        427.64        10.74 o                         
  -1  -3   5       1022.01       1024.31        15.96 o                         
   0  -3   5        163.09        176.28         7.11 o                         
   1  -3   5        158.23        145.18         6.20 o                         
   2  -3   5       2059.27       2055.78        34.06 o                         
   3  -3   5        197.76        185.27         8.04 o                         
   4  -3   5         52.71         59.78        12.13 o                         
   5  -3   5        172.69        194.70        15.84 o                         
   6  -3   5          1.46          1.63         6.27 o                         
  -7  -2   5          4.45         -4.30         8.73 o                         
  -6  -2   5          1.84         -5.03         8.94 o                         
  -5  -2   5        100.26        111.35        15.95 o                         
  -4  -2   5        146.94        139.68        15.33 o                         
  -3  -2   5       2243.34       1980.41        37.74 o                         
  -2  -2   5       1186.81       1136.43        18.06 o                         
  -1  -2   5       1454.50       1591.96        25.29 o                         
   0  -2   5        618.32        603.12        18.56 o                         
   1  -2   5       1360.19       1365.98        36.24 o                         
   2  -2   5         63.27         71.52         5.96 o                         
   3  -2   5        236.04        208.30        18.32 o                         
   4  -2   5         82.19         78.21        12.98 o                         
   5  -2   5        434.87        490.88        22.17 o                         
   6  -2   5        129.93        115.83        12.24 o                         
   7  -2   5         21.13         16.35        11.56 o                         
  -7  -1   5         39.91         35.57        12.66 o                         
  -6  -1   5        267.23        244.30        24.03 o                         
  -5  -1   5         51.67         53.01        11.23 o                         
  -4  -1   5       1071.97        940.46        38.70 o                         
  -3  -1   5        109.71        135.54         9.02 o                         
  -2  -1   5         83.03        101.34         4.82 o                         
  -1  -1   5      12014.04      12254.74       101.89 o                         
   0  -1   5        918.11        875.26        12.17 o                         
   1  -1   5        180.80        231.37        13.92 o                         
   2  -1   5       1465.27       1610.99        21.24 o                         
   3  -1   5         34.57         43.41         8.54 o                         
   4  -1   5       1504.76       1606.66        99.74 o                         
   5  -1   5         18.91         25.80         6.22 o                         
   6  -1   5         12.77         15.92         7.89 o                         
   7  -1   5         69.03         71.31        17.48 o                         
  -7   0   5         88.29         79.51        18.17 o                         
  -6   0   5        336.11        339.19        28.89 o                         
  -5   0   5        127.49        138.48        10.84 o                         
  -4   0   5       1564.46       1520.90        57.01 o                         
  -3   0   5        350.55        333.03        13.81 o                         
  -2   0   5       2313.65       2136.27        45.51 o                         
  -1   0   5         70.30         46.75         2.18 o                         
   0   0   5        217.58        223.63         4.53 o                         
   1   0   5       5691.01       5657.01        49.11 o                         
   2   0   5       2886.80       3244.81        73.20 o                         
   3   0   5        458.36        448.87        15.50 o                         
   4   0   5        574.04        541.20        19.02 o                         
   5   0   5         23.73         15.51         4.76 o                         
   6   0   5         56.16         59.43        13.86 o                         
   7   0   5         82.60         78.70        16.42 o                         
  -7   1   5          8.36          4.62        10.10 o                         
  -6   1   5          0.04         12.35         9.92 o                         
  -5   1   5        201.44        186.94        12.91 o                         
  -4   1   5       1554.74       1520.68        35.79 o                         
  -3   1   5        199.42        131.27        42.82 o                         
  -2   1   5        565.58        603.96        25.54 o                         
  -1   1   5        583.41        544.81        10.68 o                         
   0   1   5       1803.13       1788.63        21.69 o                         
   1   1   5       2024.82       2005.97        25.21 o                         
   2   1   5        820.13        746.62        12.68 o                         
   3   1   5       1993.22       2117.88        62.90 o                         
   4   1   5        591.85        549.13        28.06 o                         
   5   1   5        455.59        454.97        18.83 o                         
   6   1   5         39.55         40.27         7.20 o                         
   7   1   5         22.07         27.92         7.44 o                         
   8   1   5          3.96         14.88        11.19 o                         
  -7   2   5         24.57         31.06        13.32 o                         
  -6   2   5          2.77          8.29         9.63 o                         
  -5   2   5         68.94         72.47         8.78 o                         
  -4   2   5        225.71        212.29        19.49 o                         
  -3   2   5        136.05        123.84        13.27 o                         
  -2   2   5       3929.66       3890.43        82.19 o                         
  -1   2   5        443.32        398.04        14.47 o                         
   0   2   5         13.13          4.58         2.23 o                         
   1   2   5         24.93         31.73         1.62 o                         
   2   2   5        526.38        560.81        11.85 o                         
   3   2   5       2542.73       2582.23        37.76 o                         
   4   2   5       1099.91       1133.00        28.30 o                         
   5   2   5         33.53         44.61         6.43 o                         
   6   2   5        375.41        360.80        14.19 o                         
   7   2   5        168.19        188.66        20.30 o                         
   8   2   5         17.18         23.33         7.60 o                         
  -6   3   5          2.41          4.66         9.31 o                         
  -5   3   5         64.15         45.32        12.24 o                         
  -4   3   5          2.05         -0.14         6.74 o                         
  -3   3   5       1039.49       1066.98        40.78 o                         
  -2   3   5        174.34        179.87        14.44 o                         
  -1   3   5        742.63        788.22        28.60 o                         
   0   3   5       5021.75       4946.76        44.44 o                         
   1   3   5       2346.61       2287.57        20.74 o                         
   2   3   5        845.00        794.22        11.73 o                         
   3   3   5         37.20         40.12         3.11 o                         
   4   3   5         75.41        106.02         4.07 o                         
   5   3   5        949.09       1026.52        23.22 o                         
   6   3   5        550.62        554.40        17.41 o                         
   7   3   5         18.46         29.98         7.06 o                         
   8   3   5         51.44         47.19         9.14 o                         
  -6   4   5         87.68         60.10        16.29 o                         
  -5   4   5        377.13        396.75        32.44 o                         
  -4   4   5         47.86         40.23        11.18 o                         
  -3   4   5          1.75          8.99         9.28 o                         
  -2   4   5         26.93         25.22         5.67 o                         
  -1   4   5       1449.27       1344.70        24.03 o                         
   0   4   5       3769.75       3833.66        69.14 o                         
   1   4   5         26.98         47.09         4.01 o                         
   2   4   5       1005.21       1109.79        20.60 o                         
   3   4   5        915.96        895.90        17.32 o                         
   4   4   5        670.17        684.21        20.05 o                         
   5   4   5         27.44         21.53        10.38 o                         
   6   4   5        130.99        140.27        12.24 o                         
   7   4   5        276.15        293.10        17.75 o                         
   8   4   5        167.94        182.81        15.16 o                         
  -5   5   5          2.28         12.45        10.78 o                         
  -4   5   5         19.13         28.80        12.17 o                         
  -3   5   5        541.62        543.82        31.36 o                         
  -2   5   5          3.95          5.60         7.70 o                         
  -1   5   5        436.26        442.43        24.53 o                         
   0   5   5         60.94         57.06         9.52 o                         
   1   5   5        380.79        409.27        12.09 o                         
   2   5   5       1468.90       1326.45        29.11 o                         
   3   5   5        436.21        395.34        11.59 o                         
   4   5   5         23.42         19.49         4.21 o                         
   5   5   5        535.86        552.96        16.00 o                         
   6   5   5        157.92        161.61        13.17 o                         
   7   5   5          9.63         27.72         7.51 o                         
   8   5   5         94.04         87.45        11.42 o                         
  -5   6   5          2.53          2.51        10.56 o                         
  -4   6   5         60.77         57.06        16.19 o                         
  -3   6   5         44.36         43.06        11.68 o                         
  -2   6   5         13.83         18.17         8.70 o                         
  -1   6   5        421.36        398.78        24.84 o                         
   0   6   5         45.60         33.42         9.07 o                         
   1   6   5        715.22        708.38        30.61 o                         
   2   6   5         25.04         28.66         3.93 o                         
   3   6   5         76.40         72.71         5.70 o                         
   4   6   5        923.78        937.00        21.06 o                         
   5   6   5        920.00        905.21        21.98 o                         
   6   6   5         14.87         13.93         4.49 o                         
   7   6   5         82.22         82.09        10.66 o                         
   8   6   5          2.50         -8.04         8.04 o                         
  -4   7   5         37.86         46.05         9.38 o                         
  -3   7   5          9.21         10.27         8.84 o                         
  -2   7   5         35.95         24.36         8.31 o                         
  -1   7   5        674.47        726.49        36.35 o                         
   0   7   5         92.68        118.68        14.78 o                         
   1   7   5        332.74        329.31        11.98 o                         
   2   7   5        110.15         95.23         8.68 o                         
   3   7   5         79.04         70.75         7.55 o                         
   4   7   5        536.58        530.93        16.46 o                         
   5   7   5        418.79        423.39        15.64 o                         
   6   7   5       1031.13       1073.06        29.14 o                         
   7   7   5         62.51         67.89         7.58 o                         
   8   7   5         61.39         71.47        11.45 o                         
  -3   8   5         86.22         74.09        15.10 o                         
  -2   8   5        299.46        299.54        26.03 o                         
  -1   8   5          9.74         17.56         9.86 o                         
   0   8   5        189.26        166.52        18.73 o                         
   1   8   5        367.68        364.09        25.40 o                         
   2   8   5         46.50         47.08         7.43 o                         
   3   8   5         13.49         14.70         4.92 o                         
   4   8   5         25.97         13.33         9.34 o                         
   5   8   5        161.92        163.74        12.47 o                         
   6   8   5        126.55        132.93        10.22 o                         
   7   8   5         96.64         95.76         9.57 o                         
  -3   9   5         10.98         -3.87         9.70 o                         
  -2   9   5          8.84          9.51        10.43 o                         
  -1   9   5         21.20         42.88        14.18 o                         
   0   9   5        185.64        187.57        21.48 o                         
   1   9   5          5.50         31.76        11.51 o                         
   2   9   5         64.95         82.25        15.86 o                         
   3   9   5        690.00        681.60        25.38 o                         
   4   9   5          2.64          3.10         5.65 o                         
   5   9   5         96.40         99.89        14.86 o                         
   6   9   5         39.53         36.86         7.78 o                         
   7   9   5         52.39         44.78         9.25 o                         
  -2  10   5          3.56         -5.28        10.19 o                         
  -1  10   5          0.36          3.96         9.89 o                         
   0  10   5          6.14          5.93         9.35 o                         
   1  10   5          0.21          7.64         9.74 o                         
   2  10   5         20.69         14.92         9.83 o                         
   3  10   5        138.13        156.99        13.95 o                         
   4  10   5         62.95         90.69        12.32 o                         
   5  10   5         87.91         95.61        16.23 o                         
   6  10   5         29.46         25.20         8.59 o                         
   0  11   5         53.99         77.77        17.92 o                         
   1  11   5          2.59         18.41        12.42 o                         
   2  11   5          6.42         -0.57        10.46 o                         
   3  11   5          3.56         16.85         9.74 o                         
   4  11   5          2.12          1.00         9.71 o                         
   5  11   5        283.54        275.65        19.08 o                         
   3  12   5          1.03          1.88        10.15 o                         
  -2 -10   6        194.06        189.71        15.97 o                         
  -5  -9   6         40.58         48.88        14.38 o                         
  -4  -9   6        285.42        244.66        25.99 o                         
  -3  -9   6         11.54         24.57         7.58 o                         
  -2  -9   6         46.24         53.17         7.97 o                         
  -1  -9   6        176.17        208.39        34.37 o                         
   0  -9   6          8.01         16.73         7.23 o                         
   1  -9   6          9.36         25.59        12.64 o                         
  -5  -8   6        283.35        288.86        27.72 o                         
  -4  -8   6          3.30         -5.47         9.19 o                         
  -3  -8   6        277.23        303.57        26.64 o                         
  -2  -8   6        884.29        862.49        35.24 o                         
  -1  -8   6         41.34         55.42        19.71 o                         
   0  -8   6         25.82         31.18         9.07 o                         
   1  -8   6        129.88        128.48        19.24 o                         
   2  -8   6          8.77         18.04        13.12 o                         
  -6  -7   6        156.23        160.94        14.63 o                         
  -5  -7   6         10.75         13.93         6.51 o                         
  -4  -7   6        162.99        164.84        14.01 o                         
  -3  -7   6        625.24        581.64        24.47 o                         
  -2  -7   6         56.61         43.24        10.44 o                         
  -1  -7   6        316.94        324.55        13.88 o                         
   0  -7   6        911.91        903.50        28.42 o                         
   1  -7   6          7.97          8.50         5.38 o                         
   2  -7   6         13.39         12.84         9.76 o                         
   3  -7   6         28.36         26.88        11.13 o                         
  -6  -6   6        182.15        185.24        15.27 o                         
  -5  -6   6        405.14        371.02        20.14 o                         
  -4  -6   6         79.37         76.97         9.93 o                         
  -3  -6   6         35.51         43.28         4.69 o                         
  -2  -6   6        713.56        716.35        31.50 o                         
  -1  -6   6        312.05        331.09        16.05 o                         
   0  -6   6        419.70        433.08        18.00 o                         
   1  -6   6        117.54        146.20        10.82 o                         
   2  -6   6        202.89        228.12        22.05 o                         
   3  -6   6         83.97         46.92        11.78 o                         
   4  -6   6         17.69          4.49        10.79 o                         
  -7  -5   6         46.37         39.48        14.49 o                         
  -6  -5   6        527.88        517.64        24.61 o                         
  -5  -5   6         28.00         26.10         4.78 o                         
  -4  -5   6        614.06        551.26        17.16 o                         
  -3  -5   6        379.22        393.12        11.17 o                         
  -2  -5   6         94.59         90.46         5.54 o                         
  -1  -5   6         84.50         89.56         6.70 o                         
   0  -5   6         66.46         87.56        12.27 o                         
   1  -5   6        217.92        247.32        12.56 o                         
   2  -5   6       1414.16       1348.37        57.39 o                         
   3  -5   6         14.93         12.97         9.24 o                         
   4  -5   6        106.42         84.28        14.55 o                         
   5  -5   6         22.32         45.16        14.31 o                         
  -7  -4   6          2.99          2.25         4.96 o                         
  -6  -4   6         85.20         86.33         8.22 o                         
  -5  -4   6        453.49        421.56        16.70 o                         
  -4  -4   6        668.33        714.91        28.70 o                         
  -3  -4   6        275.66        217.32        12.93 o                         
  -2  -4   6        282.00        286.64         9.07 o                         
  -1  -4   6        844.97        822.31        26.42 o                         
   0  -4   6        328.34        336.27        11.91 o                         
   1  -4   6        904.56        898.36        31.89 o                         
   2  -4   6        178.02        162.68         8.93 o                         
   3  -4   6         12.93         -2.68         8.09 o                         
   4  -4   6        741.11        729.29        38.34 o                         
   5  -4   6         32.56         44.95        12.08 o                         
  -7  -3   6         47.84         47.19         8.37 o                         
  -6  -3   6         74.66         88.61        15.38 o                         
  -5  -3   6         71.07         75.14         9.02 o                         
  -4  -3   6        378.90        357.53        15.51 o                         
  -3  -3   6        736.18        729.90        15.22 o                         
  -2  -3   6       1065.17       1104.03        23.33 o                         
  -1  -3   6       2175.70       2151.91        27.09 o                         
   0  -3   6        412.43        390.03        11.16 o                         
   1  -3   6        465.19        511.33        16.41 o                         
   2  -3   6        446.79        444.58        24.25 o                         
   3  -3   6        109.79        106.34        12.90 o                         
   4  -3   6        232.56        289.18        23.77 o                         
   5  -3   6         70.35         67.20        10.45 o                         
   6  -3   6        215.22        233.37        18.45 o                         
  -7  -2   6        228.17        259.74        27.73 o                         
  -6  -2   6         32.10         31.36        11.72 o                         
  -5  -2   6         35.79         28.70         9.89 o                         
  -4  -2   6        479.49        475.89        27.33 o                         
  -3  -2   6         37.27         33.15         3.17 o                         
  -2  -2   6       1191.86       1161.54        19.55 o                         
  -1  -2   6        185.91        213.01         7.42 o                         
   0  -2   6        545.47        560.22        12.47 o                         
   1  -2   6       3804.50       3950.67        57.89 o                         
   2  -2   6        205.22        195.84         7.62 o                         
   3  -2   6         19.57         40.47        10.24 o                         
   4  -2   6        109.16        118.77        15.54 o                         
   5  -2   6          4.47          0.54         5.63 o                         
   6  -2   6        310.34        346.73        20.88 o                         
  -7  -1   6         91.04         85.85        17.19 o                         
  -6  -1   6        274.42        265.28        25.94 o                         
  -5  -1   6        238.54        246.95        21.78 o                         
  -4  -1   6         73.01         63.11         6.92 o                         
  -3  -1   6          1.13          1.15         3.31 o                         
  -2  -1   6          8.69         13.39         4.24 o                         
  -1  -1   6        727.86        737.65        13.62 o                         
   0  -1   6       1622.81       1663.36        23.33 o                         
   1  -1   6        105.89         96.88        10.89 o                         
   2  -1   6         78.78         60.95         4.83 o                         
   3  -1   6       2454.34       2492.50        67.16 o                         
   4  -1   6         31.12         42.23        14.55 o                         
   5  -1   6         71.17         60.32         8.47 o                         
   6  -1   6         19.68         20.34         6.79 o                         
   7  -1   6        104.66         89.04        18.13 o                         
  -7   0   6          2.08          1.98         9.11 o                         
  -6   0   6         90.95        103.01        17.23 o                         
  -5   0   6        308.65        301.65        15.95 o                         
  -4   0   6         15.95         17.03         4.95 o                         
  -3   0   6       1566.31       1408.16        37.20 o                         
  -2   0   6       1161.36       1075.80        12.96 o                         
  -1   0   6         98.91        119.72         4.80 o                         
   0   0   6        185.23        150.95         4.65 o                         
   1   0   6         53.60         38.78         2.09 o                         
   2   0   6       2537.08       2788.88        68.65 o                         
   3   0   6       1223.05       1217.15        30.02 o                         
   4   0   6        224.07        206.69        11.92 o                         
   5   0   6        499.09        481.86        29.36 o                         
   6   0   6         80.44         66.80        10.86 o                         
   7   0   6          1.00         -9.96        10.90 o                         
  -7   1   6          1.07          7.05         9.95 o                         
  -6   1   6          7.76          9.53         5.53 o                         
  -5   1   6         31.16         21.93         5.80 o                         
  -4   1   6        786.26        765.32        32.70 o                         
  -3   1   6       1259.53       1193.61        35.30 o                         
  -2   1   6        122.08        116.32         7.03 o                         
  -1   1   6        357.19        345.89         8.75 o                         
   0   1   6       1796.94       1674.96        21.51 o                         
   1   1   6         13.39         16.61         2.76 o                         
   2   1   6        806.59        737.28        10.91 o                         
   3   1   6        159.27        144.45         8.63 o                         
   4   1   6        971.40        966.69        26.60 o                         
   5   1   6        257.33        288.11        15.39 o                         
   6   1   6          7.04         16.21         7.45 o                         
   7   1   6         28.20         29.42         5.65 o                         
  -6   2   6          6.24         21.70        11.98 o                         
  -5   2   6         21.84         34.00        16.01 o                         
  -4   2   6        110.33         94.58        13.43 o                         
  -3   2   6         45.61         37.66         8.02 o                         
  -2   2   6        525.03        510.83        22.75 o                         
  -1   2   6       1380.03       1225.15        17.12 o                         
   0   2   6        371.58        327.91         8.98 o                         
   1   2   6         65.47         68.46         4.28 o                         
   2   2   6       1343.42       1445.30        25.96 o                         
   3   2   6         13.99         20.48         2.17 o                         
   4   2   6        586.17        565.86        11.86 o                         
   5   2   6          2.08          0.28         3.92 o                         
   6   2   6          2.85          7.85         4.07 o                         
   7   2   6        368.87        378.40        15.86 o                         
   8   2   6          4.31          9.53         6.97 o                         
  -6   3   6         94.76         79.70        17.55 o                         
  -5   3   6         11.36          3.87         5.32 o                         
  -4   3   6          4.63          4.43         7.44 o                         
  -3   3   6        475.15        472.76        26.44 o                         
  -2   3   6          6.16          3.56         3.92 o                         
  -1   3   6        956.11        920.75        34.05 o                         
   0   3   6         50.88         38.67         2.44 o                         
   1   3   6        319.52        316.21         6.48 o                         
   2   3   6       3993.38       3922.04        39.61 o                         
   3   3   6        186.98        230.70         7.78 o                         
   4   3   6         46.88         55.28         2.97 o                         
   5   3   6         39.57         42.05         3.77 o                         
   6   3   6         88.56        101.42         8.77 o                         
   7   3   6        354.32        360.95        15.16 o                         
   8   3   6         34.63         27.92         9.87 o                         
  -6   4   6          0.08         -3.66        12.18 o                         
  -5   4   6         27.97         29.53        11.59 o                         
  -4   4   6        601.19        631.37        37.13 o                         
  -3   4   6          1.04         15.26         7.93 o                         
  -2   4   6          2.38          4.50         6.67 o                         
  -1   4   6        434.35        414.16        22.77 o                         
   0   4   6        329.57        377.33         9.75 o                         
   1   4   6      10787.98      10830.14       140.97 o                         
   2   4   6        995.88       1101.59        22.21 o                         
   3   4   6        534.45        566.25        13.14 o                         
   4   4   6       1301.39       1279.99        22.94 o                         
   5   4   6        126.60        128.78         7.19 o                         
   6   4   6        162.53        167.31        12.83 o                         
   7   4   6         58.84         55.94        18.53 o                         
   8   4   6         32.13         51.64        15.66 o                         
  -5   5   6         76.17         68.11        16.82 o                         
  -4   5   6         99.34        122.06        18.11 o                         
  -3   5   6        260.90        260.54        31.75 o                         
  -2   5   6        469.67        511.19        29.18 o                         
  -1   5   6        262.66        262.26        19.67 o                         
   0   5   6         34.54         32.34         5.21 o                         
   1   5   6          2.64         -0.64         2.18 o                         
   2   5   6        328.00        347.32        12.05 o                         
   3   5   6       1187.67       1148.78        27.41 o                         
   4   5   6         48.10         36.44         4.42 o                         
   5   5   6         78.07        107.61         7.08 o                         
   6   5   6        244.36        269.46        11.86 o                         
   7   5   6          6.86          4.22         5.64 o                         
   8   5   6         14.97         18.92         6.96 o                         
  -5   6   6         14.51         35.20        13.32 o                         
  -4   6   6         20.50         25.34        12.62 o                         
  -3   6   6         69.35         74.50        13.99 o                         
  -2   6   6        531.59        541.01        31.43 o                         
  -1   6   6        371.49        315.86        23.05 o                         
   0   6   6         91.44         94.41         7.68 o                         
   1   6   6        402.11        364.00        14.72 o                         
   2   6   6          2.39          2.03         1.99 o                         
   3   6   6        417.93        408.17        12.68 o                         
   4   6   6        170.52        183.49         8.88 o                         
   5   6   6        273.11        273.32        11.58 o                         
   6   6   6        244.67        259.94        12.22 o                         
   7   6   6          1.62          0.06         6.54 o                         
   8   6   6         33.84         19.18         7.09 o                         
  -4   7   6          6.18          8.23        10.33 o                         
  -3   7   6          0.27         -5.08        10.91 o                         
  -2   7   6         66.08         70.86        13.85 o                         
  -1   7   6        286.76        296.40        24.64 o                         
   0   7   6        672.01        716.03        21.19 o                         
   1   7   6          0.17         -0.07         4.40 o                         
   2   7   6         15.03         14.71         2.99 o                         
   3   7   6        458.67        449.91        14.42 o                         
   4   7   6         27.77         24.64         4.66 o                         
   5   7   6        222.56        203.55        10.77 o                         
   6   7   6         16.93         15.27         4.75 o                         
   7   7   6        115.30        113.44        12.63 o                         
   8   7   6        157.99        155.04        14.95 o                         
  -3   8   6         20.43          7.38         9.86 o                         
  -2   8   6        105.69         98.20        18.41 o                         
  -1   8   6          0.54          5.11         9.49 o                         
   0   8   6        183.10        220.51        16.00 o                         
   1   8   6        340.88        336.96        25.09 o                         
   2   8   6        460.99        482.95        29.32 o                         
   3   8   6        188.82        186.93        12.32 o                         
   4   8   6         64.68         55.39         7.27 o                         
   5   8   6         13.19         16.43         5.03 o                         
   6   8   6        159.50        155.95        10.62 o                         
   7   8   6         23.22         41.40         6.58 o                         
  -2   9   6        159.07        111.69        19.18 o                         
  -1   9   6          0.40         18.54        12.75 o                         
   0   9   6         89.76         99.96        17.54 o                         
   1   9   6          2.07         18.23        10.36 o                         
   2   9   6        406.55        453.25        29.74 o                         
   3   9   6        118.42        109.52        11.02 o                         
   4   9   6        232.04        208.95        14.21 o                         
   5   9   6        190.71        187.43        13.59 o                         
   6   9   6         63.04         65.44         9.10 o                         
   7   9   6          2.57         14.35         6.66 o                         
  -1  10   6         26.83         34.86        13.49 o                         
   0  10   6         14.95          2.08        10.08 o                         
   1  10   6          8.31         -2.13         9.74 o                         
   2  10   6         14.96        -10.84        10.89 o                         
   3  10   6         35.39         28.56        10.77 o                         
   4  10   6        213.53        235.79        16.02 o                         
   5  10   6         16.89         10.08         9.80 o                         
   6  10   6          0.84         -6.93         8.93 o                         
   0  11   6         75.50         48.28        14.85 o                         
   1  11   6         11.25          9.05        11.20 o                         
   2  11   6         27.97         28.90        12.33 o                         
   3  11   6          1.19          3.06         9.89 o                         
   4  11   6          3.61          1.29         6.27 o                         
   5  11   6         33.71         42.57         9.35 o                         
   3  12   6         43.46         50.23        13.91 o                         
  -4  -9   7        169.33        147.27        21.78 o                         
  -3  -9   7        119.51        104.23        12.26 o                         
  -2  -9   7         76.51         80.95         8.99 o                         
  -1  -9   7         85.61         93.00        23.39 o                         
   0  -9   7         37.36         53.11        14.41 o                         
  -5  -8   7        219.17        224.15        21.54 o                         
  -4  -8   7         38.51         25.39        10.72 o                         
  -3  -8   7        127.30        139.89        12.42 o                         
  -2  -8   7        990.22       1065.41        33.89 o                         
  -1  -8   7         51.27         57.59         9.36 o                         
   0  -8   7         23.10         20.42        10.83 o                         
   1  -8   7        187.33        195.20        22.93 o                         
   2  -8   7         74.79        101.59        18.40 o                         
  -6  -7   7        104.67        104.85        21.57 o                         
  -5  -7   7        293.06        279.70        19.25 o                         
  -4  -7   7         42.10         36.31         8.52 o                         
  -3  -7   7        431.61        458.33        16.89 o                         
  -2  -7   7         59.44         72.80         9.22 o                         
  -1  -7   7        109.43        103.34         8.36 o                         
   0  -7   7        515.55        536.45        23.96 o                         
   1  -7   7        182.83        204.64        22.45 o                         
   2  -7   7        110.82        132.84        19.24 o                         
   3  -7   7         83.47         88.68        17.33 o                         
  -6  -6   7         36.85         48.87         9.54 o                         
  -5  -6   7        916.20        928.75        39.50 o                         
  -4  -6   7        140.75        105.04        10.82 o                         
  -3  -6   7          3.80          8.17         3.56 o                         
  -2  -6   7        328.12        317.43        13.24 o                         
  -1  -6   7        227.58        254.05        16.16 o                         
   0  -6   7        378.74        433.11        29.72 o                         
   1  -6   7         94.10         83.47         8.94 o                         
   2  -6   7        108.78        108.14        16.26 o                         
   3  -6   7        124.27        119.88        17.79 o                         
   4  -6   7         29.57         20.88        10.96 o                         
  -6  -5   7        127.82        118.13        12.49 o                         
  -5  -5   7        137.78        135.72         9.35 o                         
  -4  -5   7          2.22          4.36         4.00 o                         
  -3  -5   7       2148.96       2162.16        34.62 o                         
  -2  -5   7        327.70        328.03        10.73 o                         
  -1  -5   7         21.97         24.09         4.63 o                         
   0  -5   7         33.33         41.18         6.98 o                         
   1  -5   7          5.47         20.20         9.66 o                         
   2  -5   7        426.04        399.40        26.93 o                         
   3  -5   7        244.43        205.39        21.18 o                         
   4  -5   7          0.05         29.70        12.61 o                         
   5  -5   7         45.65         49.06        15.73 o                         
  -7  -4   7         13.40         11.74         5.28 o                         
  -6  -4   7         15.18         10.93         4.85 o                         
  -5  -4   7         43.65         47.87         5.88 o                         
  -4  -4   7        691.07        640.77        18.89 o                         
  -3  -4   7        431.92        451.65        11.93 o                         
  -2  -4   7        445.63        392.99        11.09 o                         
  -1  -4   7        951.23        975.39        24.50 o                         
   0  -4   7       1286.13       1320.50        92.79 o                         
   1  -4   7        193.22        215.00         9.19 o                         
   2  -4   7         92.07         66.44         6.67 o                         
   3  -4   7          2.46          2.09         9.01 o                         
   4  -4   7        173.92        186.16        21.56 o                         
   5  -4   7        161.61        180.33        16.72 o                         
  -7  -3   7         18.04         24.46         6.01 o                         
  -6  -3   7        893.96        896.18        31.13 o                         
  -5  -3   7         37.92         35.70         7.30 o                         
  -4  -3   7         12.95         13.60         4.94 o                         
  -3  -3   7         10.25          3.34         4.00 o                         
  -2  -3   7        445.42        455.33        12.51 o                         
  -1  -3   7       4570.43       4494.28        53.69 o                         
   0  -3   7        554.79        544.36        14.05 o                         
   1  -3   7        613.41        591.61        18.82 o                         
   2  -3   7        333.65        336.95        11.26 o                         
   3  -3   7        427.69        470.25        28.94 o                         
   4  -3   7         19.14         30.65        12.39 o                         
   5  -3   7        181.85        165.71        19.19 o                         
   6  -3   7        108.22         91.11        13.14 o                         
  -7  -2   7        353.51        329.39        32.21 o                         
  -6  -2   7        127.70        107.18        17.70 o                         
  -5  -2   7          6.00          7.82         6.91 o                         
  -4  -2   7       1854.73       1779.37        38.92 o                         
  -3  -2   7         82.87         82.13         6.50 o                         
  -2  -2   7       1256.52       1208.12        24.03 o                         
  -1  -2   7         15.09         14.12         4.14 o                         
   0  -2   7        255.15        267.01         8.76 o                         
   1  -2   7       4075.74       4269.66        83.09 o                         
   2  -2   7        240.49        269.83         7.31 o                         
   3  -2   7        124.32        130.69        16.31 o                         
   4  -2   7        253.57        257.03        21.98 o                         
   5  -2   7        118.32        122.57        15.43 o                         
   6  -2   7          9.09          1.94        17.02 o                         
  -7  -1   7         24.87         20.04        10.79 o                         
  -6  -1   7         11.17          4.52         8.13 o                         
  -5  -1   7        717.00        689.92        36.91 o                         
  -4  -1   7        416.62        390.47        24.60 o                         
  -3  -1   7         80.02         83.26         6.16 o                         
  -2  -1   7       1091.85       1107.42        25.59 o                         
  -1  -1   7        125.13         99.55         4.69 o                         
   0  -1   7       3326.64       3445.91        43.42 o                         
   1  -1   7         99.90         77.60        10.48 o                         
   2  -1   7         60.23         48.58         3.82 o                         
   3  -1   7        933.80        938.98        39.01 o                         
   4  -1   7        455.18        494.75        20.08 o                         
   5  -1   7        351.36        336.85        18.30 o                         
   6  -1   7        123.91         96.59        14.17 o                         
   7  -1   7         10.56          0.98         6.70 o                         
  -7   0   7        127.54        166.08        24.09 o                         
  -6   0   7         31.48         33.26        11.66 o                         
  -5   0   7        342.85        349.96        17.78 o                         
  -4   0   7         25.55         17.69         6.30 o                         
  -3   0   7         15.08          9.76         1.96 o                         
  -2   0   7       4020.54       3793.31        55.90 o                         
  -1   0   7       1052.80       1056.22        16.50 o                         
   0   0   7         10.18         18.02         2.49 o                         
   1   0   7       1911.16       1981.58        20.49 o                         
   2   0   7        144.19        108.38        12.39 o                         
   3   0   7        939.82        939.14        16.27 o                         
   4   0   7       1486.44       1468.84        34.95 o                         
   5   0   7        691.37        656.71        24.55 o                         
   6   0   7        257.94        237.28        15.74 o                         
   7   0   7        104.66        105.69        16.37 o                         
  -6   1   7          7.29          9.59         6.25 o                         
  -5   1   7        388.63        368.16        18.60 o                         
  -4   1   7         35.46         29.64         6.23 o                         
  -3   1   7       1363.16       1287.70        31.44 o                         
  -2   1   7        577.59        593.19        14.59 o                         
  -1   1   7        553.72        575.78        12.48 o                         
   0   1   7       4769.49       4528.19        56.28 o                         
   1   1   7        753.92        747.10        20.94 o                         
   2   1   7        545.15        523.28        11.12 o                         
   3   1   7        105.65        112.78         7.68 o                         
   4   1   7        210.29        200.23        11.95 o                         
   5   1   7        859.36        859.31        27.75 o                         
   6   1   7        303.13        284.98        16.88 o                         
   7   1   7         64.39         56.83        23.99 o                         
  -6   2   7        137.55        144.71        13.31 o                         
  -5   2   7        371.87        386.14        19.92 o                         
  -4   2   7         62.49         64.06         8.21 o                         
  -3   2   7         31.97         28.09         7.60 o                         
  -2   2   7         43.85         34.90         6.29 o                         
  -1   2   7       1870.28       1793.82        31.25 o                         
   0   2   7        989.72        870.93        14.19 o                         
   1   2   7        111.63         97.16         5.57 o                         
   2   2   7       3632.69       3652.68        43.18 o                         
   3   2   7        479.08        453.88        10.10 o                         
   4   2   7        582.20        515.47        26.15 o                         
   5   2   7         37.66         40.50         6.95 o                         
   6   2   7         35.71         53.58         8.01 o                         
   7   2   7        185.86        179.38        11.28 o                         
   8   2   7         94.03         95.27        11.61 o                         
  -6   3   7        106.26        104.79        19.27 o                         
  -5   3   7          0.28         -5.62         5.62 o                         
  -4   3   7        131.91        103.72        15.13 o                         
  -3   3   7        531.94        500.43        27.61 o                         
  -2   3   7         10.48         20.32         6.18 o                         
  -1   3   7        163.62        154.86         4.97 o                         
   0   3   7        138.60        140.52         4.69 o                         
   1   3   7        624.25        587.34        15.85 o                         
   2   3   7       1676.54       1582.53        17.90 o                         
   3   3   7        470.35        441.17        11.09 o                         
   4   3   7        305.83        331.63         9.64 o                         
   5   3   7        247.20        246.52        11.39 o                         
   6   3   7        269.53        273.99        12.81 o                         
   7   3   7          1.20          9.39         4.66 o                         
   8   3   7        131.36        154.29        14.30 o                         
  -5   4   7         14.69          7.58         9.33 o                         
  -4   4   7        590.48        570.28        35.23 o                         
  -3   4   7          3.90          8.52         6.47 o                         
  -2   4   7         10.69          3.18         6.39 o                         
  -1   4   7        520.41        481.58        26.21 o                         
   0   4   7        294.75        280.06         8.73 o                         
   1   4   7        630.58        593.97        10.93 o                         
   2   4   7          0.75          1.51         1.48 o                         
   3   4   7         17.99         18.18         2.70 o                         
   4   4   7       2718.69       2837.85        35.04 o                         
   5   4   7        274.33        260.32         8.96 o                         
   6   4   7          2.51         -0.93         8.18 o                         
   7   4   7        102.83        111.09        15.08 o                         
   8   4   7          1.22          5.06         8.43 o                         
  -5   5   7         10.19         13.71         9.60 o                         
  -4   5   7         55.71         84.98        15.64 o                         
  -3   5   7         17.84         15.51         6.48 o                         
  -2   5   7         90.64         69.09        12.06 o                         
  -1   5   7        941.74       1014.31        39.97 o                         
   0   5   7         21.01         24.27         4.85 o                         
   1   5   7        529.29        498.49        12.68 o                         
   2   5   7        406.92        379.04         9.16 o                         
   3   5   7        836.67        855.71        24.93 o                         
   4   5   7          3.90          7.81         3.75 o                         
   5   5   7        235.55        232.57        10.00 o                         
   6   5   7        805.22        850.64        45.40 o                         
   7   5   7        212.66        207.47        15.65 o                         
   8   5   7          3.91          8.75         6.02 o                         
  -5   6   7          4.63          6.45         9.93 o                         
  -4   6   7         30.36         36.55        12.79 o                         
  -3   6   7         13.32         12.76         7.84 o                         
  -2   6   7        224.26        226.90        22.08 o                         
  -1   6   7          4.48          3.39         7.91 o                         
   0   6   7         58.88         58.23         6.61 o                         
   1   6   7       1780.79       1790.04        29.82 o                         
   2   6   7         26.85         27.03         3.15 o                         
   3   6   7         40.73         42.93         4.55 o                         
   4   6   7         97.43         85.50         6.25 o                         
   5   6   7         12.55          9.93         5.31 o                         
   6   6   7        512.04        519.15        16.78 o                         
   7   6   7          3.97         -1.31         9.34 o                         
   8   6   7         68.93         70.86        10.67 o                         
  -4   7   7          0.37         13.05        10.81 o                         
  -3   7   7          2.44          1.60         9.00 o                         
  -2   7   7         30.75         15.86         9.73 o                         
  -1   7   7         11.57         28.60        10.82 o                         
   0   7   7        196.25        228.12        12.61 o                         
   1   7   7         84.73         86.27         8.18 o                         
   2   7   7          1.79          3.46         3.53 o                         
   3   7   7        892.04        877.18        26.24 o                         
   4   7   7         38.97         35.19         4.94 o                         
   5   7   7         10.81          9.56         4.09 o                         
   6   7   7          1.28          1.28         4.17 o                         
   7   7   7          1.12          1.82         5.91 o                         
  -3   8   7         13.83         10.76         9.76 o                         
  -2   8   7         18.60         16.72         9.29 o                         
  -1   8   7          5.86         11.00         9.70 o                         
   0   8   7          0.37         15.33         5.61 o                         
   1   8   7          2.54         -8.16         9.28 o                         
   2   8   7        130.18        163.28        18.44 o                         
   3   8   7        225.12        243.20        13.78 o                         
   4   8   7        112.79        112.43        10.28 o                         
   5   8   7        613.38        634.86        20.69 o                         
   6   8   7          2.20          2.18         4.06 o                         
   7   8   7         58.60         47.94         9.58 o                         
  -2   9   7        135.86        118.11        20.26 o                         
  -1   9   7        191.28        168.71        22.01 o                         
   0   9   7         52.28         54.99        14.98 o                         
   1   9   7          1.47         -0.73         8.81 o                         
   2   9   7          2.72          9.88        10.65 o                         
   3   9   7         94.93         92.76        14.07 o                         
   4   9   7        234.12        237.57        14.69 o                         
   5   9   7        192.46        203.69        13.94 o                         
   6   9   7         10.86          8.88         5.24 o                         
   7   9   7         61.33         55.03        10.50 o                         
  -1  10   7         36.57         25.52        13.05 o                         
   0  10   7          0.54          3.08        11.11 o                         
   1  10   7          5.24          1.09        10.22 o                         
   2  10   7        116.49        116.79        18.20 o                         
   3  10   7          7.78         15.71        10.31 o                         
   4  10   7         72.68         73.46        14.13 o                         
   5  10   7          0.08         -5.36         5.48 o                         
   6  10   7          6.85          9.33        10.38 o                         
   0  11   7          9.98         35.54        13.53 o                         
   1  11   7          7.58          0.40        10.56 o                         
   2  11   7         71.15         83.99        17.33 o                         
   3  11   7          1.94         19.79        12.53 o                         
   4  11   7         45.52         44.30         9.52 o                         
   5  11   7          9.21         11.05        14.11 o                         
  -3  -9   8         93.63         97.27        12.39 o                         
  -2  -9   8          7.84         17.39         7.92 o                         
  -1  -9   8         41.23         45.32         9.11 o                         
  -4  -8   8          5.25          5.96         6.40 o                         
  -3  -8   8          6.94          5.56         6.01 o                         
  -2  -8   8        108.89        123.50        12.70 o                         
  -1  -8   8        218.16        201.14        18.09 o                         
   0  -8   8          0.93         20.73        12.55 o                         
   1  -8   8          0.46          2.67        11.84 o                         
  -5  -7   8          1.30          8.39         7.07 o                         
  -4  -7   8        184.90        211.30        16.07 o                         
  -3  -7   8        591.54        553.04        19.27 o                         
  -2  -7   8         43.76         41.14         6.48 o                         
  -1  -7   8         34.93         40.36        12.36 o                         
   0  -7   8         59.48         62.58        12.91 o                         
   1  -7   8         80.86        113.98        18.67 o                         
   2  -7   8        344.91        376.92        31.24 o                         
   3  -7   8         22.00         15.15        11.60 o                         
  -6  -6   8         13.57         17.84         7.24 o                         
  -5  -6   8        216.53        221.20        26.44 o                         
  -4  -6   8        697.29        701.81        28.09 o                         
  -3  -6   8          0.91          8.60         3.41 o                         
  -2  -6   8        185.52        197.64        11.16 o                         
  -1  -6   8        660.04        649.06        21.55 o                         
   0  -6   8          6.84         15.51         5.92 o                         
   1  -6   8        163.55        174.97        19.88 o                         
   2  -6   8          7.70        -10.12        10.12 o                         
   3  -6   8        217.79        181.02        21.34 o                         
   4  -6   8        104.22        149.77        23.58 o                         
  -6  -5   8         64.18         58.22         9.14 o                         
  -5  -5   8          6.91          1.99         4.46 o                         
  -4  -5   8        211.19        196.29        11.29 o                         
  -3  -5   8        868.06        861.07        18.55 o                         
  -2  -5   8        569.97        546.85        14.75 o                         
  -1  -5   8        263.61        278.37        13.70 o                         
   0  -5   8        244.82        262.54        15.04 o                         
   1  -5   8        232.19        217.20        12.23 o                         
   2  -5   8         31.24         19.34         9.83 o                         
   3  -5   8         92.57         62.97        13.47 o                         
   4  -5   8          0.13          7.49        11.90 o                         
  -6  -4   8         26.40         30.55         5.79 o                         
  -5  -4   8         13.36          7.81         4.57 o                         
  -4  -4   8        412.05        379.21        15.08 o                         
  -3  -4   8        114.36        124.01         6.87 o                         
  -2  -4   8        281.90        274.22         9.70 o                         
  -1  -4   8        470.98        503.81        15.45 o                         
   0  -4   8         26.65         30.57         5.97 o                         
   1  -4   8       1456.16       1420.06        26.19 o                         
   2  -4   8         35.33         24.09         8.05 o                         
   3  -4   8         49.48         85.29        15.32 o                         
   4  -4   8         57.09         79.21        16.20 o                         
   5  -4   8          3.92         13.75        16.58 o                         
  -6  -3   8        103.73         86.56        10.74 o                         
  -5  -3   8        476.26        486.21        21.33 o                         
  -4  -3   8         63.75         60.54         7.50 o                         
  -3  -3   8         12.71          9.93         4.44 o                         
  -2  -3   8        786.19        791.10        18.13 o                         
  -1  -3   8        163.12        140.46         7.24 o                         
   0  -3   8       3520.14       3433.33        69.76 o                         
   1  -3   8         13.20          9.33         5.17 o                         
   2  -3   8        395.68        399.56        24.68 o                         
   3  -3   8       1036.73       1071.54        46.29 o                         
   4  -3   8         98.14         97.64        16.82 o                         
   5  -3   8         26.93         38.61         9.26 o                         
   6  -3   8          4.93         -3.09         6.75 o                         
  -7  -2   8          8.28         36.21        17.66 o                         
  -6  -2   8        154.14        170.22        14.53 o                         
  -5  -2   8        283.62        306.03        16.72 o                         
  -4  -2   8        317.47        316.69        15.85 o                         
  -3  -2   8        753.61        738.62        28.67 o                         
  -2  -2   8       1054.92       1013.53        20.11 o                         
  -1  -2   8         79.47         89.28         5.71 o                         
   0  -2   8          2.11          6.76         3.81 o                         
   1  -2   8        344.53        366.14        16.94 o                         
   2  -2   8       1230.33       1225.74        33.99 o                         
   3  -2   8        117.62        131.79        16.10 o                         
   4  -2   8        178.89        180.23        19.93 o                         
   5  -2   8        256.61        269.46        23.83 o                         
   6  -2   8          4.63         -2.24        10.01 o                         
  -6  -1   8         18.54          7.59         8.52 o                         
  -5  -1   8        124.89        131.18        16.71 o                         
  -4  -1   8        256.15        239.93        13.77 o                         
  -3  -1   8       1567.12       1476.96        21.01 o                         
  -2  -1   8        540.30        521.65        12.16 o                         
  -1  -1   8        420.67        400.68        10.05 o                         
   0  -1   8       1591.58       1526.85        28.23 o                         
   1  -1   8        128.93        142.14        14.29 o                         
   2  -1   8        653.12        557.96        30.87 o                         
   3  -1   8        464.88        509.85        15.00 o                         
   4  -1   8        166.35        174.34        19.95 o                         
   5  -1   8        267.57        268.09        16.65 o                         
   6  -1   8         79.57         67.62        10.10 o                         
   7  -1   8          3.56         -5.18         7.33 o                         
  -6   0   8         44.05         46.57        13.58 o                         
  -5   0   8         70.08         84.36        10.98 o                         
  -4   0   8         17.33         20.78         5.79 o                         
  -3   0   8        151.02        137.87        10.43 o                         
  -2   0   8        783.77        748.09        17.83 o                         
  -1   0   8       2281.52       2217.16        27.73 o                         
   0   0   8         12.38         10.32         1.89 o                         
   1   0   8        178.08        171.06         8.72 o                         
   2   0   8        544.83        496.73        21.03 o                         
   3   0   8         41.57         45.75         5.77 o                         
   4   0   8        186.86        160.16        11.19 o                         
   5   0   8         60.37         55.48         7.89 o                         
   6   0   8         80.78         72.38        15.73 o                         
   7   0   8        146.12        145.13        17.07 o                         
  -6   1   8         23.04         18.01        11.18 o                         
  -5   1   8         66.03         60.75         8.68 o                         
  -4   1   8          3.08          3.90         4.11 o                         
  -3   1   8       1102.22       1057.39        28.56 o                         
  -2   1   8          3.26          8.57         3.12 o                         
  -1   1   8       2020.82       2051.39        25.80 o                         
   0   1   8       2345.58       2286.90        34.53 o                         
   1   1   8        912.21        865.01        18.96 o                         
   2   1   8       1473.02       1402.50        46.85 o                         
   3   1   8        335.19        340.19        13.69 o                         
   4   1   8         53.60         41.52         6.02 o                         
   5   1   8        589.25        578.88        22.95 o                         
   6   1   8         45.83         46.03         8.16 o                         
   7   1   8         10.45          7.03         9.54 o                         
  -6   2   8          0.81          1.76         5.89 o                         
  -5   2   8        204.63        215.74        15.85 o                         
  -4   2   8        842.84        904.33        29.36 o                         
  -3   2   8         88.63         78.06        10.83 o                         
  -2   2   8         70.44         59.89         6.37 o                         
  -1   2   8        939.74        895.37        20.50 o                         
   0   2   8        183.01        151.28        13.51 o                         
   1   2   8       1754.50       1775.32        28.45 o                         
   2   2   8        149.61        140.57        10.85 o                         
   3   2   8        996.34        985.40        36.49 o                         
   4   2   8       1078.95       1109.74        29.07 o                         
   5   2   8         86.73        102.39         9.90 o                         
   6   2   8          5.69         13.26         6.17 o                         
   7   2   8          4.42          7.75         5.70 o                         
  -6   3   8         16.83          7.01        10.24 o                         
  -5   3   8         36.82         46.50         8.63 o                         
  -4   3   8         46.86         48.68        11.38 o                         
  -3   3   8        654.88        641.88        31.93 o                         
  -2   3   8        793.75        821.74        31.58 o                         
  -1   3   8         67.37         62.02         3.38 o                         
   0   3   8         27.42         18.60         2.45 o                         
   1   3   8         92.28         87.67         5.89 o                         
   2   3   8        442.77        432.18        16.21 o                         
   3   3   8       1407.74       1354.26        29.71 o                         
   4   3   8          8.96          8.24         2.96 o                         
   5   3   8         61.38         63.86         7.65 o                         
   6   3   8        328.92        325.84        14.25 o                         
   7   3   8          5.60         10.53         7.98 o                         
  -5   4   8          4.54         -1.35         5.99 o                         
  -4   4   8          7.82          6.15         7.80 o                         
  -3   4   8        247.70        254.17        21.14 o                         
  -2   4   8        445.79        498.58        19.44 o                         
  -1   4   8        712.20        703.03        24.98 o                         
   0   4   8        521.07        524.46        12.79 o                         
   1   4   8        325.59        274.90         8.22 o                         
   2   4   8         65.08         68.70         2.81 o                         
   3   4   8        109.33         98.53         4.80 o                         
   4   4   8        217.53        229.35         7.89 o                         
   5   4   8        517.62        541.56        17.20 o                         
   6   4   8        230.11        211.22        11.48 o                         
   7   4   8         16.34         25.04         6.67 o                         
   8   4   8        107.64        112.32        12.73 o                         
  -5   5   8         51.82         41.31        14.39 o                         
  -4   5   8          3.62          6.02         7.71 o                         
  -3   5   8         20.68         16.13         8.08 o                         
  -2   5   8        129.07        134.94        11.15 o                         
  -1   5   8         95.09         87.97         8.45 o                         
   0   5   8       2039.09       2108.64        31.01 o                         
   1   5   8         66.90         64.77         5.20 o                         
   2   5   8        679.86        669.88        15.67 o                         
   3   5   8        429.84        384.75        11.08 o                         
   4   5   8        111.46        101.68         6.43 o                         
   5   5   8        133.40        133.37         7.57 o                         
   6   5   8         21.12         22.80         6.26 o                         
   7   5   8        158.73        170.15        14.10 o                         
   8   5   8        103.39        118.21        19.24 o                         
  -4   6   8        310.49        328.23        29.78 o                         
  -3   6   8          7.59          4.51         6.69 o                         
  -2   6   8          9.37          8.12         8.86 o                         
  -1   6   8        142.48        171.68        13.04 o                         
   0   6   8         21.46         29.04         5.73 o                         
   1   6   8       1662.58       1743.70        43.64 o                         
   2   6   8        468.88        458.32        21.41 o                         
   3   6   8          9.67          7.51         3.86 o                         
   4   6   8         95.05         88.70         6.35 o                         
   5   6   8        150.96        142.70         8.34 o                         
   6   6   8         21.05         19.47         6.71 o                         
   7   6   8        141.12        153.92        13.66 o                         
   8   6   8          0.23        -11.00        11.00 o                         
  -4   7   8         28.33         35.26        13.78 o                         
  -3   7   8         32.93         52.46         9.70 o                         
  -2   7   8        192.79        134.64        18.75 o                         
  -1   7   8          2.87          1.26         4.94 o                         
   0   7   8        223.53        252.28        13.88 o                         
   1   7   8         59.54         81.22         7.84 o                         
   2   7   8         28.48         40.41         4.67 o                         
   3   7   8        197.30        188.39         9.30 o                         
   4   7   8        172.84        152.63        12.95 o                         
   5   7   8        344.94        336.66        13.38 o                         
   6   7   8         18.55         20.09         4.81 o                         
   7   7   8         44.05         39.25         8.34 o                         
  -3   8   8          2.72          1.47        13.21 o                         
  -2   8   8         49.38         42.05        14.33 o                         
  -1   8   8        106.80        122.55        11.07 o                         
   0   8   8         17.22         14.54         5.38 o                         
   1   8   8          1.15          5.17         9.81 o                         
   2   8   8        167.60        183.83        19.40 o                         
   3   8   8         36.75         41.90         5.57 o                         
   4   8   8        236.15        255.97        12.00 o                         
   5   8   8          5.70          7.78         4.23 o                         
   6   8   8        243.51        233.21        12.46 o                         
   7   8   8        135.78        165.61        22.85 o                         
  -2   9   8         12.52          5.42        10.76 o                         
  -1   9   8         34.20         42.64        14.90 o                         
   0   9   8        151.59        145.62        21.09 o                         
   1   9   8        269.20        289.58        26.38 o                         
   2   9   8          1.30        -10.80        10.80 o                         
   3   9   8         31.83         18.72         9.92 o                         
   4   9   8          5.40          2.20         8.07 o                         
   5   9   8         36.53         31.26         5.67 o                         
   6   9   8        544.27        546.92        28.59 o                         
   7   9   8         39.42         41.83        14.04 o                         
  -1  10   8         38.54         42.09        14.43 o                         
   0  10   8         68.06         71.44        15.84 o                         
   1  10   8          1.68          6.50        12.46 o                         
   2  10   8         72.97         72.65        15.67 o                         
   3  10   8         64.25         71.16        14.94 o                         
   4  10   8         45.75         47.53         8.57 o                         
   5  10   8          0.86         -2.50         5.32 o                         
   6  10   8          1.79         -4.76         7.92 o                         
   0  11   8         18.17         14.24        11.52 o                         
   1  11   8         22.97         11.45        12.03 o                         
   2  11   8          5.62          7.01        10.46 o                         
   3  11   8        144.37        177.35        22.16 o                         
   4  11   8         99.39         95.56        16.42 o                         
   5  11   8          0.60         -4.54         9.61 o                         
  -4  -8   9         13.60         11.36         7.26 o                         
  -3  -8   9        169.68        183.90        21.83 o                         
  -2  -8   9          3.31          8.24         6.30 o                         
  -1  -8   9        248.39        253.35        32.12 o                         
   0  -8   9         55.69         75.22        17.24 o                         
   1  -8   9          2.26        -10.72        11.98 o                         
  -5  -7   9         19.27          6.63         6.52 o                         
  -4  -7   9          2.13          0.85         6.91 o                         
  -3  -7   9        710.87        680.96        29.14 o                         
  -2  -7   9        106.02        111.74         9.67 o                         
  -1  -7   9         25.94         46.30        12.28 o                         
   0  -7   9        191.50        191.86        21.90 o                         
   1  -7   9         15.04          1.19        10.22 o                         
   2  -7   9         10.67         12.25        11.65 o                         
  -5  -6   9          4.74         -2.00         6.12 o                         
  -4  -6   9        383.94        416.64        22.03 o                         
  -3  -6   9        265.67        291.89        13.53 o                         
  -2  -6   9          6.18          2.98         4.42 o                         
  -1  -6   9       1181.77       1191.49        28.67 o                         
   0  -6   9         64.98         60.45         7.99 o                         
   1  -6   9        246.35        261.70        24.12 o                         
   2  -6   9         41.86         19.67        11.32 o                         
   3  -6   9         13.61         48.63        15.85 o                         
  -6  -5   9        589.87        649.24        28.78 o                         
  -5  -5   9          3.89          3.12         4.98 o                         
  -4  -5   9          1.30          5.32         4.16 o                         
  -3  -5   9         65.45         64.85         5.43 o                         
  -2  -5   9        520.87        508.63        14.88 o                         
  -1  -5   9       1008.70       1013.16        24.76 o                         
   0  -5   9         69.11         67.05         9.03 o                         
   1  -5   9        590.89        605.00        34.93 o                         
   2  -5   9        189.22        183.71        20.15 o                         
   3  -5   9        100.57        126.52        20.89 o                         
   4  -5   9          0.84         38.16        14.77 o                         
  -6  -4   9          9.30          3.50         4.76 o                         
  -5  -4   9         42.23         41.69         6.30 o                         
  -4  -4   9       1198.24       1175.05        28.28 o                         
  -3  -4   9         31.01         33.92         4.42 o                         
  -2  -4   9        322.16        331.33        11.35 o                         
  -1  -4   9        161.58        175.69         9.31 o                         
   0  -4   9        116.62        112.06        10.19 o                         
   1  -4   9       1234.70       1252.05        25.59 o                         
   2  -4   9         97.62        122.18        17.51 o                         
   3  -4   9          9.26         19.80        12.19 o                         
   4  -4   9         94.17         87.03        17.51 o                         
   5  -4   9         48.52         62.53        11.56 o                         
  -6  -3   9          2.27         15.02         6.93 o                         
  -5  -3   9        645.61        648.55        25.51 o                         
  -4  -3   9        433.66        398.37        18.40 o                         
  -3  -3   9        140.62        125.49         7.41 o                         
  -2  -3   9        505.85        528.47        15.24 o                         
  -1  -3   9        368.27        370.11        12.48 o                         
   0  -3   9        469.84        488.07        31.87 o                         
   1  -3   9         53.27         57.50        14.39 o                         
   2  -3   9         48.48         50.01         7.13 o                         
   3  -3   9       1273.58       1199.98        52.18 o                         
   4  -3   9        176.82        176.11        21.26 o                         
   5  -3   9          1.78         18.13         7.70 o                         
  -6  -2   9          5.43          2.55        12.01 o                         
  -5  -2   9        218.77        199.89        15.73 o                         
  -4  -2   9         50.10         42.31         7.29 o                         
  -3  -2   9        461.28        484.69        18.50 o                         
  -2  -2   9       1627.95       1581.84        27.46 o                         
  -1  -2   9        110.55        104.62         6.41 o                         
   0  -2   9        211.77        217.00         8.86 o                         
   1  -2   9        336.52        395.16        25.27 o                         
   2  -2   9       1281.90       1215.16        25.09 o                         
   3  -2   9         22.42         34.67        11.36 o                         
   4  -2   9        165.25        157.58        19.33 o                         
   5  -2   9        236.58        210.04        16.13 o                         
   6  -2   9        179.04        170.20        15.70 o                         
  -6  -1   9         38.20         57.66        10.38 o                         
  -5  -1   9        136.63        144.55        12.41 o                         
  -4  -1   9         38.39         47.79         7.42 o                         
  -3  -1   9        899.63        839.97        20.64 o                         
  -2  -1   9          5.47          2.98         2.70 o                         
  -1  -1   9        196.40        199.24         8.62 o                         
   0  -1   9       3948.76       3917.39        48.37 o                         
   1  -1   9        190.89        192.76        16.81 o                         
   2  -1   9          1.31         -1.60         7.15 o                         
   3  -1   9        412.00        458.03        15.53 o                         
   4  -1   9         34.50         31.07        11.21 o                         
   5  -1   9        422.78        441.00        21.68 o                         
   6  -1   9         40.31         35.53         8.50 o                         
  -6   0   9        279.63        269.87        26.93 o                         
  -5   0   9         56.90         73.67        11.55 o                         
  -4   0   9          1.12          6.33         4.12 o                         
  -3   0   9        324.78        290.59        11.85 o                         
  -2   0   9         58.20         55.51         4.33 o                         
  -1   0   9       1128.69       1128.75        22.75 o                         
   0   0   9        160.72        151.60         4.73 o                         
   1   0   9         22.04         19.44         2.41 o                         
   2   0   9       2903.41       2687.36       129.26 o                         
   3   0   9        244.22        254.81        12.51 o                         
   4   0   9         57.45         45.86         6.50 o                         
   5   0   9         70.92         66.17        11.40 o                         
   6   0   9         40.75         28.22         7.46 o                         
   7   0   9        168.30        177.00        16.01 o                         
  -6   1   9        155.59        159.38        25.24 o                         
  -5   1   9         28.14         21.73        10.02 o                         
  -4   1   9        156.25        136.50        11.29 o                         
  -3   1   9        359.76        345.04        13.00 o                         
  -2   1   9         27.61         28.74         4.11 o                         
  -1   1   9         32.94         29.93         3.27 o                         
   0   1   9        298.10        291.63         6.80 o                         
   1   1   9        590.59        575.40        16.09 o                         
   2   1   9        737.34        617.99        31.00 o                         
   3   1   9        438.70        415.78        16.05 o                         
   4   1   9       1053.38       1047.19        42.15 o                         
   5   1   9        109.23        121.43        10.87 o                         
   6   1   9         28.41         32.48         7.93 o                         
   7   1   9         92.16         87.33        11.42 o                         
  -6   2   9          2.60          6.14         5.98 o                         
  -5   2   9          3.65          1.59         5.46 o                         
  -4   2   9        132.76        142.73        11.86 o                         
  -3   2   9        513.63        589.03        17.67 o                         
  -2   2   9        289.21        273.54        12.38 o                         
  -1   2   9       1722.87       1658.77        30.60 o                         
   0   2   9         30.66         23.79         3.59 o                         
   1   2   9         96.22         81.79         7.94 o                         
   2   2   9         79.23         96.86        14.22 o                         
   3   2   9        260.27        270.64         8.90 o                         
   4   2   9       1803.86       1811.79        39.27 o                         
   5   2   9        112.26        107.33        10.14 o                         
   6   2   9        106.47         94.92        10.46 o                         
   7   2   9        111.22        113.52        11.88 o                         
  -5   3   9          8.06          1.45         5.94 o                         
  -4   3   9        131.77        144.23        12.95 o                         
  -3   3   9         59.83         53.92        10.74 o                         
  -2   3   9        874.09        862.65        24.26 o                         
  -1   3   9        190.12        207.33         6.95 o                         
   0   3   9         19.77         18.58         1.57 o                         
   1   3   9       1035.08        995.34        21.07 o                         
   2   3   9         90.57         90.03         6.05 o                         
   3   3   9        495.09        465.59        16.74 o                         
   4   3   9         70.11         58.42         6.22 o                         
   5   3   9        179.06        173.57        11.97 o                         
   6   3   9        271.58        285.18        23.67 o                         
   7   3   9         35.55         34.78         6.24 o                         
  -5   4   9         18.79          8.19        10.52 o                         
  -4   4   9          3.99          2.02         7.39 o                         
  -3   4   9         14.99         15.80         6.16 o                         
  -2   4   9        142.11        178.53        14.87 o                         
  -1   4   9         24.62         21.49         2.48 o                         
   0   4   9        304.26        278.61         7.68 o                         
   1   4   9        667.33        619.78        17.76 o                         
   2   4   9         62.91         57.16         4.79 o                         
   3   4   9        412.47        412.97         9.57 o                         
   4   4   9         22.45         22.12         2.97 o                         
   5   4   9        174.44        177.55         9.89 o                         
   6   4   9         27.02         23.91         5.21 o                         
   7   4   9         59.23         50.37        12.53 o                         
  -5   5   9         51.21         58.57        15.77 o                         
  -4   5   9          0.73         -7.73         8.33 o                         
  -3   5   9          7.32         17.02         8.15 o                         
  -2   5   9        176.74        168.44        10.07 o                         
  -1   5   9          8.27          8.37         3.58 o                         
   0   5   9        277.82        313.36        10.62 o                         
   1   5   9         10.96         22.00         3.73 o                         
   2   5   9         91.39         81.42         7.06 o                         
   3   5   9       1863.53       1780.12        26.93 o                         
   4   5   9         33.50         31.44         3.81 o                         
   5   5   9          7.29          3.07         4.08 o                         
   6   5   9         24.64         23.76         9.37 o                         
   7   5   9          9.38          8.81         9.00 o                         
  -4   6   9         19.11         20.45        10.86 o                         
  -3   6   9        157.55        164.16        19.43 o                         
  -2   6   9         58.74         85.04        11.34 o                         
  -1   6   9         14.73         23.45         8.19 o                         
   0   6   9        299.96        270.69        20.92 o                         
   1   6   9        693.07        690.02        25.35 o                         
   2   6   9       2201.79       2300.66        42.34 o                         
   3   6   9         51.97         45.55         4.46 o                         
   4   6   9          1.64          5.86         2.95 o                         
   5   6   9        723.44        713.98        18.31 o                         
   6   6   9          6.81         13.06        10.42 o                         
   7   6   9         53.69         47.90        12.48 o                         
  -3   7   9        109.47        134.18        14.05 o                         
  -2   7   9          1.42          4.81        15.04 o                         
  -1   7   9         68.92         69.63         9.20 o                         
   0   7   9        341.59        358.85        22.26 o                         
   1   7   9         22.85         21.59         5.46 o                         
   2   7   9          5.30         10.90         3.74 o                         
   3   7   9          0.76          3.64         3.17 o                         
   4   7   9        164.29        158.36         8.65 o                         
   5   7   9        187.33        194.50         9.99 o                         
   6   7   9          0.64          5.83         9.24 o                         
   7   7   9         70.03         77.53        16.39 o                         
  -3   8   9          1.85          9.29         7.53 o                         
  -2   8   9          4.73          2.11        13.87 o                         
  -1   8   9        273.40        307.89        17.37 o                         
   0   8   9          1.20          4.95         8.86 o                         
   1   8   9         13.29          9.31        10.10 o                         
   2   8   9        123.36        122.84        16.02 o                         
   3   8   9         23.41         18.11         5.78 o                         
   4   8   9        138.25        150.42         9.16 o                         
   5   8   9          1.17         -1.87         6.57 o                         
   6   8   9         11.47          2.65         9.36 o                         
   7   8   9         76.84         97.85        19.17 o                         
  -2   9   9         10.88        -11.42        11.42 o                         
  -1   9   9         94.95         82.36        18.19 o                         
   0   9   9          0.53          3.10        10.18 o                         
   1   9   9        131.57        164.88        20.86 o                         
   2   9   9         35.87         48.40        13.01 o                         
   3   9   9         16.26         21.31         9.63 o                         
   4   9   9         60.51         59.23        13.17 o                         
   5   9   9          2.79         -1.78         5.60 o                         
   6   9   9         19.56         14.36         7.76 o                         
  -1  10   9         47.74         27.16        14.59 o                         
   0  10   9         14.54          9.35        11.19 o                         
   1  10   9        115.96        162.50        23.14 o                         
   2  10   9          0.04          3.19        10.67 o                         
   3  10   9         26.16         10.36        10.83 o                         
   4  10   9        164.19        165.17        19.70 o                         
   5  10   9          2.52          8.60         8.78 o                         
   6  10   9          2.36         17.07        10.13 o                         
   1  11   9         23.26         38.15        14.99 o                         
   2  11   9         34.11         28.27        12.47 o                         
   3  11   9        121.61        126.47        19.89 o                         
   4  11   9          4.56          9.49        10.59 o                         
   5  11   9          7.44         -6.05         9.04 o                         
  -2  -8  10         86.96         97.93        11.61 o                         
  -1  -8  10        216.22        226.77        24.31 o                         
  -4  -7  10          8.30          9.15         8.76 o                         
  -3  -7  10        116.00        123.83        13.42 o                         
  -2  -7  10        331.32        317.34        15.91 o                         
  -1  -7  10         25.20          3.53         9.05 o                         
   0  -7  10        101.55        108.98        18.50 o                         
   1  -7  10         99.45         57.69        15.24 o                         
  -5  -6  10          2.78          5.96         6.15 o                         
  -4  -6  10        395.67        363.88        21.40 o                         
  -3  -6  10         36.92         31.67         7.44 o                         
  -2  -6  10        570.10        612.53        20.65 o                         
  -1  -6  10        452.85        459.33        22.60 o                         
   0  -6  10        109.36        108.48        10.48 o                         
   1  -6  10        314.33        328.80        28.69 o                         
   2  -6  10        214.24        283.27        29.03 o                         
   3  -6  10         77.99        123.20        21.64 o                         
  -5  -5  10        445.86        448.13        23.32 o                         
  -4  -5  10          7.40         14.63         4.97 o                         
  -3  -5  10         21.44          7.61         6.11 o                         
  -2  -5  10        288.68        284.03        14.15 o                         
  -1  -5  10         81.07         71.15         7.25 o                         
   0  -5  10        480.43        449.54        21.58 o                         
   1  -5  10         31.95         34.81        11.78 o                         
   2  -5  10        138.20        169.30        22.95 o                         
   3  -5  10        321.21        370.89        32.83 o                         
   4  -5  10         30.16         54.02        16.37 o                         
  -6  -4  10         25.37         34.89         8.58 o                         
  -5  -4  10        118.59        133.11        13.33 o                         
  -4  -4  10        536.92        565.69        19.72 o                         
  -3  -4  10        445.17        402.61        16.11 o                         
  -2  -4  10        316.66        340.00        11.92 o                         
  -1  -4  10        106.57        136.80        15.69 o                         
   0  -4  10         32.88         37.84        17.82 o                         
   1  -4  10        270.66        307.22        30.92 o                         
   2  -4  10        236.00        279.13        26.42 o                         
   3  -4  10          6.43         -5.19        11.61 o                         
   4  -4  10         62.42         31.59        12.72 o                         
  -6  -3  10         14.94          6.38         5.92 o                         
  -5  -3  10         60.55         50.85         8.61 o                         
  -4  -3  10        238.33        233.26        14.67 o                         
  -3  -3  10        647.82        668.66        23.51 o                         
  -2  -3  10        564.86        578.99        16.72 o                         
  -1  -3  10        510.78        520.92        16.84 o                         
   0  -3  10        298.91        292.30        35.82 o                         
   1  -3  10          4.68          6.07        11.05 o                         
   2  -3  10         63.50         60.46         8.16 o                         
   3  -3  10         61.10         89.53        15.75 o                         
   4  -3  10        133.13        114.71        18.95 o                         
   5  -3  10         63.78         72.56        11.23 o                         
  -6  -2  10         88.88         94.26        11.48 o                         
  -5  -2  10         38.13         41.63         7.74 o                         
  -4  -2  10          0.72         -0.56         4.51 o                         
  -3  -2  10        126.95         95.84        12.28 o                         
  -2  -2  10        217.66        251.12        10.54 o                         
  -1  -2  10       1375.04       1323.62        25.18 o                         
   0  -2  10         78.30         68.05         5.97 o                         
   1  -2  10        692.87        699.49        35.80 o                         
   2  -2  10        232.25        254.94        14.02 o                         
   3  -2  10         67.73         52.30        12.83 o                         
   4  -2  10         76.17         48.49        11.15 o                         
   5  -2  10          0.88         -4.41        14.33 o                         
   6  -2  10         51.90         27.19        13.67 o                         
  -6  -1  10        163.86        163.93        14.62 o                         
  -5  -1  10        428.70        432.07        20.96 o                         
  -4  -1  10        228.16        200.67        13.53 o                         
  -3  -1  10        122.82        110.10         9.07 o                         
  -2  -1  10         92.01         83.80         5.60 o                         
  -1  -1  10        391.98        392.67        12.20 o                         
   0  -1  10       1625.06       1605.22        26.49 o                         
   1  -1  10       1741.40       1793.49        58.91 o                         
   2  -1  10         35.73         34.70         9.27 o                         
   3  -1  10         73.38         86.88         9.23 o                         
   4  -1  10        133.37        132.46        11.69 o                         
   5  -1  10          3.75          3.94         6.34 o                         
   6  -1  10        184.76        156.29        22.58 o                         
  -6   0  10         63.56         57.17         9.65 o                         
  -5   0  10        317.93        330.25        15.38 o                         
  -4   0  10        509.66        507.07        17.61 o                         
  -3   0  10        538.88        495.96        16.08 o                         
  -2   0  10         61.30         51.30         4.39 o                         
  -1   0  10        743.39        748.96        15.14 o                         
   0   0  10        355.57        337.26         8.84 o                         
   1   0  10        578.88        544.95        16.40 o                         
   2   0  10       1086.86       1142.78        47.04 o                         
   3   0  10        205.50        196.06        11.16 o                         
   4   0  10        424.03        412.28        31.39 o                         
   5   0  10          6.82          2.68         5.33 o                         
   6   0  10         29.32         15.92        12.00 o                         
  -6   1  10         40.83         54.72         8.44 o                         
  -5   1  10         47.61         56.75         7.67 o                         
  -4   1  10         62.23         57.45         8.34 o                         
  -3   1  10        516.37        509.94        16.47 o                         
  -2   1  10        711.11        761.25        18.70 o                         
  -1   1  10         19.79         17.23         2.70 o                         
   0   1  10         26.13         30.87         3.02 o                         
   1   1  10        820.70        826.95        22.23 o                         
   2   1  10        330.40        310.51        24.11 o                         
   3   1  10        399.36        380.49        16.76 o                         
   4   1  10          1.00          0.27         3.66 o                         
   5   1  10         32.26         32.85         6.78 o                         
   6   1  10        406.36        396.22        31.62 o                         
   7   1  10         13.50         15.54        10.85 o                         
  -5   2  10         20.60          9.15         6.88 o                         
  -4   2  10        253.97        288.41        19.45 o                         
  -3   2  10         21.50         33.13         5.61 o                         
  -2   2  10        506.04        550.37        15.87 o                         
  -1   2  10        873.71        867.22        20.73 o                         
   0   2  10       1145.51       1132.09        29.79 o                         
   1   2  10        849.78        856.27        26.19 o                         
   2   2  10        207.05        213.02        20.72 o                         
   3   2  10          9.92         12.34         2.50 o                         
   4   2  10         34.89         35.46         5.65 o                         
   5   2  10       1250.14       1230.43        33.80 o                         
   6   2  10         11.59         18.76        11.80 o                         
   7   2  10         28.70         51.97        13.83 o                         
  -5   3  10        134.88        131.46        14.12 o                         
  -4   3  10        107.28         88.83        10.22 o                         
  -3   3  10         26.44         24.40         9.75 o                         
  -2   3  10        226.11        215.44        12.20 o                         
  -1   3  10        991.88       1004.80        26.67 o                         
   0   3  10        449.16        380.54        19.74 o                         
   1   3  10        489.93        486.69        15.18 o                         
   2   3  10        475.61        458.81        14.31 o                         
   3   3  10        765.32        788.01        31.09 o                         
   4   3  10         20.63         18.48         3.47 o                         
   5   3  10         27.51         20.35        10.32 o                         
   6   3  10         60.33         65.44        13.92 o                         
   7   3  10        229.05        214.73        16.36 o                         
  -5   4  10          0.34          0.48         6.09 o                         
  -4   4  10        422.36        409.95        30.89 o                         
  -3   4  10         47.82         60.36         8.32 o                         
  -2   4  10          1.48          5.42         3.89 o                         
  -1   4  10         27.27         33.22         2.99 o                         
   0   4  10        125.37        121.43         5.11 o                         
   1   4  10        665.13        674.63        21.11 o                         
   2   4  10       1304.75       1309.45        44.21 o                         
   3   4  10        161.06        178.74        12.55 o                         
   4   4  10        115.63        114.57        15.82 o                         
   5   4  10        328.16        342.55        18.85 o                         
   6   4  10          5.05         14.26         7.52 o                         
   7   4  10         99.45         85.05        15.93 o                         
  -4   5  10         65.20         67.32        13.98 o                         
  -3   5  10          4.76         13.64         5.90 o                         
  -2   5  10        322.56        303.73        17.21 o                         
  -1   5  10         35.86         46.24         5.44 o                         
   0   5  10        203.25        216.25         7.41 o                         
   1   5  10         40.89         48.13         6.19 o                         
   2   5  10         15.71         10.73         3.33 o                         
   3   5  10        381.88        359.71        15.13 o                         
   4   5  10        542.71        491.67        43.90 o                         
   5   5  10         50.35         39.77        11.00 o                         
   6   5  10          3.95          2.77         8.20 o                         
   7   5  10         84.42         95.33        16.76 o                         
  -4   6  10         71.29         74.11        15.76 o                         
  -3   6  10        164.09        141.96        17.93 o                         
  -2   6  10         85.98        101.60         8.67 o                         
  -1   6  10         56.85         83.52         8.65 o                         
   0   6  10         22.62         19.47         5.39 o                         
   1   6  10         59.76         52.96         5.36 o                         
   2   6  10        350.03        340.03        16.24 o                         
   3   6  10         35.38         36.18         5.87 o                         
   4   6  10        479.74        458.21        18.27 o                         
   5   6  10        267.61        275.84        24.79 o                         
   6   6  10        192.72        184.99        21.96 o                         
   7   6  10        104.25         97.03        17.61 o                         
  -3   7  10         30.43         51.50         9.54 o                         
  -2   7  10          0.18          5.65         5.22 o                         
  -1   7  10         19.61         21.36         7.36 o                         
   0   7  10        414.29        442.32        19.56 o                         
   1   7  10        256.55        274.74        11.56 o                         
   2   7  10          1.50         -0.42         3.42 o                         
   3   7  10         51.85         42.00         6.83 o                         
   4   7  10        246.46        239.13        18.85 o                         
   5   7  10          2.40          4.46         4.99 o                         
   6   7  10        355.68        345.05        29.12 o                         
   7   7  10          9.02          1.39        10.19 o                         
  -3   8  10         32.82         26.02         6.95 o                         
  -2   8  10          6.63         20.99         6.03 o                         
  -1   8  10         75.30         78.62        11.61 o                         
   0   8  10          9.42          6.57         7.12 o                         
   1   8  10         74.51        106.74         9.86 o                         
   2   8  10        561.97        533.02        34.73 o                         
   3   8  10         50.11         58.23         8.12 o                         
   4   8  10         27.05         21.78        13.02 o                         
   5   8  10         35.50         31.66        11.55 o                         
   6   8  10         36.52         15.48        10.86 o                         
   7   8  10        106.55         99.40        19.05 o                         
  -2   9  10          0.62          6.19        12.13 o                         
  -1   9  10         13.71         21.83        12.12 o                         
   0   9  10          0.58          6.95        11.18 o                         
   1   9  10         10.91         27.10        12.16 o                         
   2   9  10         40.60         63.26        13.80 o                         
   3   9  10        126.54        129.92        17.43 o                         
   4   9  10         85.57         79.09        10.46 o                         
   5   9  10         58.58         50.98         8.70 o                         
   6   9  10         21.68         40.02        13.67 o                         
   0  10  10          9.78         20.64        12.43 o                         
   1  10  10          1.75          0.26         9.79 o                         
   2  10  10          0.30         26.20        11.58 o                         
   3  10  10          1.22         -8.45         9.86 o                         
   4  10  10         35.90         20.76        10.44 o                         
   5  10  10        253.81        267.14        24.69 o                         
   6  10  10         68.60         59.78        16.29 o                         
   1  11  10         34.72         38.51        14.75 o                         
   2  11  10          3.77         17.62        12.33 o                         
   3  11  10          3.52         12.20         9.96 o                         
   4  11  10         60.39         31.07        12.25 o                         
  -3  -7  11         55.98         56.75        10.45 o                         
  -2  -7  11        220.61        206.23        13.58 o                         
  -1  -7  11         78.22         49.30        12.04 o                         
   0  -7  11         12.16         -4.57        11.92 o                         
  -4  -6  11        204.26        182.51        15.63 o                         
  -3  -6  11         24.16         22.25         9.48 o                         
  -2  -6  11         36.05         39.46         7.19 o                         
  -1  -6  11         64.23         72.90        10.82 o                         
   0  -6  11        213.68        221.64        17.19 o                         
   1  -6  11         82.38        120.34        21.97 o                         
   2  -6  11        124.79        150.31        23.78 o                         
  -5  -5  11        118.84         96.60        11.66 o                         
  -4  -5  11        143.50        175.05        12.12 o                         
  -3  -5  11          0.90         -0.51         4.62 o                         
  -2  -5  11        978.72        971.72        26.35 o                         
  -1  -5  11         40.24         41.43         6.64 o                         
   0  -5  11        116.28        118.85        23.93 o                         
   1  -5  11          2.12         32.59        14.63 o                         
   2  -5  11          9.73         36.67        13.51 o                         
   3  -5  11        488.91        551.75        41.23 o                         
  -5  -4  11         61.91         78.82         9.03 o                         
  -4  -4  11         16.94          8.36         5.03 o                         
  -3  -4  11        654.24        668.25        21.63 o                         
  -2  -4  11        517.09        520.73        15.58 o                         
  -1  -4  11          3.83          9.47         5.49 o                         
   0  -4  11        531.76        545.79        42.98 o                         
   1  -4  11         91.09        109.65        12.00 o                         
   2  -4  11        191.41        189.75        23.77 o                         
   3  -4  11        117.68        157.37        22.37 o                         
   4  -4  11         23.80         24.14        13.49 o                         
  -5  -3  11        135.78        130.00        12.58 o                         
  -4  -3  11          5.12         -1.06         4.66 o                         
  -3  -3  11        609.80        606.68        23.23 o                         
  -2  -3  11        116.51        107.47         7.68 o                         
  -1  -3  11        386.23        385.01        13.70 o                         
   0  -3  11       1160.21       1160.20        34.94 o                         
   1  -3  11          8.76          5.22         5.51 o                         
   2  -3  11         79.43         82.55         9.08 o                         
   3  -3  11         56.72         51.34        15.07 o                         
   4  -3  11         95.40         87.10        17.66 o                         
   5  -3  11         44.11         30.55        13.76 o                         
  -5  -2  11         14.44          7.15         9.67 o                         
  -4  -2  11          0.13         -2.61         5.56 o                         
  -3  -2  11        213.81        183.64        12.33 o                         
  -2  -2  11        143.57        153.22         8.71 o                         
  -1  -2  11        626.18        649.83        17.38 o                         
   0  -2  11         67.57         65.79         8.62 o                         
   1  -2  11         71.72         67.91        13.13 o                         
   2  -2  11       1267.76       1235.09        33.87 o                         
   3  -2  11        143.48        146.88        19.86 o                         
   4  -2  11          1.49        -12.53        12.53 o                         
   5  -2  11         79.08         76.33        16.13 o                         
  -5  -1  11          0.77          3.86         5.23 o                         
  -4  -1  11        262.17        253.05        15.27 o                         
  -3  -1  11        294.88        308.54        15.53 o                         
  -2  -1  11        105.71        112.17         7.23 o                         
  -1  -1  11        552.12        549.31        15.18 o                         
   0  -1  11        218.21        209.08        13.43 o                         
   1  -1  11       1478.05       1467.05        54.53 o                         
   2  -1  11        386.31        354.26        27.19 o                         
   3  -1  11         10.78          0.10        10.67 o                         
   4  -1  11        861.74        828.87        45.51 o                         
   5  -1  11         11.00         14.27        11.16 o                         
   6  -1  11         26.51          9.82        11.77 o                         
  -5   0  11         19.71         22.54         7.56 o                         
  -4   0  11        378.31        417.05        18.30 o                         
  -3   0  11          4.71          6.76         4.45 o                         
  -2   0  11         90.20         84.21         7.55 o                         
  -1   0  11       1603.76       1630.88        45.27 o                         
   0   0  11         22.61         23.72         4.54 o                         
   1   0  11         16.11          9.69         3.70 o                         
   2   0  11         17.68         12.37         8.12 o                         
   3   0  11        324.13        322.47        26.86 o                         
   4   0  11        579.48        586.08        37.99 o                         
   5   0  11          9.47          8.74        11.91 o                         
   6   0  11        164.80        155.32        22.97 o                         
  -5   1  11         10.00         13.21         5.14 o                         
  -4   1  11          5.92          7.13         4.33 o                         
  -3   1  11          3.73          7.58         3.78 o                         
  -2   1  11       1134.05       1158.56        28.59 o                         
  -1   1  11         44.05         53.70         4.17 o                         
   0   1  11         28.27         22.58         4.99 o                         
   1   1  11       1498.79       1484.46        49.25 o                         
   2   1  11         30.83         32.95         5.91 o                         
   3   1  11        409.40        407.24        30.58 o                         
   4   1  11         17.71         19.63        10.12 o                         
   5   1  11         15.34          2.22        10.49 o                         
   6   1  11        318.17        347.01        31.23 o                         
  -5   2  11         25.81         34.89         6.79 o                         
  -4   2  11        105.89        123.66         9.72 o                         
  -3   2  11         64.52         49.78         7.11 o                         
  -2   2  11        287.12        312.90        12.12 o                         
  -1   2  11          6.97          6.60         2.48 o                         
   0   2  11        760.60        776.50        25.49 o                         
   1   2  11        457.87        469.49        15.87 o                         
   2   2  11          5.19          7.22         4.26 o                         
   3   2  11        202.62        212.02        12.03 o                         
   4   2  11         42.50         56.39        13.72 o                         
   5   2  11         26.07         17.68        10.72 o                         
   6   2  11        117.82        119.99        18.87 o                         
   7   2  11          0.10         21.04        10.30 o                         
  -5   3  11         46.04         63.24        11.81 o                         
  -4   3  11          2.26          2.97         4.52 o                         
  -3   3  11         57.66         55.18         6.70 o                         
  -2   3  11        482.65        481.41        18.08 o                         
  -1   3  11         68.33         56.18         4.11 o                         
   0   3  11       1333.48       1374.21        47.85 o                         
   1   3  11         69.14         64.22         8.13 o                         
   2   3  11         51.79         48.53         7.73 o                         
   3   3  11       1261.89       1313.83        55.77 o                         
   4   3  11         36.60         39.14        12.82 o                         
   5   3  11        100.67        100.59        16.92 o                         
   6   3  11        177.13        189.28        22.53 o                         
   7   3  11         23.53         33.84        10.78 o                         
  -4   4  11          0.71         -0.79         4.86 o                         
  -3   4  11        445.01        522.73        33.52 o                         
  -2   4  11         45.75         58.59         7.15 o                         
  -1   4  11          0.23          1.09         3.24 o                         
   0   4  11        189.63        154.60         9.81 o                         
   1   4  11          4.19          6.24         3.79 o                         
   2   4  11        612.11        628.13        18.59 o                         
   3   4  11        138.91        136.00        21.92 o                         
   4   4  11         43.20         43.54        13.65 o                         
   5   4  11        656.47        688.04        57.26 o                         
   6   4  11          2.83         12.22         7.12 o                         
   7   4  11          2.41          7.87        10.43 o                         
  -4   5  11          2.77          4.49         9.97 o                         
  -3   5  11        170.56        220.47        24.62 o                         
  -2   5  11         14.75         11.34         4.89 o                         
  -1   5  11        218.41        236.41        10.64 o                         
   0   5  11        186.91        175.74         8.73 o                         
   1   5  11          2.16          2.92         3.23 o                         
   2   5  11          0.07          1.54         3.80 o                         
   3   5  11          3.04          5.58         4.63 o                         
   4   5  11        321.27        291.97        13.55 o                         
   5   5  11         38.79         19.93         8.67 o                         
   6   5  11          9.77          7.35         8.20 o                         
   7   5  11        102.35        119.67        19.08 o                         
  -4   6  11          3.28         14.80        12.61 o                         
  -3   6  11          7.00         18.91        11.84 o                         
  -2   6  11          2.98          9.05        11.57 o                         
  -1   6  11        391.15        445.26        20.86 o                         
   0   6  11          0.53         -2.32         3.12 o                         
   1   6  11         42.67         33.35         4.67 o                         
   2   6  11        158.07        155.71         8.88 o                         
   3   6  11          3.98         11.77         5.05 o                         
   4   6  11         80.12         73.43         8.62 o                         
   5   6  11          1.19         -9.28         9.28 o                         
   6   6  11          9.80          8.86         9.39 o                         
   7   6  11        143.84        139.48        20.61 o                         
  -3   7  11          2.72         13.91        10.22 o                         
  -2   7  11          7.41         14.95         7.30 o                         
  -1   7  11          0.49         -3.76         6.01 o                         
   0   7  11         72.39         69.49         9.09 o                         
   1   7  11        566.42        623.16        19.40 o                         
   2   7  11        201.75        199.57        10.22 o                         
   3   7  11         58.58         49.26         7.27 o                         
   4   7  11         76.07         64.26         7.95 o                         
   5   7  11          9.80         -0.74         9.57 o                         
   6   7  11         42.42         36.61        12.24 o                         
   7   7  11         16.61         15.59        10.94 o                         
  -2   8  11         10.54         11.81         9.44 o                         
  -1   8  11          1.07         -3.64        23.04 o                         
   0   8  11          6.01          4.07         6.32 o                         
   1   8  11        307.16        351.00        17.93 o                         
   2   8  11        130.79        112.14        14.08 o                         
   3   8  11        128.81        136.01        21.48 o                         
   4   8  11         82.38         75.30         9.25 o                         
   5   8  11          1.91          1.89         5.03 o                         
   6   8  11          9.54          7.75        11.91 o                         
  -1   9  11         13.83          3.91        10.30 o                         
   0   9  11          0.14         11.85        11.16 o                         
   1   9  11         15.22         22.39        11.24 o                         
   2   9  11         13.25         20.30        10.60 o                         
   3   9  11         48.04         49.97         8.60 o                         
   4   9  11          0.99         -5.24         5.45 o                         
   5   9  11          1.90         -1.68         6.17 o                         
   6   9  11        111.74        105.22        18.74 o                         
   0  10  11         34.06         25.23        13.67 o                         
   1  10  11          3.10         13.19        11.24 o                         
   2  10  11          6.83         34.19        12.92 o                         
   3  10  11          7.64          0.39         9.77 o                         
   4  10  11          0.53         -0.74         8.05 o                         
   5  10  11         14.55          8.00         8.39 o                         
   2  11  11         54.76         72.75        16.98 o                         
   3  11  11         31.96         55.03        15.22 o                         
   4  11  11          6.85         -9.70        10.44 o                         
  -3  -6  12        257.56        259.84        18.69 o                         
  -2  -6  12         16.66          9.90         5.08 o                         
  -1  -6  12          3.19          6.63        10.02 o                         
   0  -6  12         69.17         55.10        19.74 o                         
   1  -6  12        107.65        149.74        23.03 o                         
  -4  -5  12          9.71         13.30         6.64 o                         
  -3  -5  12        214.50        215.29        20.77 o                         
  -2  -5  12        299.84        296.93        14.73 o                         
  -1  -5  12        192.61        170.21        15.29 o                         
   0  -5  12        302.13        277.74        19.11 o                         
   1  -5  12         52.86         72.10        30.25 o                         
   2  -5  12          2.44         13.21        12.36 o                         
  -5  -4  12         13.28         21.63        10.16 o                         
  -4  -4  12          2.49          3.23         4.53 o                         
  -3  -4  12         92.88         94.59         9.22 o                         
  -2  -4  12        407.38        454.01        15.04 o                         
  -1  -4  12        552.48        550.59        18.91 o                         
   0  -4  12        216.85        211.34        18.42 o                         
   1  -4  12         46.49         42.38         9.98 o                         
   2  -4  12        390.41        421.45        34.80 o                         
   3  -4  12          4.11         22.99        14.75 o                         
  -5  -3  12        493.74        502.75        24.51 o                         
  -4  -3  12        109.33        108.02        12.47 o                         
  -3  -3  12        122.35        146.82        11.87 o                         
  -2  -3  12          2.99          3.26         3.50 o                         
  -1  -3  12          5.19          6.59         3.71 o                         
   0  -3  12        721.67        704.04        43.34 o                         
   1  -3  12        669.05        658.65        26.56 o                         
   2  -3  12          1.18          3.93         5.60 o                         
   3  -3  12         94.93        112.10        19.29 o                         
   4  -3  12        104.33        100.49        19.74 o                         
  -5  -2  12        152.30        145.54        13.09 o                         
  -4  -2  12        203.62        223.82        15.02 o                         
  -3  -2  12        580.52        568.40        22.49 o                         
  -2  -2  12        122.71        123.72         8.07 o                         
  -1  -2  12        524.94        547.16        16.38 o                         
   0  -2  12          5.71          3.54         5.65 o                         
   1  -2  12        113.29        121.97        17.18 o                         
   2  -2  12        427.70        422.73        25.82 o                         
   3  -2  12        225.85        215.84        23.13 o                         
   4  -2  12         80.98         55.10        14.22 o                         
   5  -2  12          7.13          0.09        12.10 o                         
  -5  -1  12         74.66         70.27        14.77 o                         
  -4  -1  12         83.94         84.24         9.75 o                         
  -3  -1  12        927.16        975.36        29.42 o                         
  -2  -1  12        117.10        139.84         9.51 o                         
  -1  -1  12         13.51         10.15         3.36 o                         
   0  -1  12        117.65        107.06        17.61 o                         
   1  -1  12        300.79        298.98        25.18 o                         
   2  -1  12        104.94         83.92        14.21 o                         
   3  -1  12        589.54        542.98        36.44 o                         
   4  -1  12        146.21        100.48        17.66 o                         
   5  -1  12        115.71        111.93        19.62 o                         
  -5   0  12          1.55          0.72         5.54 o                         
  -4   0  12        209.42        228.34        12.56 o                         
  -3   0  12         52.17         63.76         9.69 o                         
  -2   0  12         12.73         20.72         5.34 o                         
  -1   0  12        993.38        986.43        25.03 o                         
   0   0  12        693.00        705.79        20.69 o                         
   1   0  12        114.47        100.00        10.35 o                         
   2   0  12          0.59        -11.27        11.27 o                         
   3   0  12        440.57        421.97        32.13 o                         
   4   0  12         26.37         37.61        12.30 o                         
   5   0  12        297.00        273.03        28.72 o                         
   6   0  12          8.14        -12.25        12.25 o                         
  -5   1  12          7.08         12.29         5.58 o                         
  -4   1  12         65.78         55.38         7.12 o                         
  -3   1  12          1.61         -3.19         4.72 o                         
  -2   1  12        582.49        622.56        18.32 o                         
  -1   1  12        213.19        222.14        11.61 o                         
   0   1  12        361.88        378.46        15.05 o                         
   1   1  12       1249.26       1206.22        28.02 o                         
   2   1  12        405.04        381.36        17.82 o                         
   3   1  12        405.83        416.91        31.81 o                         
   4   1  12         60.33         56.68        14.19 o                         
   5   1  12         21.89         19.29         9.95 o                         
   6   1  12        103.19        127.11        20.60 o                         
  -5   2  12         77.26         84.11        13.57 o                         
  -4   2  12        183.85        205.85        12.22 o                         
  -3   2  12         95.48        119.63        10.67 o                         
  -2   2  12         19.37          7.32         5.92 o                         
  -1   2  12          1.71         10.74         7.58 o                         
   0   2  12        323.61        320.39        13.82 o                         
   1   2  12        325.24        324.65        21.11 o                         
   2   2  12        720.93        761.30        25.71 o                         
   3   2  12        255.73        255.01        13.99 o                         
   4   2  12        201.80        213.92        23.92 o                         
   5   2  12        204.01        221.75        24.11 o                         
   6   2  12         24.30         13.69        10.78 o                         
  -4   3  12         12.39         16.06        10.50 o                         
  -3   3  12          0.86         -8.69         8.69 o                         
  -2   3  12        240.11        217.59        20.64 o                         
  -1   3  12        115.72        106.12        13.88 o                         
   0   3  12        271.32        283.34        22.33 o                         
   1   3  12         18.83         11.61         5.80 o                         
   2   3  12          8.88          3.14         5.70 o                         
   3   3  12        175.22        167.42        11.82 o                         
   4   3  12        953.06        996.18        49.91 o                         
   5   3  12          5.92         12.62        10.36 o                         
   6   3  12         75.80        102.48        19.14 o                         
   7   3  12          1.66          9.66         7.64 o                         
  -4   4  12          0.08         -8.31         8.74 o                         
  -3   4  12          2.34          6.08         9.83 o                         
  -2   4  12        602.43        667.72        36.61 o                         
  -1   4  12         81.81        107.05        14.97 o                         
   0   4  12        545.43        456.40        27.87 o                         
   1   4  12        166.02        159.73        11.75 o                         
   2   4  12         69.87         69.76         6.73 o                         
   3   4  12        148.83        149.19        17.11 o                         
   4   4  12        142.24        142.49        20.46 o                         
   5   4  12        404.06        410.45        32.97 o                         
   6   4  12        301.65        300.15        19.92 o                         
   7   4  12          9.41         19.31         8.80 o                         
  -4   5  12         14.21         22.63        12.76 o                         
  -3   5  12         58.85         92.06        16.79 o                         
  -2   5  12         13.52         18.11         9.46 o                         
  -1   5  12        135.66        140.05        16.70 o                         
   0   5  12        374.71        353.49        13.02 o                         
   1   5  12        157.55        172.33        11.96 o                         
   2   5  12        113.58         97.55         7.39 o                         
   3   5  12         42.77         32.89         5.84 o                         
   4   5  12        123.60        138.87        18.02 o                         
   5   5  12        193.84        189.69        21.35 o                         
   6   5  12          3.06         40.29        13.16 o                         
   7   5  12         33.02         34.15        12.42 o                         
  -3   6  12          8.76         25.84        12.49 o                         
  -2   6  12          1.14         10.40         9.84 o                         
  -1   6  12         80.41         92.12        10.70 o                         
   0   6  12          7.11         10.46        20.37 o                         
   1   6  12          0.68          1.19         3.76 o                         
   2   6  12        271.50        266.89        15.07 o                         
   3   6  12        230.40        208.66        12.93 o                         
   4   6  12          7.29          9.26         8.14 o                         
   5   6  12          3.19         22.15        10.65 o                         
   6   6  12         28.22         14.89         9.30 o                         
   7   6  12          5.14         -0.57         9.96 o                         
  -3   7  12          2.64         23.03        14.15 o                         
  -2   7  12         16.22         33.76        11.79 o                         
  -1   7  12         47.58         23.48        12.65 o                         
   0   7  12          0.33         -0.27        12.89 o                         
   1   7  12         61.15         79.93         7.13 o                         
   2   7  12          1.52          4.81         5.10 o                         
   3   7  12        375.86        341.75        17.24 o                         
   4   7  12        308.98        258.50        15.14 o                         
   5   7  12        111.20         94.22        15.92 o                         
   6   7  12         19.77          7.88        10.37 o                         
  -2   8  12          5.95         -3.49         7.42 o                         
  -1   8  12         35.84         28.90        11.44 o                         
   0   8  12         84.13         82.22        10.60 o                         
   1   8  12        196.62        163.44        13.18 o                         
   2   8  12        294.07        292.31        17.03 o                         
   3   8  12        212.31        178.10        16.08 o                         
   4   8  12         85.84         68.02         9.06 o                         
   5   8  12        104.94        126.93        18.29 o                         
   6   8  12        122.87        122.77        19.70 o                         
  -1   9  12         18.81         10.86        11.22 o                         
   0   9  12          5.48         -5.08        10.79 o                         
   1   9  12        197.89        166.44        21.61 o                         
   2   9  12          1.63         23.86        11.13 o                         
   3   9  12          0.80         16.62         6.83 o                         
   4   9  12          3.18          3.39         5.22 o                         
   5   9  12          0.21         -8.97        10.50 o                         
   6   9  12         75.54         75.05        16.88 o                         
   0  10  12         32.41         41.29        16.56 o                         
   1  10  12         16.42         33.33        13.08 o                         
   2  10  12          0.21         28.51        13.93 o                         
   3  10  12         49.00         72.37        15.93 o                         
   4  10  12          7.89         -2.70         8.04 o                         
   5  10  12         13.02         -3.16         6.29 o                         
  -2  -6  13         62.44         52.98        15.27 o                         
  -1  -6  13          0.54          6.03         7.44 o                         
   0  -6  13        348.48        366.31        29.45 o                         
  -3  -5  13         46.14         47.86         9.49 o                         
  -2  -5  13         10.28         15.36        12.58 o                         
  -1  -5  13        202.85        204.03        17.36 o                         
   0  -5  13        343.03        324.06        53.92 o                         
   1  -5  13          2.45         13.10         7.32 o                         
   2  -5  13         90.17        101.68        20.54 o                         
  -4  -4  13         19.07          6.66        13.97 o                         
  -3  -4  13        448.22        475.65        25.36 o                         
  -2  -4  13         48.09         39.92         9.02 o                         
  -1  -4  13        656.61        684.67        29.32 o                         
   0  -4  13         47.30         32.15         8.35 o                         
   1  -4  13          8.45          6.74         6.37 o                         
   2  -4  13        652.39        724.39        46.59 o                         
   3  -4  13         69.11         76.86        17.73 o                         
  -4  -3  13        344.66        334.80        29.51 o                         
  -3  -3  13        128.77        153.28        20.01 o                         
  -2  -3  13          1.52          5.61         9.00 o                         
  -1  -3  13        121.27        120.80        11.98 o                         
   0  -3  13         25.41         13.53         9.76 o                         
   1  -3  13        349.01        349.15        51.90 o                         
   2  -3  13         79.37         56.07        15.42 o                         
   3  -3  13          3.02         -9.58        13.28 o                         
   4  -3  13        342.69        319.27        31.85 o                         
  -4  -2  13        351.57        434.88        32.61 o                         
  -3  -2  13         36.25         27.58        10.99 o                         
  -2  -2  13        171.64        162.44        19.55 o                         
  -1  -2  13        718.38        697.59        26.69 o                         
   0  -2  13          5.87        -10.22        10.22 o                         
   1  -2  13          1.85        -13.35        13.35 o                         
   2  -2  13         86.45         81.46         9.79 o                         
   3  -2  13        130.34        124.81        19.43 o                         
   4  -2  13         94.50         92.15        18.14 o                         
  -5  -1  13          3.37         -3.06         9.37 o                         
  -4  -1  13          1.80          1.21        10.79 o                         
  -3  -1  13         32.42         37.46        11.35 o                         
  -2  -1  13        729.11        765.05        40.98 o                         
  -1  -1  13          0.67          0.47         8.51 o                         
   0  -1  13        132.43        120.30        11.67 o                         
   1  -1  13        370.49        349.44        28.92 o                         
   2  -1  13          6.61         -4.60        13.09 o                         
   3  -1  13         46.01         31.09        12.77 o                         
   4  -1  13          2.39          2.07        12.47 o                         
   5  -1  13         12.17          7.43        11.66 o                         
  -5   0  13         32.61         41.17        13.55 o                         
  -4   0  13        100.10        112.13        16.86 o                         
  -3   0  13         12.13          9.24         5.83 o                         
  -2   0  13          4.65         -6.46         6.46 o                         
  -1   0  13          6.41         12.50         5.13 o                         
   0   0  13        353.31        334.74        14.82 o                         
   1   0  13        742.49        807.13        43.74 o                         
   2   0  13         78.53         46.18        13.01 o                         
   3   0  13        146.47        159.38        21.74 o                         
   4   0  13         32.12          2.02        11.62 o                         
   5   0  13         20.19         17.96        11.82 o                         
  -4   1  13          7.94          9.10        14.63 o                         
  -3   1  13         97.29         84.01        10.81 o                         
  -2   1  13        122.30        123.93        11.98 o                         
  -1   1  13          5.24          5.47         4.51 o                         
   0   1  13        763.77        783.37        27.75 o                         
   1   1  13         17.59         16.11         6.33 o                         
   2   1  13        631.05        606.46        53.20 o                         
   3   1  13        316.20        371.05        31.24 o                         
   4   1  13          2.99          3.84        10.57 o                         
   5   1  13         43.28         48.77        15.02 o                         
   6   1  13          3.56         14.44        12.28 o                         
  -4   2  13         24.53         37.17         8.96 o                         
  -3   2  13        636.49        714.01        44.14 o                         
  -2   2  13          6.42          5.10         6.34 o                         
  -1   2  13          4.46          2.35         5.63 o                         
   0   2  13        121.61        114.39         9.46 o                         
   1   2  13         32.76         38.88         6.72 o                         
   2   2  13        734.33        721.94        63.38 o                         
   3   2  13         67.54         60.14        14.52 o                         
   4   2  13         11.44         33.52        13.67 o                         
   5   2  13        217.81        215.15        25.04 o                         
   6   2  13          7.19         45.00        15.44 o                         
  -4   3  13         33.55         40.89         9.34 o                         
  -3   3  13         49.28         90.07        11.59 o                         
  -2   3  13         36.03         19.57         6.77 o                         
  -1   3  13        349.60        368.95        35.25 o                         
   0   3  13         26.37         46.08        11.64 o                         
   1   3  13         67.19         84.28         9.83 o                         
   2   3  13         26.65         27.46         6.34 o                         
   3   3  13         65.92         64.45         8.16 o                         
   4   3  13         83.96         88.30        17.59 o                         
   5   3  13         25.54         40.12        13.78 o                         
   6   3  13         39.26         39.23        14.26 o                         
  -4   4  13         27.48         31.61         9.51 o                         
  -3   4  13         49.29         38.81         9.24 o                         
  -2   4  13          3.85          1.19         9.06 o                         
  -1   4  13        523.17        564.38        33.07 o                         
   0   4  13          0.04          5.35         4.04 o                         
   1   4  13         89.28         88.59        14.26 o                         
   2   4  13        597.75        588.11        24.70 o                         
   3   4  13         15.41          7.93        10.42 o                         
   4   4  13          7.56          7.12        11.85 o                         
   5   4  13         84.75         96.55        16.97 o                         
   6   4  13        176.58        172.10        15.75 o                         
  -3   5  13          1.38          6.93        10.33 o                         
  -2   5  13         12.36         31.51        11.51 o                         
  -1   5  13          9.64          3.23         9.01 o                         
   0   5  13        127.57        147.29        17.67 o                         
   1   5  13        389.47        461.83        20.72 o                         
   2   5  13         26.25         32.93         4.73 o                         
   3   5  13          8.71          6.79         8.57 o                         
   4   5  13        244.69        258.45        24.14 o                         
   5   5  13         12.97         25.35        12.47 o                         
   6   5  13         15.86         21.58        11.78 o                         
  -3   6  13         56.91         55.76        14.26 o                         
  -2   6  13         73.70         79.22        16.38 o                         
  -1   6  13          5.77         -0.01         8.88 o                         
   0   6  13         15.62         17.29         7.84 o                         
   1   6  13         27.32         28.01         4.98 o                         
   2   6  13          3.11          1.24         3.92 o                         
   3   6  13        495.18        471.70        19.80 o                         
   4   6  13         23.11         19.73         9.39 o                         
   5   6  13          0.07          3.00         9.50 o                         
   6   6  13         86.81         70.02        16.77 o                         
  -2   7  13         80.89        116.96        18.50 o                         
  -1   7  13         32.19         12.78        10.39 o                         
   0   7  13          4.32         -4.50         6.36 o                         
   1   7  13         28.73         25.04         6.59 o                         
   2   7  13         10.75         14.68         5.50 o                         
   3   7  13        102.17         97.38        11.70 o                         
   4   7  13          0.24         -7.45         9.39 o                         
   5   7  13         49.61         42.41        12.28 o                         
   6   7  13         51.78         45.24        12.99 o                         
  -1   8  13         20.03         12.18         6.80 o                         
   0   8  13         33.86         29.14         8.24 o                         
   1   8  13         19.51         17.11         6.50 o                         
   2   8  13          2.74          7.80         8.03 o                         
   3   8  13         49.11         44.05         7.68 o                         
   4   8  13          4.17          9.22         5.70 o                         
   5   8  13        208.29        142.28        19.88 o                         
   6   8  13          1.10          2.43        10.08 o                         
   0   9  13         86.19         79.70        18.71 o                         
   1   9  13         20.78         22.94        11.53 o                         
   2   9  13         71.40         81.34        15.88 o                         
   3   9  13         57.87         87.41        13.33 o                         
   4   9  13          0.95         15.27         6.71 o                         
   5   9  13         41.61         53.56        14.98 o                         
   1  10  13          0.42         -7.32        11.20 o                         
   2  10  13        110.83        140.80        21.13 o                         
   3  10  13         40.71         32.43        12.12 o                         
   4  10  13          6.21          7.34        11.77 o                         
  -2  -5  14          1.81         -2.96        10.76 o                         
  -1  -5  14         71.59         77.38        15.70 o                         
   0  -5  14        158.86        149.42        15.49 o                         
  -3  -4  14        167.59        151.97        15.99 o                         
  -2  -4  14         62.27         63.67        10.68 o                         
  -1  -4  14        239.02        240.29        18.22 o                         
   0  -4  14          1.51          8.11        19.17 o                         
   1  -4  14         31.10         24.51        10.53 o                         
   2  -4  14         25.74         26.15        14.45 o                         
  -3  -3  14        273.10        287.91        28.33 o                         
  -2  -3  14        325.06        319.43        27.98 o                         
  -1  -3  14        262.42        228.82        16.69 o                         
   0  -3  14         98.55         87.83        11.29 o                         
   1  -3  14        173.97        151.92        16.75 o                         
   2  -3  14          2.35        -12.93        12.93 o                         
   3  -3  14        221.63        230.48        27.68 o                         
  -4  -2  14         80.87        102.33        18.13 o                         
  -3  -2  14         45.68         59.03        13.76 o                         
  -2  -2  14         43.82         30.01        11.35 o                         
  -1  -2  14        688.83        697.88        28.12 o                         
   0  -2  14        371.15        393.63        30.23 o                         
   1  -2  14         17.45          9.92         6.21 o                         
   2  -2  14         53.22         38.21        11.58 o                         
   3  -2  14         36.75         39.19        14.56 o                         
   4  -2  14        180.87        151.27        23.70 o                         
  -4  -1  14        128.53         98.64        18.32 o                         
  -3  -1  14          3.72         11.23         9.87 o                         
  -2  -1  14        524.79        538.57        35.75 o                         
  -1  -1  14         54.80         82.52        10.80 o                         
   0  -1  14          3.36          0.46         6.05 o                         
   1  -1  14        728.74        728.34        42.76 o                         
   2  -1  14        211.31        206.31        24.84 o                         
   3  -1  14         16.57         12.56        10.36 o                         
   4  -1  14          1.94        -15.46        15.46 o                         
  -4   0  14        110.64        114.43        17.88 o                         
  -3   0  14         38.59         39.30         8.40 o                         
  -2   0  14         14.94          4.59        17.91 o                         
  -1   0  14         30.91         25.74         5.62 o                         
   0   0  14        488.36        490.94        23.16 o                         
   1   0  14          4.69         -2.83         9.29 o                         
   2   0  14        426.56        432.31        33.88 o                         
   3   0  14        175.41        214.08        25.98 o                         
   4   0  14        190.87        188.06        24.99 o                         
   5   0  14         92.54        106.77        20.46 o                         
  -4   1  14         32.70         57.07        10.20 o                         
  -3   1  14         24.56         18.76        12.91 o                         
  -2   1  14        182.66        203.67        15.46 o                         
  -1   1  14        416.16        454.72        17.85 o                         
   0   1  14        110.37         99.16         8.76 o                         
   1   1  14        183.90        165.29        10.72 o                         
   2   1  14        171.95        186.22        22.36 o                         
   3   1  14        303.45        318.90        29.97 o                         
   4   1  14        367.93        392.72        33.89 o                         
   5   1  14         91.05         70.21        16.32 o                         
  -4   2  14          0.52         -4.40         7.00 o                         
  -3   2  14        132.73        158.39        27.05 o                         
  -2   2  14         79.58        112.24        13.25 o                         
  -1   2  14        119.49        139.35        12.71 o                         
   0   2  14        669.20        669.01        21.84 o                         
   1   2  14        186.29        183.62        11.45 o                         
   2   2  14         72.14         77.14        20.13 o                         
   3   2  14          7.73          7.93        13.16 o                         
   4   2  14          3.13         13.24        11.02 o                         
   5   2  14        236.17        242.14        27.21 o                         
   6   2  14        155.28        197.04        26.51 o                         
  -4   3  14          6.73          7.97         8.20 o                         
  -3   3  14          2.64         -2.13         7.00 o                         
  -2   3  14         28.66         17.85        14.48 o                         
  -1   3  14        215.88        219.14        15.89 o                         
   0   3  14        241.93        255.43        16.35 o                         
   1   3  14        166.63        187.86        11.76 o                         
   2   3  14        528.39        501.37        22.50 o                         
   3   3  14          2.88         10.61         5.40 o                         
   4   3  14        148.46        173.52        23.62 o                         
   5   3  14         10.72         19.75        12.02 o                         
   6   3  14         31.96         66.64        18.21 o                         
  -3   4  14        136.31        159.10        15.48 o                         
  -2   4  14         55.85         43.43        12.39 o                         
  -1   4  14         89.50        100.82        15.54 o                         
   0   4  14         37.51         19.28         9.46 o                         
   1   4  14         32.44         25.59         9.70 o                         
   2   4  14        386.25        411.47        21.46 o                         
   3   4  14         60.94         71.60        17.18 o                         
   4   4  14          6.07          3.12        11.21 o                         
   5   4  14         32.91         27.57        12.99 o                         
   6   4  14          2.15         10.17         8.66 o                         
  -3   5  14          0.66         17.43        13.26 o                         
  -2   5  14         93.72         84.20        15.85 o                         
  -1   5  14        215.72        196.91        22.41 o                         
   0   5  14         70.56         66.70        13.79 o                         
   1   5  14        330.50        316.88        47.19 o                         
   2   5  14          5.66          5.11         4.14 o                         
   3   5  14         79.74         88.66        13.89 o                         
   4   5  14        447.71        426.70        31.52 o                         
   5   5  14          2.04         13.64        10.99 o                         
   6   5  14        121.62        105.82        19.24 o                         
  -2   6  14         58.70         35.14        12.32 o                         
  -1   6  14         82.50         71.26        15.41 o                         
   0   6  14         17.04         30.15        12.24 o                         
   1   6  14         53.67         33.60         5.95 o                         
   2   6  14          6.30          1.60         5.14 o                         
   3   6  14         50.18         38.03        13.09 o                         
   4   6  14        144.10        143.41        18.89 o                         
   5   6  14         39.66         25.09        11.32 o                         
   6   6  14        146.22        123.59        19.96 o                         
  -2   7  14         44.85         33.41        12.19 o                         
  -1   7  14          9.09         -1.60        10.38 o                         
   0   7  14         10.23          0.56         6.71 o                         
   1   7  14        105.47        110.49        17.68 o                         
   2   7  14          3.56         -0.05         4.11 o                         
   3   7  14          0.47          1.78         4.83 o                         
   4   7  14          4.24          4.31         8.48 o                         
   5   7  14         32.47         32.30        12.11 o                         
   6   7  14         11.01         31.50        12.38 o                         
  -1   8  14         15.87         -0.07        23.91 o                         
   0   8  14         50.60         64.19        10.58 o                         
   1   8  14         12.51         10.11         8.77 o                         
   2   8  14          2.59          4.65         4.94 o                         
   3   8  14         46.57         46.28         9.39 o                         
   4   8  14          1.31          5.63         8.04 o                         
   5   8  14         10.74         -3.84         9.48 o                         
   0   9  14         11.30         -6.56        12.08 o                         
   1   9  14         92.32        101.17        18.88 o                         
   2   9  14          9.64          4.32         8.35 o                         
   3   9  14        160.77        141.57        13.40 o                         
   4   9  14          0.42          3.76         9.35 o                         
  -1  -4  15         29.91         23.14         8.12 o                         
   0  -4  15          5.34         -3.75        12.60 o                         
   1  -4  15          0.71        -13.07        13.07 o                         
  -3  -3  15          3.39         -2.79         9.28 o                         
  -2  -3  15        361.57        363.12        30.37 o                         
  -1  -3  15          4.50          0.86        11.89 o                         
   0  -3  15         30.60         13.97         7.97 o                         
   1  -3  15        356.14        353.72        28.77 o                         
   2  -3  15          3.52        -14.17        14.17 o                         
  -3  -2  15          7.28         20.83        11.50 o                         
  -2  -2  15          6.94         12.72        10.95 o                         
  -1  -2  15         61.84         76.40        10.94 o                         
   0  -2  15        495.32        526.20        37.02 o                         
   1  -2  15          3.96         -7.97        10.48 o                         
   2  -2  15          6.57         -9.63        12.08 o                         
   3  -2  15        220.20        203.96        26.17 o                         
  -3  -1  15         62.69         55.88        15.01 o                         
  -2  -1  15        170.46        219.40        24.27 o                         
  -1  -1  15          8.17         -3.69         6.21 o                         
   0  -1  15        120.59        135.16        15.53 o                         
   1  -1  15         44.73         54.59        13.58 o                         
   2  -1  15        311.61        272.81        28.68 o                         
   3  -1  15        124.22        137.03        22.73 o                         
   4  -1  15          2.78        -12.51        13.52 o                         
  -3   0  15        458.83        505.84        36.77 o                         
  -2   0  15         17.09         -4.53         9.06 o                         
  -1   0  15         24.19         15.00         6.94 o                         
   0   0  15        229.31        243.66        17.73 o                         
   1   0  15          4.13         -4.60        10.18 o                         
   2   0  15        226.48        231.55        26.18 o                         
   3   0  15          9.58         -5.27        13.88 o                         
   4   0  15         34.18          0.77        11.02 o                         
  -3   1  15         69.34         66.41        13.79 o                         
  -2   1  15        257.01        276.56        18.74 o                         
  -1   1  15        152.08        169.41        11.83 o                         
   0   1  15         73.62         90.70         8.92 o                         
   1   1  15          0.13         -0.53         4.42 o                         
   2   1  15         37.62         62.45        15.62 o                         
   3   1  15          3.24          9.61        10.95 o                         
   4   1  15        324.73        297.98        30.54 o                         
   5   1  15          2.85         -2.27        11.84 o                         
  -3   2  15         45.71         54.62        10.79 o                         
  -2   2  15         27.69         39.52         9.27 o                         
  -1   2  15        290.90        334.15        20.03 o                         
   0   2  15         34.74         35.09         7.40 o                         
   1   2  15        197.98        213.16        14.27 o                         
   2   2  15        201.17        210.95        15.19 o                         
   3   2  15         70.08         74.62        17.26 o                         
   4   2  15         55.16         48.12        15.17 o                         
   5   2  15          5.19         15.21        13.78 o                         
  -3   3  15          3.56         -7.72         7.72 o                         
  -2   3  15         22.20         21.83         7.55 o                         
  -1   3  15         59.36         74.07        11.12 o                         
   0   3  15         43.08         55.01        17.18 o                         
   1   3  15        657.83        733.11        23.53 o                         
   2   3  15         44.50         35.89         7.71 o                         
   3   3  15         22.72         19.48         7.92 o                         
   4   3  15        290.03        288.52        30.87 o                         
   5   3  15          9.06         26.89        14.55 o                         
  -3   4  15         47.37         47.60         9.88 o                         
  -2   4  15         81.96         80.35        11.78 o                         
  -1   4  15         13.46         17.70         7.07 o                         
   0   4  15         14.30         29.12        10.26 o                         
   1   4  15          2.57         10.93        10.08 o                         
   2   4  15         17.35         20.30         5.50 o                         
   3   4  15        322.97        348.74        19.40 o                         
   4   4  15         17.44         16.20        12.79 o                         
   5   4  15          1.20         -1.28        11.13 o                         
  -2   5  15         35.70         29.07        11.77 o                         
  -1   5  15          7.11          9.38        10.44 o                         
   0   5  15          9.43         12.32        10.25 o                         
   1   5  15        217.34        192.35        26.24 o                         
   2   5  15          1.28         -2.99        12.12 o                         
   3   5  15         16.98         29.01        11.05 o                         
   4   5  15         38.16         39.65        12.84 o                         
   5   5  15        203.67        220.98        24.71 o                         
  -2   6  15         80.01         93.74        18.78 o                         
  -1   6  15        121.52        140.70        20.38 o                         
   0   6  15        227.42        263.85        25.09 o                         
   1   6  15          3.41         18.16        11.11 o                         
   2   6  15         51.50         34.29         7.78 o                         
   3   6  15          5.91         19.95         9.86 o                         
   4   6  15          7.43         19.27         9.65 o                         
   5   6  15        208.34        196.77        23.00 o                         
  -1   7  15         24.41         30.13        12.75 o                         
   0   7  15          6.26         24.42        10.54 o                         
   1   7  15         59.63         47.65        14.75 o                         
   2   7  15        133.54        133.56         9.69 o                         
   3   7  15          6.02         -8.59         8.59 o                         
   4   7  15          1.84         -5.66         8.29 o                         
   5   7  15          0.34          6.25         9.34 o                         
   0   8  15         18.12         13.24         7.99 o                         
   1   8  15          6.07          1.80         6.32 o                         
   2   8  15         32.58         13.56         9.23 o                         
   3   8  15          7.34         -5.34         5.34 o                         
   4   8  15         65.02         47.11        12.97 o                         
   5   8  15          9.30         -2.10         9.05 o                         
   2   9  15         15.46          6.36         9.84 o                         
   3   9  15         21.54         -3.98        10.82 o                         
  -1  -3  16         15.24         30.89        13.36 o                         
   0  -3  16          1.37         -9.28         9.28 o                         
  -2  -2  16        253.57        270.74        28.17 o                         
  -1  -2  16         30.57         31.85        13.95 o                         
   0  -2  16        375.35        405.18        34.27 o                         
   1  -2  16          5.22          2.76         8.09 o                         
   2  -2  16        106.71        115.63        20.81 o                         
  -2  -1  16        244.52        276.70        28.54 o                         
  -1  -1  16         72.61         76.34        15.66 o                         
   0  -1  16         10.51          4.71         9.84 o                         
   1  -1  16          2.00        -13.06        13.06 o                         
   2  -1  16         62.08         55.23        17.33 o                         
   3  -1  16        160.71        152.77        25.10 o                         
  -3   0  16        209.87        238.16        26.51 o                         
  -2   0  16         24.89         33.62        13.13 o                         
  -1   0  16          0.90          4.68         8.97 o                         
   0   0  16        498.97        497.97        24.89 o                         
   1   0  16         32.56         30.93        11.70 o                         
   2   0  16         43.72         43.62        14.05 o                         
   3   0  16          4.61        -16.43        16.43 o                         
   4   0  16         16.69         39.81        17.25 o                         
  -3   1  16          0.58         -3.45        17.49 o                         
  -2   1  16          2.42         -4.71        14.28 o                         
  -1   1  16        245.71        262.80        19.21 o                         
   0   1  16         90.30        115.55        10.26 o                         
   1   1  16          1.69          7.15        12.43 o                         
   2   1  16        133.48        152.87        21.69 o                         
   3   1  16         29.61         27.64        13.70 o                         
   4   1  16         40.59         51.83        16.47 o                         
  -3   2  16         72.66         67.30        11.29 o                         
  -2   2  16         22.37         35.57        14.35 o                         
  -1   2  16          5.50          9.01         7.05 o                         
   0   2  16         13.69         16.23         6.70 o                         
   1   2  16          6.23          8.38         6.85 o                         
   2   2  16        544.96        554.31        24.75 o                         
   3   2  16         22.84         12.00        10.50 o                         
   4   2  16         22.90         41.86        16.36 o                         
  -2   3  16          3.01         -1.82        13.28 o                         
  -1   3  16        118.85        102.98        12.67 o                         
   0   3  16         40.44         39.81         8.91 o                         
   1   3  16        208.21        255.83        16.35 o                         
   2   3  16         79.27         76.53        10.60 o                         
   3   3  16         27.85         37.24        15.65 o                         
   4   3  16        239.54        285.37        30.18 o                         
   5   3  16         18.66         35.84        15.44 o                         
  -2   4  16        171.85        183.43        17.41 o                         
  -1   4  16         41.91         59.27        10.87 o                         
   0   4  16          0.83         -1.06         6.70 o                         
   1   4  16         32.13         22.55        10.73 o                         
   2   4  16          8.57          6.31         8.47 o                         
   3   4  16        242.61        270.31        30.29 o                         
   4   4  16          1.28         -4.10        11.28 o                         
   5   4  16          5.66         41.95        17.22 o                         
  -2   5  16         37.30         41.71         9.86 o                         
  -1   5  16          8.03         22.01        13.48 o                         
   0   5  16         57.98         43.16        13.67 o                         
   1   5  16         22.55         25.12        10.55 o                         
   2   5  16         15.23         25.02         7.49 o                         
   3   5  16          4.48         18.54        11.99 o                         
   4   5  16         18.95         23.23        10.11 o                         
   5   5  16          5.02         11.18        10.57 o                         
  -1   6  16         31.80         37.00        14.15 o                         
   0   6  16         85.23        108.42        17.88 o                         
   1   6  16         24.84         45.65        13.48 o                         
   2   6  16         11.14          0.57         5.18 o                         
   3   6  16        159.34        149.72        18.61 o                         
   4   6  16          1.46         11.47        11.09 o                         
   5   6  16          2.76          2.21         9.85 o                         
   0   7  16         20.07         21.51        11.55 o                         
   1   7  16          0.43          1.94        10.45 o                         
   2   7  16         25.83         35.62         8.94 o                         
   3   7  16         44.05         43.92        10.46 o                         
   4   7  16         19.84         23.76        10.75 o                         
   1   8  16          0.66        -10.33        10.33 o                         
   2   8  16          5.05         -7.14         8.78 o                         
   3   8  16         33.86         29.65        10.00 o                         
  -1  -1  17        394.54        409.92        33.68 o                         
   0  -1  17          3.78         17.96        10.81 o                         
   1  -1  17          8.95          0.36        11.07 o                         
   2  -1  17         86.26         73.18        18.78 o                         
  -2   0  17         48.38         70.31        16.62 o                         
  -1   0  17        100.37        110.12        18.93 o                         
   0   0  17         87.63        100.43        12.91 o                         
   1   0  17        252.25        256.01        28.61 o                         
   2   0  17         72.56         94.63        19.01 o                         
   3   0  17          7.96         17.73        12.98 o                         
  -2   1  17         15.58          8.28         7.41 o                         
  -1   1  17        112.74        105.49        20.63 o                         
   0   1  17         62.99         72.04        11.20 o                         
   1   1  17        195.80        231.59        25.90 o                         
   2   1  17         52.23         54.82        16.00 o                         
   3   1  17         81.72        102.25        21.01 o                         
  -2   2  17         49.58         46.12        10.02 o                         
  -1   2  17         13.51         31.03        14.04 o                         
   0   2  17          9.07         11.45         5.57 o                         
   1   2  17        113.71        102.91        10.24 o                         
   2   2  17          8.93         15.71         6.68 o                         
   3   2  17        253.30        286.81        31.18 o                         
   4   2  17         12.76         33.22        16.20 o                         
  -1   3  17          0.91         10.57         8.83 o                         
   0   3  17        244.41        229.56        19.12 o                         
   1   3  17          5.82          5.39         5.33 o                         
   2   3  17         98.02        111.92        12.37 o                         
   3   3  17          2.75         22.05        13.19 o                         
   4   3  17          7.07         59.11        19.21 o                         
  -1   4  17         11.98         23.12         8.72 o                         
   0   4  17        278.61        330.64        21.22 o                         
   1   4  17         18.09         13.09        12.74 o                         
   2   4  17         75.86         66.85        13.35 o                         
   3   4  17         53.56         52.84        15.75 o                         
   4   4  17          1.99         12.80        12.66 o                         
  -1   5  17         18.24         12.02         8.43 o                         
   0   5  17          0.05         -5.14         6.86 o                         
   1   5  17         47.04         34.59         8.79 o                         
   2   5  17        259.00        265.30        16.85 o                         
   3   5  17         32.65         21.63        10.05 o                         
   4   5  17          0.29         21.00        13.25 o                         
   0   6  17         13.39         38.06        13.65 o                         
   1   6  17         18.34         17.85        10.40 o                         
   2   6  17         29.99         22.90        12.47 o                         
   3   6  17         53.85         43.89        12.36 o                         
   4   6  17         36.65         36.06        12.65 o                         
   1   7  17         22.00         25.44        13.77 o                         
   2   7  17         41.09         36.26        12.26 o                         
   3   7  17          0.59         -1.26         7.12 o                         
   0   1  18          1.74         -3.63        10.96 o                         
   1   1  18         67.37         82.60        17.63 o                         
   2   1  18          6.95         10.69        10.81 o                         
   0   2  18          0.27          2.87        10.95 o                         
   1   2  18         72.22         71.35        11.10 o                         
   2   2  18          3.93         30.54        14.88 o                         
   0   3  18         12.38         20.22         8.40 o                         
   1   3  18         59.19         70.78        10.94 o                         
   2   3  18          5.94          0.98        11.27 o                         
   3   3  18          8.06         38.84        14.74 o                         
   0   4  18        104.51        139.06        15.13 o                         
   1   4  18         18.93         27.69         8.35 o                         
   2   4  18          2.18         -0.43         7.29 o                         
   3   4  18         47.27         44.75        16.59 o                         
   1   5  18         12.54          5.98         8.21 o                         
   2   5  18        190.72        184.06        22.04 o                         
   3   5  18          1.12         20.34        11.45 o                         
                                                                                
