# Supplementary material for: The crystal structures of six (2E)-3-aryl-1-(5-halogeno­thio­phen-2-yl)prop-2-en-1-ones
Source: Acta Crystallogr E Crystallogr Commun. 2015 Aug 26;71(Pt 9):1093–9. doi: 10.1107/S2056989015015534 (PMC4555379; doi:10.1107/S2056989015015534)
Supplement: Supplementary file 7 [file e-71-01093-VIsup7.hkl]

data_VI                                                                         
_shelx_title ' o1cg'                                                            
_shelx_refln_list_code          4                                               
_shelx_F_calc_maximum      239.39                                               
_exptl_crystal_F_000       648.00                                               
_reflns_d_resolution_high  0.7108                                               
                                                                                
loop_                                                                           
 _space_group_symop_operation_xyz                                               
 'x, y, z'                                                                      
 '-x, y+1/2, -z+1/2'                                                            
 '-x, -y, -z'                                                                   
 'x, -y-1/2, z-1/2'                                                             
                                                                                
_cell_length_a     9.2726                                                       
_cell_length_b    11.3948                                                       
_cell_length_c    12.1472                                                       
_cell_angle_alpha  90.000                                                       
_cell_angle_beta   93.273                                                       
_cell_angle_gamma  90.000                                                       
                                                                                
_shelx_F_squared_multiplier     1.000                                           
                                                                                
loop_                                                                           
 _refln_index_h                                                                 
 _refln_index_k                                                                 
 _refln_index_l                                                                 
 _refln_F_squared_calc                                                          
 _refln_F_squared_meas                                                          
 _refln_F_squared_sigma                                                         
 _refln_observed_status                                                         
   2   0   0       1631.14       1659.49        20.54 o                         
   3   0   0         94.53        102.12         5.78 o                         
   4   0   0        335.92        327.01        12.18 o                         
   5   0   0        489.62        537.90        22.16 o                         
   6   0   0       1310.16       1053.77       142.89 o                         
   7   0   0       3993.59       3752.11        97.74 o                         
   8   0   0       2311.12       2246.06       120.94 o                         
   9   0   0        354.35        370.46        27.91 o                         
  10   0   0       1790.66       1782.25       112.81 o                         
  11   0   0       2124.80       2220.41       133.41 o                         
  12   0   0         17.52         47.49        36.77 o                         
  13   0   0        269.75        285.03        59.23 o                         
   2   1   0       1254.24       1190.72        19.05 o                         
   3   1   0       3416.71       3386.72        43.04 o                         
   4   1   0       4566.57       4395.08        35.48 o                         
   5   1   0      12750.05      12111.91       184.95 o                         
   6   1   0      11504.91      10971.50       173.58 o                         
   7   1   0        695.27        692.81        45.56 o                         
   8   1   0         19.47         14.02         6.67 o                         
   9   1   0          0.52          8.28         9.10 o                         
  10   1   0         29.96         17.25        11.79 o                         
  11   1   0        588.31        596.94        59.86 o                         
  12   1   0       1036.16       1006.93        68.34 o                         
   1   2   0       3449.66       3390.71        64.73 o                         
   2   2   0       3492.27       3382.61        32.52 o                         
   3   2   0        174.41        162.63         6.15 o                         
   4   2   0        366.37        310.51        17.78 o                         
   5   2   0          2.75          0.72         4.84 o                         
   6   2   0        235.79        207.21        11.16 o                         
   7   2   0       2440.87       2307.47        67.81 o                         
   8   2   0       2165.40       2264.94        52.32 o                         
   9   2   0        575.10        632.39        33.93 o                         
  10   2   0        658.56        707.78        38.24 o                         
  11   2   0        767.45        783.28        72.75 o                         
  12   2   0        195.37        175.21        31.25 o                         
   1   3   0        742.05        662.45        18.08 o                         
   2   3   0       6867.20       7064.53        70.90 o                         
   3   3   0       1057.94       1014.11        43.49 o                         
   4   3   0       3566.59       3546.77        62.83 o                         
   5   3   0       1494.80       1493.74        70.56 o                         
   6   3   0       2691.88       2501.30        45.25 o                         
   7   3   0       1241.28       1233.46        40.56 o                         
   8   3   0          6.09          6.97         7.72 o                         
   9   3   0          2.47          9.78         8.37 o                         
  10   3   0          3.52        -18.61        18.61 o                         
  11   3   0        178.64        176.99        24.97 o                         
  12   3   0        459.02        443.09        61.67 o                         
   0   4   0       4491.31       4825.29        70.94 o                         
   1   4   0        934.88        831.63        17.74 o                         
   2   4   0        963.36        930.96        25.77 o                         
   3   4   0         52.87         48.68         6.56 o                         
   4   4   0        381.93        404.17        31.78 o                         
   5   4   0        121.33         99.65         7.42 o                         
   6   4   0        163.25        173.55        15.56 o                         
   7   4   0        411.70        453.89        24.81 o                         
   8   4   0        271.45        263.77        20.26 o                         
   9   4   0        172.23        179.02        33.04 o                         
  10   4   0        113.03         74.76        17.95 o                         
  11   4   0         74.52         73.39        23.68 o                         
  12   4   0         86.20         59.39        28.72 o                         
   1   5   0       2277.85       2560.92        71.81 o                         
   2   5   0         91.98         94.70         7.76 o                         
   3   5   0        472.75        473.51        18.77 o                         
   4   5   0        515.34        513.11        19.43 o                         
   5   5   0          0.92         -2.63         4.70 o                         
   6   5   0         30.47         19.24        10.02 o                         
   7   5   0         53.39         52.48        12.09 o                         
   8   5   0         58.29         55.82        14.85 o                         
   9   5   0          1.56         -9.07        11.49 o                         
  10   5   0         66.04         85.47        14.23 o                         
  11   5   0         19.58          5.94        16.40 o                         
  12   5   0          6.03        -11.41        17.48 o                         
   0   6   0       2004.25       2654.15        52.05 o                         
   1   6   0       1187.12       1264.30        31.51 o                         
   2   6   0          5.40         15.35        10.98 o                         
   3   6   0         13.86         12.76         5.23 o                         
   4   6   0        984.07        902.10        65.20 o                         
   5   6   0        195.88        193.77        11.98 o                         
   6   6   0        248.51        232.69        23.37 o                         
   7   6   0        449.72        447.45        40.27 o                         
   8   6   0          0.83         -0.97        26.85 o                         
   9   6   0          9.43          3.28        11.51 o                         
  10   6   0         10.37         13.02        18.70 o                         
  11   6   0         18.23         28.06        18.74 o                         
  12   6   0         60.21         35.06        23.70 o                         
   1   7   0       1468.26       1461.79        67.15 o                         
   2   7   0       3273.91       3374.36        85.74 o                         
   3   7   0          6.18         11.90         5.58 o                         
   4   7   0         33.86         14.16         8.26 o                         
   5   7   0        884.99        927.48        77.09 o                         
   6   7   0        731.80        721.88        41.77 o                         
   7   7   0        482.27        482.63        35.89 o                         
   8   7   0          3.28        -13.53        13.53 o                         
   9   7   0         37.41          7.91        14.24 o                         
  10   7   0          4.51          8.10        15.74 o                         
  11   7   0          8.94         34.42        50.28 o                         
   0   8   0       4522.85       4145.05        90.53 o                         
   1   8   0       3028.43       3121.86        99.63 o                         
   2   8   0         14.97         18.75         6.97 o                         
   3   8   0          8.42          9.36         4.90 o                         
   4   8   0        778.14        786.50        32.37 o                         
   5   8   0        191.63        166.34        17.10 o                         
   6   8   0        783.29        727.90        48.36 o                         
   7   8   0       1053.93       1065.09       101.73 o                         
   8   8   0        123.99        115.64        20.32 o                         
   9   8   0         80.87         59.72        15.49 o                         
  10   8   0        224.70        230.81        34.10 o                         
  11   8   0        440.66        531.58        49.06 o                         
   1   9   0       1735.07       1672.18        51.87 o                         
   2   9   0        901.96        831.20        37.07 o                         
   3   9   0        142.03        129.58        14.57 o                         
   4   9   0         43.30         46.38        13.21 o                         
   5   9   0       5456.73       5307.74       102.56 o                         
   6   9   0       2250.55       2230.17        63.18 o                         
   7   9   0         32.34         30.56        13.87 o                         
   8   9   0         32.87         17.13        13.80 o                         
   9   9   0          7.56        -15.15        15.15 o                         
  10   9   0          9.48          9.09        21.74 o                         
   0  10   0       9926.64       8863.33       218.39 o                         
   1  10   0       1499.31       1528.59        57.28 o                         
   2  10   0        125.05        137.04        13.04 o                         
   3  10   0        104.88         99.49        12.18 o                         
   4  10   0         17.86         17.76         7.75 o                         
   5  10   0        107.80         93.59        12.65 o                         
   6  10   0        191.78        217.52        22.88 o                         
   7  10   0        612.70        621.23        36.52 o                         
   8  10   0        457.05        448.86        32.70 o                         
   9  10   0        188.96        192.41        23.21 o                         
  10  10   0        267.50        299.43        31.16 o                         
   1  11   0        347.98        380.28        24.11 o                         
   2  11   0        202.70        208.95        17.10 o                         
   3  11   0       1013.29        979.84        49.34 o                         
   4  11   0        490.30        486.51        25.68 o                         
   5  11   0       1665.54       1569.59       106.23 o                         
   6  11   0        991.19       1007.79        46.46 o                         
   7  11   0        240.51        248.34        26.03 o                         
   8  11   0         28.82          9.07        14.42 o                         
   9  11   0         37.21         42.28        15.94 o                         
   0  12   0       2066.88       1811.65       105.89 o                         
   1  12   0        585.24        612.35        46.31 o                         
   2  12   0        428.85        465.91        28.19 o                         
   3  12   0        148.93        167.88        16.54 o                         
   4  12   0         19.06         15.76        11.05 o                         
   5  12   0          1.31          1.71        12.57 o                         
   6  12   0         65.43         65.50        16.25 o                         
   7  12   0        334.12        322.22        28.94 o                         
   8  12   0        193.93        224.98        26.93 o                         
   1  13   0         22.32         16.21        31.74 o                         
   2  13   0        209.17        244.92        31.41 o                         
   3  13   0        568.65        551.42        52.59 o                         
   4  13   0        356.15        328.17        58.96 o                         
   5  13   0        132.12        155.76        28.88 o                         
   6  13   0        110.94        147.71        46.13 o                         
   7  13   0        273.09        336.61        40.69 o                         
   0  14   0         48.97         46.58        30.86 o                         
   1  14   0         73.86         56.02        27.56 o                         
   2  14   0        538.05        551.84        46.38 o                         
   3  14   0         91.50         98.92        24.36 o                         
   4  14   0         30.81         29.03        16.15 o                         
   5  14   0        197.77        250.24        55.03 o                         
   6  14   0          2.93        -24.56        24.56 o                         
   1  15   0        347.41        347.18        40.65 o                         
   2  15   0          1.06         30.42        17.09 o                         
   3  15   0        147.62        171.05        29.20 o                         
   4  15   0         41.71         21.97        28.41 o                         
   0  16   0        183.16        243.24        48.15 o                         
 -13   1   1        144.18        180.74        33.13 o                         
 -12   1   1        163.10        164.03        29.74 o                         
 -11   1   1          3.20         41.65        18.65 o                         
 -10   1   1          6.80         10.47        18.14 o                         
  -9   1   1        458.09        514.31        42.45 o                         
  -8   1   1         24.03         13.94        13.87 o                         
  -7   1   1         67.80         75.79         9.62 o                         
  -6   1   1        166.09        174.83        12.34 o                         
  -5   1   1        184.52        186.45        17.18 o                         
  -4   1   1         25.96         31.91         5.33 o                         
  -3   1   1       3992.73       4099.49        56.28 o                         
  -2   1   1       3674.67       3629.28        66.00 o                         
   1   1   1        693.46        715.32        24.91 o                         
   2   1   1        972.41       1039.78        20.56 o                         
   3   1   1        846.49        907.49        14.47 o                         
   4   1   1          0.31          2.85         2.27 o                         
   5   1   1        446.70        457.91        11.99 o                         
   6   1   1        175.76        158.03         9.30 o                         
   7   1   1         93.77         96.94         6.40 o                         
   8   1   1        574.94        526.35        25.08 o                         
   9   1   1        312.70        317.18        18.30 o                         
  10   1   1        244.82        270.49        23.95 o                         
  11   1   1          9.29         17.81        30.87 o                         
  12   1   1         23.34         20.46        21.22 o                         
 -12   2   1          1.04        -24.86        24.86 o                         
 -11   2   1         46.76         44.01        13.86 o                         
 -10   2   1        108.21        116.19        18.27 o                         
  -9   2   1         75.73         86.20        14.06 o                         
  -8   2   1       1351.47       1352.97        74.60 o                         
  -7   2   1       2511.14       2479.36        53.54 o                         
  -6   2   1       4737.22       4911.12        85.24 o                         
  -5   2   1       1085.41       1276.41        37.72 o                         
  -4   2   1       1233.47       1330.37        37.41 o                         
  -3   2   1       2759.49       2791.67        33.18 o                         
  -2   2   1          3.39          9.14         2.08 o                         
  -1   2   1       3714.85       3820.74        45.05 o                         
   0   2   1       1480.09       1536.81        25.96 o                         
   1   2   1       4836.73       4840.97        44.27 o                         
   2   2   1        990.40       1039.78        22.99 o                         
   3   2   1       2396.89       2301.22        47.73 o                         
   4   2   1       5399.58       5343.78        55.29 o                         
   5   2   1       3262.74       3247.90        54.53 o                         
   6   2   1          7.90          8.23         8.51 o                         
   7   2   1        387.67        394.76        15.25 o                         
   8   2   1         72.23         69.81         7.55 o                         
   9   2   1         18.19         19.99         7.22 o                         
  10   2   1        104.69         89.70        16.42 o                         
  11   2   1        632.66        616.53        50.68 o                         
  12   2   1         22.90          3.97        23.01 o                         
 -12   3   1        607.85        640.59        55.03 o                         
 -11   3   1        100.50        113.34        18.45 o                         
 -10   3   1        171.43        167.68        21.45 o                         
  -9   3   1       1529.01       1562.73        71.96 o                         
  -8   3   1       1339.72       1317.60        42.38 o                         
  -7   3   1        261.28        280.92        28.37 o                         
  -6   3   1          0.03         -4.16         7.42 o                         
  -5   3   1       1163.57       1168.83        39.76 o                         
  -4   3   1         55.16         62.51         9.16 o                         
  -3   3   1       4207.36       4141.14        97.63 o                         
  -2   3   1       9791.46       9034.13       120.99 o                         
  -1   3   1      14051.58      13510.62       166.41 o                         
   0   3   1       5648.15       5631.87        50.15 o                         
   1   3   1        474.24        510.22        13.72 o                         
   2   3   1       1366.08       1283.37        46.73 o                         
   3   3   1        552.21        473.05        15.57 o                         
   4   3   1         80.54         74.69         5.15 o                         
   5   3   1       3642.82       3703.79        45.47 o                         
   6   3   1       1366.76       1329.80        45.74 o                         
   7   3   1         41.96         50.95         6.19 o                         
   8   3   1       2300.13       2319.08       103.81 o                         
   9   3   1       2117.30       2061.11        63.05 o                         
  10   3   1       1109.78       1192.31        50.84 o                         
  11   3   1         12.05         16.17        15.30 o                         
  12   3   1         84.86         47.79        38.17 o                         
 -12   4   1         29.92         12.33        20.09 o                         
 -11   4   1         18.31         16.66        21.69 o                         
 -10   4   1         78.76         64.42        16.17 o                         
  -9   4   1         11.47         16.84        11.94 o                         
  -8   4   1       2056.85       2153.81        67.55 o                         
  -7   4   1       6558.25       6400.50       316.34 o                         
  -6   4   1       6091.47       6360.21       154.25 o                         
  -5   4   1         51.89         41.00         9.70 o                         
  -4   4   1       2098.00       2025.05        70.11 o                         
  -3   4   1       7416.90       7485.01       231.28 o                         
  -2   4   1       2891.96       2831.07        48.07 o                         
  -1   4   1       4330.18       4455.94        45.26 o                         
   0   4   1       2813.10       2812.55        26.15 o                         
   1   4   1        475.69        491.01        28.44 o                         
   2   4   1       3811.34       3728.12        93.44 o                         
   3   4   1      12673.99      12641.70       204.69 o                         
   4   4   1       9087.26       8535.00       103.18 o                         
   5   4   1       1973.57       1900.06        70.49 o                         
   6   4   1        133.58        125.51         9.17 o                         
   7   4   1        389.35        427.63        24.37 o                         
   8   4   1         80.69         83.91        12.18 o                         
   9   4   1          2.57          8.16        11.14 o                         
  10   4   1       1285.12       1254.31        63.18 o                         
  11   4   1        808.68        881.66        56.09 o                         
  12   4   1        104.71         99.94        53.04 o                         
 -12   5   1        598.86        648.47        51.23 o                         
 -11   5   1        241.09        277.09        45.96 o                         
 -10   5   1        336.18        357.92        44.21 o                         
  -9   5   1       2004.22       2060.23        69.13 o                         
  -8   5   1       3695.29       3699.93       130.52 o                         
  -7   5   1         21.70         42.30        14.23 o                         
  -6   5   1        313.74        274.28        13.15 o                         
  -5   5   1        230.22        226.19        18.97 o                         
  -4   5   1        361.54        337.65        16.93 o                         
  -3   5   1       2113.29       1965.38        34.36 o                         
  -2   5   1      14960.59      13891.92       144.34 o                         
  -1   5   1      15832.67      15755.51       118.85 o                         
   0   5   1       3357.01       3335.67        32.36 o                         
   1   5   1       1452.75       1510.19        29.25 o                         
   2   5   1       1670.84       1633.82        65.77 o                         
   3   5   1       1492.17       1458.01        63.85 o                         
   4   5   1       1323.53       1253.23        61.42 o                         
   5   5   1       2790.91       2844.89        70.75 o                         
   6   5   1       1069.92       1039.03        44.75 o                         
   7   5   1        218.27        225.19        21.79 o                         
   8   5   1       3290.69       3359.21        86.64 o                         
   9   5   1       2762.86       2821.60        70.33 o                         
  10   5   1        608.83        643.75        35.95 o                         
  11   5   1          4.00         -8.29        27.29 o                         
  12   5   1          2.99        -14.40        30.07 o                         
 -12   6   1          7.88         13.69        40.52 o                         
 -11   6   1          4.59         -1.29        22.19 o                         
 -10   6   1          1.17        -11.89        11.89 o                         
  -9   6   1         13.95          0.12        13.42 o                         
  -8   6   1       1319.35       1346.15        57.20 o                         
  -7   6   1       4193.90       4251.99       148.93 o                         
  -6   6   1       5623.25       5193.14       123.56 o                         
  -5   6   1        364.74        362.80        18.09 o                         
  -4   6   1       1503.26       1388.97        26.48 o                         
  -3   6   1       2096.12       1980.37        42.21 o                         
  -2   6   1       1552.13       1472.65        40.13 o                         
  -1   6   1        190.71        174.03         9.32 o                         
   0   6   1       1170.50       1173.18        23.39 o                         
   1   6   1       1776.94       1792.89        31.68 o                         
   2   6   1       2239.22       2004.07        58.60 o                         
   3   6   1       7456.08       7522.48       166.36 o                         
   4   6   1       7702.07       7768.27       175.65 o                         
   5   6   1       2808.54       2777.32        74.04 o                         
   6   6   1        302.01        297.14        25.64 o                         
   7   6   1         45.93         52.74        13.45 o                         
   8   6   1          9.83         13.90        12.49 o                         
   9   6   1         65.04         76.91        18.68 o                         
  10   6   1        748.54        795.68        40.82 o                         
  11   6   1        756.25        857.89        56.86 o                         
  12   6   1        169.97        228.20        33.91 o                         
 -11   7   1        139.36        176.19        42.43 o                         
 -10   7   1        323.81        340.24        33.15 o                         
  -9   7   1       1045.27       1003.05        53.13 o                         
  -8   7   1        337.15        359.74        31.71 o                         
  -7   7   1         27.63         54.68        17.19 o                         
  -6   7   1        625.59        631.76        25.31 o                         
  -5   7   1        194.81        175.72        12.54 o                         
  -4   7   1        571.24        571.88        16.47 o                         
  -3   7   1       3711.47       3470.35        59.79 o                         
  -2   7   1       6163.97       6280.45       120.07 o                         
  -1   7   1       6752.74       6785.82        90.68 o                         
   0   7   1       2164.65       2049.89        34.27 o                         
   1   7   1        915.45        910.19        23.90 o                         
   2   7   1        508.81        497.19        22.09 o                         
   3   7   1         43.14         50.83         9.18 o                         
   4   7   1         34.94         38.26        16.57 o                         
   5   7   1        832.12        874.47        44.67 o                         
   6   7   1       1217.58       1260.29        54.66 o                         
   7   7   1         22.35         16.35        12.83 o                         
   8   7   1       2111.09       2215.79        78.04 o                         
   9   7   1       1356.73       1359.52        82.68 o                         
  10   7   1        591.30        616.82        44.85 o                         
  11   7   1         25.64         14.04        17.85 o                         
 -11   8   1        158.00        131.79        38.20 o                         
 -10   8   1         29.50         36.01        16.74 o                         
  -9   8   1        189.84        202.04        27.67 o                         
  -8   8   1        891.76        885.80        40.94 o                         
  -7   8   1       1148.48       1100.06        44.39 o                         
  -6   8   1       3008.44       2956.23        90.30 o                         
  -5   8   1        247.81        247.65        16.34 o                         
  -4   8   1       1447.73       1380.29        32.84 o                         
  -3   8   1        632.53        625.53        23.54 o                         
  -2   8   1         38.58         24.23         8.32 o                         
  -1   8   1        520.25        554.08        36.90 o                         
   0   8   1         96.37        107.75         9.16 o                         
   1   8   1       1031.33       1047.12        36.56 o                         
   2   8   1       1760.86       1697.65        48.99 o                         
   3   8   1       1783.04       1826.27        47.06 o                         
   4   8   1       1754.54       1729.16        48.03 o                         
   5   8   1       1978.23       1916.40        52.87 o                         
   6   8   1        166.50        198.83        25.87 o                         
   7   8   1        234.61        219.65        27.80 o                         
   8   8   1        827.24        799.63        50.12 o                         
   9   8   1         34.64         35.72        22.85 o                         
  10   8   1          4.22         -3.70        14.57 o                         
  11   8   1        177.98        185.18        32.04 o                         
 -10   9   1        229.48        217.15        36.87 o                         
  -9   9   1         34.35         30.34        12.69 o                         
  -8   9   1         78.77         70.13        14.64 o                         
  -7   9   1        168.11        170.31        20.35 o                         
  -6   9   1       1243.77       1169.42        45.92 o                         
  -5   9   1        117.23        118.34        13.00 o                         
  -4   9   1        334.92        312.69        18.89 o                         
  -3   9   1       2180.71       2052.75        46.70 o                         
  -2   9   1        346.96        303.43        17.65 o                         
  -1   9   1        281.82        267.58        22.24 o                         
   0   9   1       1356.68       1440.24        41.94 o                         
   1   9   1        409.94        422.13        24.40 o                         
   2   9   1          2.30          9.44         7.17 o                         
   3   9   1         76.76         59.76        16.58 o                         
   4   9   1         28.09         20.55        10.97 o                         
   5   9   1        201.34        209.30        20.16 o                         
   6   9   1        293.06        295.63        24.71 o                         
   7   9   1         33.82         14.19        12.23 o                         
   8   9   1        953.85        957.37        63.76 o                         
   9   9   1         33.79         82.45        23.18 o                         
  10   9   1        133.57        130.38        25.65 o                         
 -10  10   1         10.68          8.46        14.41 o                         
  -9  10   1        202.05        208.72        23.98 o                         
  -8  10   1          0.49          4.83        13.18 o                         
  -7  10   1         48.80         58.84        14.74 o                         
  -6  10   1        909.78        958.33        43.10 o                         
  -5  10   1         17.05         17.83         8.82 o                         
  -4  10   1         63.14         73.88        14.20 o                         
  -3  10   1          8.98          0.05         8.21 o                         
  -2  10   1          0.82          5.13         7.85 o                         
  -1  10   1         10.78         21.12        11.48 o                         
   0  10   1         79.19         71.95        14.59 o                         
   1  10   1        423.23        446.14        27.65 o                         
   2  10   1        420.88        412.03        42.06 o                         
   3  10   1         16.16          7.77         9.16 o                         
   4  10   1          9.14         -9.13        10.19 o                         
   5  10   1        350.26        363.92        25.91 o                         
   6  10   1        127.83        136.75        18.71 o                         
   7  10   1         14.33          5.54        12.18 o                         
   8  10   1        492.06        457.05        33.72 o                         
   9  10   1          0.79          3.96        13.33 o                         
  10  10   1         21.43         17.30        16.06 o                         
  -9  11   1         97.56        105.51        19.15 o                         
  -8  11   1         34.75         30.53        15.84 o                         
  -7  11   1         25.11         30.53        19.21 o                         
  -6  11   1        294.33        298.60        29.57 o                         
  -5  11   1         46.95         41.43         9.84 o                         
  -4  11   1        130.89        140.72        15.13 o                         
  -3  11   1         95.67         91.52        13.24 o                         
  -2  11   1         28.16         23.87         9.95 o                         
  -1  11   1        456.07        388.69        22.66 o                         
   0  11   1         78.45         83.86        19.65 o                         
   1  11   1        129.92        150.40        15.74 o                         
   2  11   1        151.84        132.54        16.71 o                         
   3  11   1          4.11         -1.24        11.01 o                         
   4  11   1         82.11         51.07        12.68 o                         
   5  11   1         27.75         51.07        14.83 o                         
   6  11   1         50.23         55.54        15.16 o                         
   7  11   1          1.15          5.74        12.06 o                         
   8  11   1        248.15        250.90        25.81 o                         
   9  11   1        122.76        138.07        23.15 o                         
  -8  12   1        151.44        145.76        22.42 o                         
  -7  12   1        323.61        339.58        31.04 o                         
  -6  12   1          1.38          6.74        12.67 o                         
  -5  12   1          1.88         -2.85        13.33 o                         
  -4  12   1          8.83          4.21         9.64 o                         
  -3  12   1        339.65        347.12        23.21 o                         
  -2  12   1         12.84         16.70         9.89 o                         
  -1  12   1         14.58          5.21        10.18 o                         
   0  12   1        641.16        579.83        42.79 o                         
   1  12   1          4.04          0.23        29.15 o                         
   2  12   1         49.61         16.95        12.48 o                         
   3  12   1        224.29        205.26        27.49 o                         
   4  12   1        325.74        287.62        58.41 o                         
   5  12   1         36.52         27.51        13.38 o                         
   6  12   1        105.04        125.12        19.49 o                         
   7  12   1         27.16         30.50        14.95 o                         
   8  12   1        282.12        315.75        39.18 o                         
  -7  13   1         23.35         23.78        15.91 o                         
  -6  13   1        604.33        670.00        48.88 o                         
  -5  13   1         55.27         56.33        24.34 o                         
  -4  13   1        155.46        165.44        17.81 o                         
  -3  13   1         87.19         92.88        20.72 o                         
  -2  13   1        565.41        514.64        42.88 o                         
  -1  13   1        497.38        481.72        41.54 o                         
   0  13   1          4.17         -4.84        14.04 o                         
   1  13   1         19.29         10.61        14.42 o                         
   2  13   1        505.14        490.87        56.23 o                         
   3  13   1         88.47         91.96        34.58 o                         
   4  13   1         41.01         89.00        25.26 o                         
   5  13   1        422.99        460.22        65.55 o                         
   6  13   1         11.16         -8.17        28.67 o                         
   7  13   1         21.61        -29.70        29.70 o                         
  -6  14   1         48.99         76.93        26.78 o                         
  -5  14   1        137.40        133.56        28.82 o                         
  -4  14   1         50.18         52.95        24.05 o                         
  -3  14   1        506.78        440.69        39.85 o                         
  -2  14   1         81.53         86.03        21.16 o                         
  -1  14   1        159.22        156.94        27.79 o                         
   0  14   1        320.08        253.73        36.03 o                         
   1  14   1         22.18         24.87        45.28 o                         
   2  14   1         15.14         13.73        19.70 o                         
   3  14   1        551.26        577.26        67.45 o                         
   4  14   1        359.97        348.52        38.40 o                         
   5  14   1         27.18         15.93        34.78 o                         
   6  14   1          1.81         40.69        31.25 o                         
  -4  15   1         14.71         52.15        36.06 o                         
  -3  15   1          8.86         38.61        19.24 o                         
  -2  15   1        291.79        339.30        76.34 o                         
  -1  15   1        858.05        878.16        59.59 o                         
   0  15   1         84.81         84.08        22.54 o                         
   1  15   1         33.49         65.44        24.51 o                         
   2  15   1         58.84         67.47        24.61 o                         
   3  15   1         37.53         45.30        24.50 o                         
   4  15   1          0.64         25.07        31.29 o                         
   0  16   1         27.74         43.77        21.47 o                         
 -13   0   2        243.17        274.65        61.64 o                         
 -12   0   2        299.19        299.60        61.65 o                         
 -11   0   2        109.15        187.71        42.88 o                         
 -10   0   2       4065.98       3972.43       163.82 o                         
  -9   0   2       1585.64       1471.13        93.52 o                         
  -8   0   2         93.33        118.58        25.33 o                         
  -7   0   2         73.30         58.25        20.57 o                         
  -6   0   2        142.00        140.71        15.92 o                         
  -5   0   2       1614.00       1619.89        33.89 o                         
  -4   0   2      22394.41      22004.53       417.62 o                         
  -3   0   2      29112.20      26337.63       318.35 o                         
  -2   0   2       6667.06       6869.51        70.11 o                         
  -1   0   2       4128.19       4424.55        48.25 o                         
   0   0   2       1222.25       1296.90        28.82 o                         
   1   0   2       3174.10       3270.87        42.31 o                         
   2   0   2       2000.20       2194.88        85.98 o                         
   3   0   2         52.04         44.04         8.08 o                         
   4   0   2        293.74        273.45        12.18 o                         
   5   0   2       3425.44       3731.53        51.65 o                         
   6   0   2       2213.58       2241.41        51.44 o                         
   7   0   2       6651.81       6738.26       115.29 o                         
   8   0   2       6494.34       6523.86       105.62 o                         
   9   0   2        193.69        192.57        42.93 o                         
  10   0   2         12.83         27.57        32.78 o                         
  11   0   2          0.93         30.45        33.83 o                         
  12   0   2          4.79         10.96        29.31 o                         
 -12   1   2        188.82        183.62        29.62 o                         
 -11   1   2        386.67        402.20        40.95 o                         
 -10   1   2        115.06        136.67        30.55 o                         
  -9   1   2       4284.37       4561.45       208.70 o                         
  -8   1   2       3027.25       3154.15        90.10 o                         
  -7   1   2        937.53        935.24        37.86 o                         
  -6   1   2       3858.33       4072.20        98.34 o                         
  -5   1   2       5589.20       5544.69        95.78 o                         
  -4   1   2       1993.52       1941.38        39.81 o                         
  -3   1   2        113.25        103.45         6.13 o                         
  -2   1   2        444.48        461.87        22.62 o                         
  -1   1   2        257.23        292.60         6.19 o                         
   0   1   2        130.56        159.43        14.73 o                         
   1   1   2       4179.02       4314.91        72.92 o                         
   3   1   2       2604.85       2460.93        29.32 o                         
   4   1   2        419.01        400.64        10.10 o                         
   5   1   2         82.39         85.89         5.34 o                         
   6   1   2        167.03        150.05         9.65 o                         
   7   1   2        259.86        283.03        11.13 o                         
   8   1   2        204.51        197.62        10.02 o                         
   9   1   2       1627.38       1771.43        53.42 o                         
  10   1   2       1278.52       1225.71        65.84 o                         
  11   1   2        173.26        180.99        30.19 o                         
  12   1   2        441.24        452.36        47.73 o                         
 -12   2   2        275.33        279.85        37.72 o                         
 -11   2   2         76.85         97.99        25.79 o                         
 -10   2   2       2095.92       2188.62        86.37 o                         
  -9   2   2       1151.95       1075.65        61.72 o                         
  -8   2   2          4.28          3.28         7.30 o                         
  -7   2   2         79.15         72.13        10.01 o                         
  -6   2   2         28.65         34.16         7.92 o                         
  -5   2   2       1686.82       1794.65        45.15 o                         
  -4   2   2       9395.47       8932.16       130.27 o                         
  -3   2   2      10790.46      10389.74       103.69 o                         
  -2   2   2       8604.08       8443.25        56.01 o                         
  -1   2   2       2019.90       1978.76        26.87 o                         
   0   2   2       2533.63       2493.69        24.47 o                         
   1   2   2       4121.24       3770.73        55.18 o                         
   2   2   2        376.49        389.70        15.99 o                         
   3   2   2       1058.59       1068.99        21.81 o                         
   4   2   2       4726.66       4560.73        88.18 o                         
   5   2   2       1061.73       1026.80        30.58 o                         
   6   2   2       1711.27       1645.91        36.61 o                         
   7   2   2       2709.01       2672.07        38.32 o                         
   8   2   2       3669.04       3653.52       122.66 o                         
   9   2   2        463.16        513.77        24.03 o                         
  10   2   2          2.41          0.26        13.06 o                         
  11   2   2          0.11        -16.72        34.75 o                         
  12   2   2         13.71         16.99        22.09 o                         
 -12   3   2        387.94        344.08        55.18 o                         
 -11   3   2        181.45        181.36        22.67 o                         
 -10   3   2        545.85        578.95        51.27 o                         
  -9   3   2        525.29        533.74        29.91 o                         
  -8   3   2        845.79        822.01        33.71 o                         
  -7   3   2       1195.27       1159.77       166.31 o                         
  -6   3   2       1660.80       1744.73        97.99 o                         
  -5   3   2       2020.60       2020.11        51.71 o                         
  -4   3   2        427.96        358.63        29.83 o                         
  -3   3   2        463.77        485.82        14.86 o                         
  -2   3   2       1367.23       1345.18        49.59 o                         
  -1   3   2        449.10        439.77        11.37 o                         
   0   3   2       4114.02       3995.66        42.14 o                         
   1   3   2       2314.41       2254.94        63.81 o                         
   2   3   2       8370.78       8109.75       108.72 o                         
   3   3   2       2323.00       2107.61        69.03 o                         
   4   3   2       1486.30       1474.19        37.17 o                         
   5   3   2         54.93         46.86         8.60 o                         
   6   3   2        301.24        291.74        18.28 o                         
   7   3   2          2.27          1.55         8.28 o                         
   8   3   2         70.33         83.85        10.86 o                         
   9   3   2        806.15        834.90        45.62 o                         
  10   3   2        608.19        623.39        36.73 o                         
  11   3   2         97.86         99.33        57.64 o                         
  12   3   2         81.84         13.62        21.28 o                         
 -12   4   2        103.48        102.69        18.72 o                         
 -11   4   2         19.50          1.93        13.85 o                         
 -10   4   2        250.70        249.93        31.95 o                         
  -9   4   2         93.55        105.69        17.52 o                         
  -8   4   2        154.85        137.99        29.59 o                         
  -7   4   2          1.01         -3.24         8.14 o                         
  -6   4   2          8.29         15.22         9.47 o                         
  -5   4   2       1578.37       1598.29        42.56 o                         
  -4   4   2       1479.06       1461.78        28.61 o                         
  -3   4   2         82.47         64.69         7.41 o                         
  -2   4   2       2176.86       2130.58        42.01 o                         
  -1   4   2       1415.58       1277.42        45.29 o                         
   0   4   2       1311.64       1283.62        17.20 o                         
   1   4   2        267.84        299.25        10.39 o                         
   2   4   2         47.39         49.17         6.10 o                         
   3   4   2        215.50        271.51        26.45 o                         
   4   4   2       1396.74       1338.02        48.07 o                         
   5   4   2        386.61        357.29        15.18 o                         
   6   4   2       1032.32       1039.28        50.52 o                         
   7   4   2         88.98         71.71        11.26 o                         
   8   4   2        241.30        238.27        17.72 o                         
   9   4   2        271.92        257.45        30.31 o                         
  10   4   2         30.67         12.17        16.78 o                         
  11   4   2          1.55        -15.60        15.60 o                         
  12   4   2          5.57         70.20        38.93 o                         
 -12   5   2         47.64         63.73        25.32 o                         
 -11   5   2        152.75        161.31        27.78 o                         
 -10   5   2          1.14         16.00        16.01 o                         
  -9   5   2         14.76          7.84        13.23 o                         
  -8   5   2         49.82         53.31        15.97 o                         
  -7   5   2         27.03         27.66        13.51 o                         
  -6   5   2         12.90          9.95        11.08 o                         
  -5   5   2          2.22          1.67         3.14 o                         
  -4   5   2          1.17          2.02         3.79 o                         
  -3   5   2        214.50        229.86        14.98 o                         
  -2   5   2        161.02        157.92        12.83 o                         
  -1   5   2         38.21         35.63         3.76 o                         
   0   5   2        110.98         98.48         6.27 o                         
   1   5   2          9.32         22.07         3.42 o                         
   2   5   2       3105.62       3498.04       160.80 o                         
   3   5   2         14.79         46.86        16.76 o                         
   4   5   2         20.53         22.72        13.97 o                         
   5   5   2         29.39         16.12         9.58 o                         
   6   5   2         10.05          3.57        10.01 o                         
   7   5   2        107.27        105.69        16.28 o                         
   8   5   2          0.22        -11.24        29.05 o                         
   9   5   2          3.14          6.38        10.80 o                         
  10   5   2         30.87         33.02        11.36 o                         
  11   5   2          3.96         26.08        17.98 o                         
  12   5   2          7.78         -6.71        30.26 o                         
 -12   6   2          3.21         24.15        21.33 o                         
 -11   6   2        199.65        174.75        30.59 o                         
 -10   6   2         14.23          9.33        22.84 o                         
  -9   6   2          2.48         12.16        12.54 o                         
  -8   6   2         31.75         53.43        23.62 o                         
  -7   6   2         13.16          5.26        14.25 o                         
  -6   6   2         59.40         51.93         4.70 o                         
  -5   6   2        113.83        118.21         8.47 o                         
  -4   6   2        157.17        162.33         9.76 o                         
  -3   6   2         94.78         82.99        15.89 o                         
  -2   6   2         55.64         48.58         5.41 o                         
  -1   6   2         28.30         26.28         4.04 o                         
   0   6   2       1585.96       1761.07        27.86 o                         
   1   6   2       1585.73       1630.91        38.67 o                         
   2   6   2        278.52        289.95        13.89 o                         
   3   6   2       1664.91       1650.58        74.95 o                         
   4   6   2       1594.51       1596.55        98.34 o                         
   5   6   2        119.47        122.96        17.22 o                         
   6   6   2        153.82        153.16        20.77 o                         
   7   6   2         75.99         58.99        14.45 o                         
   8   6   2         73.06         80.53        17.68 o                         
   9   6   2        184.37        201.22        25.19 o                         
  10   6   2          3.74         12.32        12.21 o                         
  11   6   2         29.50         31.14        29.77 o                         
 -11   7   2        146.53        152.11        30.07 o                         
 -10   7   2        138.27        153.63        28.06 o                         
  -9   7   2        230.07        250.26        32.70 o                         
  -8   7   2        544.73        574.55        39.66 o                         
  -7   7   2        257.09        257.62        21.52 o                         
  -6   7   2         10.38          6.21         9.76 o                         
  -5   7   2       1267.72       1259.92        28.31 o                         
  -4   7   2       1408.71       1339.37        35.04 o                         
  -3   7   2         51.73         51.37         9.47 o                         
  -2   7   2       1563.55       1433.62        26.89 o                         
  -1   7   2         55.80         57.71         7.50 o                         
   0   7   2          9.34          8.51         3.99 o                         
   1   7   2       1314.51       1394.92        24.15 o                         
   2   7   2        222.44        141.11        13.47 o                         
   3   7   2       2969.44       3048.23        57.69 o                         
   4   7   2          4.54         14.51        11.94 o                         
   5   7   2         29.41         29.79        12.36 o                         
   6   7   2        914.14        919.69        47.82 o                         
   7   7   2        233.24        247.68        26.75 o                         
   8   7   2        265.21        285.32        34.60 o                         
   9   7   2        597.75        584.92        42.81 o                         
  10   7   2         35.90         33.42        16.36 o                         
  11   7   2          2.04         14.31        23.52 o                         
 -11   8   2        287.20        254.86        34.95 o                         
 -10   8   2        396.25        392.08        30.91 o                         
  -9   8   2         66.95         53.96        15.94 o                         
  -8   8   2          1.00         30.90        14.61 o                         
  -7   8   2          2.04         -7.05        12.67 o                         
  -6   8   2         27.95         -6.20        11.83 o                         
  -5   8   2        158.81        147.02         9.95 o                         
  -4   8   2       2658.38       2651.12        79.05 o                         
  -3   8   2       4680.25       4383.84        85.90 o                         
  -2   8   2         31.60         26.97         5.21 o                         
  -1   8   2         75.55         84.70        11.10 o                         
   0   8   2       1779.48       1801.39        44.17 o                         
   1   8   2       1573.76       1511.86        27.31 o                         
   2   8   2         61.08         76.28        25.34 o                         
   3   8   2       1184.40       1173.14        42.33 o                         
   4   8   2       1692.36       1689.57        46.88 o                         
   5   8   2         31.82         10.63        13.85 o                         
   6   8   2         17.33          8.50        15.14 o                         
   7   8   2       1686.99       1762.83        70.23 o                         
   8   8   2        787.32        834.92        53.87 o                         
   9   8   2        195.47        181.90        31.60 o                         
  10   8   2         16.32         24.58        18.29 o                         
  11   8   2         35.50         39.51        15.97 o                         
 -10   9   2         60.86         22.22        16.23 o                         
  -9   9   2       1333.87       1441.10        56.24 o                         
  -8   9   2        705.23        677.69        37.32 o                         
  -7   9   2        204.38        218.75        22.68 o                         
  -6   9   2        398.60        417.41        28.72 o                         
  -5   9   2       1621.87       1573.47        42.93 o                         
  -4   9   2        840.36        841.05        23.83 o                         
  -3   9   2        273.30        229.07        16.36 o                         
  -2   9   2         60.96         72.59        11.54 o                         
  -1   9   2         47.97         31.43         9.15 o                         
   0   9   2         98.58        126.57        13.83 o                         
   1   9   2       1939.01       2005.59        51.25 o                         
   2   9   2       7755.32       7251.73       293.36 o                         
   3   9   2       1937.82       1861.05        56.06 o                         
   4   9   2         38.97         24.91         8.87 o                         
   5   9   2         35.13         38.37        11.57 o                         
   6   9   2        151.33        148.44        24.32 o                         
   7   9   2         66.68         72.83        21.97 o                         
   8   9   2        110.88        116.12        29.49 o                         
   9   9   2        291.86        308.77        33.65 o                         
  10   9   2        240.90        256.48        33.75 o                         
 -10  10   2        735.85        756.09        44.57 o                         
  -9  10   2        279.45        275.25        27.41 o                         
  -8  10   2         38.89         40.38        16.81 o                         
  -7  10   2         18.43         -5.58        13.21 o                         
  -6  10   2        103.60        108.59        25.74 o                         
  -5  10   2         48.91         39.13         9.45 o                         
  -4  10   2       2269.68       2223.50        64.04 o                         
  -3  10   2       6111.94       5863.87       201.73 o                         
  -2  10   2        385.84        410.66        25.14 o                         
  -1  10   2        426.81        434.69        33.06 o                         
   0  10   2        363.13        376.74        85.76 o                         
   1  10   2       1355.22       1448.00        87.24 o                         
   2  10   2          0.58         14.06         8.39 o                         
   3  10   2        608.83        666.14        35.23 o                         
   4  10   2        290.95        293.39        25.80 o                         
   5  10   2        439.91        414.50        27.78 o                         
   6  10   2         67.33         57.82        14.78 o                         
   7  10   2       2152.62       2023.97        64.53 o                         
   8  10   2       1122.70       1146.09        50.57 o                         
   9  10   2         42.41         39.67        21.19 o                         
  -9  11   2        571.75        623.92        40.56 o                         
  -8  11   2        385.64        430.17        33.72 o                         
  -7  11   2        451.30        494.68        34.87 o                         
  -6  11   2        562.48        589.70        35.91 o                         
  -5  11   2        693.52        667.11        37.21 o                         
  -4  11   2        345.95        343.40        21.71 o                         
  -3  11   2          8.26         13.69        10.36 o                         
  -2  11   2         63.62         65.61        10.97 o                         
  -1  11   2        245.21        278.44        21.79 o                         
   0  11   2        145.52        147.12        22.45 o                         
   1  11   2        884.53        799.56        67.34 o                         
   2  11   2       5145.95       4893.67       171.18 o                         
   3  11   2        817.41        871.55        41.44 o                         
   4  11   2        252.36        253.40        24.28 o                         
   5  11   2         47.13         48.52        15.17 o                         
   6  11   2          4.75          1.69        20.90 o                         
   7  11   2         54.37         36.43        15.44 o                         
   8  11   2         39.37         36.15        16.50 o                         
   9  11   2        270.38        250.38        42.38 o                         
  -8  12   2          0.78          9.40        16.05 o                         
  -7  12   2         56.69         46.06        17.36 o                         
  -6  12   2         57.13         30.58        14.54 o                         
  -5  12   2        696.68        704.38        40.52 o                         
  -4  12   2        485.41        487.92        27.09 o                         
  -3  12   2        533.65        528.13        27.97 o                         
  -2  12   2        773.07        762.91        35.63 o                         
  -1  12   2       1149.36       1217.21        73.66 o                         
   0  12   2        199.51        193.05        48.83 o                         
   1  12   2         41.32         10.23        17.89 o                         
   2  12   2          0.99        -28.37        28.37 o                         
   3  12   2          4.24         66.64        32.17 o                         
   4  12   2        208.44        224.90        45.48 o                         
   5  12   2        686.15        727.62        76.37 o                         
   6  12   2        275.50        316.62        53.41 o                         
   7  12   2        260.62        300.65        52.47 o                         
   8  12   2        200.69        219.72        49.31 o                         
  -7  13   2        397.66        472.59        37.59 o                         
  -6  13   2        176.46        150.81        20.53 o                         
  -5  13   2        109.30        125.69        18.76 o                         
  -4  13   2         11.28          4.66         9.56 o                         
  -3  13   2        160.46        161.01        17.64 o                         
  -2  13   2          0.29          2.30        12.78 o                         
  -1  13   2        187.23        203.99        38.23 o                         
   0  13   2        612.30        611.54        45.54 o                         
   1  13   2        281.25        302.27        34.41 o                         
   2  13   2        287.41        265.46        51.26 o                         
   3  13   2        202.22        157.92        26.30 o                         
   4  13   2        485.60        412.89        79.95 o                         
   5  13   2         80.48        114.01        42.13 o                         
   6  13   2          0.42         18.79        25.99 o                         
   7  13   2         33.47        -16.87        31.97 o                         
  -6  14   2         78.79        164.75        33.80 o                         
  -5  14   2        116.82         95.08        26.71 o                         
  -4  14   2         71.65         61.65        24.16 o                         
  -3  14   2        157.51        160.28        22.07 o                         
  -2  14   2        149.91        118.63        41.11 o                         
  -1  14   2        270.81        315.03        36.23 o                         
   0  14   2         38.70         23.03        15.65 o                         
   1  14   2        107.17         76.48        21.73 o                         
   2  14   2          3.26        -12.73        17.52 o                         
   3  14   2        121.67        105.99        23.93 o                         
   4  14   2        118.07        129.16        25.33 o                         
   5  14   2        149.42        114.53        42.54 o                         
   6  14   2         94.03         69.80        33.58 o                         
  -4  15   2         15.35          4.68        36.37 o                         
  -3  15   2         99.04         91.43        22.54 o                         
  -2  15   2        133.85        139.70        26.95 o                         
  -1  15   2         15.58         47.64        23.30 o                         
   0  15   2        301.15        313.57        37.61 o                         
   1  15   2         12.17         11.58        18.46 o                         
   2  15   2        105.33        107.55        25.66 o                         
   3  15   2          7.03        -20.00        20.00 o                         
   4  15   2         66.64        118.13        41.61 o                         
 -12   1   3        142.88        142.69        30.47 o                         
 -11   1   3          7.32         31.98        20.46 o                         
 -10   1   3         41.43         37.24        19.15 o                         
  -9   1   3        142.10        133.27        28.64 o                         
  -8   1   3         12.90         10.43         7.76 o                         
  -7   1   3        184.01        185.69        13.29 o                         
  -6   1   3        399.54        401.05        17.42 o                         
  -5   1   3        859.36        913.27        28.72 o                         
  -4   1   3       5108.50       5544.43        79.56 o                         
  -3   1   3       1308.48       1446.24        73.15 o                         
  -2   1   3        131.82        144.95         8.27 o                         
  -1   1   3         64.46         69.39         3.62 o                         
   0   1   3         13.55         19.36         2.59 o                         
   1   1   3       6992.62       7521.09        67.85 o                         
   2   1   3        601.98        643.95        19.45 o                         
   3   1   3       3414.85       3454.44        96.53 o                         
   4   1   3         63.55         60.98         5.96 o                         
   5   1   3         42.66         39.29         6.51 o                         
   6   1   3        868.98        891.65        22.05 o                         
   7   1   3        637.10        642.04        19.65 o                         
   8   1   3          2.67         -1.78         5.79 o                         
   9   1   3         27.85         36.88        10.57 o                         
  10   1   3         26.15         19.01        40.90 o                         
  11   1   3          2.26         40.77        21.92 o                         
  12   1   3          2.22         22.38        40.61 o                         
 -12   2   3         50.23         66.70        23.25 o                         
 -11   2   3        611.61        695.51        53.46 o                         
 -10   2   3       1042.76       1124.62        62.60 o                         
  -9   2   3        160.74        163.80        25.17 o                         
  -8   2   3         46.59         50.64         9.63 o                         
  -7   2   3       1566.41       1630.80       117.41 o                         
  -6   2   3        669.99        658.43        53.48 o                         
  -5   2   3       1058.31       1014.85        36.02 o                         
  -4   2   3        272.57        306.78        18.14 o                         
  -3   2   3        959.66       1030.51        16.61 o                         
  -2   2   3         20.82         26.54         3.06 o                         
  -1   2   3       6877.70       7130.06        47.25 o                         
   0   2   3       5037.23       4966.04        37.52 o                         
   1   2   3       8416.49       8182.85       140.47 o                         
   2   2   3       1768.31       1746.62        59.95 o                         
   3   2   3         65.88         68.24         6.15 o                         
   4   2   3       1198.35       1279.10        31.62 o                         
   5   2   3         75.87         79.54         9.19 o                         
   6   2   3          0.88         -0.73         4.60 o                         
   7   2   3        874.09        867.65        23.49 o                         
   8   2   3        388.03        383.99        20.10 o                         
   9   2   3         11.00         -0.55         8.54 o                         
  10   2   3        409.28        400.15        39.34 o                         
  11   2   3        412.01        396.15        41.77 o                         
  12   2   3        348.89        408.26        47.01 o                         
 -12   3   3       1108.65       1163.88        67.30 o                         
 -11   3   3        384.70        400.77        62.92 o                         
 -10   3   3          4.74         17.91        21.21 o                         
  -9   3   3          0.58          5.50        21.46 o                         
  -8   3   3        172.82        163.27        20.10 o                         
  -7   3   3          5.69          5.73        12.07 o                         
  -6   3   3       3135.40       3176.13       241.50 o                         
  -5   3   3      10204.87      10626.84       589.02 o                         
  -4   3   3      10802.27      11538.30       168.00 o                         
  -3   3   3       2124.45       2582.34        39.07 o                         
  -2   3   3       2807.45       2893.55        52.96 o                         
  -1   3   3       7836.62       8015.35        75.61 o                         
   0   3   3       1834.82       1906.65        24.79 o                         
   1   3   3         54.91         45.10         8.74 o                         
   2   3   3       2310.72       2254.51        71.71 o                         
   3   3   3       1192.29       1222.13        55.80 o                         
   4   3   3       1094.73       1119.86        54.95 o                         
   5   3   3       3838.18       3806.17        65.71 o                         
   6   3   3       4221.56       4439.97        84.27 o                         
   7   3   3       1228.65       1172.41        40.05 o                         
   8   3   3         19.25         19.79         8.49 o                         
   9   3   3        261.19        222.71        16.62 o                         
  10   3   3          1.27        -18.93        18.93 o                         
  11   3   3          2.83         -1.51        17.71 o                         
  12   3   3        195.34        144.45        31.33 o                         
 -12   4   3         80.45         79.90        31.60 o                         
 -11   4   3        905.88        939.23        61.79 o                         
 -10   4   3       1408.15       1330.69       140.39 o                         
  -9   4   3        475.59        459.95        62.64 o                         
  -8   4   3        694.75        721.92        38.76 o                         
  -7   4   3       3222.24       3301.05       172.57 o                         
  -6   4   3       5619.22       5663.70       119.09 o                         
  -5   4   3        250.65        203.80        35.55 o                         
  -4   4   3        401.06        365.08        18.35 o                         
  -3   4   3        973.42        975.53        28.99 o                         
  -2   4   3        397.20        375.36        18.23 o                         
  -1   4   3       1964.33       1881.13        42.88 o                         
   0   4   3      12523.36      12395.56       135.49 o                         
   1   4   3      13644.83      13162.24       211.66 o                         
   2   4   3       4727.07       4765.10       116.07 o                         
   3   4   3        939.66        943.23        50.63 o                         
   4   4   3        592.40        545.63        40.12 o                         
   5   4   3        759.90        792.85        36.86 o                         
   6   4   3         95.68        102.06        20.16 o                         
   7   4   3       1774.06       1764.33        60.40 o                         
   8   4   3        679.60        706.12        27.98 o                         
   9   4   3         50.65         64.31        19.59 o                         
  10   4   3       1142.28       1183.24       104.62 o                         
  11   4   3        917.43       1009.26        94.13 o                         
  12   4   3        296.44        334.76        58.54 o                         
 -12   5   3       1151.93       1194.46        73.31 o                         
 -11   5   3        995.96        968.99        59.87 o                         
 -10   5   3          6.75         17.63        31.83 o                         
  -9   5   3         54.17         47.89        16.72 o                         
  -8   5   3         27.56         26.27        14.77 o                         
  -7   5   3         18.39         16.14        14.84 o                         
  -6   5   3       2973.67       3048.30        67.25 o                         
  -5   5   3       8824.02       8263.24        82.57 o                         
  -4   5   3       8742.76       8994.38       135.34 o                         
  -3   5   3        762.97        698.68        26.89 o                         
  -2   5   3       2035.63       1897.90        45.65 o                         
  -1   5   3       5210.40       5292.93       120.51 o                         
   0   5   3       4024.95       4161.39        52.22 o                         
   1   5   3       2252.42       2341.68        79.53 o                         
   2   5   3       1435.84       1457.85        37.51 o                         
   3   5   3        925.10        837.66        51.09 o                         
   4   5   3       1863.22       1827.26        78.36 o                         
   5   5   3       4861.10       4948.50        97.92 o                         
   6   5   3       4451.03       4391.38        95.99 o                         
   7   5   3       1631.54       1574.87        59.18 o                         
   8   5   3        176.07        193.69        19.85 o                         
   9   5   3         55.56         72.62        13.91 o                         
  10   5   3          0.27         19.49        15.15 o                         
  11   5   3         54.54         53.60        35.74 o                         
  12   5   3        371.88        462.02        71.18 o                         
 -11   6   3        654.27        709.16        53.39 o                         
 -10   6   3       1374.33       1542.39        99.88 o                         
  -9   6   3        405.36        424.64        45.25 o                         
  -8   6   3        532.11        618.76        51.30 o                         
  -7   6   3       3139.09       3179.90        96.49 o                         
  -6   6   3       3823.19       3838.01        66.95 o                         
  -5   6   3         34.74         36.75        10.45 o                         
  -4   6   3         11.25         13.73         5.37 o                         
  -3   6   3        368.95        395.83        22.16 o                         
  -2   6   3        527.16        455.40        12.66 o                         
  -1   6   3       2017.67       1888.93        49.15 o                         
   0   6   3      12025.14      12026.68       106.64 o                         
   1   6   3      10718.05      10511.04        80.22 o                         
   2   6   3       1887.73       1785.26        46.47 o                         
   3   6   3        946.06        923.23        57.72 o                         
   4   6   3        826.12        815.58        55.77 o                         
   5   6   3        150.59        146.08        20.51 o                         
   6   6   3        140.72        144.39        20.03 o                         
   7   6   3        933.11        948.11        47.79 o                         
   8   6   3        567.19        582.65        38.58 o                         
   9   6   3         34.51         29.22        12.70 o                         
  10   6   3       1263.77       1291.18        63.34 o                         
  11   6   3        896.75       1053.28        96.30 o                         
 -11   7   3        119.11         86.41        21.62 o                         
 -10   7   3        114.19        121.43        25.46 o                         
  -9   7   3        149.35        139.37        19.85 o                         
  -8   7   3          5.37        -12.32        16.60 o                         
  -7   7   3        202.15        191.01        23.40 o                         
  -6   7   3       1888.98       1883.28        46.95 o                         
  -5   7   3       4002.21       3881.73        54.03 o                         
  -4   7   3       7451.09       7219.27       149.93 o                         
  -3   7   3         61.38         62.57         6.59 o                         
  -2   7   3       1663.86       1493.32        43.08 o                         
  -1   7   3       1257.74       1213.37        40.95 o                         
   0   7   3        347.81        329.99        18.37 o                         
   1   7   3        273.21        304.43        10.47 o                         
   2   7   3        449.27        453.17        22.73 o                         
   3   7   3       1673.44       1644.19        81.16 o                         
   4   7   3       1375.69       1402.88        77.48 o                         
   5   7   3       1890.31       1838.26        90.96 o                         
   6   7   3       2487.22       2504.30        79.46 o                         
   7   7   3       1528.30       1465.43        62.22 o                         
   8   7   3         66.79         87.66        19.02 o                         
   9   7   3         71.64         76.29        29.35 o                         
  10   7   3        188.16        198.53        31.12 o                         
  11   7   3         12.05        -30.92        30.92 o                         
 -11   8   3        130.43        106.85        24.30 o                         
 -10   8   3        451.14        525.68        35.65 o                         
  -9   8   3        350.80        352.02        29.32 o                         
  -8   8   3        516.39        553.36        34.04 o                         
  -7   8   3        512.78        518.30        31.24 o                         
  -6   8   3         17.36          8.71         9.86 o                         
  -5   8   3        484.27        451.92        18.99 o                         
  -4   8   3       2088.53       2051.31        43.77 o                         
  -3   8   3        150.25        144.31        16.48 o                         
  -2   8   3       1182.09       1111.62        34.91 o                         
  -1   8   3       3982.08       4153.33       105.85 o                         
   0   8   3       1367.97       1436.92        48.62 o                         
   1   8   3       2486.14       2528.99        48.42 o                         
   2   8   3       1749.51       1687.22        54.04 o                         
   3   8   3        157.47        129.61        14.80 o                         
   4   8   3         82.76         60.07        21.83 o                         
   5   8   3         16.31         -4.95        17.70 o                         
   6   8   3         28.64         24.82        16.17 o                         
   7   8   3        257.80        268.06        43.97 o                         
   8   8   3        421.14        454.17        54.03 o                         
   9   8   3          7.31         41.16        24.62 o                         
  10   8   3        507.46        619.28        50.33 o                         
 -10   9   3         85.27         63.34        22.83 o                         
  -9   9   3        309.64        300.96        27.55 o                         
  -8   9   3          0.23          6.54        14.82 o                         
  -7   9   3        392.66        375.53        28.76 o                         
  -6   9   3        400.88        376.65        27.01 o                         
  -5   9   3        414.91        429.89        17.86 o                         
  -4   9   3       2588.94       2512.23        71.23 o                         
  -3   9   3        541.11        495.04        26.01 o                         
  -2   9   3        854.31        872.12        34.58 o                         
  -1   9   3        189.34        204.19        16.98 o                         
   0   9   3         18.39         18.70         8.68 o                         
   1   9   3        320.26        339.74        18.45 o                         
   2   9   3          5.75         17.85         7.86 o                         
   3   9   3        692.48        638.74        31.96 o                         
   4   9   3        588.06        575.16        32.72 o                         
   5   9   3        235.48        256.35        24.47 o                         
   6   9   3        274.65        261.10        39.98 o                         
   7   9   3        351.63        352.39        49.34 o                         
   8   9   3         51.62         94.60        32.41 o                         
   9   9   3        102.48        119.66        34.30 o                         
  10   9   3        400.56        465.17        61.55 o                         
 -10  10   3         13.32          5.64        16.89 o                         
  -9  10   3         48.03         80.77        17.72 o                         
  -8  10   3        331.09        361.30        31.04 o                         
  -7  10   3         24.85         21.65        23.42 o                         
  -6  10   3         46.73         28.59        18.08 o                         
  -5  10   3         29.01         26.91        11.83 o                         
  -4  10   3        437.71        412.17        22.38 o                         
  -3  10   3         21.64         18.62         9.45 o                         
  -2  10   3        209.89        211.76        23.17 o                         
  -1  10   3       1252.62       1231.55        42.18 o                         
   0  10   3         54.65         55.82        21.04 o                         
   1  10   3        154.43        121.31        19.95 o                         
   2  10   3        298.36        292.84        21.09 o                         
   3  10   3        154.34        162.35        17.72 o                         
   4  10   3          0.30         -0.27        13.97 o                         
   5  10   3          0.09         -7.84        13.89 o                         
   6  10   3         68.29         51.87        14.44 o                         
   7  10   3         31.60         23.91        21.99 o                         
   8  10   3          6.13          3.93        26.61 o                         
   9  10   3          0.94        -23.62        23.62 o                         
  -9  11   3         68.10         79.10        18.42 o                         
  -8  11   3         79.29        107.01        19.70 o                         
  -7  11   3        139.33        160.24        22.82 o                         
  -6  11   3         49.60         58.27        14.68 o                         
  -5  11   3        427.99        399.09        29.56 o                         
  -4  11   3         72.12         77.84        12.43 o                         
  -3  11   3         17.70         15.08         9.90 o                         
  -2  11   3         67.00         57.82        12.86 o                         
  -1  11   3        152.70        183.22        19.27 o                         
   0  11   3         41.62         43.99        20.77 o                         
   1  11   3         32.28         30.58        13.95 o                         
   2  11   3        409.10        370.27        49.18 o                         
   3  11   3         47.63         83.79        29.38 o                         
   4  11   3        167.01        168.57        37.22 o                         
   5  11   3         36.71          1.75        25.43 o                         
   6  11   3        126.75        114.60        31.53 o                         
   7  11   3          0.46         -4.47        22.44 o                         
   8  11   3        102.74         90.92        31.93 o                         
   9  11   3          0.35        -14.21        25.62 o                         
  -8  12   3        178.75        184.92        29.80 o                         
  -7  12   3        267.60        274.72        27.85 o                         
  -6  12   3        296.52        335.24        34.08 o                         
  -5  12   3        116.18         96.34        17.09 o                         
  -4  12   3        507.68        534.96        28.12 o                         
  -3  12   3        117.60        108.49        23.02 o                         
  -2  12   3        240.73        233.47        19.66 o                         
  -1  12   3          4.41          5.97        10.51 o                         
   0  12   3        187.93        164.29        25.47 o                         
   1  12   3        799.08        710.71        68.76 o                         
   2  12   3          6.57         27.10        24.04 o                         
   3  12   3         34.63         31.61        22.24 o                         
   4  12   3        206.02        217.14        43.68 o                         
   5  12   3         35.23         50.50        24.74 o                         
   6  12   3         14.91         10.08        25.05 o                         
   7  12   3         98.41         95.48        30.90 o                         
   8  12   3         37.68         33.99        26.86 o                         
  -7  13   3          7.28        -10.99        18.85 o                         
  -6  13   3        126.70        137.00        21.81 o                         
  -5  13   3        500.27        512.22        36.94 o                         
  -4  13   3         77.84         94.65        18.48 o                         
  -3  13   3         66.73         44.79        12.19 o                         
  -2  13   3         18.20         11.94        12.38 o                         
  -1  13   3        454.81        419.75        41.69 o                         
   0  13   3        131.94        136.29        34.70 o                         
   1  13   3          0.24         -3.75        21.06 o                         
   2  13   3        559.18        547.90        63.78 o                         
   3  13   3         48.37         42.53        29.21 o                         
   4  13   3          7.73        -29.57        29.57 o                         
   5  13   3        176.70        167.27        46.15 o                         
   6  13   3        204.71        164.91        42.55 o                         
   7  13   3         38.72         47.57        26.15 o                         
  -6  14   3        628.84        703.24        44.54 o                         
  -5  14   3         16.91         45.99        18.96 o                         
  -4  14   3        628.50        662.83        40.71 o                         
  -3  14   3         60.64         51.11        13.73 o                         
  -2  14   3         67.09         89.68        18.91 o                         
  -1  14   3         25.57        -12.72        17.06 o                         
   0  14   3        438.74        399.71        70.98 o                         
   1  14   3        675.38        701.45        52.78 o                         
   2  14   3         47.72         44.64        30.48 o                         
   3  14   3         45.28         37.70        27.70 o                         
   4  14   3        125.17        143.81        38.42 o                         
   5  14   3         70.80         68.88        33.03 o                         
  -4  15   3         37.68         60.88        24.43 o                         
  -3  15   3        291.35        312.21        45.52 o                         
  -2  15   3        121.80        122.72        26.21 o                         
  -1  15   3        245.08        257.17        34.52 o                         
   0  15   3         35.34         34.58        21.58 o                         
   1  15   3        101.51        112.35        28.06 o                         
   2  15   3         99.35         63.51        20.44 o                         
   3  15   3          2.88        -16.00        32.49 o                         
 -12   0   4        365.74        350.47        61.69 o                         
 -11   0   4        137.55         72.17        27.27 o                         
 -10   0   4        122.28        100.78        29.68 o                         
  -9   0   4        642.49        684.15        63.36 o                         
  -8   0   4        101.33        109.69        24.19 o                         
  -7   0   4      10158.55      10369.62       343.24 o                         
  -6   0   4       5809.85       5774.81        82.62 o                         
  -5   0   4       1590.12       1576.03        85.93 o                         
  -4   0   4       4682.22       5120.97        75.40 o                         
  -3   0   4       6382.05       7197.45       214.18 o                         
  -2   0   4       5650.31       5711.65        71.93 o                         
  -1   0   4         59.59         67.64         7.16 o                         
   0   0   4        429.41        449.63        11.38 o                         
   1   0   4        790.47        861.63        34.59 o                         
   2   0   4         71.71         99.54         9.81 o                         
   3   0   4       2911.29       2847.00        56.04 o                         
   4   0   4      57307.50      52860.21       433.58 o                         
   5   0   4       2465.34       2297.77        99.19 o                         
   6   0   4        405.16        405.43        41.14 o                         
   7   0   4         11.46         10.01        21.16 o                         
   8   0   4         58.80         80.22        15.27 o                         
   9   0   4        290.26        287.51        45.54 o                         
  10   0   4         31.85         22.69        29.70 o                         
  11   0   4        591.64        563.39        70.07 o                         
  12   0   4        622.58        593.87        74.83 o                         
 -12   1   4       1283.15       1277.16        75.64 o                         
 -11   1   4        718.22        760.09        56.15 o                         
 -10   1   4        482.76        523.21        56.78 o                         
  -9   1   4        102.38        112.03        21.70 o                         
  -8   1   4       8355.27       8489.89       154.02 o                         
  -7   1   4       2989.96       2726.28        76.91 o                         
  -6   1   4         18.50         15.65         7.10 o                         
  -5   1   4         30.42         34.35         5.12 o                         
  -4   1   4        354.93        352.99        16.37 o                         
  -3   1   4       2565.12       2884.44        49.02 o                         
  -2   1   4      16423.65      16229.76       132.32 o                         
  -1   1   4      24843.79      24499.96       143.09 o                         
   0   1   4       7374.71       7533.00        74.22 o                         
   1   1   4       2103.53       2187.37        27.84 o                         
   2   1   4       1528.13       1598.93        26.71 o                         
   3   1   4       3204.27       3202.53        54.99 o                         
   4   1   4        214.94        243.39        11.34 o                         
   5   1   4         54.32         47.22         7.02 o                         
   6   1   4       1184.33       1146.20        30.28 o                         
   7   1   4       1305.08       1307.93        34.05 o                         
   8   1   4        667.29        670.18        25.36 o                         
   9   1   4       1838.53       1793.44        53.83 o                         
  10   1   4       2359.73       2506.55       137.45 o                         
  11   1   4         84.27        125.56        27.50 o                         
  12   1   4          3.29        -12.70        23.32 o                         
 -12   2   4        139.52        138.11        28.13 o                         
 -11   2   4         12.62          4.37        25.20 o                         
 -10   2   4        454.23        440.08        40.80 o                         
  -9   2   4        301.87        281.05        31.22 o                         
  -8   2   4        675.09        702.63        38.57 o                         
  -7   2   4       3621.54       3681.89       313.80 o                         
  -6   2   4       3225.15       3045.22       100.52 o                         
  -5   2   4       1930.47       1814.07        67.24 o                         
  -4   2   4       4184.66       4535.38        94.34 o                         
  -3   2   4       4991.44       5515.69        45.17 o                         
  -2   2   4       1848.66       1833.79        25.22 o                         
  -1   2   4        210.33        245.29         6.19 o                         
   0   2   4        975.58        993.18        18.94 o                         
   1   2   4        468.74        445.73        28.77 o                         
   2   2   4        879.86        869.71        30.58 o                         
   3   2   4       3239.43       3288.23        50.08 o                         
   4   2   4      19642.04      19126.59       220.91 o                         
   5   2   4       1482.45       1359.38        33.26 o                         
   6   2   4        637.23        663.64        28.49 o                         
   7   2   4         70.99         70.18         9.17 o                         
   8   2   4        106.02         94.10        12.31 o                         
   9   2   4         86.06         53.39        21.04 o                         
  10   2   4         25.37         35.20        19.89 o                         
  11   2   4        510.43        466.93        45.95 o                         
  12   2   4        435.78        412.91        46.34 o                         
 -12   3   4        218.94        214.18        74.45 o                         
 -11   3   4        520.76        517.37        48.26 o                         
 -10   3   4        665.80        706.42        93.53 o                         
  -9   3   4        109.79        146.03        24.40 o                         
  -8   3   4       1381.37       1421.44        93.02 o                         
  -7   3   4       1194.87       1182.27        46.38 o                         
  -6   3   4        384.26        376.26        24.42 o                         
  -5   3   4        459.17        450.02        20.81 o                         
  -4   3   4         16.30         17.85         3.06 o                         
  -3   3   4       2595.66       2856.47        39.31 o                         
  -2   3   4       4200.43       4314.62        75.05 o                         
  -1   3   4       2275.40       2145.70        46.40 o                         
   0   3   4       6285.54       6519.66        63.82 o                         
   1   3   4       1600.63       1578.80        58.57 o                         
   2   3   4        443.47        381.29        30.86 o                         
   3   3   4        536.65        552.39        39.50 o                         
   4   3   4        641.09        645.33        46.31 o                         
   5   3   4        109.99         98.40        14.40 o                         
   6   3   4       2573.30       2622.28        68.68 o                         
   7   3   4        246.23        255.80        20.38 o                         
   8   3   4        466.49        411.62        36.31 o                         
   9   3   4        272.84        274.03        24.04 o                         
  10   3   4        590.71        550.23        67.22 o                         
  11   3   4        169.05        161.40        31.00 o                         
  12   3   4          3.32         -8.70        28.09 o                         
 -12   4   4         54.87         27.14        37.57 o                         
 -11   4   4         16.32         -1.32        21.55 o                         
 -10   4   4        281.92        204.92        48.35 o                         
  -9   4   4        251.31        226.78        37.52 o                         
  -8   4   4        322.28        328.47        26.54 o                         
  -7   4   4        110.00        143.59        19.95 o                         
  -6   4   4        986.49        971.74        40.34 o                         
  -5   4   4        906.42        926.82        31.43 o                         
  -4   4   4        287.84        290.79        13.85 o                         
  -3   4   4        475.98        472.64        16.34 o                         
  -2   4   4        222.76        196.15         8.17 o                         
  -1   4   4        977.88       1063.15        33.73 o                         
   0   4   4        229.06        215.79        11.79 o                         
   1   4   4        546.17        532.59        19.25 o                         
   2   4   4        770.65        723.00        28.40 o                         
   3   4   4        261.12        193.79        25.36 o                         
   4   4   4       2377.75       2488.14        90.43 o                         
   5   4   4        361.84        280.46        32.12 o                         
   6   4   4        141.86        130.34        25.97 o                         
   7   4   4         27.69         24.76        28.86 o                         
   8   4   4         44.15         51.07        16.66 o                         
   9   4   4          0.77          8.83        11.26 o                         
  10   4   4          5.65         -3.70        25.32 o                         
  11   4   4        119.43         40.24        30.54 o                         
  12   4   4        110.36         59.61        33.57 o                         
 -12   5   4          1.85         35.87        27.26 o                         
 -11   5   4          2.17        -13.65        24.09 o                         
 -10   5   4         45.30         97.72        36.10 o                         
  -9   5   4         18.99         25.24        15.07 o                         
  -8   5   4         83.00         66.48        29.71 o                         
  -7   5   4          0.96         -5.05        14.03 o                         
  -6   5   4         98.98        110.80        15.17 o                         
  -5   5   4         65.26         61.75         6.86 o                         
  -4   5   4          0.38          5.47         6.52 o                         
  -3   5   4        509.62        502.35        24.25 o                         
  -2   5   4        461.22        500.43        24.24 o                         
  -1   5   4          7.81         32.66        10.15 o                         
   0   5   4        231.32        234.00        24.31 o                         
   1   5   4        263.33        250.13        28.12 o                         
   2   5   4          3.21          9.17        12.25 o                         
   3   5   4        419.63        422.07        17.71 o                         
   4   5   4        183.57        153.73        24.81 o                         
   5   5   4        537.98        446.96        46.92 o                         
   6   5   4         33.02         30.38        18.85 o                         
   7   5   4        143.55        176.77        31.90 o                         
   8   5   4        344.09        359.91        40.07 o                         
   9   5   4          1.21         14.61        13.74 o                         
  10   5   4          0.18         -2.77        12.66 o                         
  11   5   4          2.83        -26.89        26.89 o                         
 -11   6   4        182.63        189.39        38.59 o                         
 -10   6   4         15.59         13.40        22.89 o                         
  -9   6   4        359.43        330.44        70.40 o                         
  -8   6   4         23.34         24.55        35.14 o                         
  -7   6   4          2.24          2.06         9.78 o                         
  -6   6   4        352.37        357.96        20.81 o                         
  -5   6   4        283.81        286.40        15.33 o                         
  -4   6   4         34.58         36.13         6.83 o                         
  -3   6   4        376.47        398.85        23.11 o                         
  -2   6   4        605.07        592.88        28.09 o                         
  -1   6   4          1.51         -5.53        11.45 o                         
   0   6   4       1052.24       1070.68        38.90 o                         
   1   6   4         51.19         43.90         5.94 o                         
   2   6   4         30.90         27.23        13.97 o                         
   3   6   4        141.30        162.27        12.77 o                         
   4   6   4        155.07        196.10        31.22 o                         
   5   6   4        835.75        804.35        59.44 o                         
   6   6   4          2.12         12.78        18.78 o                         
   7   6   4         29.07          4.64        16.47 o                         
   8   6   4        200.34        209.99        37.91 o                         
   9   6   4        133.95        139.46        23.20 o                         
  10   6   4         24.07          4.98        15.29 o                         
  11   6   4        146.37        172.37        45.51 o                         
 -11   7   4         96.43         72.73        45.52 o                         
 -10   7   4          4.88         26.71        22.15 o                         
  -9   7   4        648.31        658.08        75.71 o                         
  -8   7   4        179.80        201.14        24.86 o                         
  -7   7   4        100.95        110.08        13.55 o                         
  -6   7   4          0.86          9.01         7.87 o                         
  -5   7   4        103.47        104.04         8.70 o                         
  -4   7   4        109.78        106.45        10.61 o                         
  -3   7   4        155.72        136.25         9.33 o                         
  -2   7   4       1742.70       1633.50        50.91 o                         
  -1   7   4       1390.88       1341.03        46.08 o                         
   0   7   4         40.52         56.89        12.10 o                         
   1   7   4         33.00         40.01        16.85 o                         
   2   7   4       1133.40       1121.58        40.48 o                         
   3   7   4       1104.76       1052.29        35.41 o                         
   4   7   4        360.18        376.79        42.65 o                         
   5   7   4        966.33        992.45        68.06 o                         
   6   7   4       1211.40       1298.61        79.72 o                         
   7   7   4         16.41         33.91        21.54 o                         
   8   7   4         33.75         44.00        23.40 o                         
   9   7   4        245.45        266.84        35.10 o                         
  10   7   4        110.37        133.76        25.27 o                         
  11   7   4        187.19        253.10        56.68 o                         
 -11   8   4         55.70         69.11        24.38 o                         
 -10   8   4          8.49          0.55        27.51 o                         
  -9   8   4        103.92         99.56        19.48 o                         
  -8   8   4         95.07        131.19        23.84 o                         
  -7   8   4       1183.04       1222.08       116.63 o                         
  -6   8   4       1965.47       1883.49        50.08 o                         
  -5   8   4        488.97        514.00        22.69 o                         
  -4   8   4         17.87         25.05        16.96 o                         
  -3   8   4       1983.91       1958.00        58.14 o                         
  -2   8   4       1572.35       1529.64        63.78 o                         
  -1   8   4         41.19         13.29         9.35 o                         
   0   8   4        262.02        277.57        18.67 o                         
   1   8   4        188.24        200.89        11.32 o                         
   2   8   4         60.64         58.57         7.75 o                         
   3   8   4        700.57        716.99        57.85 o                         
   4   8   4       2274.30       2226.53       104.74 o                         
   5   8   4       2000.40       1920.52       101.66 o                         
   6   8   4          6.56         28.76        22.30 o                         
   7   8   4          4.19        -10.08        21.61 o                         
   8   8   4        277.18        288.15        44.46 o                         
   9   8   4         72.78         70.73        29.60 o                         
  10   8   4         30.39         57.51        18.10 o                         
 -10   9   4         11.98          2.96        17.25 o                         
  -9   9   4        221.54        214.86        24.77 o                         
  -8   9   4       1408.43       1590.64        81.93 o                         
  -7   9   4        558.13        614.17        36.59 o                         
  -6   9   4          1.22         27.44        16.51 o                         
  -5   9   4          3.70         12.16         8.47 o                         
  -4   9   4        221.10        222.55        21.50 o                         
  -3   9   4         16.43        -10.41        23.02 o                         
  -2   9   4       2778.07       2805.09        77.32 o                         
  -1   9   4       7276.59       6867.41       281.76 o                         
   0   9   4        292.38        313.68        25.55 o                         
   1   9   4        147.16        146.78        17.27 o                         
   2   9   4        530.82        549.85        24.03 o                         
   3   9   4       1374.28       1325.45        45.27 o                         
   4   9   4         25.60         17.73        15.74 o                         
   5   9   4        416.42        428.29        50.57 o                         
   6   9   4        477.45        488.12        55.70 o                         
   7   9   4        141.15        153.56        36.52 o                         
   8   9   4          9.66         36.98        25.34 o                         
   9   9   4        926.98        938.33        82.30 o                         
  10   9   4        509.43        656.20       117.17 o                         
  -9  10   4         18.72         27.80        13.91 o                         
  -8  10   4         64.73         98.95        20.73 o                         
  -7  10   4       2056.56       2153.15       119.22 o                         
  -6  10   4        767.59        833.20        42.03 o                         
  -5  10   4        398.50        381.66        27.87 o                         
  -4  10   4        716.73        647.24        32.67 o                         
  -3  10   4       1656.27       1543.57        49.53 o                         
  -2  10   4        875.40        912.88        51.07 o                         
  -1  10   4        181.10        178.36        17.57 o                         
   0  10   4          8.06         15.35        11.65 o                         
   1  10   4         82.69         82.76        16.45 o                         
   2  10   4        119.94        115.49        17.98 o                         
   3  10   4       1059.25        980.04        76.37 o                         
   4  10   4       4678.75       4421.67       168.08 o                         
   5  10   4        748.82        706.00        40.32 o                         
   6  10   4        101.16        102.17        19.42 o                         
   7  10   4         22.90         44.41        28.14 o                         
   8  10   4         15.19         -3.03        26.84 o                         
   9  10   4         24.21         23.31        28.08 o                         
  -9  11   4        135.17        141.29        22.96 o                         
  -8  11   4       1155.22       1194.83        55.15 o                         
  -7  11   4        312.02        325.28        30.05 o                         
  -6  11   4         25.97         16.25        13.85 o                         
  -5  11   4         68.71         82.65        16.03 o                         
  -4  11   4        179.81        155.45        19.81 o                         
  -3  11   4        388.47        387.27        27.52 o                         
  -2  11   4       1097.70       1116.75        71.10 o                         
  -1  11   4       2526.88       2478.96       109.18 o                         
   0  11   4        671.97        660.50        69.03 o                         
   1  11   4        784.91        799.20        73.58 o                         
   2  11   4        251.51        254.71        42.59 o                         
   3  11   4        342.05        309.76        48.21 o                         
   4  11   4         12.67         12.46        20.70 o                         
   5  11   4         27.45         12.24        21.90 o                         
   6  11   4        144.82        160.41        39.66 o                         
   7  11   4        405.75        467.20        61.50 o                         
   8  11   4         50.39         87.87        33.93 o                         
  -8  12   4         67.85         93.29        19.10 o                         
  -7  12   4        255.08        248.55        26.96 o                         
  -6  12   4        318.52        366.28        31.02 o                         
  -5  12   4        963.07        963.50        47.16 o                         
  -4  12   4        436.03        431.85        31.76 o                         
  -3  12   4        222.07        209.72        20.99 o                         
  -2  12   4        258.84        277.76        25.76 o                         
  -1  12   4        154.89        150.66        18.56 o                         
   0  12   4        105.19        105.53        20.73 o                         
   1  12   4        366.22        380.57        33.87 o                         
   2  12   4        176.01        244.67        44.28 o                         
   3  12   4        318.02        338.39        52.60 o                         
   4  12   4       1090.69       1023.49        88.45 o                         
   5  12   4        346.17        356.52        57.78 o                         
   6  12   4        294.58        377.00        56.83 o                         
   7  12   4         10.80        -33.55        33.55 o                         
  -7  13   4         54.85         59.52        20.61 o                         
  -6  13   4         89.22        101.96        19.12 o                         
  -5  13   4          5.25         10.17        17.51 o                         
  -4  13   4         53.11         50.15        21.61 o                         
  -3  13   4        486.27        480.27        28.78 o                         
  -2  13   4        216.79        254.25        24.05 o                         
  -1  13   4        247.61        257.92        31.12 o                         
   0  13   4        454.08        391.62        37.71 o                         
   1  13   4        530.97        559.86        64.82 o                         
   2  13   4         55.07         11.41        26.92 o                         
   3  13   4          1.41         -4.49        26.21 o                         
   4  13   4          6.50        -16.13        26.61 o                         
   5  13   4         18.52        -14.07        26.55 o                         
   6  13   4        200.37        256.97        50.30 o                         
  -5  14   4        217.00        204.61        25.84 o                         
  -4  14   4         73.30         89.36        25.87 o                         
  -3  14   4         41.03         30.85        11.33 o                         
  -2  14   4         20.56         -8.52        11.21 o                         
  -1  14   4         82.44         61.22        19.50 o                         
   0  14   4         98.15         69.13        29.63 o                         
   1  14   4         42.33         86.49        34.69 o                         
   2  14   4        471.79        519.92        67.34 o                         
   3  14   4        123.42        131.22        38.81 o                         
   4  14   4         83.27         51.35        27.66 o                         
   5  14   4          2.73        -40.91        40.91 o                         
  -3  15   4         82.77         94.12        39.20 o                         
  -2  15   4         53.49         59.35        16.94 o                         
  -1  15   4         37.67         22.18        18.30 o                         
   0  15   4          5.86        -12.97        17.59 o                         
   1  15   4        181.26        188.96        31.63 o                         
   2  15   4          0.94        -12.61        32.66 o                         
   3  15   4        180.18        155.09        39.16 o                         
 -12   1   5          0.19        -18.33        18.85 o                         
 -11   1   5         64.47         58.83        20.74 o                         
 -10   1   5         24.95         11.28        21.46 o                         
  -9   1   5        179.30        181.52        25.87 o                         
  -8   1   5        836.70        778.67        44.57 o                         
  -7   1   5        293.67        318.72        24.76 o                         
  -6   1   5         81.03         74.56        12.25 o                         
  -5   1   5        407.63        460.30        20.86 o                         
  -4   1   5        361.32        366.23        16.44 o                         
  -3   1   5       1009.11       1041.13        21.01 o                         
  -2   1   5         16.29         20.56         3.26 o                         
  -1   1   5        266.41        288.66        10.78 o                         
   0   1   5          2.04          7.53         4.73 o                         
   1   1   5       1228.94       1306.40        22.13 o                         
   2   1   5        621.87        634.54        20.37 o                         
   3   1   5       2629.53       2680.35        40.52 o                         
   4   1   5        103.06         94.68         8.39 o                         
   5   1   5        332.88        301.64        15.66 o                         
   6   1   5        359.81        328.36        17.80 o                         
   7   1   5         86.98         80.49        11.65 o                         
   8   1   5          0.05          0.75         9.37 o                         
   9   1   5        103.12        102.33        16.18 o                         
  10   1   5         42.59         47.69        23.14 o                         
  11   1   5          1.03         19.29        21.18 o                         
  12   1   5         20.78         13.08        39.07 o                         
 -12   2   5         18.48          4.75        22.19 o                         
 -11   2   5        313.04        324.68        47.09 o                         
 -10   2   5       1122.95       1113.90       122.54 o                         
  -9   2   5         97.36         72.84        22.00 o                         
  -8   2   5        197.90        186.69        15.42 o                         
  -7   2   5        152.62        165.15        16.29 o                         
  -6   2   5         51.15         50.77        11.19 o                         
  -5   2   5        102.41         95.40         9.25 o                         
  -4   2   5       1573.47       1576.02        47.65 o                         
  -3   2   5       6877.87       7410.29        57.62 o                         
  -2   2   5      13426.62      14077.99       100.63 o                         
  -1   2   5       3591.74       4188.42        76.18 o                         
   0   2   5        776.89        786.51        32.14 o                         
   1   2   5       1560.31       1562.21        38.33 o                         
   2   2   5        895.32        869.30        27.30 o                         
   3   2   5       1639.65       1868.83        38.87 o                         
   4   2   5       1194.54       1184.93        37.62 o                         
   5   2   5       1533.86       1638.04        37.77 o                         
   6   2   5        168.63        150.21        12.38 o                         
   7   2   5        406.76        397.44        20.40 o                         
   8   2   5       1096.82       1007.19        32.70 o                         
   9   2   5        423.59        428.31        27.70 o                         
  10   2   5          2.22        -20.47        20.47 o                         
  11   2   5         50.30         72.10        60.74 o                         
  12   2   5          9.38        -14.88        21.52 o                         
 -12   3   5         18.48        -13.61        27.80 o                         
 -11   3   5        194.81        196.34        31.88 o                         
 -10   3   5        149.83        108.92        35.12 o                         
  -9   3   5       1375.35       1314.35        63.14 o                         
  -8   3   5       2217.44       2394.52       117.81 o                         
  -7   3   5        912.30        899.05        32.91 o                         
  -6   3   5        483.43        481.30        24.03 o                         
  -5   3   5       3201.36       3055.63        36.03 o                         
  -4   3   5       3630.81       3726.02        57.02 o                         
  -3   3   5       1446.93       1542.27        37.96 o                         
  -2   3   5          5.19         19.64         2.78 o                         
  -1   3   5        690.51        692.64        21.67 o                         
   0   3   5        632.68        693.87        22.79 o                         
   1   3   5       2633.91       2670.43        82.58 o                         
   2   3   5       4312.73       4238.92       110.17 o                         
   3   3   5       7178.50       7521.27       158.31 o                         
   4   3   5       2433.79       2411.69        59.50 o                         
   5   3   5         64.35         74.41        12.98 o                         
   6   3   5        375.66        362.17        26.87 o                         
   7   3   5        214.14        215.59        18.95 o                         
   8   3   5          2.45         -8.39        10.24 o                         
   9   3   5        483.48        492.83        31.12 o                         
  10   3   5        251.75        197.34        30.38 o                         
  11   3   5         17.73         -4.07        20.79 o                         
 -12   4   5        138.81        121.24        35.53 o                         
 -11   4   5        469.50        471.10        35.80 o                         
 -10   4   5       2419.90       2347.17       156.30 o                         
  -9   4   5       2364.82       2117.13       168.80 o                         
  -8   4   5          9.11         10.43        10.74 o                         
  -7   4   5        123.63        122.46        11.97 o                         
  -6   4   5         76.59         91.32        15.03 o                         
  -5   4   5         95.26        104.70         9.66 o                         
  -4   4   5       4021.91       4194.67        63.06 o                         
  -3   4   5      13593.02      13866.28       116.29 o                         
  -2   4   5      10211.88      10536.26        77.23 o                         
  -1   4   5         52.36         73.94         8.22 o                         
   0   4   5       2279.14       2235.51        27.08 o                         
   1   4   5       5134.18       5129.77        75.99 o                         
   2   4   5       2776.79       2699.63        59.18 o                         
   3   4   5        739.11        690.76        49.44 o                         
   4   4   5       1290.26       1290.19        48.43 o                         
   5   4   5        615.93        639.71        47.52 o                         
   6   4   5        582.55        598.79        34.96 o                         
   7   4   5       1733.72       1800.92        69.53 o                         
   8   4   5       1890.26       1969.45        69.88 o                         
   9   4   5        649.29        693.36        45.01 o                         
  10   4   5         64.26         87.14        51.86 o                         
  11   4   5         64.65         65.87        34.61 o                         
 -11   5   5         80.62         17.30        49.13 o                         
 -10   5   5         38.01         46.19        25.84 o                         
  -9   5   5       1905.46       1718.86       104.29 o                         
  -8   5   5       2714.15       2905.33       266.60 o                         
  -7   5   5        643.67        649.97        29.65 o                         
  -6   5   5       1187.55       1185.69        46.58 o                         
  -5   5   5       4917.30       4832.61        66.88 o                         
  -4   5   5       8492.77       8523.02       135.61 o                         
  -3   5   5        372.26        402.47        13.96 o                         
  -2   5   5        671.83        667.34        23.91 o                         
  -1   5   5        988.10        965.31        36.91 o                         
   0   5   5        299.99        284.00        20.65 o                         
   1   5   5        640.50        591.08        43.94 o                         
   2   5   5       9662.74       8977.86       104.54 o                         
   3   5   5       7305.14       6647.37       102.23 o                         
   4   5   5       2174.22       2178.28        91.61 o                         
   5   5   5        883.49        869.30        61.05 o                         
   6   5   5        296.97        308.70        28.30 o                         
   7   5   5        169.15        181.21        23.42 o                         
   8   5   5         10.29         13.87        29.87 o                         
   9   5   5        609.91        631.86        43.85 o                         
  10   5   5        224.16        262.80        30.57 o                         
  11   5   5         15.58         65.17        37.51 o                         
 -11   6   5        624.02        672.39        98.13 o                         
 -10   6   5       1566.56       1528.91       105.42 o                         
  -9   6   5       1337.23       1391.06        98.04 o                         
  -8   6   5         92.11         91.02        41.97 o                         
  -7   6   5         15.96          5.67         9.26 o                         
  -6   6   5         14.25         13.92        10.33 o                         
  -5   6   5        137.67        144.84        12.26 o                         
  -4   6   5       3084.44       2999.19        58.16 o                         
  -3   6   5       6387.91       6499.71        92.20 o                         
  -2   6   5       9256.75       9473.17       132.64 o                         
  -1   6   5        407.61        382.71        24.16 o                         
   0   6   5       1757.55       1664.25        76.98 o                         
   1   6   5       2391.94       2197.61        88.99 o                         
   2   6   5       1327.87       1255.38        68.10 o                         
   3   6   5         81.65         83.86         9.81 o                         
   4   6   5        486.30        515.23        48.83 o                         
   5   6   5       1131.35       1097.88        70.44 o                         
   6   6   5        904.29        901.66        65.97 o                         
   7   6   5        994.13       1291.54        84.18 o                         
   8   6   5       1465.44       1486.40       107.32 o                         
   9   6   5        877.05        922.73        53.68 o                         
  10   6   5         60.69         70.79        20.00 o                         
  11   6   5         23.66         13.84        28.78 o                         
 -11   7   5          9.79          3.15        33.59 o                         
 -10   7   5        159.71        137.70        37.30 o                         
  -9   7   5        593.23        629.12        52.64 o                         
  -8   7   5       1664.05       1820.60       133.62 o                         
  -7   7   5        834.72        904.19        36.47 o                         
  -6   7   5        604.48        669.57        38.30 o                         
  -5   7   5       2181.67       2164.61        49.63 o                         
  -4   7   5        973.08        969.50        31.12 o                         
  -3   7   5        619.67        554.68        31.07 o                         
  -2   7   5        638.79        702.67        34.37 o                         
  -1   7   5        280.62        271.35        22.52 o                         
   0   7   5       1200.78       1210.53        46.37 o                         
   1   7   5       2148.46       1973.20        35.29 o                         
   2   7   5       3187.79       3079.21       116.03 o                         
   3   7   5       4392.90       4368.74       151.64 o                         
   4   7   5       1160.34       1186.85        74.83 o                         
   5   7   5        116.23         98.40        26.73 o                         
   6   7   5        236.50        215.94        35.45 o                         
   7   7   5         16.97         66.00        29.38 o                         
   8   7   5          1.47         21.13        14.98 o                         
   9   7   5        248.66        271.02        32.60 o                         
  10   7   5        195.77        234.04        30.69 o                         
 -10   8   5        508.59        566.52        69.36 o                         
  -9   8   5         61.63         67.14        26.29 o                         
  -8   8   5        350.31        345.43        34.42 o                         
  -7   8   5        367.03        388.26        25.29 o                         
  -6   8   5          3.10         15.71        10.74 o                         
  -5   8   5        413.61        401.17        18.40 o                         
  -4   8   5       1101.88       1138.54        45.36 o                         
  -3   8   5       2714.06       2623.44        69.92 o                         
  -2   8   5       6250.72       5811.11       221.93 o                         
  -1   8   5        858.50        797.49        38.39 o                         
   0   8   5        949.52        945.97        53.78 o                         
   1   8   5        563.28        415.42        59.01 o                         
   2   8   5         96.61         92.59         9.21 o                         
   3   8   5        370.06        324.82        22.81 o                         
   4   8   5        171.39        179.86        33.26 o                         
   5   8   5        798.86        796.03        66.83 o                         
   6   8   5        423.60        409.14        52.56 o                         
   7   8   5        362.93        399.77        49.82 o                         
   8   8   5        580.67        618.97        64.34 o                         
   9   8   5        299.47        314.27        29.63 o                         
  10   8   5          6.66         78.52        27.81 o                         
 -10   9   5         82.66         48.68        40.61 o                         
  -9   9   5         47.19         63.36        16.78 o                         
  -8   9   5        138.73        167.33        26.22 o                         
  -7   9   5        460.03        456.16        38.48 o                         
  -6   9   5        556.94        585.07        30.27 o                         
  -5   9   5         53.16         43.92         9.82 o                         
  -4   9   5         79.61         80.66        15.46 o                         
  -3   9   5        339.52        329.65        26.74 o                         
  -2   9   5       1186.47       1155.19        48.36 o                         
  -1   9   5         16.65          9.73        11.36 o                         
   0   9   5        927.91        973.83        36.87 o                         
   1   9   5       2470.85       2470.22        83.22 o                         
   2   9   5        175.18        171.81        19.66 o                         
   3   9   5        167.02        136.31        29.65 o                         
   4   9   5        534.14        514.96        56.16 o                         
   5   9   5         21.15         17.85        21.88 o                         
   6   9   5         46.34         58.65        29.38 o                         
   7   9   5          0.02          8.54        24.85 o                         
   8   9   5          7.78         31.31        23.79 o                         
   9   9   5         54.81         62.67        28.92 o                         
  -9  10   5          9.95         21.83        16.13 o                         
  -8  10   5         55.37         38.15        15.25 o                         
  -7  10   5        300.04        338.17        32.19 o                         
  -6  10   5         41.18         15.23        16.10 o                         
  -5  10   5        353.46        345.62        44.50 o                         
  -4  10   5        104.83        101.38        17.38 o                         
  -3  10   5         10.15         19.35        12.26 o                         
  -2  10   5        418.93        398.74        25.84 o                         
  -1  10   5         48.85         23.84        10.12 o                         
   0  10   5        624.61        577.81        52.60 o                         
   1  10   5         28.75         17.44        10.91 o                         
   2  10   5         80.73         85.02        15.28 o                         
   3  10   5         33.22         -6.75        24.46 o                         
   4  10   5         64.84         47.86        26.32 o                         
   5  10   5        175.96        125.85        34.12 o                         
   6  10   5        198.36        198.09        39.86 o                         
   7  10   5         15.47          8.22        23.17 o                         
   8  10   5          4.25         57.45        29.36 o                         
   9  10   5         11.58         49.00        32.24 o                         
  -8  11   5         55.59         66.39        19.20 o                         
  -7  11   5          1.62        -10.37        15.56 o                         
  -6  11   5        416.34        461.15        33.97 o                         
  -5  11   5        125.51        109.82        17.76 o                         
  -4  11   5        123.81        136.23        17.99 o                         
  -3  11   5         55.96         42.51        12.66 o                         
  -2  11   5        155.51        182.61        20.03 o                         
  -1  11   5        134.86        132.86        17.37 o                         
   0  11   5        140.42        179.24        28.34 o                         
   1  11   5        229.49        204.13        25.90 o                         
   2  11   5          0.07        -30.59        30.59 o                         
   3  11   5        663.58        582.69        62.04 o                         
   4  11   5         21.83         66.31        33.09 o                         
   5  11   5         79.87        112.36        35.96 o                         
   6  11   5          6.25         21.70        28.65 o                         
   7  11   5          6.85         27.66        27.45 o                         
   8  11   5         67.59        106.18        37.71 o                         
  -7  12   5         65.92         57.86        23.60 o                         
  -6  12   5         91.68         74.76        17.17 o                         
  -5  12   5         72.85         67.27        16.28 o                         
  -4  12   5         66.76         64.86        20.46 o                         
  -3  12   5        678.75        669.77        36.80 o                         
  -2  12   5         75.12         45.45        12.26 o                         
  -1  12   5          1.79         -6.85        11.78 o                         
   0  12   5         42.92         41.79        15.97 o                         
   1  12   5        208.77        226.47        28.35 o                         
   2  12   5        194.11        167.88        40.84 o                         
   3  12   5         87.14         55.02        25.92 o                         
   4  12   5        441.05        430.38        58.45 o                         
   5  12   5         12.95         30.33        26.77 o                         
   6  12   5         38.79         26.96        28.31 o                         
   7  12   5         29.21         11.26        26.67 o                         
  -6  13   5         94.86         83.28        19.51 o                         
  -5  13   5        357.59        333.60        29.47 o                         
  -4  13   5        926.45        925.09        47.34 o                         
  -3  13   5        117.28        101.58        17.68 o                         
  -2  13   5        831.10        860.79        55.07 o                         
  -1  13   5        106.60         98.07        33.00 o                         
   0  13   5        248.80        253.98        30.67 o                         
   1  13   5         10.35         49.29        30.35 o                         
   2  13   5        248.95        273.89        47.83 o                         
   3  13   5        735.94        675.71        73.81 o                         
   4  13   5          9.23         84.48        36.89 o                         
   5  13   5          1.55          5.05        29.12 o                         
   6  13   5         95.23         95.34        35.66 o                         
  -5  14   5         26.77         66.19        27.30 o                         
  -4  14   5        144.18        142.09        22.13 o                         
  -3  14   5        543.61        536.72        45.82 o                         
  -2  14   5         44.57         40.33        23.21 o                         
  -1  14   5        289.95        270.51        63.56 o                         
   0  14   5         90.40         26.81        23.41 o                         
   1  14   5        268.44        229.64        43.86 o                         
   2  14   5         94.03        124.78        42.24 o                         
   3  14   5         21.52         -8.41        26.41 o                         
   4  14   5        201.31        167.55        42.52 o                         
  -2  15   5         94.23        115.53        21.56 o                         
  -1  15   5         38.59         29.15        17.35 o                         
   0  15   5          8.73         37.92        26.00 o                         
   1  15   5          4.86          4.45        24.62 o                         
   2  15   5        156.33        171.07        45.30 o                         
 -12   0   6         14.15         56.07        35.85 o                         
 -11   0   6        903.79       1002.07        90.19 o                         
 -10   0   6       3542.53       3462.88       156.88 o                         
  -9   0   6       1309.39       1281.10        85.85 o                         
  -8   0   6        361.33        351.30        43.26 o                         
  -7   0   6         80.12         90.45        20.97 o                         
  -6   0   6      19058.00      17808.49       212.39 o                         
  -5   0   6       3960.51       3806.07        63.51 o                         
  -4   0   6         60.22         70.77         9.43 o                         
  -3   0   6        553.50        651.46        36.97 o                         
  -2   0   6        827.87        832.11        39.75 o                         
  -1   0   6       3343.89       3608.99        62.41 o                         
   0   0   6      10970.21      10832.77       289.69 o                         
   1   0   6      16661.32      17607.78       207.25 o                         
   2   0   6       3549.23       3577.58        64.78 o                         
   3   0   6       1471.47       1486.01        43.75 o                         
   4   0   6       1740.11       1743.66        51.29 o                         
   5   0   6       1750.44       1730.69        53.80 o                         
   6   0   6        329.05        276.77        22.84 o                         
   7   0   6         16.84          5.29        10.08 o                         
   8   0   6        462.88        451.57        33.02 o                         
   9   0   6        689.25        638.71        62.10 o                         
  10   0   6        185.63        210.52        42.37 o                         
  11   0   6        636.27        627.68        73.64 o                         
 -12   1   6       1248.11       1269.32        75.93 o                         
 -11   1   6       2203.20       2142.86        92.11 o                         
 -10   1   6        769.64        734.97        54.15 o                         
  -9   1   6        180.02        183.63        25.53 o                         
  -8   1   6        221.50        196.03        23.19 o                         
  -7   1   6        624.41        632.72        29.98 o                         
  -6   1   6        493.11        543.63        21.91 o                         
  -5   1   6       9770.90       9792.33       129.42 o                         
  -4   1   6       5636.37       5902.01        95.96 o                         
  -3   1   6       2604.06       2666.78        40.94 o                         
  -2   1   6       4346.25       4560.98        48.95 o                         
  -1   1   6       4537.18       4715.75        51.73 o                         
   0   1   6       5134.69       5175.03        67.34 o                         
   1   1   6         25.67         18.62         3.60 o                         
   2   1   6        418.86        385.76        17.40 o                         
   3   1   6        656.50        636.81        23.44 o                         
   4   1   6        214.07        211.40        12.93 o                         
   5   1   6       1632.69       1549.45        36.83 o                         
   6   1   6      13278.29      13821.83       208.04 o                         
   7   1   6       1126.31       1112.12        34.65 o                         
   8   1   6        298.22        295.78        21.31 o                         
   9   1   6          5.52         -9.67        11.23 o                         
  10   1   6         19.14         51.92        17.55 o                         
  11   1   6        114.71         53.79        19.12 o                         
 -12   2   6          6.57        -13.33        19.98 o                         
 -11   2   6        311.13        359.89        40.17 o                         
 -10   2   6       1203.78       1131.56        69.55 o                         
  -9   2   6       1545.42       1495.03        82.86 o                         
  -8   2   6       1311.85       1315.77        46.89 o                         
  -7   2   6         82.36        106.46        12.57 o                         
  -6   2   6       6446.16       6108.55       116.85 o                         
  -5   2   6       3968.00       4158.88        46.58 o                         
  -4   2   6        473.40        494.07        15.91 o                         
  -3   2   6        526.74        515.43        17.28 o                         
  -2   2   6        549.10        611.10        17.19 o                         
  -1   2   6       1847.14       1967.77        30.84 o                         
   0   2   6       4624.35       4624.41       182.68 o                         
   1   2   6       7897.86       7757.59        90.95 o                         
   2   2   6       6122.73       6479.91        77.46 o                         
   3   2   6       1098.92       1063.81        59.79 o                         
   4   2   6        219.35        225.13        14.95 o                         
   5   2   6       1040.72       1033.25        24.16 o                         
   6   2   6        114.43         98.43        10.48 o                         
   7   2   6         20.72         15.03        10.45 o                         
   8   2   6       1278.62       1151.45        67.80 o                         
   9   2   6        280.76        249.92        22.66 o                         
  10   2   6        112.74        117.79        26.74 o                         
  11   2   6        257.55        292.46        56.80 o                         
 -12   3   6        663.71        633.46        44.10 o                         
 -11   3   6        391.04        309.52        43.92 o                         
 -10   3   6        253.32        229.76        26.12 o                         
  -9   3   6          4.27         12.16        12.70 o                         
  -8   3   6        347.04        321.28        21.26 o                         
  -7   3   6        171.32        161.91        16.17 o                         
  -6   3   6        635.48        667.02        28.79 o                         
  -5   3   6       1249.80       1261.45        33.03 o                         
  -4   3   6       3497.85       3490.67        64.55 o                         
  -3   3   6       1726.30       1787.92        31.39 o                         
  -2   3   6       1451.63       1438.33        23.16 o                         
  -1   3   6       1916.77       2028.84        47.04 o                         
   0   3   6        747.47        784.93        29.93 o                         
   1   3   6        832.23        828.07        49.08 o                         
   2   3   6        517.50        504.23        40.13 o                         
   3   3   6        589.07        579.92        27.54 o                         
   4   3   6        229.62        236.76        20.23 o                         
   5   3   6        732.93        687.65        36.29 o                         
   6   3   6       3748.56       3868.33        90.75 o                         
   7   3   6        275.14        316.67        28.20 o                         
   8   3   6        120.32        122.28        18.48 o                         
   9   3   6         47.59         25.71        26.26 o                         
  10   3   6         29.70         19.53        26.62 o                         
  11   3   6         19.32         44.03        29.76 o                         
 -12   4   6          0.32          5.03        20.93 o                         
 -11   4   6         65.97         35.64        48.76 o                         
 -10   4   6        107.40         66.32        19.64 o                         
  -9   4   6        265.22        242.19        29.80 o                         
  -8   4   6        607.66        601.45        31.00 o                         
  -7   4   6         58.48        102.07        17.46 o                         
  -6   4   6        563.16        499.44        57.20 o                         
  -5   4   6        440.17        442.63        19.99 o                         
  -4   4   6        263.96        270.41        13.16 o                         
  -3   4   6        204.32        198.41        11.01 o                         
  -2   4   6        117.45        139.71         7.20 o                         
  -1   4   6       1498.04       1533.70        41.17 o                         
   0   4   6       1800.68       1893.14        55.39 o                         
   1   4   6        217.83        195.20        14.96 o                         
   2   4   6       1282.24       1323.43        65.63 o                         
   3   4   6        430.81        427.34        39.15 o                         
   4   4   6         65.09         51.82        14.84 o                         
   5   4   6         20.29         37.40        10.92 o                         
   6   4   6         13.47         19.47        12.16 o                         
   7   4   6         12.53         -7.20        12.75 o                         
   8   4   6        271.69        342.03        31.52 o                         
   9   4   6         59.79         54.00        18.86 o                         
  10   4   6        177.62        154.46        24.41 o                         
  11   4   6         10.54          6.45        26.11 o                         
 -11   5   6         37.99         51.53        21.04 o                         
 -10   5   6         25.61         26.17        24.43 o                         
  -9   5   6        240.51        129.27        30.12 o                         
  -8   5   6        143.82        113.42        16.75 o                         
  -7   5   6        620.31        596.54        41.76 o                         
  -6   5   6         82.97         77.35        14.54 o                         
  -5   5   6          8.69         -0.27         6.10 o                         
  -4   5   6         59.15         66.81         6.78 o                         
  -3   5   6         34.18         40.39         8.45 o                         
  -2   5   6        111.75        105.22        13.96 o                         
  -1   5   6          3.05         -5.76         7.52 o                         
   0   5   6         54.60         53.42         4.13 o                         
   1   5   6        139.58        141.73        11.65 o                         
   2   5   6         91.05         98.94         9.91 o                         
   3   5   6         79.38         90.41         9.34 o                         
   4   5   6        182.89        181.48        21.61 o                         
   5   5   6          0.71         -4.33        15.55 o                         
   6   5   6        375.82        439.11        32.41 o                         
   7   5   6         21.73         31.80        13.64 o                         
   8   5   6          9.24         15.82        14.52 o                         
   9   5   6         11.70          8.64        13.90 o                         
  10   5   6         11.35         -6.70        16.40 o                         
  11   5   6         12.88         13.79        25.81 o                         
 -11   6   6          0.56        -30.54        31.14 o                         
 -10   6   6         72.73        116.44        36.57 o                         
  -9   6   6         98.38        108.00        35.54 o                         
  -8   6   6          4.04          5.57         9.82 o                         
  -7   6   6        392.83        323.95        28.11 o                         
  -6   6   6         10.23          4.30        10.22 o                         
  -5   6   6        213.28        221.93        16.09 o                         
  -4   6   6          0.91          0.37         6.25 o                         
  -3   6   6        525.56        490.92        27.96 o                         
  -2   6   6        145.41        129.53        12.63 o                         
  -1   6   6         88.90         71.80        10.65 o                         
   0   6   6        149.43        134.46        16.73 o                         
   1   6   6        325.60        336.08        35.89 o                         
   2   6   6         24.18         18.75        15.16 o                         
   3   6   6          6.13          4.44         2.95 o                         
   4   6   6         72.69         53.90        28.03 o                         
   5   6   6        421.76        435.05        33.67 o                         
   6   6   6        364.85        374.65        44.80 o                         
   7   6   6        487.31        501.21        37.69 o                         
   8   6   6        299.70        292.81        30.62 o                         
   9   6   6         46.77         84.40        21.03 o                         
  10   6   6         76.16         96.91        22.67 o                         
 -11   7   6        507.52        529.73        69.32 o                         
 -10   7   6         34.19         66.30        34.86 o                         
  -9   7   6        209.15        233.53        47.99 o                         
  -8   7   6         12.77          9.36        12.76 o                         
  -7   7   6        340.60        326.31        28.85 o                         
  -6   7   6          1.72         28.35        14.13 o                         
  -5   7   6        187.32        206.64        16.29 o                         
  -4   7   6       2705.27       2685.22       125.94 o                         
  -3   7   6        994.78       1013.67        35.29 o                         
  -2   7   6         58.07         55.21        12.63 o                         
  -1   7   6        684.14        676.74        36.28 o                         
   0   7   6        883.31        856.95        40.58 o                         
   1   7   6        153.43        128.91        24.85 o                         
   2   7   6        362.82        337.36        39.97 o                         
   3   7   6        335.26        352.98        22.22 o                         
   4   7   6          2.10         -7.54        17.27 o                         
   5   7   6         58.74         41.93        23.15 o                         
   6   7   6        265.33        363.17        48.95 o                         
   7   7   6        904.19        971.54        55.61 o                         
   8   7   6          4.04         -5.95        15.22 o                         
   9   7   6          9.53         24.01        25.53 o                         
  10   7   6        112.96        127.30        30.69 o                         
 -10   8   6        939.31        911.92        85.59 o                         
  -9   8   6        329.24        336.12        34.13 o                         
  -8   8   6         15.31         28.36        16.66 o                         
  -7   8   6        581.77        533.03        30.55 o                         
  -6   8   6       1011.50       1113.50        49.46 o                         
  -5   8   6        735.62        770.41        30.96 o                         
  -4   8   6          7.91          0.06        11.13 o                         
  -3   8   6         54.17         50.32        13.09 o                         
  -2   8   6          2.84         -5.79        11.19 o                         
  -1   8   6         25.24         24.41        21.35 o                         
   0   8   6       2134.38       2021.78        65.20 o                         
   1   8   6       3214.58       2927.37       118.17 o                         
   2   8   6        233.46        236.51        36.30 o                         
   3   8   6         57.88         53.00        13.29 o                         
   4   8   6        366.63        325.41        43.40 o                         
   5   8   6        867.70        856.00        70.21 o                         
   6   8   6        132.06        106.29        33.43 o                         
   7   8   6        312.78        373.34        54.36 o                         
   8   8   6        358.60        389.76        54.81 o                         
   9   8   6         12.36          1.49        28.61 o                         
  10   8   6          9.51          6.96        31.03 o                         
 -10   9   6         38.27         13.86        28.37 o                         
  -9   9   6          4.10         37.21        18.05 o                         
  -8   9   6         39.53         81.00        23.30 o                         
  -7   9   6         19.31          1.23        26.00 o                         
  -6   9   6         97.42        102.75        22.43 o                         
  -5   9   6       2695.43       2701.74        78.19 o                         
  -4   9   6       1886.02       1986.19        53.02 o                         
  -3   9   6        395.13        408.06        30.47 o                         
  -2   9   6        157.27        135.22        20.05 o                         
  -1   9   6       2290.21       2273.71        71.14 o                         
   0   9   6       1195.56       1221.72        76.58 o                         
   1   9   6        137.36        132.73        19.19 o                         
   2   9   6          0.65         12.40        10.96 o                         
   3   9   6         78.75         85.42        26.80 o                         
   4   9   6        114.95        105.18        31.58 o                         
   5   9   6        460.84        513.32        58.18 o                         
   6   9   6       1893.07       1917.00       111.04 o                         
   7   9   6        640.82        658.31        70.27 o                         
   8   9   6         16.64         10.37        26.19 o                         
   9   9   6          4.15         38.23        21.57 o                         
  -9  10   6        292.71        329.36        31.13 o                         
  -8  10   6         57.11         62.40        22.29 o                         
  -7  10   6        156.51        132.85        23.59 o                         
  -6  10   6       2494.15       2514.52       122.23 o                         
  -5  10   6        791.42        801.47        43.66 o                         
  -4  10   6          3.33        -17.19        26.39 o                         
  -3  10   6         62.83         61.76        17.32 o                         
  -2  10   6        613.96        605.34        38.54 o                         
  -1  10   6        100.19         84.99        17.75 o                         
   0  10   6       1129.72       1093.85        53.04 o                         
   1  10   6       3768.01       3829.14       199.87 o                         
   2  10   6        513.06        512.40        43.63 o                         
   3  10   6        339.19        320.60        45.38 o                         
   4  10   6        193.06        190.11        38.19 o                         
   5  10   6        419.39        406.79        56.06 o                         
   6  10   6          0.25         47.00        29.18 o                         
   7  10   6         14.29         80.46        36.16 o                         
   8  10   6        135.77        173.46        46.53 o                         
  -8  11   6          3.84         -8.15        16.15 o                         
  -7  11   6         70.82         84.90        19.48 o                         
  -6  11   6        107.50         95.01        21.79 o                         
  -5  11   6       1104.57       1051.45        59.01 o                         
  -4  11   6        497.11        518.26        42.02 o                         
  -3  11   6       1080.17       1127.97        46.23 o                         
  -2  11   6        575.87        562.58        32.75 o                         
  -1  11   6        533.79        525.23        31.70 o                         
   0  11   6        744.73        749.43        63.92 o                         
   1  11   6          7.94         16.36        12.42 o                         
   2  11   6         63.87         65.82        33.20 o                         
   3  11   6        200.58        244.17        46.27 o                         
   4  11   6         73.87        104.37        35.05 o                         
   5  11   6        298.11        261.14        48.88 o                         
   6  11   6       1208.86       1201.92        95.57 o                         
   7  11   6        305.87        330.01        57.45 o                         
   8  11   6        127.22        244.40        53.14 o                         
  -7  12   6        175.10        137.91        23.36 o                         
  -6  12   6        735.37        796.00        64.22 o                         
  -5  12   6        201.64        215.73        30.87 o                         
  -4  12   6          6.78         -0.83        16.94 o                         
  -3  12   6          3.95         -5.28        12.24 o                         
  -2  12   6         76.83         61.26        14.16 o                         
  -1  12   6        369.53        373.12        49.41 o                         
   0  12   6        455.83        550.60        41.78 o                         
   1  12   6        798.30        757.71        70.11 o                         
   2  12   6        377.57        322.51        51.67 o                         
   3  12   6        468.79        455.63        61.77 o                         
   4  12   6        120.04        144.34        39.87 o                         
   5  12   6         46.70         88.17        37.29 o                         
   6  12   6          0.92        -28.29        28.29 o                         
   7  12   6          1.59         49.76        35.58 o                         
  -6  13   6        143.28         85.64        24.00 o                         
  -5  13   6         77.67         60.62        26.80 o                         
  -4  13   6        213.50        210.90        35.82 o                         
  -3  13   6        660.51        706.49        49.95 o                         
  -2  13   6        224.53        204.54        23.47 o                         
  -1  13   6         77.67         88.94        20.54 o                         
   0  13   6         20.57         43.26        17.19 o                         
   1  13   6        133.48         77.30        27.65 o                         
   2  13   6          2.44         -0.36        26.62 o                         
   3  13   6        141.38        132.85        39.00 o                         
   4  13   6        155.89        175.92        48.34 o                         
   5  13   6        134.13        191.21        46.63 o                         
  -4  14   6        184.56        161.95        23.62 o                         
  -3  14   6         10.56         32.02        26.84 o                         
  -2  14   6         34.10         51.93        31.74 o                         
  -1  14   6        276.72        301.20        35.16 o                         
   0  14   6         98.96        118.36        35.14 o                         
   1  14   6         75.50         75.13        29.87 o                         
   2  14   6        113.05        106.34        40.21 o                         
   3  14   6        191.34        183.46        48.14 o                         
   4  14   6          1.22          7.41        30.21 o                         
   0  15   6         48.20         -3.03        22.94 o                         
 -12   1   7          0.77          7.74        15.09 o                         
 -11   1   7        177.33        148.42        21.16 o                         
 -10   1   7          2.61         15.65        13.40 o                         
  -9   1   7        208.63        190.72        20.68 o                         
  -8   1   7        499.11        480.40        24.36 o                         
  -7   1   7          6.06         10.59         6.38 o                         
  -6   1   7        237.92        221.38        12.12 o                         
  -5   1   7         96.22         89.25         8.33 o                         
  -4   1   7         33.47         45.23         6.29 o                         
  -3   1   7         68.23         60.92         5.74 o                         
  -2   1   7        376.05        371.87        14.72 o                         
  -1   1   7       1488.18       1592.94        30.81 o                         
   0   1   7       2919.66       3077.37        47.67 o                         
   1   1   7        634.79        692.70        34.39 o                         
   2   1   7        122.62        114.19        10.38 o                         
   3   1   7        164.95        147.49        12.90 o                         
   4   1   7        198.26        187.18        13.03 o                         
   5   1   7        356.36        370.18        19.29 o                         
   6   1   7        128.84        133.61        12.77 o                         
   7   1   7        218.81        218.80        16.55 o                         
   8   1   7         40.67         15.25         8.76 o                         
   9   1   7         26.74         17.62        10.50 o                         
  10   1   7         82.66         47.35        19.07 o                         
  11   1   7         40.78         24.41        44.45 o                         
 -12   2   7        533.88        532.72        39.68 o                         
 -11   2   7         25.78         15.46        21.60 o                         
 -10   2   7          1.76          8.03        14.62 o                         
  -9   2   7        172.57        150.51        19.17 o                         
  -8   2   7        149.19        143.99        17.41 o                         
  -7   2   7        418.20        446.47        19.54 o                         
  -6   2   7       2752.56       2773.79        50.89 o                         
  -5   2   7       1903.09       1917.84        34.82 o                         
  -4   2   7         51.53         61.17         5.97 o                         
  -3   2   7       1217.71       1191.36        26.95 o                         
  -2   2   7       2050.70       2030.77        34.45 o                         
  -1   2   7       1900.80       1915.01        59.94 o                         
   0   2   7          0.92         -0.31        12.64 o                         
   1   2   7        246.52        237.08        12.08 o                         
   2   2   7        307.39        333.85        16.47 o                         
   3   2   7        755.31        738.52        26.91 o                         
   4   2   7        819.24        729.78        28.37 o                         
   5   2   7       3399.89       3364.01       102.21 o                         
   6   2   7        368.15        355.79        22.16 o                         
   7   2   7        154.67        104.54        15.88 o                         
   8   2   7        231.92        194.73        22.17 o                         
   9   2   7        107.19        113.99        17.35 o                         
  10   2   7          1.67         -2.82        23.48 o                         
  11   2   7         73.45         37.60        27.25 o                         
 -11   3   7        771.43        696.25        43.68 o                         
 -10   3   7        140.06        122.73        18.15 o                         
  -9   3   7        611.98        573.23        34.22 o                         
  -8   3   7       2728.87       2550.25       176.48 o                         
  -7   3   7       1912.84       1887.86        44.42 o                         
  -6   3   7        353.57        339.24        17.93 o                         
  -5   3   7         23.43         19.49         6.89 o                         
  -4   3   7          7.75         25.15         6.45 o                         
  -3   3   7         51.08         48.54         6.79 o                         
  -2   3   7       1971.34       1895.11        36.91 o                         
  -1   3   7      10454.23      10601.73       111.53 o                         
   0   3   7      10093.10      10330.92       109.01 o                         
   1   3   7        461.08        570.65        21.36 o                         
   2   3   7        664.07        657.19        27.39 o                         
   3   3   7       1801.68       1921.52        52.50 o                         
   4   3   7       1512.01       1550.37        52.08 o                         
   5   3   7         41.39         40.26        11.41 o                         
   6   3   7        881.98        884.83        55.57 o                         
   7   3   7        541.05        517.69        39.89 o                         
   8   3   7         95.76         99.12        45.94 o                         
   9   3   7        279.27        339.56        33.40 o                         
  10   3   7        537.41        596.16        71.71 o                         
  11   3   7        191.29        249.91        50.58 o                         
 -11   4   7         33.12         12.73        29.44 o                         
 -10   4   7         35.27          7.38        18.16 o                         
  -9   4   7        275.95        216.48        38.53 o                         
  -8   4   7         70.50         56.63        27.38 o                         
  -7   4   7       3007.13       3108.83        85.86 o                         
  -6   4   7       2993.60       3062.64        61.42 o                         
  -5   4   7        920.16        947.53        25.58 o                         
  -4   4   7       1561.48       1500.85        36.06 o                         
  -3   4   7       4848.47       4766.00        71.44 o                         
  -2   4   7       6223.32       6200.75        87.41 o                         
  -1   4   7        939.78        907.91        39.80 o                         
   0   4   7        173.02        175.61        10.10 o                         
   1   4   7        557.87        568.97        27.08 o                         
   2   4   7        372.14        333.36        35.82 o                         
   3   4   7        517.82        562.92        29.06 o                         
   4   4   7       3308.98       3483.41        79.11 o                         
   5   4   7       3253.35       3351.74        82.91 o                         
   6   4   7       1502.52       1685.46        61.93 o                         
   7   4   7        320.89        338.62        30.67 o                         
   8   4   7         85.13         84.65        18.78 o                         
   9   4   7         39.49         30.99        14.21 o                         
  10   4   7          8.32          5.20        52.10 o                         
  11   4   7        156.23        152.85        44.19 o                         
 -11   5   7        391.89        354.79        42.27 o                         
 -10   5   7        384.99        383.45        40.29 o                         
  -9   5   7        913.99       1025.50        80.88 o                         
  -8   5   7       3203.84       3402.78       134.22 o                         
  -7   5   7       3859.05       3725.94       145.72 o                         
  -6   5   7         48.76         42.95         8.75 o                         
  -5   5   7         14.27         13.89        10.08 o                         
  -4   5   7         25.95         28.43         7.11 o                         
  -3   5   7         18.94         24.84         4.98 o                         
  -2   5   7       3181.16       3338.86        51.57 o                         
  -1   5   7       7641.69       7663.12        96.56 o                         
   0   5   7       6878.73       7009.38       120.50 o                         
   1   5   7        455.57        425.10        16.66 o                         
   2   5   7       1730.22       1679.17        46.42 o                         
   3   5   7       2183.29       2017.98       123.99 o                         
   4   5   7       1068.04       1015.30        67.61 o                         
   5   5   7        131.45        175.61        21.93 o                         
   6   5   7        415.02        450.87        33.28 o                         
   7   5   7        583.19        620.02        40.95 o                         
   8   5   7        278.16        298.72        31.81 o                         
   9   5   7        295.99        348.53        34.91 o                         
  10   5   7        575.63        611.37        46.57 o                         
 -11   6   7        126.64         89.67        27.65 o                         
 -10   6   7         24.67         58.19        31.49 o                         
  -9   6   7         25.53         52.59        28.79 o                         
  -8   6   7         32.62         48.18        14.03 o                         
  -7   6   7       1864.73       1831.96       131.51 o                         
  -6   6   7       3371.86       3329.98        88.03 o                         
  -5   6   7       1026.82       1022.95        26.18 o                         
  -4   6   7       1085.88       1132.69        25.91 o                         
  -3   6   7       3392.31       3232.82        83.33 o                         
  -2   6   7       4168.77       4154.95       157.88 o                         
  -1   6   7       1149.81       1187.34        46.01 o                         
   0   6   7         43.71         36.20        12.17 o                         
   1   6   7        779.36        783.58        32.90 o                         
   2   6   7        493.40        473.39        31.92 o                         
   3   6   7        403.55        374.04        20.21 o                         
   4   6   7       3040.72       3220.07       128.42 o                         
   5   6   7       3093.31       3241.02       130.37 o                         
   6   6   7        937.67       1008.31        51.14 o                         
   7   6   7        172.38        163.79        24.69 o                         
   8   6   7         93.43        130.81        23.59 o                         
   9   6   7         30.37         39.77        19.86 o                         
  10   6   7          2.54          3.92        17.16 o                         
 -10   7   7        182.84        194.27        46.44 o                         
  -9   7   7        611.41        581.76        65.74 o                         
  -8   7   7       1487.51       1589.50        53.59 o                         
  -7   7   7        965.41        943.12        48.39 o                         
  -6   7   7        471.26        505.65        36.49 o                         
  -5   7   7        191.31        201.03        17.14 o                         
  -4   7   7          1.52         15.76        10.65 o                         
  -3   7   7        442.34        455.31        43.64 o                         
  -2   7   7       1488.70       1485.17        54.03 o                         
  -1   7   7       3791.92       3834.94        73.77 o                         
   0   7   7       7086.30       7218.76       126.56 o                         
   1   7   7        125.55        116.78        18.61 o                         
   2   7   7        827.06        811.36        44.53 o                         
   3   7   7        949.98       1021.21        51.48 o                         
   4   7   7        362.50        372.80        33.52 o                         
   5   7   7         42.66         57.20        28.37 o                         
   6   7   7        148.88        176.74        35.75 o                         
   7   7   7        566.83        652.03        45.12 o                         
   8   7   7        281.71        303.44        34.07 o                         
   9   7   7        151.71        220.15        29.94 o                         
  10   7   7        382.76        436.46        62.06 o                         
 -10   8   7         30.17         69.42        34.57 o                         
  -9   8   7          3.29        -11.44        14.91 o                         
  -8   8   7        392.15        386.02        36.33 o                         
  -7   8   7        201.16        226.39        26.15 o                         
  -6   8   7        812.32        823.60        45.13 o                         
  -5   8   7       1211.25       1282.37        45.55 o                         
  -4   8   7        443.97        528.93        67.59 o                         
  -3   8   7        737.93        745.47        40.49 o                         
  -2   8   7         74.98         73.23        12.04 o                         
  -1   8   7        517.95        550.67        29.13 o                         
   0   8   7        862.66        868.91        64.37 o                         
   1   8   7          3.72         15.52        18.88 o                         
   2   8   7       1245.18       1196.18        80.12 o                         
   3   8   7       1571.24       1664.82        94.68 o                         
   4   8   7        435.49        485.61        54.29 o                         
   5   8   7        895.25       1015.45        56.14 o                         
   6   8   7        373.61        416.77        40.47 o                         
   7   8   7          4.00         13.02        25.95 o                         
   8   8   7        105.86        130.99        24.32 o                         
   9   8   7          2.91          4.48        26.25 o                         
  -9   9   7        252.61        272.18        33.85 o                         
  -8   9   7        243.53        305.08        57.33 o                         
  -7   9   7          5.47         10.29        26.74 o                         
  -6   9   7        347.86        344.34        29.91 o                         
  -5   9   7        274.20        268.46        27.44 o                         
  -4   9   7         49.38         46.97        19.11 o                         
  -3   9   7        277.04        293.08        22.29 o                         
  -2   9   7        433.34        460.30        27.67 o                         
  -1   9   7        699.97        710.65        42.56 o                         
   0   9   7       1898.73       1807.07        96.92 o                         
   1   9   7        389.41        362.44        46.96 o                         
   2   9   7        512.07        515.53        33.80 o                         
   3   9   7         26.08         30.83        24.50 o                         
   4   9   7          4.05        -21.92        21.92 o                         
   5   9   7        115.38        122.35        37.95 o                         
   6   9   7         20.88         36.85        19.43 o                         
   7   9   7        195.09        225.23        44.93 o                         
   8   9   7        113.22        172.88        30.25 o                         
   9   9   7         54.48         75.49        22.45 o                         
  -8  10   7         17.60          0.90        35.08 o                         
  -7  10   7         23.15        -16.00        19.71 o                         
  -6  10   7          6.23        -30.88        30.88 o                         
  -5  10   7        135.83        148.54        22.44 o                         
  -4  10   7        530.86        559.90        38.48 o                         
  -3  10   7          8.51         34.95        11.73 o                         
  -2  10   7         77.36         94.14        19.01 o                         
  -1  10   7          5.75          8.28        15.95 o                         
   0  10   7        211.03        213.91        36.38 o                         
   1  10   7        127.01        128.65        21.13 o                         
   2  10   7        337.20        323.81        48.02 o                         
   3  10   7        664.33        679.26        67.83 o                         
   4  10   7         26.73         47.87        27.19 o                         
   5  10   7         77.56         92.04        32.20 o                         
   6  10   7         52.87         72.50        31.11 o                         
   7  10   7         11.41         12.95        42.87 o                         
   8  10   7         23.87         75.87        35.22 o                         
  -8  11   7         22.79          2.82        17.64 o                         
  -7  11   7         67.98         52.22        27.64 o                         
  -6  11   7          0.01        -25.84        26.48 o                         
  -5  11   7        249.26        267.10        45.41 o                         
  -4  11   7         57.92         58.28        20.66 o                         
  -3  11   7        221.17        231.66        23.14 o                         
  -2  11   7         33.40         33.19        15.81 o                         
  -1  11   7        323.36        307.19        26.32 o                         
   0  11   7         63.63         36.19        15.69 o                         
   1  11   7          1.98          1.93        12.73 o                         
   2  11   7        489.34        485.70        61.03 o                         
   3  11   7        120.62         91.84        30.11 o                         
   4  11   7        245.69        241.63        46.77 o                         
   5  11   7         11.82         44.91        34.24 o                         
   6  11   7        154.97        150.51        38.25 o                         
   7  11   7          3.68         33.22        35.75 o                         
  -7  12   7          6.49         -4.23        15.73 o                         
  -6  12   7        302.61        306.68        30.52 o                         
  -5  12   7        129.73        119.80        25.54 o                         
  -4  12   7        378.42        381.40        38.94 o                         
  -3  12   7        171.49        188.38        23.13 o                         
  -2  12   7        600.55        652.67        38.67 o                         
  -1  12   7        151.38        117.12        23.26 o                         
   0  12   7        298.58        303.94        32.17 o                         
   1  12   7        118.12        141.65        40.63 o                         
   2  12   7        172.26        211.20        42.15 o                         
   3  12   7         26.90         15.11        28.01 o                         
   4  12   7         31.90         77.57        40.41 o                         
   5  12   7        662.80        728.86        78.96 o                         
   6  12   7          1.17         74.07        39.44 o                         
  -5  13   7         77.91         68.25        22.11 o                         
  -4  13   7         83.15        109.10        27.54 o                         
  -3  13   7         71.79         82.10        24.59 o                         
  -2  13   7        130.97        153.99        21.76 o                         
  -1  13   7        531.99        544.97        46.13 o                         
   0  13   7         42.39        107.52        41.03 o                         
   1  13   7        170.22        197.53        43.97 o                         
   2  13   7         10.11         50.94        31.30 o                         
   3  13   7         78.14         80.36        38.40 o                         
   4  13   7        129.21        148.88        46.63 o                         
   5  13   7         23.21         19.31        31.57 o                         
  -3  14   7        412.64        449.75        53.44 o                         
  -2  14   7        643.60        653.74        50.36 o                         
  -1  14   7         38.94         58.34        31.77 o                         
   0  14   7        293.96        372.67        60.02 o                         
   1  14   7         69.27         92.55        34.74 o                         
   2  14   7         28.70         13.11        24.39 o                         
   3  14   7          1.99         19.94        26.65 o                         
 -11   0   8         83.67        121.28        55.10 o                         
 -10   0   8       1887.98       1804.42        78.25 o                         
  -9   0   8       4576.34       4354.43       190.65 o                         
  -8   0   8       1635.78       1690.78        64.57 o                         
  -7   0   8        631.05        671.41        32.05 o                         
  -6   0   8        225.46        248.04        18.80 o                         
  -5   0   8       1134.93       1174.65        35.32 o                         
  -4   0   8        831.92        873.75        27.90 o                         
  -3   0   8       8413.26       8463.06       120.81 o                         
  -2   0   8       4602.90       4681.70        68.59 o                         
  -1   0   8       3814.34       3899.30        97.02 o                         
   0   0   8       2974.17       2800.53       217.33 o                         
   1   0   8       2197.63       2168.00        91.20 o                         
   2   0   8       4660.85       4495.63       136.18 o                         
   3   0   8         36.20         30.81        16.09 o                         
   4   0   8        119.75        106.87        14.73 o                         
   5   0   8        494.80        494.46        31.54 o                         
   6   0   8        239.68        228.03        23.93 o                         
   7   0   8        519.55        517.82        36.48 o                         
   8   0   8       4217.02       4255.38       244.77 o                         
   9   0   8        577.21        567.92        41.17 o                         
  10   0   8        158.55        156.19        41.74 o                         
  11   0   8          7.97        -38.84        38.84 o                         
 -11   1   8        426.85        373.24        27.16 o                         
 -10   1   8         19.56         22.00        13.89 o                         
  -9   1   8        840.06        787.84        34.14 o                         
  -8   1   8       4109.39       3969.01        72.06 o                         
  -7   1   8       2296.71       2320.02        47.00 o                         
  -6   1   8        737.93        798.64        22.45 o                         
  -5   1   8         57.51         67.09         8.10 o                         
  -4   1   8      16883.19      16555.12       119.94 o                         
  -3   1   8       4426.43       4397.62        44.87 o                         
  -2   1   8        182.24        198.89        11.95 o                         
  -1   1   8          1.21         11.01         5.94 o                         
   0   1   8       1210.94       1257.49        30.73 o                         
   1   1   8       1540.84       1491.80        52.44 o                         
   2   1   8       2998.55       2897.84        74.91 o                         
   3   1   8       6132.76       5961.36        83.90 o                         
   4   1   8       2699.93       2628.31        57.02 o                         
   5   1   8        722.84        687.29        30.88 o                         
   6   1   8        425.69        403.97        21.65 o                         
   7   1   8        581.35        564.28        31.29 o                         
   8   1   8         17.39        -10.20        10.20 o                         
   9   1   8         28.12          9.53        10.82 o                         
  10   1   8        353.37        386.39        39.35 o                         
  11   1   8        178.90        145.48        43.04 o                         
 -11   2   8        131.66         75.04        16.66 o                         
 -10   2   8       1741.52       1679.25        53.39 o                         
  -9   2   8       2304.30       2193.66        56.51 o                         
  -8   2   8       1084.60       1054.79        32.13 o                         
  -7   2   8         28.24         31.10         7.48 o                         
  -6   2   8        105.91        109.75        11.38 o                         
  -5   2   8        120.47        136.09        10.38 o                         
  -4   2   8        504.33        537.86        18.37 o                         
  -3   2   8       4554.21       4610.81        53.76 o                         
  -2   2   8       5078.66       4998.12        82.83 o                         
  -1   2   8       1748.20       1741.44        57.96 o                         
   0   2   8       1743.83       1747.45        79.41 o                         
   1   2   8       2267.73       2258.17        64.79 o                         
   2   2   8       1964.48       1922.47        41.73 o                         
   3   2   8        155.77        138.58        12.57 o                         
   4   2   8        369.38        369.92        22.25 o                         
   5   2   8        375.52        373.07        34.21 o                         
   6   2   8         30.64         42.38        13.53 o                         
   7   2   8        518.29        558.12        30.40 o                         
   8   2   8       3049.61       3074.96        91.96 o                         
   9   2   8        173.25        232.78        29.34 o                         
  10   2   8         56.79         63.95        28.55 o                         
  11   2   8         10.03         54.74        33.60 o                         
 -11   3   8        118.48         67.79        23.11 o                         
 -10   3   8         10.35          1.02        16.69 o                         
  -9   3   8        145.73        117.66        14.92 o                         
  -8   3   8        535.90        525.07        23.15 o                         
  -7   3   8       1484.00       1500.32        39.95 o                         
  -6   3   8       1840.59       1712.99        47.18 o                         
  -5   3   8         91.47        143.15        10.78 o                         
  -4   3   8       2478.47       2460.59        43.27 o                         
  -3   3   8       2287.78       2336.13        40.09 o                         
  -2   3   8        476.60        466.15        17.50 o                         
  -1   3   8        813.04        815.51        36.08 o                         
   0   3   8          4.02         11.12         8.68 o                         
   1   3   8        820.14        776.30        24.29 o                         
   2   3   8       1422.12       1476.50        41.40 o                         
   3   3   8       1471.80       1421.26        80.04 o                         
   4   3   8       2067.26       2130.88        61.99 o                         
   5   3   8        346.50        361.58        27.25 o                         
   6   3   8         26.98         18.59        14.37 o                         
   7   3   8        192.24        189.57        30.36 o                         
   8   3   8         38.16         58.42        18.57 o                         
   9   3   8          2.30         19.27        17.91 o                         
  10   3   8        348.99        308.34        52.88 o                         
 -11   4   8        108.59         96.01        26.24 o                         
 -10   4   8        452.76        420.45        44.70 o                         
  -9   4   8         32.44         22.37        13.85 o                         
  -8   4   8        214.61        202.11        20.08 o                         
  -7   4   8        129.83        114.29        15.19 o                         
  -6   4   8         98.93         90.40        15.53 o                         
  -5   4   8        358.00        344.46        16.62 o                         
  -4   4   8        165.05        172.29        10.57 o                         
  -3   4   8        179.40        156.75        10.39 o                         
  -2   4   8       1477.51       1459.41        40.50 o                         
  -1   4   8        573.87        605.74        25.80 o                         
   0   4   8        572.55        518.27        41.30 o                         
   1   4   8        143.33        134.20        10.14 o                         
   2   4   8         17.69         19.97         7.36 o                         
   3   4   8        409.45        420.16        25.26 o                         
   4   4   8         35.19         22.94        25.20 o                         
   5   4   8        267.51        298.40        26.66 o                         
   6   4   8         35.24         34.08        21.80 o                         
   7   4   8         64.16        100.09        20.41 o                         
   8   4   8        700.48        702.31        48.03 o                         
   9   4   8          3.13         -2.54        33.06 o                         
  10   4   8         10.11          8.72        17.43 o                         
 -11   5   8          1.50         13.25        21.42 o                         
 -10   5   8         31.10         67.96        25.14 o                         
  -9   5   8         48.68         89.21        35.67 o                         
  -8   5   8          8.31         19.22        18.63 o                         
  -7   5   8          1.30          2.32         9.19 o                         
  -6   5   8         88.55         91.94        12.37 o                         
  -5   5   8         49.21         37.93         7.86 o                         
  -4   5   8        325.58        241.81        23.60 o                         
  -3   5   8          3.17          2.65         4.37 o                         
  -2   5   8          0.64         -0.34         8.76 o                         
  -1   5   8         68.96         73.57        11.31 o                         
   0   5   8          6.86         11.17         8.58 o                         
   1   5   8        514.46        526.27        28.72 o                         
   2   5   8        143.09        145.68        16.39 o                         
   3   5   8          8.04          8.62         8.58 o                         
   4   5   8         55.11         74.85        14.79 o                         
   5   5   8         36.22         41.86        19.28 o                         
   6   5   8          1.18          2.44        13.51 o                         
   7   5   8         16.50         12.45        14.79 o                         
   8   5   8         74.40         96.88        25.90 o                         
   9   5   8         82.96         55.59        19.17 o                         
  10   5   8          3.11         10.09        17.91 o                         
 -10   6   8         35.26         80.82        38.12 o                         
  -9   6   8        295.76        296.67        49.81 o                         
  -8   6   8         35.44         51.36        17.82 o                         
  -7   6   8        418.48        412.08        33.49 o                         
  -6   6   8        195.11        179.70        29.55 o                         
  -5   6   8        741.68        674.33        29.83 o                         
  -4   6   8        207.84        191.29        25.42 o                         
  -3   6   8          8.04          2.73        14.13 o                         
  -2   6   8       1058.54       1035.14        45.20 o                         
  -1   6   8        341.63        358.25        20.98 o                         
   0   6   8         75.34         76.76        12.51 o                         
   1   6   8         66.80         54.56        11.17 o                         
   2   6   8        189.24        171.23        15.97 o                         
   3   6   8         91.35         98.11        12.68 o                         
   4   6   8        136.13        201.52        38.17 o                         
   5   6   8         58.85         70.17        17.76 o                         
   6   6   8         51.53         74.37        17.20 o                         
   7   6   8          0.84        -14.65        14.65 o                         
   8   6   8          1.79        -18.27        18.27 o                         
   9   6   8        137.37        109.09        23.13 o                         
  10   6   8          3.55          9.55        21.51 o                         
 -10   7   8        311.78        417.65        60.75 o                         
  -9   7   8         12.61         21.93        15.32 o                         
  -8   7   8        668.69        739.54        47.27 o                         
  -7   7   8        495.95        473.42        37.77 o                         
  -6   7   8         30.52         16.75        20.04 o                         
  -5   7   8        540.11        505.85        26.87 o                         
  -4   7   8        200.39        257.66        24.27 o                         
  -3   7   8        978.21       1023.01        55.97 o                         
  -2   7   8          1.49         15.26        13.44 o                         
  -1   7   8        510.97        561.50        35.17 o                         
   0   7   8        222.12        228.32        33.02 o                         
   1   7   8         48.20         47.84        20.33 o                         
   2   7   8        703.17        692.92        59.21 o                         
   3   7   8       1011.51       1094.91        78.45 o                         
   4   7   8        128.14         93.90        29.20 o                         
   5   7   8          3.42          5.94        21.53 o                         
   6   7   8         66.15         78.87        37.78 o                         
   7   7   8        382.22        423.17        38.06 o                         
   8   7   8        144.37        150.02        25.25 o                         
   9   7   8        199.85        165.32        28.10 o                         
  -9   8   8       1622.85       1819.24       120.95 o                         
  -8   8   8         90.31         95.60        17.94 o                         
  -7   8   8         49.10         53.36        15.92 o                         
  -6   8   8          0.57          5.13        31.58 o                         
  -5   8   8        131.91        125.06        19.94 o                         
  -4   8   8          7.58        -11.60        13.11 o                         
  -3   8   8       1075.20       1119.86        64.41 o                         
  -2   8   8       3052.50       3123.37        86.03 o                         
  -1   8   8        731.09        751.12        64.37 o                         
   0   8   8         12.29         13.54        17.92 o                         
   1   8   8        958.55       1040.71        75.26 o                         
   2   8   8        615.56        594.90        59.14 o                         
   3   8   8         33.06         58.79        27.43 o                         
   4   8   8          2.02          0.80        23.57 o                         
   5   8   8        178.29        171.30        35.28 o                         
   6   8   8         28.23          6.60        23.53 o                         
   7   8   8         59.83         46.43        17.46 o                         
   8   8   8        404.48        417.16        53.66 o                         
   9   8   8        321.11        342.30        39.39 o                         
  -9   9   8        175.01        228.69        51.48 o                         
  -8   9   8       1299.23       1283.30        67.97 o                         
  -7   9   8        501.00        569.89        41.09 o                         
  -6   9   8         55.37         74.19        33.30 o                         
  -5   9   8        245.98        203.85        25.58 o                         
  -4   9   8       2141.09       2260.46        75.16 o                         
  -3   9   8       1069.65       1038.72        51.47 o                         
  -2   9   8         57.79         47.34        15.38 o                         
  -1   9   8         19.63          1.87        14.56 o                         
   0   9   8        345.25        345.99        32.87 o                         
   1   9   8         73.14        113.49        45.44 o                         
   2   9   8        696.91        769.27        49.54 o                         
   3   9   8       1962.47       2089.26        81.07 o                         
   4   9   8        392.77        387.19        37.84 o                         
   5   9   8        128.27         86.72        29.89 o                         
   6   9   8         76.72        132.48        43.03 o                         
   7   9   8        278.59        285.23        52.13 o                         
   8   9   8         15.72         90.66        24.74 o                         
  -8  10   8        140.37         96.02        22.45 o                         
  -7  10   8         27.18         26.69        31.05 o                         
  -6  10   8         33.29         91.18        35.72 o                         
  -5  10   8          8.05         23.02        28.06 o                         
  -4  10   8        179.08        180.26        26.34 o                         
  -3  10   8       1905.13       1880.12        72.34 o                         
  -2  10   8        865.03        858.95        48.89 o                         
  -1  10   8        682.92        752.08        38.21 o                         
   0  10   8        181.63        180.60        42.27 o                         
   1  10   8       1037.53       1002.87        57.56 o                         
   2  10   8        901.61        926.76        79.35 o                         
   3  10   8         30.19         51.09        28.27 o                         
   4  10   8          0.44         -3.29        17.48 o                         
   5  10   8         66.64         72.43        39.15 o                         
   6  10   8         73.95         99.33        40.54 o                         
   7  10   8        147.96        137.29        41.02 o                         
  -7  11   8        315.12        289.32        35.96 o                         
  -6  11   8        153.17        226.80        43.64 o                         
  -5  11   8        180.12        164.19        35.44 o                         
  -4  11   8       2020.71       2013.43       111.75 o                         
  -3  11   8        533.27        570.07        42.51 o                         
  -2  11   8         18.05          9.27        14.14 o                         
  -1  11   8          5.91          8.40        16.37 o                         
   0  11   8        336.04        359.56        35.47 o                         
   1  11   8        104.02         97.63        31.08 o                         
   2  11   8        424.09        517.56        64.80 o                         
   3  11   8       1176.12       1121.73        94.85 o                         
   4  11   8        218.45        273.01        52.40 o                         
   5  11   8        268.86        268.99        43.93 o                         
   6  11   8        106.16        126.32        29.29 o                         
  -6  12   8          0.96         -0.57        43.34 o                         
  -5  12   8         75.77         77.55        33.04 o                         
  -4  12   8        131.19        161.35        40.08 o                         
  -3  12   8        249.18        277.56        26.71 o                         
  -2  12   8        308.98        350.51        26.03 o                         
  -1  12   8       1082.18       1168.32        51.70 o                         
   0  12   8        314.03        302.93        49.23 o                         
   1  12   8         89.53         83.42        32.65 o                         
   2  12   8        210.06        196.37        44.87 o                         
   3  12   8         71.28         95.89        36.92 o                         
   4  12   8         27.68         64.42        36.45 o                         
   5  12   8        139.59        167.22        46.88 o                         
  -4  13   8        177.44        207.93        32.67 o                         
  -3  13   8         55.67         21.52        14.79 o                         
  -2  13   8         66.50         94.11        15.77 o                         
  -1  13   8          1.63         49.05        33.67 o                         
   0  13   8         15.48         98.82        38.24 o                         
   1  13   8        179.14        252.59        49.77 o                         
   2  13   8        156.90        163.15        41.89 o                         
   3  13   8        224.02        271.49        55.40 o                         
   4  13   8        126.47        116.61        44.13 o                         
  -2  14   8         79.52        107.37        25.89 o                         
  -1  14   8         90.64        135.72        27.72 o                         
   0  14   8         62.75         91.07        35.53 o                         
   1  14   8         71.68        117.46        38.19 o                         
 -11   1   9        152.08        156.43        27.91 o                         
 -10   1   9        503.94        493.32        51.83 o                         
  -9   1   9         15.47         34.69        14.28 o                         
  -8   1   9          7.60         11.27         9.18 o                         
  -7   1   9          9.13         10.27         6.81 o                         
  -6   1   9         36.22         28.14         6.50 o                         
  -5   1   9          7.27         10.86         6.28 o                         
  -4   1   9       1276.48       1281.98        25.94 o                         
  -3   1   9       1222.44       1216.82        28.56 o                         
  -2   1   9        228.23        228.81        13.53 o                         
  -1   1   9        106.78         96.64         7.84 o                         
   0   1   9        733.70        728.87        24.45 o                         
   1   1   9        571.15        539.69        34.07 o                         
   2   1   9          6.55          2.18        11.97 o                         
   3   1   9         47.53         47.47        13.83 o                         
   4   1   9         57.91         47.78         9.79 o                         
   5   1   9         26.15         16.28        10.40 o                         
   6   1   9         81.39         61.43        12.85 o                         
   7   1   9        649.20        609.20        32.28 o                         
   8   1   9         19.79         12.75        10.11 o                         
   9   1   9         74.72         33.17        11.04 o                         
  10   1   9         35.08        -23.60        23.60 o                         
 -11   2   9         26.64          9.12        18.09 o                         
 -10   2   9         22.67          3.00        15.16 o                         
  -9   2   9        882.08        914.43        45.77 o                         
  -8   2   9         45.91         44.64        11.21 o                         
  -7   2   9        547.36        524.03        21.57 o                         
  -6   2   9       1782.04       1817.44        37.71 o                         
  -5   2   9        827.80        833.28        28.43 o                         
  -4   2   9        661.38        646.45        21.31 o                         
  -3   2   9         15.99          9.17         6.16 o                         
  -2   2   9         30.14         27.33         6.53 o                         
  -1   2   9          6.55          4.72         7.60 o                         
   0   2   9        654.40        631.91        49.32 o                         
   1   2   9       3415.21       3451.74        86.79 o                         
   2   2   9       3753.78       3805.85        92.76 o                         
   3   2   9        231.60        237.67        17.49 o                         
   4   2   9         72.92         66.73        10.68 o                         
   5   2   9        352.66        363.31        24.32 o                         
   6   2   9        513.12        502.77        28.94 o                         
   7   2   9         97.18         84.28        14.87 o                         
   8   2   9        175.85        138.18        18.13 o                         
   9   2   9        133.63        132.45        23.27 o                         
  10   2   9         40.42         65.48        32.05 o                         
 -11   3   9        995.65        966.52        63.82 o                         
 -10   3   9       1653.48       1583.41        60.85 o                         
  -9   3   9         27.70         22.48        12.07 o                         
  -8   3   9         19.19         15.72        10.46 o                         
  -7   3   9        307.34        320.22        23.31 o                         
  -6   3   9        144.18        158.62        18.03 o                         
  -5   3   9       1328.46       1376.56        31.42 o                         
  -4   3   9       2945.12       3001.62        45.73 o                         
  -3   3   9       1793.56       1851.84        53.65 o                         
  -2   3   9        300.90        304.83        19.96 o                         
  -1   3   9       2464.06       2500.37        78.27 o                         
   0   3   9       2896.74       2816.50        72.06 o                         
   1   3   9        910.35        949.53        63.67 o                         
   2   3   9         13.58         19.31        18.71 o                         
   3   3   9        126.23        130.39        15.43 o                         
   4   3   9        289.08        251.92        22.74 o                         
   5   3   9        202.21        213.00        22.90 o                         
   6   3   9        641.80        690.69        42.27 o                         
   7   3   9       1497.34       1524.41        68.19 o                         
   8   3   9        366.25        374.09        36.10 o                         
   9   3   9          5.57         37.03        18.73 o                         
  10   3   9         54.16          2.79        25.36 o                         
 -10   4   9        368.94        361.14        39.70 o                         
  -9   4   9       1075.83       1089.78        62.20 o                         
  -8   4   9        584.06        551.02        30.62 o                         
  -7   4   9        987.75       1020.33        38.56 o                         
  -6   4   9       3317.69       3377.15        81.00 o                         
  -5   4   9       4091.18       3934.18        61.24 o                         
  -4   4   9        428.06        449.96        17.43 o                         
  -3   4   9         27.14         31.56         7.35 o                         
  -2   4   9          8.93          8.12        11.98 o                         
  -1   4   9         17.55         23.24         9.85 o                         
   0   4   9       1205.35       1207.56        46.80 o                         
   1   4   9       5769.41       5573.38        89.28 o                         
   2   4   9       5117.78       5331.01       163.99 o                         
   3   4   9         72.59         68.29        18.33 o                         
   4   4   9        628.51        656.92        35.34 o                         
   5   4   9        888.33        932.86        54.10 o                         
   6   4   9        692.41        713.73        42.91 o                         
   7   4   9          2.88         11.24        17.81 o                         
   8   4   9        326.32        309.72        34.65 o                         
   9   4   9        310.60        303.86        34.39 o                         
  10   4   9         37.65         31.25        16.32 o                         
 -10   5   9       1868.24       2006.78       139.31 o                         
  -9   5   9        161.37        156.27        33.01 o                         
  -8   5   9         29.86         21.96        28.92 o                         
  -7   5   9        130.87        127.94        22.60 o                         
  -6   5   9          3.01         -8.44        17.84 o                         
  -5   5   9       3290.86       3306.26        68.83 o                         
  -4   5   9       3062.97       3139.06        67.36 o                         
  -3   5   9        939.64       1030.82        37.20 o                         
  -2   5   9       1883.46       1975.05        51.47 o                         
  -1   5   9       3005.54       2989.78        62.49 o                         
   0   5   9       3680.35       3708.45        83.32 o                         
   1   5   9       1266.33       1280.35        31.75 o                         
   2   5   9        119.97        117.72        12.01 o                         
   3   5   9        601.50        604.32        42.10 o                         
   4   5   9        261.05        297.49        26.07 o                         
   5   5   9         79.03         84.67        17.99 o                         
   6   5   9       1140.13       1168.98       102.41 o                         
   7   5   9       1222.41       1294.55        62.28 o                         
   8   5   9        656.88        762.00        50.03 o                         
   9   5   9        130.43        129.53        26.21 o                         
 -10   6   9        198.22        197.44        45.22 o                         
  -9   6   9        673.57        620.86        47.22 o                         
  -8   6   9        451.21        442.81        39.17 o                         
  -7   6   9        940.26        959.94        51.72 o                         
  -6   6   9       3026.61       3123.04        91.90 o                         
  -5   6   9       2854.54       2880.64        66.67 o                         
  -4   6   9        207.53        224.65        23.66 o                         
  -3   6   9         94.91         79.29        17.52 o                         
  -2   6   9          2.46         13.81        24.22 o                         
  -1   6   9        262.82        282.95        21.09 o                         
   0   6   9       1340.88       1364.61        50.95 o                         
   1   6   9       3387.21       3362.51       168.90 o                         
   2   6   9       4041.58       4082.56       262.93 o                         
   3   6   9         42.82         60.79        14.09 o                         
   4   6   9        883.12        898.24        46.48 o                         
   5   6   9        776.14        815.77        45.91 o                         
   6   6   9        232.32        256.39        28.72 o                         
   7   6   9          0.68          0.86        17.36 o                         
   8   6   9         78.71         83.13        22.32 o                         
   9   6   9        307.60        357.79        37.62 o                         
  -9   7   9        182.32        178.72        27.74 o                         
  -8   7   9         34.35         28.40        21.18 o                         
  -7   7   9          0.95         -8.59        15.11 o                         
  -6   7   9        209.96        170.67        24.42 o                         
  -5   7   9        682.59        782.80        35.45 o                         
  -4   7   9       2036.49       2085.25        70.06 o                         
  -3   7   9       1478.70       1437.40        57.55 o                         
  -2   7   9        470.88        546.62        37.50 o                         
  -1   7   9       1263.26       1353.99        57.25 o                         
   0   7   9       1088.56       1112.35        73.86 o                         
   1   7   9        834.88        809.64        66.74 o                         
   2   7   9         48.70         47.30        25.31 o                         
   3   7   9         72.46         66.44        28.03 o                         
   4   7   9        612.72        709.59        67.97 o                         
   5   7   9        348.60        407.63        34.35 o                         
   6   7   9        494.10        569.02        41.69 o                         
   7   7   9        849.02        904.77        55.33 o                         
   8   7   9        261.34        275.10        33.59 o                         
   9   7   9          4.24         61.68        22.43 o                         
  -9   8   9        518.11        621.05        75.65 o                         
  -8   8   9        143.69        141.85        25.00 o                         
  -7   8   9        446.69        463.79        50.05 o                         
  -6   8   9        792.54        827.72        49.50 o                         
  -5   8   9        466.50        464.24        37.23 o                         
  -4   8   9        725.07        697.27        41.25 o                         
  -3   8   9         75.14         83.33        18.30 o                         
  -2   8   9         45.63         34.91        15.30 o                         
  -1   8   9        235.11        267.91        27.83 o                         
   0   8   9        421.98        393.41        49.12 o                         
   1   8   9       1452.26       1517.96        93.03 o                         
   2   8   9       3066.46       3179.02       137.77 o                         
   3   8   9        275.36        277.57        44.92 o                         
   4   8   9        205.35        222.51        44.16 o                         
   5   8   9        177.88        192.43        41.96 o                         
   6   8   9        100.71        103.54        33.19 o                         
   7   8   9         40.88         28.67        30.48 o                         
   8   8   9         44.28         35.65        27.12 o                         
  -8   9   9          7.80          0.13        28.02 o                         
  -7   9   9          1.47          6.01        18.25 o                         
  -6   9   9        319.06        297.06        31.88 o                         
  -5   9   9         48.47         60.25        17.20 o                         
  -4   9   9        107.02        142.24        24.57 o                         
  -3   9   9        640.00        636.53        42.65 o                         
  -2   9   9        301.27        355.20        32.62 o                         
  -1   9   9        181.52        154.86        22.99 o                         
   0   9   9          3.68         10.91        20.74 o                         
   1   9   9         34.09         27.59        25.40 o                         
   2   9   9        250.25        249.13        45.02 o                         
   3   9   9        130.35        135.78        36.77 o                         
   4   9   9        531.91        598.89        68.11 o                         
   5   9   9        565.25        670.98        75.01 o                         
   6   9   9         62.59         52.55        31.41 o                         
   7   9   9         38.43         42.83        31.60 o                         
  -7  10   9        352.55        406.68        59.12 o                         
  -6  10   9         51.42         64.00        17.88 o                         
  -5  10   9         81.63         89.83        21.23 o                         
  -4  10   9         42.73         40.12        14.69 o                         
  -3  10   9        189.10        206.55        26.46 o                         
  -2  10   9         25.66         31.26        18.92 o                         
  -1  10   9        142.26        155.29        35.23 o                         
   0  10   9        247.48        228.77        43.27 o                         
   1  10   9          5.18        -30.32        30.32 o                         
   2  10   9         25.86         15.03        27.16 o                         
   3  10   9         21.22         -8.35        25.38 o                         
   4  10   9        469.23        506.08        66.08 o                         
   5  10   9         26.52          3.88        24.60 o                         
   6  10   9         58.24         75.71        32.01 o                         
   7  10   9          6.29         39.99        32.24 o                         
  -6  11   9          0.39         28.45        35.37 o                         
  -5  11   9         28.07         29.83        26.21 o                         
  -4  11   9        226.20        298.52        48.13 o                         
  -3  11   9          7.17         11.09        18.51 o                         
  -2  11   9        535.96        605.06        50.83 o                         
  -1  11   9         52.63         44.49        26.37 o                         
   0  11   9        298.27        306.56        50.62 o                         
   1  11   9         31.14         25.38        25.79 o                         
   2  11   9        111.25         72.15        29.64 o                         
   3  11   9         67.35         48.10        33.48 o                         
   4  11   9        175.05        180.25        42.07 o                         
   5  11   9         84.39         34.47        23.26 o                         
   6  11   9          0.07        -28.66        28.66 o                         
  -5  12   9        148.58        146.89        38.13 o                         
  -4  12   9          9.99         42.55        28.06 o                         
  -3  12   9        192.93        163.68        27.01 o                         
  -2  12   9         88.14         95.99        21.61 o                         
  -1  12   9        138.40        110.45        21.71 o                         
   0  12   9          7.78        -19.20        26.91 o                         
   1  12   9        297.13        333.48        42.31 o                         
   2  12   9         97.62        126.04        29.71 o                         
   3  12   9         38.44         32.16        21.78 o                         
   4  12   9         97.60         37.52        28.94 o                         
  -3  13   9        209.86        231.84        32.79 o                         
  -2  13   9         64.39         61.81        21.73 o                         
  -1  13   9        187.09        178.71        45.01 o                         
   0  13   9        521.59        502.65        48.89 o                         
   1  13   9         96.94         93.44        26.32 o                         
   2  13   9        146.58        131.50        37.24 o                         
 -10   0  10        480.33        589.99        61.70 o                         
  -9   0  10        537.03        557.20        61.12 o                         
  -8   0  10         52.41         63.97        26.00 o                         
  -7   0  10        944.89        963.60        51.02 o                         
  -6   0  10       6002.39       5704.84       118.30 o                         
  -5   0  10       2832.58       2793.48        76.98 o                         
  -4   0  10        432.01        437.71        29.71 o                         
  -3   0  10        102.35         95.61        15.44 o                         
  -2   0  10      16938.25      16507.18       165.81 o                         
  -1   0  10       3968.34       4038.04       131.43 o                         
   0   0  10        265.02        255.77        33.34 o                         
   1   0  10          0.41         -5.75        16.73 o                         
   2   0  10       1225.98       1229.96        75.28 o                         
   3   0  10        653.29        655.63        55.63 o                         
   4   0  10        967.76       1120.67        76.10 o                         
   5   0  10       2510.33       2500.92       116.25 o                         
   6   0  10       1260.27       1252.09        82.68 o                         
   7   0  10        332.42        300.60        34.01 o                         
   8   0  10        176.35        107.09        19.22 o                         
   9   0  10        196.10        175.03        25.97 o                         
  10   0  10         16.17        -17.80        28.00 o                         
 -10   1  10        253.36        231.73        29.51 o                         
  -9   1  10        219.83        202.83        26.48 o                         
  -8   1  10       2170.08       2136.49        62.20 o                         
  -7   1  10       5246.94       5346.02       143.08 o                         
  -6   1  10       1952.74       2004.59        52.62 o                         
  -5   1  10        397.99        401.43        17.72 o                         
  -4   1  10        111.88        113.78         9.94 o                         
  -3   1  10        479.32        480.47        18.94 o                         
  -2   1  10        739.85        794.94        26.09 o                         
  -1   1  10       3580.56       3521.04        70.31 o                         
   0   1  10       3349.34       3328.41        87.46 o                         
   1   1  10       2369.50       2462.44        75.43 o                         
   2   1  10       1140.28       1153.60        65.53 o                         
   3   1  10       1020.57       1019.15        50.16 o                         
   4   1  10       1986.81       1987.93        70.51 o                         
   5   1  10         35.16         28.90        10.21 o                         
   6   1  10         59.66         56.73        11.11 o                         
   7   1  10        205.80        207.99        20.82 o                         
   8   1  10         54.76         37.44        15.93 o                         
   9   1  10        147.23        142.96        20.06 o                         
  10   1  10       1023.60       1036.31        90.87 o                         
 -10   2  10         79.70        118.34        24.06 o                         
  -9   2  10        304.68        307.90        32.34 o                         
  -8   2  10         19.93         25.18        14.85 o                         
  -7   2  10        363.56        360.47        21.60 o                         
  -6   2  10       1983.13       1904.14        46.13 o                         
  -5   2  10       2413.89       2336.29        49.16 o                         
  -4   2  10       1547.06       1540.79        34.26 o                         
  -3   2  10         65.33         64.78         8.21 o                         
  -2   2  10       6556.25       6422.43        94.76 o                         
  -1   2  10       2521.47       2576.23        57.50 o                         
   0   2  10        386.89        395.33        42.94 o                         
   1   2  10        179.04        156.76        28.63 o                         
   2   2  10        310.29        263.64        26.19 o                         
   3   2  10        507.26        499.05        36.15 o                         
   4   2  10        617.14        591.76        28.58 o                         
   5   2  10       1348.41       1364.79        59.47 o                         
   6   2  10       1231.07       1230.36        45.66 o                         
   7   2  10        249.28        221.34        21.51 o                         
   8   2  10         55.68         76.60        15.86 o                         
   9   2  10        102.29        142.26        33.76 o                         
  10   2  10          0.11        -22.61        24.70 o                         
 -10   3  10        167.15        216.48        45.75 o                         
  -9   3  10        232.36        271.62        47.40 o                         
  -8   3  10       1555.21       1449.90        44.63 o                         
  -7   3  10        911.49        923.59        45.47 o                         
  -6   3  10       1067.58       1030.18        37.92 o                         
  -5   3  10         16.54         13.01         7.60 o                         
  -4   3  10         15.51         18.25         7.30 o                         
  -3   3  10          9.13         18.84         7.14 o                         
  -2   3  10         37.98         25.53        12.64 o                         
  -1   3  10       1231.06       1224.28        40.04 o                         
   0   3  10       2873.77       2859.73        77.86 o                         
   1   3  10        640.26        706.74        57.88 o                         
   2   3  10        712.81        705.35        60.24 o                         
   3   3  10        405.18        379.87        25.49 o                         
   4   3  10        279.04        330.95        26.19 o                         
   5   3  10        162.71        152.12        20.89 o                         
   6   3  10        124.49        132.07        21.17 o                         
   7   3  10        160.18        164.88        24.60 o                         
   8   3  10          9.37          4.99        15.97 o                         
   9   3  10        106.60        127.98        23.70 o                         
 -10   4  10          7.95         49.37        32.79 o                         
  -9   4  10         46.15         44.81        15.12 o                         
  -8   4  10          0.42         39.32        19.85 o                         
  -7   4  10         55.89         32.60        35.16 o                         
  -6   4  10        170.03        139.52        27.48 o                         
  -5   4  10        589.08        553.89        22.80 o                         
  -4   4  10        690.86        712.86        22.77 o                         
  -3   4  10          8.25         25.24        10.69 o                         
  -2   4  10       1102.24       1072.04        38.36 o                         
  -1   4  10        383.79        372.77        23.46 o                         
   0   4  10          8.39          5.15        10.74 o                         
   1   4  10        121.20        106.89        16.29 o                         
   2   4  10         31.00         24.04        11.11 o                         
   3   4  10        249.06        266.15        39.58 o                         
   4   4  10        257.94        280.16        43.54 o                         
   5   4  10        180.47        176.43        21.28 o                         
   6   4  10        313.53        342.96        31.62 o                         
   7   4  10         27.56         34.43        17.97 o                         
   8   4  10          4.50         21.05        16.74 o                         
   9   4  10         15.80         20.69        18.89 o                         
 -10   5  10         19.23        103.25        43.31 o                         
  -9   5  10         39.64         39.83        55.01 o                         
  -8   5  10        108.41        144.39        26.52 o                         
  -7   5  10         99.23         87.46        26.21 o                         
  -6   5  10          0.24        -17.40        17.40 o                         
  -5   5  10        451.26        410.45        26.48 o                         
  -4   5  10        172.20        186.35        19.43 o                         
  -3   5  10        634.75        574.12        30.07 o                         
  -2   5  10        280.77        283.87        21.40 o                         
  -1   5  10          4.10          1.43         9.48 o                         
   0   5  10          9.95         -0.94        10.75 o                         
   1   5  10          3.33          8.81        10.84 o                         
   2   5  10        258.61        279.33        24.44 o                         
   3   5  10          1.02          0.88         9.19 o                         
   4   5  10         28.53          3.63        20.82 o                         
   5   5  10          5.47        -24.74        24.74 o                         
   6   5  10          8.21         -9.23        25.16 o                         
   7   5  10          7.59        -19.40        24.52 o                         
   8   5  10         15.63         51.76        30.57 o                         
   9   5  10          5.70          4.38        26.06 o                         
  -9   6  10         12.55         55.80        23.04 o                         
  -8   6  10        359.17        357.10        63.41 o                         
  -7   6  10         33.72         44.97        19.65 o                         
  -6   6  10        176.62        171.63        24.62 o                         
  -5   6  10        288.18        289.29        22.97 o                         
  -4   6  10          0.73         -1.21        13.74 o                         
  -3   6  10        218.62        166.73        25.42 o                         
  -2   6  10         20.82         -5.90        10.51 o                         
  -1   6  10        454.18        490.99        27.40 o                         
   0   6  10          0.49         -7.95         9.89 o                         
   1   6  10        361.76        364.63        27.58 o                         
   2   6  10         74.07         66.46        21.20 o                         
   3   6  10        240.22        221.02        39.88 o                         
   4   6  10         41.74         19.31        22.03 o                         
   5   6  10        208.20        186.00        39.73 o                         
   6   6  10          6.48        -29.96        29.96 o                         
   7   6  10          2.94        -22.22        29.05 o                         
   8   6  10          5.09        -24.23        24.23 o                         
  -9   7  10         29.40         40.14        20.53 o                         
  -8   7  10        334.91        369.71        37.24 o                         
  -7   7  10        915.64        868.82        59.22 o                         
  -6   7  10        172.02        134.58        40.40 o                         
  -5   7  10        148.95        162.59        24.83 o                         
  -4   7  10        143.42        137.21        30.47 o                         
  -3   7  10        387.16        366.09        32.47 o                         
  -2   7  10        310.26        322.18        32.70 o                         
  -1   7  10        220.81        199.74        25.23 o                         
   0   7  10       1925.60       1972.48        66.36 o                         
   1   7  10        532.79        532.03        33.44 o                         
   2   7  10          4.37         17.61        21.50 o                         
   3   7  10        122.46         99.41        27.60 o                         
   4   7  10         94.62        108.16        34.77 o                         
   5   7  10        141.95        141.88        36.29 o                         
   6   7  10          2.11         -2.22        25.52 o                         
   7   7  10         91.66         78.18        29.71 o                         
   8   7  10          1.22         64.91        35.73 o                         
  -8   8  10        267.01        249.86        53.07 o                         
  -7   8  10         84.67        111.80        23.90 o                         
  -6   8  10       1095.97       1116.66        59.08 o                         
  -5   8  10        789.62        769.37        49.25 o                         
  -4   8  10         67.95         58.74        14.78 o                         
  -3   8  10        198.67        187.16        26.13 o                         
  -2   8  10        931.96       1030.26        54.25 o                         
  -1   8  10       1186.97       1204.91        58.58 o                         
   0   8  10         13.25          9.98        23.07 o                         
   1   8  10         49.80         67.91        30.48 o                         
   2   8  10          3.60         18.33        24.28 o                         
   3   8  10          2.31         -5.84        27.12 o                         
   4   8  10        262.71        221.31        43.69 o                         
   5   8  10        707.87        722.50        74.43 o                         
   6   8  10        198.25        178.33        44.54 o                         
   7   8  10         14.07          8.80        27.48 o                         
  -8   9  10        407.32        340.52        52.57 o                         
  -7   9  10       2803.03       2998.48       170.86 o                         
  -6   9  10        175.03        175.85        27.63 o                         
  -5   9  10          5.31          1.48        14.47 o                         
  -4   9  10         17.41          0.03        15.24 o                         
  -3   9  10          6.69        -16.39        17.96 o                         
  -2   9  10         23.92         48.86        19.60 o                         
  -1   9  10       1096.14       1118.06        85.01 o                         
   0   9  10       1399.98       1465.04        97.94 o                         
   1   9  10        567.29        599.32        65.42 o                         
   2   9  10         14.23         14.14        26.30 o                         
   3   9  10        596.40        622.95        68.50 o                         
   4   9  10        470.84        484.59        62.81 o                         
   5   9  10          0.98         -3.09        24.39 o                         
   6   9  10          8.47         13.78        27.71 o                         
   7   9  10         55.15         68.97        27.46 o                         
  -7  10  10        215.32        230.15        45.91 o                         
  -6  10  10        972.33        999.39        59.23 o                         
  -5  10  10        413.09        427.76        38.73 o                         
  -4  10  10        130.75         77.14        30.67 o                         
  -3  10  10        139.03         96.20        22.54 o                         
  -2  10  10       1855.64       2077.12        82.69 o                         
  -1  10  10        712.08        799.21        74.77 o                         
   0  10  10        125.14        125.47        35.99 o                         
   1  10  10         25.55         70.77        32.59 o                         
   2  10  10        444.82        463.97        60.11 o                         
   3  10  10         88.13         64.07        32.05 o                         
   4  10  10        166.28        173.77        41.03 o                         
   5  10  10        552.10        574.36        73.01 o                         
   6  10  10        173.55        197.11        46.36 o                         
  -6  11  10        285.45        289.77        51.20 o                         
  -5  11  10         78.78         79.11        21.51 o                         
  -4  11  10          6.97        -24.70        24.70 o                         
  -3  11  10         48.42         34.57        17.20 o                         
  -2  11  10        182.82        221.21        31.20 o                         
  -1  11  10        445.39        496.25        63.98 o                         
   0  11  10        341.69        434.78        58.88 o                         
   1  11  10        821.81        837.38        81.14 o                         
   2  11  10        116.82        138.75        38.66 o                         
   3  11  10        204.48        176.97        44.38 o                         
   4  11  10        333.57        308.65        57.88 o                         
   5  11  10          2.14          3.32        29.68 o                         
  -4  12  10        207.07        258.58        50.30 o                         
  -3  12  10        152.86        173.54        61.66 o                         
  -2  12  10        776.51        752.02        79.16 o                         
  -1  12  10        210.00        224.74        47.32 o                         
   0  12  10         27.58         28.12        26.52 o                         
   1  12  10         24.15         12.13        24.15 o                         
   2  12  10         52.06         70.40        37.15 o                         
   3  12  10         19.67        -35.58        39.19 o                         
 -10   1  11          2.39         30.51        21.22 o                         
  -9   1  11          9.74         69.94        26.54 o                         
  -8   1  11          6.15          8.18        12.37 o                         
  -7   1  11        299.24        285.61        19.85 o                         
  -6   1  11          3.31         -2.31         9.92 o                         
  -5   1  11        120.28        122.99        12.69 o                         
  -4   1  11        589.74        631.19        25.68 o                         
  -3   1  11        365.06        372.09        17.72 o                         
  -2   1  11        107.88        100.45        14.56 o                         
  -1   1  11         55.64         73.04        16.26 o                         
   0   1  11         73.95         57.51        17.91 o                         
   1   1  11          6.00         14.33        15.39 o                         
   2   1  11        171.67        175.88        25.16 o                         
   3   1  11        462.22        419.57        34.11 o                         
   4   1  11        429.63        396.63        33.47 o                         
   5   1  11         32.04         10.81        16.76 o                         
   6   1  11          1.62         10.81        17.24 o                         
   7   1  11         48.70         40.19        11.75 o                         
   8   1  11         63.33         47.85        17.04 o                         
   9   1  11          3.77        -18.70        23.54 o                         
 -10   2  11         87.94        122.75        38.75 o                         
  -9   2  11        950.98        902.29        63.66 o                         
  -8   2  11       2117.58       2153.41        64.06 o                         
  -7   2  11         24.65         20.98        10.96 o                         
  -6   2  11          4.94         -9.66         9.85 o                         
  -5   2  11         28.70         35.96        10.10 o                         
  -4   2  11         80.59         92.01        10.13 o                         
  -3   2  11         19.04         37.28         9.05 o                         
  -2   2  11       1923.28       1948.47        52.51 o                         
  -1   2  11       1719.39       1732.28        68.78 o                         
   0   2  11         34.87         42.23        17.50 o                         
   1   2  11        528.37        497.43        53.77 o                         
   2   2  11       1119.17       1061.49        53.76 o                         
   3   2  11        403.38        375.65        32.55 o                         
   4   2  11          4.14          8.39        19.13 o                         
   5   2  11         17.86         39.59        18.22 o                         
   6   2  11         92.02         83.79        19.66 o                         
   7   2  11         13.50         10.05        15.53 o                         
   8   2  11         89.26        130.05        34.51 o                         
   9   2  11        465.54        360.89        53.17 o                         
 -10   3  11        130.56        160.50        44.98 o                         
  -9   3  11         14.52         24.21        64.59 o                         
  -8   3  11        147.41        179.84        27.01 o                         
  -7   3  11       1398.35       1478.53        68.66 o                         
  -6   3  11        475.58        426.03        22.92 o                         
  -5   3  11        771.33        762.22        34.35 o                         
  -4   3  11       1893.91       1865.93        39.06 o                         
  -3   3  11       2430.10       2337.26        51.62 o                         
  -2   3  11        889.41        913.04        37.32 o                         
  -1   3  11         69.51         82.48        17.62 o                         
   0   3  11          4.19          1.46        11.32 o                         
   1   3  11         15.52          8.77        12.00 o                         
   2   3  11        274.20        288.96        44.02 o                         
   3   3  11       2211.99       2139.22       112.08 o                         
   4   3  11       2433.86       2423.74       121.26 o                         
   5   3  11         12.26         41.45        26.23 o                         
   6   3  11         63.13         70.74        23.86 o                         
   7   3  11        200.28        207.62        40.30 o                         
   8   3  11        311.65        297.52        49.42 o                         
   9   3  11         28.00         21.28        20.05 o                         
  -9   4  11       1536.32       1522.06        87.16 o                         
  -8   4  11       2665.37       2769.03       148.03 o                         
  -7   4  11         99.75        105.94        41.52 o                         
  -6   4  11         31.49         27.16        17.04 o                         
  -5   4  11        248.37        243.19        18.91 o                         
  -4   4  11          4.16         -2.34         9.23 o                         
  -3   4  11       2056.35       2011.80        56.07 o                         
  -2   4  11       2152.80       2225.54        65.58 o                         
  -1   4  11       1055.29       1101.19        50.29 o                         
   0   4  11        983.58       1025.26        47.61 o                         
   1   4  11       1715.80       1696.69        62.02 o                         
   2   4  11       1692.71       1593.72        97.65 o                         
   3   4  11        689.75        642.20        65.51 o                         
   4   4  11         24.91         33.10        22.02 o                         
   5   4  11        149.88        145.65        36.29 o                         
   6   4  11        171.48        154.79        41.03 o                         
   7   4  11         19.00         53.79        31.42 o                         
   8   4  11        224.20        301.24        50.87 o                         
  -9   5  11        138.41        143.10        27.40 o                         
  -8   5  11        537.66        480.99        49.98 o                         
  -7   5  11       1180.74       1074.08        59.01 o                         
  -6   5  11        771.98        819.22        50.37 o                         
  -5   5  11       1063.92       1192.27        44.91 o                         
  -4   5  11       2943.73       3104.18        63.66 o                         
  -3   5  11       2867.79       3037.91        70.77 o                         
  -2   5  11        358.77        357.47        25.36 o                         
  -1   5  11         63.23         74.11        16.63 o                         
   0   5  11         19.70          4.81        13.11 o                         
   1   5  11         52.26         50.86        15.55 o                         
   2   5  11        448.78        460.64        32.44 o                         
   3   5  11       2274.00       2156.26        68.65 o                         
   4   5  11       2013.71       2075.40       115.99 o                         
   5   5  11         31.87         40.82        28.55 o                         
   6   5  11        466.55        461.59        59.60 o                         
   7   5  11        292.10        383.55        56.71 o                         
   8   5  11        127.41        167.57        43.09 o                         
  -9   6  11        867.01        830.23        66.36 o                         
  -8   6  11       2732.08       2919.05       101.81 o                         
  -7   6  11        329.07        314.52        34.32 o                         
  -6   6  11         26.00         11.92        18.49 o                         
  -5   6  11          7.63         -2.03        12.97 o                         
  -4   6  11         20.50         30.54        13.05 o                         
  -3   6  11       1319.46       1385.58        60.62 o                         
  -2   6  11       1787.17       1815.73        55.93 o                         
  -1   6  11       1239.08       1313.28        56.83 o                         
   0   6  11        890.70        942.39        47.81 o                         
   1   6  11        878.96        885.22        44.38 o                         
   2   6  11       1217.03       1171.26        84.68 o                         
   3   6  11        909.21        918.89        79.65 o                         
   4   6  11          6.18         52.22        29.81 o                         
   5   6  11        149.45        177.83        39.36 o                         
   6   6  11        267.81        271.48        51.73 o                         
   7   6  11         31.05         88.38        37.38 o                         
   8   6  11        177.54        278.51        53.09 o                         
  -8   7  11         11.76          5.65        17.64 o                         
  -7   7  11        878.01        892.46        56.70 o                         
  -6   7  11        337.86        337.60        35.28 o                         
  -5   7  11        507.64        545.80        42.25 o                         
  -4   7  11       1686.27       1758.06        69.66 o                         
  -3   7  11       1552.34       1569.97        76.21 o                         
  -2   7  11        427.81        423.68        37.38 o                         
  -1   7  11         34.57          2.01        21.07 o                         
   0   7  11          6.88         -0.13        22.08 o                         
   1   7  11        181.25        160.17        35.02 o                         
   2   7  11        321.57        300.08        47.55 o                         
   3   7  11       1260.65       1278.08        94.88 o                         
   4   7  11       1871.96       1899.39       120.52 o                         
   5   7  11         72.40         67.47        33.08 o                         
   6   7  11        184.36        149.49        39.52 o                         
   7   7  11        198.98        205.14        46.40 o                         
  -8   8  11       1633.48       1841.62        82.96 o                         
  -7   8  11         14.85         10.82        16.89 o                         
  -6   8  11         17.90         24.28        18.93 o                         
  -5   8  11          2.81          4.19        17.20 o                         
  -4   8  11        351.38        380.73        34.96 o                         
  -3   8  11        144.19        179.35        26.64 o                         
  -2   8  11        586.03        551.61        42.61 o                         
  -1   8  11        839.63        929.96        76.33 o                         
   0   8  11        134.06        167.15        40.36 o                         
   1   8  11        466.35        539.20        63.64 o                         
   2   8  11        188.76        209.88        45.82 o                         
   3   8  11         92.80        122.48        36.49 o                         
   4   8  11         34.31          0.43        26.53 o                         
   5   8  11         44.79        -23.28        32.42 o                         
   6   8  11        307.80        326.75        54.11 o                         
   7   8  11        196.15        244.43        50.79 o                         
  -7   9  11         75.09         59.98        27.68 o                         
  -6   9  11         61.33         43.86        17.51 o                         
  -5   9  11        515.55        538.77        44.31 o                         
  -4   9  11        256.25        291.07        32.44 o                         
  -3   9  11         41.48         27.74        19.04 o                         
  -2   9  11        253.21        253.85        29.64 o                         
  -1   9  11          9.48          1.42        22.27 o                         
   0   9  11         14.56         58.33        32.11 o                         
   1   9  11         73.31        150.77        39.22 o                         
   2   9  11        183.62        233.01        44.91 o                         
   3   9  11        193.40        221.06        45.53 o                         
   4   9  11        415.45        379.99        60.85 o                         
   5   9  11         54.73          9.24        30.45 o                         
   6   9  11        121.56         85.36        33.42 o                         
  -6  10  11          8.58         22.38        19.69 o                         
  -5  10  11         17.55         50.02        26.22 o                         
  -4  10  11         88.07        108.80        34.88 o                         
  -3  10  11         19.72         13.63        16.88 o                         
  -2  10  11         26.22         23.71        36.01 o                         
  -1  10  11        100.43        139.06        40.84 o                         
   0  10  11        324.52        327.70        54.57 o                         
   1  10  11          9.87        -23.47        24.46 o                         
   2  10  11        105.45        103.80        41.01 o                         
   3  10  11          2.53         24.17        30.96 o                         
   4  10  11         89.50         61.71        28.53 o                         
   5  10  11         50.75        163.57        49.41 o                         
  -4  11  11          0.12        -28.62        28.62 o                         
  -3  11  11        257.48        242.79        32.74 o                         
  -2  11  11          6.50         19.91        24.68 o                         
  -1  11  11        157.64        146.95        39.00 o                         
   0  11  11         29.49         12.09        26.85 o                         
   1  11  11         71.08        114.87        39.88 o                         
   2  11  11         46.20         73.86        37.89 o                         
   3  11  11         25.53         18.16        30.00 o                         
  -2  12  11        353.96        470.52        65.44 o                         
  -1  12  11        118.42        164.40        42.94 o                         
   0  12  11        192.79        224.45        51.97 o                         
   1  12  11         70.35         46.63        31.04 o                         
  -9   0  12        507.75        435.91        51.14 o                         
  -8   0  12        503.23        542.03        57.03 o                         
  -7   0  12        418.22        376.16        33.71 o                         
  -6   0  12       1869.11       1819.74        68.54 o                         
  -5   0  12       5901.47       5681.91       270.39 o                         
  -4   0  12       1734.30       1757.78        63.17 o                         
  -3   0  12        678.82        654.95        38.50 o                         
  -2   0  12        175.93        161.42        21.80 o                         
  -1   0  12        579.90        622.17        56.60 o                         
   0   0  12        838.64        856.22        70.66 o                         
   1   0  12       1076.51        957.10        74.50 o                         
   2   0  12       1646.38       1537.35        92.19 o                         
   3   0  12       1783.00       1630.78        96.46 o                         
   4   0  12        431.66        403.79        49.30 o                         
   5   0  12        318.25        265.95        41.85 o                         
   6   0  12        933.33        798.47        72.48 o                         
   7   0  12          9.87         36.46        19.92 o                         
   8   0  12          1.13         17.93        22.45 o                         
  -9   1  12        202.20        145.09        21.65 o                         
  -8   1  12        365.32        323.30        29.54 o                         
  -7   1  12        354.85        345.18        22.81 o                         
  -6   1  12         63.08         59.92        11.51 o                         
  -5   1  12        467.02        441.77        23.73 o                         
  -4   1  12       3441.17       3395.18        62.44 o                         
  -3   1  12       2525.85       2484.29        47.51 o                         
  -2   1  12        693.54        688.57        34.66 o                         
  -1   1  12         61.09         49.16        15.03 o                         
   0   1  12       7306.81       7116.17       143.67 o                         
   1   1  12       2173.21       2158.57        77.74 o                         
   2   1  12        319.83        307.63        32.07 o                         
   3   1  12         37.32         72.88        17.29 o                         
   4   1  12        526.86        481.69        44.97 o                         
   5   1  12        223.31        216.76        39.54 o                         
   6   1  12        161.91        152.23        30.03 o                         
   7   1  12        532.63        582.90        45.97 o                         
   8   1  12        520.03        482.37        41.75 o                         
  -9   2  12        736.48        809.40        54.39 o                         
  -8   2  12        307.27        278.18        31.43 o                         
  -7   2  12        293.91        273.55        20.69 o                         
  -6   2  12       1794.04       1672.63        70.01 o                         
  -5   2  12       2962.63       2902.69        92.54 o                         
  -4   2  12       1877.04       1840.78        41.07 o                         
  -3   2  12         65.01         65.93        11.41 o                         
  -2   2  12         43.55         30.81        10.92 o                         
  -1   2  12          9.06          6.16        13.68 o                         
   0   2  12         55.76         49.43        16.37 o                         
   1   2  12       1119.25       1106.79        80.35 o                         
   2   2  12       2075.01       2111.04       112.99 o                         
   3   2  12        738.30        699.48        47.13 o                         
   4   2  12        374.66        392.30        36.15 o                         
   5   2  12        247.39        218.49        29.07 o                         
   6   2  12        450.63        428.00       107.88 o                         
   7   2  12         30.00         39.76        30.47 o                         
   8   2  12         35.55          3.50        25.02 o                         
  -9   3  12        297.40        277.65        68.09 o                         
  -8   3  12          5.82        -23.12        23.12 o                         
  -7   3  12        150.56        131.39        24.04 o                         
  -6   3  12         13.72          5.68        16.13 o                         
  -5   3  12         74.42         43.93        12.91 o                         
  -4   3  12        645.30        676.40        30.12 o                         
  -3   3  12       1353.85       1314.34        40.75 o                         
  -2   3  12        855.06        820.19        37.09 o                         
  -1   3  12         47.19         46.27        24.97 o                         
   0   3  12       2219.88       2181.81        74.20 o                         
   1   3  12        529.17        517.38        37.01 o                         
   2   3  12         37.50         10.39        22.63 o                         
   3   3  12         77.00         70.62        30.17 o                         
   4   3  12         15.44          7.75        24.43 o                         
   5   3  12        111.68        115.60        32.05 o                         
   6   3  12         97.71         82.37        29.99 o                         
   7   3  12        238.05        194.22        38.33 o                         
   8   3  12        270.62        362.36        57.84 o                         
  -9   4  12        130.69        156.44        50.33 o                         
  -8   4  12         29.10         17.61        19.36 o                         
  -7   4  12        217.82        162.65        26.10 o                         
  -6   4  12        882.71        915.00        53.61 o                         
  -5   4  12         39.91         40.15        11.10 o                         
  -4   4  12        257.49        254.43        19.46 o                         
  -3   4  12        124.96        146.65        19.06 o                         
  -2   4  12          4.14          4.48        14.36 o                         
  -1   4  12         49.08         38.69        15.04 o                         
   0   4  12         44.46         37.03        15.12 o                         
   1   4  12        190.39        158.21        21.57 o                         
   2   4  12        308.43        289.63        28.61 o                         
   3   4  12         83.23         92.71        35.15 o                         
   4   4  12        358.51        412.80        55.72 o                         
   5   4  12         16.16         37.41        32.75 o                         
   6   4  12          2.88         13.98        25.89 o                         
   7   4  12         22.34          3.39        27.73 o                         
   8   4  12          8.14         -5.26        26.95 o                         
  -8   5  12         23.33         -7.83        19.99 o                         
  -7   5  12          2.22         -9.72        16.05 o                         
  -6   5  12        122.23        138.28        37.09 o                         
  -5   5  12         32.73         36.87        11.83 o                         
  -4   5  12          1.61         -5.51        11.09 o                         
  -3   5  12         22.97         37.72        12.80 o                         
  -2   5  12         81.42        119.11        17.46 o                         
  -1   5  12         86.27         55.85        16.26 o                         
   0   5  12        349.88        325.61        29.52 o                         
   1   5  12          6.74          4.30        12.17 o                         
   2   5  12          7.20          9.51        29.36 o                         
   3   5  12         15.28        -13.40        25.30 o                         
   4   5  12          0.88          1.08        27.06 o                         
   5   5  12        102.99        122.87        38.81 o                         
   6   5  12          3.75          1.29        27.68 o                         
   7   5  12          0.16         21.96        30.25 o                         
  -8   6  12          0.30        -30.65        30.65 o                         
  -7   6  12          2.96         22.69        18.97 o                         
  -6   6  12         44.69         61.97        20.85 o                         
  -5   6  12        376.80        419.17        38.55 o                         
  -4   6  12        132.52        102.02        15.90 o                         
  -3   6  12        285.25        289.59        24.54 o                         
  -2   6  12        256.63        240.35        22.83 o                         
  -1   6  12        498.65        511.86        37.81 o                         
   0   6  12        482.47        486.62        36.05 o                         
   1   6  12         50.70         58.78        31.96 o                         
   2   6  12        473.42        482.21        60.28 o                         
   3   6  12         80.13         85.82        30.02 o                         
   4   6  12         20.18        -16.36        29.18 o                         
   5   6  12         12.53          8.14        26.74 o                         
   6   6  12          5.70          4.47        27.96 o                         
   7   6  12         32.39         29.74        27.60 o                         
  -7   7  12         50.70         48.98        23.52 o                         
  -6   7  12        509.00        560.64        46.14 o                         
  -5   7  12         12.01         11.54        17.97 o                         
  -4   7  12        534.82        596.70        36.55 o                         
  -3   7  12        786.34        804.20        50.16 o                         
  -2   7  12         13.36         30.94        18.99 o                         
  -1   7  12         84.68         32.10        15.43 o                         
   0   7  12        172.03        161.07        37.34 o                         
   1   7  12        693.12        726.19        71.64 o                         
   2   7  12          1.29          2.24        24.59 o                         
   3   7  12        140.82        144.21        38.38 o                         
   4   7  12         13.85        -14.38        25.41 o                         
   5   7  12         61.77         70.37        37.78 o                         
   6   7  12         39.14         73.39        38.23 o                         
  -7   8  12         15.32         45.81        21.08 o                         
  -6   8  12        475.49        494.26        45.51 o                         
  -5   8  12       1793.44       1771.40        79.63 o                         
  -4   8  12        244.09        238.72        25.54 o                         
  -3   8  12          7.04         35.54        16.13 o                         
  -2   8  12         27.55         42.53        20.09 o                         
  -1   8  12         78.39        121.28        36.88 o                         
   0   8  12         71.45         65.83        29.40 o                         
   1   8  12        298.98        340.43        56.34 o                         
   2   8  12        988.33       1102.49        93.01 o                         
   3   8  12        419.73        416.23        61.32 o                         
   4   8  12          5.56        -10.56        27.52 o                         
   5   8  12         99.03        102.09        34.77 o                         
   6   8  12         71.02        152.82        47.06 o                         
  -6   9  12         45.84         54.19        36.89 o                         
  -5   9  12        197.42        229.90        34.26 o                         
  -4   9  12        687.22        720.71        74.86 o                         
  -3   9  12        518.74        505.02        43.67 o                         
  -2   9  12        154.63        196.31        42.62 o                         
  -1   9  12         63.02         79.19        32.03 o                         
   0   9  12        885.39       1002.29        87.89 o                         
   1   9  12        668.62        678.60        72.52 o                         
   2   9  12         89.70         91.79        40.07 o                         
   3   9  12          6.09        -12.84        26.46 o                         
   4   9  12        138.20        173.61        42.51 o                         
   5   9  12         44.88          8.23        32.43 o                         
  -4  10  12        279.04        269.41        50.05 o                         
  -3  10  12         49.49         45.62        21.20 o                         
  -2  10  12         11.74         16.65        22.99 o                         
  -1  10  12         20.94         64.81        30.18 o                         
   0  10  12         67.65         77.00        37.68 o                         
   1  10  12        282.47        344.95        57.58 o                         
   2  10  12        468.02        567.21        74.14 o                         
   3  10  12        495.85        581.23        77.26 o                         
  -3  11  12        306.45        360.32        54.69 o                         
  -2  11  12        125.46        134.96        37.69 o                         
  -1  11  12         84.69        169.81        46.28 o                         
   0  11  12        819.81        895.73        90.77 o                         
   1  11  12        339.50        303.58        53.66 o                         
  -8   1  13          8.52          0.86        17.28 o                         
  -7   1  13        333.14        290.56        22.05 o                         
  -6   1  13        865.46        861.04        34.61 o                         
  -5   1  13         15.58         24.22        10.94 o                         
  -4   1  13          5.33         20.02        10.53 o                         
  -3   1  13          7.08          6.25        11.71 o                         
  -2   1  13         29.78         18.46        16.50 o                         
  -1   1  13         35.81         33.09        20.87 o                         
   0   1  13        287.02        253.46        42.16 o                         
   1   1  13        381.90        397.21        37.95 o                         
   2   1  13          8.13         32.45        16.82 o                         
   3   1  13         51.49         16.20        17.38 o                         
   4   1  13        122.84        110.38        23.27 o                         
   5   1  13         47.06         15.83        17.32 o                         
   6   1  13          0.04        -13.60        18.56 o                         
   7   1  13          0.44        -10.74        29.83 o                         
  -8   2  13         65.02        101.14        23.99 o                         
  -7   2  13          8.80        -13.56        13.56 o                         
  -6   2  13         32.44         30.79        15.30 o                         
  -5   2  13        722.24        738.51        39.36 o                         
  -4   2  13        133.86        136.99        15.12 o                         
  -3   2  13        208.04        213.21        18.90 o                         
  -2   2  13        859.33        843.53        48.59 o                         
  -1   2  13       1345.92       1353.51        61.45 o                         
   0   2  13        253.48        262.12        29.28 o                         
   1   2  13        149.97        139.43        36.45 o                         
   2   2  13         51.00         37.20        28.73 o                         
   3   2  13          9.82         23.27        30.38 o                         
   4   2  13        110.96        133.49        38.19 o                         
   5   2  13        436.96        435.27        56.63 o                         
   6   2  13        529.67        519.89        66.17 o                         
   7   2  13          6.41         -1.69        23.04 o                         
  -8   3  13        261.32        243.00        32.62 o                         
  -7   3  13       1680.12       1587.31        73.94 o                         
  -6   3  13       3126.68       3291.53        84.88 o                         
  -5   3  13         42.52         30.43        14.74 o                         
  -4   3  13          3.62          3.83        10.54 o                         
  -3   3  13         71.14         73.36        12.47 o                         
  -2   3  13          2.71         10.16        30.45 o                         
  -1   3  13        268.66        288.31        28.77 o                         
   0   3  13       1296.38       1336.69       110.93 o                         
   1   3  13        855.69        838.66        48.04 o                         
   2   3  13        113.81        162.21        40.19 o                         
   3   3  13        566.17        544.59        61.58 o                         
   4   3  13        629.72        609.24        68.69 o                         
   5   3  13        214.39        203.23        43.23 o                         
   6   3  13          5.38         42.76        32.29 o                         
   7   3  13         12.50         49.22        36.51 o                         
  -8   4  13        289.63        310.71        45.98 o                         
  -7   4  13          0.58         10.67        16.49 o                         
  -6   4  13        287.57        284.13        33.69 o                         
  -5   4  13       1309.20       1321.44        52.71 o                         
  -4   4  13        931.78        890.13        36.74 o                         
  -3   4  13        892.23        902.14        36.60 o                         
  -2   4  13       1282.10       1310.51        60.37 o                         
  -1   4  13       1529.35       1564.84        67.17 o                         
   0   4  13        687.27        668.83        44.44 o                         
   1   4  13         13.73         18.90        16.87 o                         
   2   4  13         45.40         50.56        14.98 o                         
   3   4  13          9.43         -4.71        28.39 o                         
   4   4  13         53.04         67.10        31.42 o                         
   5   4  13        873.28        937.30        87.34 o                         
   6   4  13        887.68        979.40        90.73 o                         
   7   4  13          9.02         35.50        34.14 o                         
  -7   5  13       1021.61        962.44        59.83 o                         
  -6   5  13       2975.25       3116.42       104.95 o                         
  -5   5  13        296.83        291.74        34.84 o                         
  -4   5  13         39.30         45.13        12.85 o                         
  -3   5  13         37.35         53.44        15.56 o                         
  -2   5  13          1.40         12.54        15.80 o                         
  -1   5  13        937.90        928.55        75.71 o                         
   0   5  13       1000.23        969.39       102.58 o                         
   1   5  13        906.53        862.98        49.35 o                         
   2   5  13        696.37        743.87        74.46 o                         
   3   5  13        433.95        510.15        63.84 o                         
   4   5  13        559.05        580.71        69.53 o                         
   5   5  13        465.21        521.76        67.88 o                         
   6   5  13          2.12         46.90        36.39 o                         
  -7   6  13         75.03         70.60        53.04 o                         
  -6   6  13        241.66        242.66        33.41 o                         
  -5   6  13       1199.54       1172.32        65.36 o                         
  -4   6  13        487.92        490.63        33.46 o                         
  -3   6  13        515.11        538.23        34.21 o                         
  -2   6  13       1723.43       1767.11        73.26 o                         
  -1   6  13       1407.87       1448.75        65.02 o                         
   0   6  13        304.60        302.32        31.09 o                         
   1   6  13         50.28         68.41        29.45 o                         
   2   6  13         11.96          7.89        26.49 o                         
   3   6  13         54.56         21.05        26.51 o                         
   4   6  13        111.26         83.89        36.75 o                         
   5   6  13        817.45        850.92        90.07 o                         
   6   6  13        685.93        746.36        83.49 o                         
  -6   7  13       2843.14       2966.03       106.61 o                         
  -5   7  13         68.85         32.07        18.38 o                         
  -4   7  13         11.75         11.18        14.29 o                         
  -3   7  13          3.40         27.32        48.80 o                         
  -2   7  13        132.14        127.59        35.12 o                         
  -1   7  13        281.75        347.41        37.64 o                         
   0   7  13        566.54        564.38        66.07 o                         
   1   7  13        745.17        839.08        83.66 o                         
   2   7  13        197.37        250.31        50.45 o                         
   3   7  13        259.77        266.73        52.87 o                         
   4   7  13        298.77        329.56        57.39 o                         
   5   7  13        171.48        230.05        53.05 o                         
  -5   8  13        274.69        288.90        38.06 o                         
  -4   8  13        191.48        208.19        31.06 o                         
  -3   8  13        364.63        405.05        40.66 o                         
  -2   8  13        540.55        545.08        63.80 o                         
  -1   8  13        487.87        467.78        62.98 o                         
   0   8  13        230.78        227.18        43.87 o                         
   1   8  13          2.96         34.95        31.62 o                         
   2   8  13          0.53        -30.61        31.13 o                         
   3   8  13         62.49         70.99        40.98 o                         
   4   8  13         88.11         91.28        40.92 o                         
  -4   9  13          8.56          3.08        25.19 o                         
  -3   9  13          1.73          1.46        19.23 o                         
  -2   9  13        147.32        140.22        38.20 o                         
  -1   9  13         28.09         56.61        36.35 o                         
   0   9  13         51.22         44.62        35.22 o                         
   1   9  13        188.49        223.96        50.39 o                         
   2   9  13         94.99        107.85        38.65 o                         
   3   9  13        119.68        216.99        54.78 o                         
  -2  10  13         66.37         70.93        34.48 o                         
  -1  10  13         48.15         76.35        37.27 o                         
   0  10  13          6.98          0.77        28.44 o                         
   1  10  13          9.06         14.67        29.57 o                         
  -8   0  14       2128.67       1966.21       128.48 o                         
  -7   0  14        387.16        372.54        58.05 o                         
  -6   0  14        398.48        464.22        38.30 o                         
  -5   0  14        170.42        207.48        27.07 o                         
  -4   0  14        102.30        151.00        23.43 o                         
  -3   0  14        237.84        300.84        48.06 o                         
  -2   0  14       2214.62       2284.21       117.84 o                         
  -1   0  14       2078.83       1879.08       128.64 o                         
   0   0  14        505.24        541.70        61.35 o                         
   1   0  14        166.09        151.38        36.83 o                         
   2   0  14       3510.49       3548.07       157.80 o                         
   3   0  14       1416.07       1285.69        93.78 o                         
   4   0  14        249.14        223.94        44.45 o                         
   5   0  14         33.05        -28.15        28.15 o                         
   6   0  14        312.77        295.53        52.34 o                         
  -8   1  14        257.08        220.57        31.70 o                         
  -7   1  14        508.54        515.17        36.64 o                         
  -6   1  14        599.73        562.32        43.59 o                         
  -5   1  14        437.88        447.79        26.40 o                         
  -4   1  14       1197.69       1112.37        38.72 o                         
  -3   1  14       3543.60       3415.71       105.52 o                         
  -2   1  14       1343.13       1361.06        65.49 o                         
  -1   1  14        271.37        246.17        28.72 o                         
   0   1  14          6.00          7.17        14.54 o                         
   1   1  14        112.80         97.84        31.05 o                         
   2   1  14        201.20        196.08        31.38 o                         
   3   1  14        245.74        236.12        31.04 o                         
   4   1  14        838.22        786.61        54.08 o                         
   5   1  14        626.04        601.76        47.70 o                         
   6   1  14        112.63        110.43        29.05 o                         
  -7   2  14        317.25        332.98        31.12 o                         
  -6   2  14         88.23        145.50        22.19 o                         
  -5   2  14        204.53        250.86        26.13 o                         
  -4   2  14         46.57         27.97        14.33 o                         
  -3   2  14        124.57        102.60        19.58 o                         
  -2   2  14       1172.62       1193.57        50.22 o                         
  -1   2  14       1270.70       1187.16        60.27 o                         
   0   2  14        436.72        385.33        35.18 o                         
   1   2  14         22.01         15.87        13.23 o                         
   2   2  14       2337.36       2164.84       124.41 o                         
   3   2  14        444.71        411.07        57.08 o                         
   4   2  14         72.11         47.46        21.28 o                         
   5   2  14         10.51         36.19        31.22 o                         
   6   2  14         99.22        124.04        38.14 o                         
  -7   3  14        594.33        640.34        48.42 o                         
  -6   3  14         79.01         67.78        17.96 o                         
  -5   3  14        273.23        277.82        27.84 o                         
  -4   3  14       1114.52       1105.26        41.48 o                         
  -3   3  14        628.19        620.36        30.95 o                         
  -2   3  14        825.64        810.59        50.89 o                         
  -1   3  14         30.36         40.60        17.35 o                         
   0   3  14        115.70        114.66        23.54 o                         
   1   3  14          4.42         -4.54        15.52 o                         
   2   3  14          2.95         -7.25        38.05 o                         
   3   3  14        229.64        252.49        50.70 o                         
   4   3  14        469.93        530.93        67.44 o                         
   5   3  14        131.73        147.93        41.91 o                         
   6   3  14        172.86        135.55        42.11 o                         
  -7   4  14        123.13         89.94        22.97 o                         
  -6   4  14          1.85         -8.56        37.24 o                         
  -5   4  14         23.71         50.21        18.45 o                         
  -4   4  14         12.96         -4.01        11.95 o                         
  -3   4  14          3.26         -3.92        10.78 o                         
  -2   4  14        102.57        118.25        23.34 o                         
  -1   4  14        413.36        422.68        39.17 o                         
   0   4  14        130.80        148.49        25.35 o                         
   1   4  14          6.23          4.76        15.79 o                         
   2   4  14        738.77        658.90        60.80 o                         
   3   4  14         15.35        -29.14        29.14 o                         
   4   4  14          1.71          1.09        28.36 o                         
   5   4  14          0.92         -3.46        26.72 o                         
   6   4  14          3.90         30.63        35.01 o                         
  -6   5  14          1.78         22.80        20.22 o                         
  -5   5  14        108.29        145.76        30.31 o                         
  -4   5  14        140.66        165.99        19.24 o                         
  -3   5  14         60.36         77.08        17.81 o                         
  -2   5  14          1.92         23.94        20.32 o                         
  -1   5  14        134.16        105.77        21.80 o                         
   0   5  14         48.53         29.27        17.01 o                         
   1   5  14        104.88        101.16        22.63 o                         
   2   5  14        210.98        162.76        41.58 o                         
   3   5  14          1.42        -16.77        25.82 o                         
   4   5  14         20.65         36.41        36.24 o                         
   5   5  14          0.30         69.73        36.15 o                         
  -6   6  14        131.93        158.13        28.00 o                         
  -5   6  14          2.75         18.85        24.00 o                         
  -4   6  14        335.04        349.75        33.88 o                         
  -3   6  14         52.56         57.98        15.06 o                         
  -2   6  14        153.41        182.62        28.55 o                         
  -1   6  14        136.60        164.20        29.37 o                         
   0   6  14         11.47        -14.91        22.70 o                         
   1   6  14         69.46         37.37        31.73 o                         
   2   6  14          2.73        -25.20        33.98 o                         
   3   6  14        117.94         89.02        37.17 o                         
   4   6  14          2.54         12.34        27.04 o                         
   5   6  14         36.54         56.78        35.31 o                         
  -5   7  14          3.05         20.24        21.71 o                         
  -4   7  14        298.69        289.73        36.85 o                         
  -3   7  14        704.75        685.53        51.03 o                         
  -2   7  14        187.40        186.94        40.27 o                         
  -1   7  14         57.13         72.65        34.18 o                         
   0   7  14        101.36        106.02        33.72 o                         
   1   7  14        186.66        167.51        41.81 o                         
   2   7  14        187.65        120.87        42.12 o                         
   3   7  14         78.77        122.99        42.25 o                         
   4   7  14        309.45        346.07        63.16 o                         
  -4   8  14        140.42        169.80        74.47 o                         
  -3   8  14          7.28         52.11        33.26 o                         
  -2   8  14        306.57        323.84        53.66 o                         
  -1   8  14        591.07        560.94        70.02 o                         
   0   8  14         57.57         86.84        40.18 o                         
   1   8  14         15.50        -19.35        32.74 o                         
   2   8  14        263.35        274.24        56.92 o                         
   3   8  14        388.69        402.19        68.33 o                         
  -2   9  14        308.55        304.52        52.56 o                         
  -1   9  14         20.51         52.93        31.75 o                         
   0   9  14          4.64         42.07        35.26 o                         
  -6   1  15         38.22         41.17        27.78 o                         
  -5   1  15          7.11          7.47        21.16 o                         
  -4   1  15          6.24         -8.77        13.00 o                         
  -3   1  15        127.99        138.08        27.55 o                         
  -2   1  15         15.13         29.47        20.03 o                         
  -1   1  15          5.87          6.15        15.97 o                         
   0   1  15        167.26        161.29        26.16 o                         
   1   1  15        377.19        355.11        53.89 o                         
   2   1  15         10.17          1.59        24.52 o                         
   3   1  15         64.92         43.29        19.61 o                         
   4   1  15         36.90          1.61        17.77 o                         
   5   1  15          2.20        -21.08        21.08 o                         
  -6   2  15         59.64        119.63        21.47 o                         
  -5   2  15        896.71        895.46        45.94 o                         
  -4   2  15       1960.91       1975.93        65.42 o                         
  -3   2  15         28.84         53.24        20.20 o                         
  -2   2  15          8.68          1.85        13.11 o                         
  -1   2  15          0.26         12.63        17.93 o                         
   0   2  15         10.39        -15.84        22.59 o                         
   1   2  15          1.81        -25.83        25.83 o                         
   2   2  15        269.55        233.83        45.84 o                         
   3   2  15        283.06        246.48        49.39 o                         
   4   2  15         20.84         34.47        29.92 o                         
   5   2  15        105.71         85.43        36.94 o                         
  -6   3  15        121.34        110.50        20.05 o                         
  -5   3  15          0.36          7.91        13.89 o                         
  -4   3  15         45.52         60.10        18.71 o                         
  -3   3  15        659.24        629.96        39.36 o                         
  -2   3  15        515.41        504.93        49.01 o                         
  -1   3  15        333.31        298.29        33.57 o                         
   0   3  15        440.09        417.55        65.16 o                         
   1   3  15        800.40        762.15        50.90 o                         
   2   3  15        295.50        243.35        30.92 o                         
   3   3  15          7.92        -30.73        33.46 o                         
   4   3  15          0.41        -36.61        36.61 o                         
   5   3  15          3.01         63.58        33.61 o                         
  -5   4  15       1088.37       1052.07        51.97 o                         
  -4   4  15       2702.01       2774.20        70.19 o                         
  -3   4  15        130.62        128.12        20.17 o                         
  -2   4  15          8.09          5.10        50.95 o                         
  -1   4  15         16.87          5.96        16.96 o                         
   0   4  15          8.49         37.68        19.18 o                         
   1   4  15        184.77        169.19        26.86 o                         
   2   4  15        548.78        482.48        66.63 o                         
   3   4  15        485.06        463.38        65.87 o                         
   4   4  15        166.03        177.28        45.71 o                         
  -5   5  15         28.64         68.21        24.16 o                         
  -4   5  15        229.87        250.04        24.03 o                         
  -3   5  15       1124.12       1162.02        53.85 o                         
  -2   5  15        638.30        605.00        47.26 o                         
  -1   5  15        468.57        444.70        68.98 o                         
   0   5  15        668.51        664.54        48.16 o                         
   1   5  15        570.90        625.25        75.48 o                         
   2   5  15        381.39        375.20        61.18 o                         
   3   5  15         42.46         79.42        36.57 o                         
   4   5  15         30.25         58.15        37.62 o                         
  -4   6  15       2550.92       2757.88       155.28 o                         
  -3   6  15        134.19        134.06        18.60 o                         
  -2   6  15         37.97         25.14        17.94 o                         
  -1   6  15          3.36         -5.61        28.59 o                         
   0   6  15         40.32         31.20        26.22 o                         
   1   6  15        175.33        183.88        46.14 o                         
   2   6  15        259.77        241.83        53.76 o                         
   3   6  15        539.82        554.90        76.46 o                         
  -3   7  15        467.44        460.61        60.62 o                         
  -2   7  15        238.72        309.64        54.63 o                         
  -1   7  15        222.79        221.37        48.44 o                         
   0   7  15        579.75        643.39        75.79 o                         
   1   7  15        532.20        634.18        76.86 o                         
  -5   0  16        250.72        269.62        48.67 o                         
  -4   0  16        674.80        632.98        71.43 o                         
  -3   0  16        427.37        448.72        62.78 o                         
  -2   0  16        604.21        538.84        68.55 o                         
  -1   0  16       2161.22       2161.27       123.76 o                         
   0   0  16        687.89        668.24        71.63 o                         
   1   0  16        192.43        173.91        37.01 o                         
   2   0  16         10.34          2.53        25.95 o                         
   3   0  16         53.37         15.44        23.01 o                         
  -5   1  16        424.75        438.25        34.36 o                         
  -4   1  16        165.59        202.13        33.43 o                         
  -3   1  16         83.65         68.28        24.73 o                         
  -2   1  16         81.05         81.76        37.58 o                         
  -1   1  16         75.73         56.35        16.81 o                         
   0   1  16        751.55        683.78        50.79 o                         
   1   1  16        990.81        913.56        76.69 o                         
   2   1  16        266.67        278.45        48.62 o                         
   3   1  16         67.08         15.34        29.13 o                         
  -4   2  16        275.24        282.39        37.66 o                         
  -3   2  16        313.02        319.98        42.90 o                         
  -2   2  16        602.80        532.24        37.57 o                         
  -1   2  16        997.53        967.33        49.06 o                         
   0   2  16        709.29        694.49        51.50 o                         
   1   2  16         74.31         55.75        35.30 o                         
   2   2  16         36.49         15.75        15.52 o                         
   3   2  16          3.36        -33.46        33.46 o                         
  -4   3  16         24.59         21.42        21.25 o                         
  -3   3  16         60.90         60.96        21.29 o                         
  -2   3  16          3.56          0.01        15.05 o                         
  -1   3  16          7.56         34.48        20.32 o                         
   0   3  16        310.29        335.54        36.67 o                         
   1   3  16        411.09        379.73        37.80 o                         
   2   3  16         51.74         38.83        35.16 o                         
   3   3  16         12.14         62.22        31.53 o                         
  -3   4  16        159.29        192.61        25.22 o                         
  -2   4  16        393.70        408.78        34.35 o                         
  -1   4  16         33.67         43.67        29.90 o                         
   0   4  16         91.63        133.70        36.88 o                         
   1   4  16         20.02        -32.56        32.56 o                         
   2   4  16          3.95         55.77        32.59 o                         
  -2   5  16        117.42         99.51        23.42 o                         
  -1   5  16          2.75         -3.73        18.78 o                         
   0   5  16          6.11        -30.31        34.28 o                         
   1   5  16         24.53         21.66        33.26 o                         
  -1   1  17          8.09         13.00        18.40 o                         
   0   1  17          1.42         -6.09        18.62 o                         
                                                                                
